# Supplementary material for: Metabolic reprogramming and membrane glycan remodeling as potential drivers of zebrafish heart regeneration
Source: Commun Biol. 2022 Dec 13;5:1365. doi: 10.1038/s42003-022-04328-2 (PMC9744865; doi:10.1038/s42003-022-04328-2)
Supplement: Supplementary file 4 — Supplementary Data 1 [file 42003_2022_4328_MOESM4_ESM.xls]

## Sheet: 2dpci vs. 2dps subexperiment
Supplemtary Data 1 Differentially expressed genes (DEG) at 2 dpci (days post cryoinjury).
Feature ID	Experiment - Range (original values)	Experiment - IQR (original values)	Experiment - Difference (original values)	Experiment - Fold Change (original values)	Baggerley's test: 2dps vs 2dpci original values - Weighted proportions difference	Baggerley's test: 2dps vs 2dpci original values - Weighted proportions fold change	Baggerley's test: 2dps vs 2dpci original values - Test statistic	Baggerley's test: 2dps vs 2dpci original values - P-value	Baggerley's test: 2dps vs 2dpci original values - FDR p-value correction	2dpci - 2dpCl-1_S94_R1_001 (paired) trimmed (paired) (GE) - Expression values	2dpci - 2dpCl-1_S94_R1_001 (paired) trimmed (paired) (GE) - Transcripts annotated	2dpci - 2dpCl-1_S94_R1_001 (paired) trimmed (paired) (GE) - Detected transcripts	2dpci - 2dpCl-1_S94_R1_001 (paired) trimmed (paired) (GE) - Exon length	2dpci - 2dpCl-1_S94_R1_001 (paired) trimmed (paired) (GE) - Unique gene reads	2dpci - 2dpCl-1_S94_R1_001 (paired) trimmed (paired) (GE) - Total gene reads	2dpci - 2dpCl-1_S94_R1_001 (paired) trimmed (paired) (GE) - Unique exon reads	2dpci - 2dpCl-1_S94_R1_001 (paired) trimmed (paired) (GE) - Total exon reads	2dpci - 2dpCl-1_S94_R1_001 (paired) trimmed (paired) (GE) - Ratio of unique to total (exon reads)	2dpci - 2dpCl-1_S94_R1_001 (paired) trimmed (paired) (GE) - Unique exon-exon reads	2dpci - 2dpCl-1_S94_R1_001 (paired) trimmed (paired) (GE) - Total exon-exon reads	2dpci - 2dpCl-1_S94_R1_001 (paired) trimmed (paired) (GE) - Unique intron reads	2dpci - 2dpCl-1_S94_R1_001 (paired) trimmed (paired) (GE) - Total intron reads	2dpci - 2dpCl-1_S94_R1_001 (paired) trimmed (paired) (GE) - Ratio of intron to total gene reads	2dpci - 2dpCl-1_S94_R1_001 (paired) trimmed (paired) (GE) - Exons	2dpci - 2dpCl-1_S94_R1_001 (paired) trimmed (paired) (GE) - RPKM	2dpci - 2dpCl-1_S94_R1_001 (paired) trimmed (paired) (GE) - Chromosome	2dpci - 2dpCl-1_S94_R1_001 (paired) trimmed (paired) (GE) - Chromosome region start	2dpci - 2dpCl-1_S94_R1_001 (paired) trimmed (paired) (GE) - Chromosome region end	2dpci - 2dpCl-2_S100_R1_001 (paired) trimmed (paired) (GE) - Expression values	2dpci - 2dpCl-2_S100_R1_001 (paired) trimmed (paired) (GE) - Transcripts annotated	2dpci - 2dpCl-2_S100_R1_001 (paired) trimmed (paired) (GE) - Detected transcripts	2dpci - 2dpCl-2_S100_R1_001 (paired) trimmed (paired) (GE) - Exon length	2dpci - 2dpCl-2_S100_R1_001 (paired) trimmed (paired) (GE) - Unique gene reads	2dpci - 2dpCl-2_S100_R1_001 (paired) trimmed (paired) (GE) - Total gene reads	2dpci - 2dpCl-2_S100_R1_001 (paired) trimmed (paired) (GE) - Unique exon reads	2dpci - 2dpCl-2_S100_R1_001 (paired) trimmed (paired) (GE) - Total exon reads	2dpci - 2dpCl-2_S100_R1_001 (paired) trimmed (paired) (GE) - Ratio of unique to total (exon reads)	2dpci - 2dpCl-2_S100_R1_001 (paired) trimmed (paired) (GE) - Unique exon-exon reads	2dpci - 2dpCl-2_S100_R1_001 (paired) trimmed (paired) (GE) - Total exon-exon reads	2dpci - 2dpCl-2_S100_R1_001 (paired) trimmed (paired) (GE) - Unique intron reads	2dpci - 2dpCl-2_S100_R1_001 (paired) trimmed (paired) (GE) - Total intron reads	2dpci - 2dpCl-2_S100_R1_001 (paired) trimmed (paired) (GE) - Ratio of intron to total gene reads	2dpci - 2dpCl-2_S100_R1_001 (paired) trimmed (paired) (GE) - Exons	2dpci - 2dpCl-2_S100_R1_001 (paired) trimmed (paired) (GE) - RPKM	2dpci - 2dpCl-2_S100_R1_001 (paired) trimmed (paired) (GE) - Chromosome	2dpci - 2dpCl-2_S100_R1_001 (paired) trimmed (paired) (GE) - Chromosome region start	2dpci - 2dpCl-2_S100_R1_001 (paired) trimmed (paired) (GE) - Chromosome region end	2dpci - Means	2dps - 2dps-1_S91_R1_001 (paired) trimmed (paired) (GE) - Expression values
aanat2	35	31	-24	-4.42857	-7.56e-07	-3.86979	-2.91831	0.00352	0.0179049	40	1	1	5882	40	40	36	36	1	0	0	4	4	0.1	1	0.168501	NC_007114.6	54633222	54639104	22	1	1	5882	22	22	20	20	1	0	0	2	2	0.0909091	1	0.10665	NC_007114.6	54633222	54639104	31	9
aars	1614	1275	-1303.5	-2.45399	-3.96e-05	-2.18152	-8.26945	1.35e-16	2.01e-15	2059	3	0	31179	1926	2059	1926	2059	0.935406	0	0	0	0	0	3	1.81811	NC_007129.6	18647206	18678385	2341	3	1	31179	2209	2341	2207	2339	0.943566	0	0	2	2	0.000854	3	2.35301	NC_007129.6	18647206	18678385	2200	1066
aatf	260	207	-200	-2.61943	-6.26e-06	-2.3553	-3.16462	0.00155	0.00848	290	3	0	28229	284	290	281	287	0.979094	0	0	3	3	0.0103448	2	0.279906	NC_007116.6	55607635	55635864	357	3	0	28229	342	357	336	351	0.957265	0	0	6	6	0.0168067	2	0.390003	NC_007116.6	55607635	55635864	323.5	150
abca1a	3875	3713	-3681.5	-2.84907	-0.000114	-2.51498	-53.2792	0	0	5560	1	1	67859	5527	5560	5521	5554	0.994058	0	0	6	6	0.00108	1	2.25333	NC_007112.6	51925805	51993669	5785	1	1	67859	5770	5785	5762	5777	0.997403	0	0	8	8	0.00138	1	2.67025	NC_007112.6	51925805	51993669	5672.5	1910
abca1b	1078	977	-927.5	-2.4996	-2.81e-05	-2.20851	-20.0664	1.45e-89	7.22e-88	1646	2	1	95079	1499	1646	1497	1644	0.910584	0	0	2	2	0.00122	2	0.47604	NC_007125.6	6117270	6212349	1446	2	1	95079	1327	1446	1326	1445	0.917647	0	0	1	1	0.000692	2	0.476694	NC_007125.6	6117270	6212349	1546	669
abca2	525	383	-417.5	-2.83921	-1.3e-05	-2.54018	-5.59962	2.15e-08	2.05e-07	681	3	0	147951	621	681	612	671	0.912072	0	0	9	10	0.0146843	1	0.124862	NC_007116.6	24584848	24732799	608	3	0	147951	569	608	565	603	0.936982	0	0	4	5	0.00822	1	0.127837	NC_007116.6	24584848	24732799	644.5	298
abcc4	1086	1071	-1066.5	-5.04744	-3.43e-05	-4.45555	-35.7168	2.18e-279	2.28e-277	1318	1	1	69086	1318	1318	1294	1294	1	0	0	24	24	0.0182094	1	0.515668	NC_007117.6	7165534	7234620	1342	1	1	69086	1341	1342	1319	1320	0.999242	0	0	22	22	0.0163934	1	0.599295	NC_007117.6	7165534	7234620	1330	271
abce1	1915	1738	-1598	-3.62182	-5.14e-05	-3.2489	-4.01171	6.03e-05	0.000409	1979	1	1	22468	1979	1979	1977	1977	1	0	0	2	2	0.00101	1	2.42253	NC_007134.6	43894075	43916543	2436	1	1	22468	2435	2436	2424	2425	0.999588	0	0	11	11	0.00452	1	3.38535	NC_007134.6	43894075	43916543	2207.5	698
abcf1	2883	2181	-2317	-2.45999	-7.06e-05	-2.19086	-6.89923	5.23e-12	6.34e-11	3689	1	1	18740	3689	3689	3657	3657	1	0	0	32	32	0.00867	1	5.37256	NC_007130.6	30841584	30860324	4119	1	1	18740	4119	4119	4092	4092	1	0	0	27	27	0.00656	1	6.84893	NC_007130.6	30841584	30860324	3904	1938
abcf2a	1682	1562	-1583	-4.05598	-5.02e-05	-3.54969	-14.594	3.07e-48	9.43e-47	2062	1	1	7992	2062	2062	2058	2058	1	0	0	4	4	0.00194	1	7.08951	NC_007113.6	32522335	32530327	2140	1	1	7992	2140	2140	2139	2139	1	0	0	1	1	0.000467	1	8.39483	NC_007113.6	32522335	32530327	2101	458
abcf3	266	260	-243.5	-2.8876	-7.53e-06	-2.54898	-13.801	2.51e-43	7.13e-42	353	1	1	7820	342	353	338	349	0.968481	0	0	4	4	0.0113314	1	1.2287	NC_007113.6	1348096	1355916	392	1	1	7820	378	392	375	389	0.96401	0	0	3	3	0.00765	1	1.56027	NC_007113.6	1348096	1355916	372.5	132
abcg2a	1783	1764	-1455.5	-7.94749	-4.85e-05	-7.13939	-3.36449	0.000767	0.00444	1347	1	1	26684	1334	1347	1178	1191	0.989085	0	0	156	156	0.115813	1	1.22882	NC_007134.6	46065241	46091925	1983	1	1	26684	1975	1983	1761	1769	0.995478	0	0	214	214	0.107917	1	2.07938	NC_007134.6	46065241	46091925	1665	200
abcg2c	146	127	-136	-2.48634	-4.12e-06	-2.19599	-9.04012	1.57e-19	2.59e-18	228	6	0	35649	228	228	225	225	1	0	0	3	3	0.0131579	6	0.173765	NC_007124.6	4902610	4938259	227	6	0	35649	225	227	221	223	0.991031	0	0	4	4	0.0176211	6	0.196207	NC_007124.6	4902610	4938259	227.5	101
abhd12	646	627	-524	-5.45957	-1.73e-05	-4.90587	-3.31557	0.000915	0.00522	529	1	1	41543	515	529	470	484	0.971074	0	0	45	45	0.0850662	1	0.320755	NC_007128.6	21138546	21180089	754	1	1	41543	751	754	707	710	0.995775	0	0	44	44	0.0583554	1	0.536065	NC_007128.6	21138546	21180089	641.5	127
abhd17aa	156	154	-139.5	-3.53636	-4.46e-06	-3.15325	-11.6534	2.21e-31	5.02e-30	179	1	1	24753	177	179	171	173	0.988439	0	0	6	6	0.0335196	1	0.192417	NC_007113.6	49304928	49329681	210	1	1	24753	206	210	199	203	0.980296	0	0	7	7	0.0333333	1	0.257232	NC_007113.6	49304928	49329681	194.5	54
abhd8b	52	44	-45.5	-2.46774	-1.37e-06	-2.15754	-5.38263	7.34e-08	6.73e-07	79	2	1	12136	79	79	63	63	1	0	0	16	16	0.202532	2	0.142919	NC_007122.6	5936379	5948515	74	2	1	12136	73	74	61	62	0.983871	0	0	12	12	0.162162	2	0.160241	NC_007122.6	5936379	5948515	76.5	27
abi1b	48	33	-36.5	-2.97297	-1.16e-06	-2.68981	-3.76971	0.000163	0.00105	51	3	0	47335	50	51	48	49	0.979592	0	0	2	2	0.0392157	2	0.0284997	NC_007113.6	10070679	10118014	59	3	0	47335	59	59	57	57	1	0	0	2	2	0.0338983	2	0.0377702	NC_007113.6	10070679	10118014	55	26
abi3a	426	383	-365	-7.69725	-1.21e-05	-6.98355	-5.16375	2.42e-07	2.12e-06	380	2	1	22028	380	380	380	380	1	0	0	0	0	0	2	0.474936	NC_007114.6	33264227	33286255	459	2	1	22028	456	459	455	458	0.99345	0	0	1	1	0.00218	2	0.652149	NC_007114.6	33264227	33286255	419.5	76
abi3bp	168	167	134	2.6646	5.49e-06	3.0502	3.26012	0.00111	0.00625	80	3	0	33847	79	80	79	80	0.9875	0	0	0	0	0	2	0.0650723	NC_007120.6	30320918	30354765	81	3	0	33847	81	81	79	79	1	0	0	2	2	0.0246914	2	0.0732088	NC_007120.6	30320918	30354765	80.5	181
ablim1a	47	37	-36	-4.27273	-1.17e-06	-3.86407	-3.70979	0.000207	0.00131	41	19	1	97019	40	41	40	41	0.97561	0	0	0	0	0	5	0.0116346	NC_007124.6	43373557	43470576	53	19	2	97019	52	53	52	53	0.981132	0	0	0	0	0	5	0.0171347	NC_007124.6	43373557	43470576	47	16
abracl	2257	2239	-2200	-20.469	-7.26e-05	-17.9426	-62.303	0	0	2265	1	1	5861	2265	2265	2264	2264	1	0	0	1	1	0.000442	1	10.6348	NC_007131.6	36909455	36915316	2361	1	1	5861	2361	2361	2360	2360	1	0	0	1	1	0.000424	1	12.6298	NC_007131.6	36909455	36915316	2313	104
abt1	360	341	-328.5	-3.1541	-1.02e-05	-2.76732	-16.7001	1.31e-62	4.98e-61	459	1	1	6056	459	459	370	370	1	0	0	89	89	0.1939	1	1.68206	NC_007119.6	8442581	8451134	503	1	1	6056	503	503	412	412	1	0	0	91	91	0.180915	1	2.13387	NC_007119.6	8442581	8451134	481	143
acat2	224	191	-165.5	-3.69106	-5.38e-06	-3.34476	-2.72984	0.00634	0.0305192	185	1	1	8545	185	185	184	184	1	0	0	1	1	0.00541	1	0.592832	NC_007131.6	31019715	31028260	269	1	1	8545	269	269	262	262	1	0	0	7	7	0.0260223	1	0.961714	NC_007131.6	31019715	31028260	227	78
acot11b	307	305	202.5	1.94186	8.42e-06	2.17776	2.69913	0.00695	0.0332081	216	1	1	8116	216	216	204	204	1	0	0	12	12	0.0555556	1	0.692013	NC_007119.6	17966269	17974385	214	1	1	8116	214	214	193	193	1	0	0	21	21	0.0981308	1	0.745885	NC_007119.6	17966269	17974385	215	521
acp5a	26	24	-19.5	-4.9	-6.4e-07	-4.42258	-2.76719	0.00565	0.0275338	19	3	0	7372	19	19	19	19	1	0	0	0	0	0	3	0.0709569	NC_007117.6	8119689	8127061	30	3	1	7372	30	30	30	30	1	0	0	0	0	0	3	0.127642	NC_007117.6	8119689	8127061	24.5	6
acrc	35	21	-23.5	-2.46875	-7.17e-07	-2.20862	-2.55353	0.0106637	0.0485315	44	1	1	19731	44	44	44	44	1	0	0	0	0	0	1	0.0613945	NC_007125.6	14361710	14381441	35	1	1	19731	34	35	34	35	0.971429	0	0	0	0	0	1	0.0556385	NC_007125.6	14361710	14381441	39.5	23
acsl1b	5331	3644	3732	1.88008	0.000163	2.16573	3.38278	0.000718	0.00417	5084	2	2	28838	5084	5084	5010	5010	1	0	0	74	74	0.0145555	2	4.78298	NC_007125.6	923751	952589	3397	2	2	28838	3395	3397	3361	3363	0.999405	0	0	34	34	0.0100088	2	3.65779	NC_007125.6	923751	952589	4240.5	7217
acsl3b	689	678	-645	-2.79416	-1.99e-05	-2.4665	-22.061	7.49e-108	4.27e-106	966	2	1	43502	963	966	962	965	0.996891	0	0	1	1	0.00104	2	0.610723	NC_007113.6	47619384	47662886	1043	2	1	43502	1040	1043	1040	1043	0.997124	0	0	0	0	0	2	0.752024	NC_007113.6	47619384	47662886	1004.5	354
acsl4a	726	672	-685.5	-3.04018	-2.12e-05	-2.66653	-11.8322	2.66e-32	6.15e-31	1035	1	1	20500	1033	1035	1033	1035	0.998068	0	0	0	0	0	1	1.38999	NC_007125.6	28132988	28153488	1008	1	1	20500	1006	1008	1006	1008	0.998016	0	0	0	0	0	1	1.54228	NC_007125.6	28132988	28153488	1021.5	309
acsl4b	878	876	-870.5	-8.70354	-2.84e-05	-7.68292	-36.0149	4.92e-284	5.22e-282	977	1	1	55935	963	977	959	973	0.985612	0	0	4	4	0.00409	1	0.478912	NC_007116.6	23014490	23070425	990	1	1	55935	971	990	958	977	0.980553	0	0	13	13	0.0131313	1	0.547857	NC_007116.6	23014490	23070425	983.5	112
acsl6	130	114	-104	-2.46479	-3.21e-06	-2.19981	-3.24722	0.00117	0.00651	157	1	1	39024	154	157	154	157	0.980892	0	0	0	0	0	1	0.110763	NC_007132.6	45693702	45732726	193	1	1	39024	193	193	192	192	1	0	0	1	1	0.00518	1	0.154321	NC_007132.6	45693702	45732726	175	79
acss2l	697	656	608.5	1.86867	2.6e-05	2.1169	22.679	0	0	721	1	1	53389	530	721	488	679	0.718704	0	0	42	42	0.0582524	1	0.350142	NC_007113.6	54855919	54909308	680	1	1	53389	574	680	542	648	0.83642	0	0	32	32	0.0470588	1	0.380697	NC_007113.6	54855919	54909308	700.5	1377
actb1	75303	71068	-70004.5	-4.95383	-0.00225	-4.38835	-49.6471	0	0	84529	1	1	3529	84529	84529	84427	84427	1	0	0	102	102	0.00121	1	658.652	NC_007112.6	7964992	7968521	90891	1	1	3529	90891	90891	90777	90777	1	0	0	114	114	0.00125	1	806.828	NC_007112.6	7964992	7968521	87710	19823
actl6a	532	447	-442.5	-2.69216	-1.36e-05	-2.38842	-10.382	2.99e-25	5.89e-24	657	2	1	8977	657	657	653	653	1	0	0	4	4	0.00609	2	2.00266	NC_007117.6	29396167	29405144	751	2	1	8977	751	751	750	750	1	0	0	1	1	0.00133	2	2.62051	NC_007117.6	29396167	29405144	704	304
actl6b	17	9	10.5	2.16667	4.37e-07	2.48681	2.60559	0.00917	0.0424577	13	2	1	22144	13	13	13	13	1	0	0	0	0	0	2	0.0161627	NC_007134.6	44655893	44678037	5	2	0	22144	5	5	5	5	1	0	0	0	0	0	2	0.00708	NC_007134.6	44655893	44678037	9	22
actn1	2265	1997	-1971.5	-3.43395	-6.22e-05	-3.04863	-16.668	2.24e-62	8.48e-61	2622	5	1	70440	2617	2622	2616	2621	0.998092	0	0	1	1	0.000381	2	1.02441	NC_007124.6	36195258	36265698	2941	5	1	70440	2936	2941	2931	2936	0.998297	0	0	5	5	0.0017	2	1.30735	NC_007124.6	36195258	36265698	2781.5	944
actr2a	1944	1850	-1778.5	-5.01467	-5.72e-05	-4.43587	-36.7017	6.89e-295	7.49e-293	2103	1	1	17480	2103	2103	2012	2012	1	0	0	91	91	0.0432715	1	3.16893	NC_007112.6	50763720	50781200	2340	1	1	17480	2339	2340	2234	2235	0.999553	0	0	105	105	0.0448718	1	4.01045	NC_007112.6	50763720	50781200	2221.5	490
actr2b	4932	4698	-4599.5	-3.41952	-0.000144	-3.00068	-17.2432	1.26e-66	5.05e-65	6285	2	2	31849	6030	6285	5992	6247	0.95918	0	0	38	38	0.00605	2	5.4001	NC_007124.6	5818129	5849978	6716	2	2	31849	6355	6716	6327	6688	0.946023	0	0	28	28	0.00417	2	6.58654	NC_007124.6	5818129	5849978	6500.5	1784
actr3	7041	6995	-6826.5	-4.08333	-0.000217	-3.6045	-84.7617	0	0	8849	1	1	4010	8396	8849	8244	8697	0.947913	0	0	152	152	0.0171771	1	59.7106	NC_007120.6	56881104	56885114	9232	1	1	4010	8683	9232	8515	9064	0.939431	0	0	168	168	0.0181976	1	70.8977	NC_007120.6	56881104	56885114	9040.5	2237
acvrl1	1320	1160	-1125.5	-2.49271	-3.42e-05	-2.20554	-16.8242	1.62e-63	6.23e-62	1994	4	1	21448	1994	1994	1984	1984	1	0	0	10	10	0.00502	3	2.54672	NC_007134.6	27909111	27930559	1765	4	1	21448	1765	1765	1760	1760	1	0	0	5	5	0.00283	3	2.57385	NC_007134.6	27909111	27930559	1879.5	834
acy3.2	70	65	-62.5	-3.04918	-1.94e-06	-2.6725	-7.16022	8.06e-13	1.02e-11	88	3	0	7580	86	88	86	88	0.977273	0	0	0	0	0	3	0.319624	NC_007112.6	51855648	51863228	98	3	0	7580	97	98	96	97	0.989691	0	0	1	1	0.0102041	3	0.401383	NC_007112.6	51855648	51863228	93	28
ada	835	824	-738.5	-3.57766	-2.37e-05	-3.19136	-4.42543	9.63e-06	7.21e-05	934	1	1	30209	934	934	923	923	1	0	0	11	11	0.0117773	1	0.841185	NC_007134.6	26019906	26050115	1116	1	1	30209	1116	1116	1096	1096	1	0	0	20	20	0.0179211	1	1.13797	NC_007134.6	26019906	26050115	1025	281
adam10a	4235	4075	-4086	-2.45824	-0.000124	-2.16998	-51.2991	0	0	6819	3	0	82979	6815	6819	6801	6805	0.999412	0	0	14	14	0.00205	2	2.2578	NC_007118.6	30137915	30220894	6957	3	0	82979	6951	6957	6940	6946	0.999136	0	0	11	11	0.00158	2	2.62557	NC_007118.6	30137915	30220894	6888	2722
adam11	46	40	-40.5	-5.05	-1.3e-06	-4.41413	-6.25254	4.04e-10	4.37e-09	48	1	1	74649	47	48	45	46	0.978261	0	0	2	2	0.0416667	1	0.0169652	NC_007123.6	13773800	13848449	53	1	1	74649	50	53	46	49	0.938776	0	0	4	4	0.0754717	1	0.0205887	NC_007123.6	13773800	13848449	50.5	7
adam15	459	437	-422	-2.48592	-1.28e-05	-2.19441	-16.6101	5.89e-62	2.22e-60	680	3	0	43596	680	680	669	669	1	0	0	11	11	0.0161765	3	0.42248	NC_007127.6	28731778	28775374	732	3	0	43596	732	732	727	727	1	0	0	5	5	0.00683	3	0.523051	NC_007127.6	28731778	28775374	706	295
adam19b	394	305	-323.5	-3.77682	-1.03e-05	-3.39086	-6.70698	1.99e-11	2.33e-10	414	1	1	67610	414	414	414	414	1	0	0	0	0	0	1	0.168584	NC_007125.6	6239720	6307330	466	1	1	67610	465	466	465	466	0.997854	0	0	0	0	0	1	0.216188	NC_007125.6	6239720	6307330	440	161
adam28	181	177	-167.5	-34.5	-5.55e-06	-30.1407	-17.3897	9.87e-68	4e-66	161	1	1	8955	159	161	154	156	0.987179	0	0	5	5	0.0310559	1	0.479607	NC_007116.6	27298154	27307109	184	1	1	8955	179	184	170	175	0.971429	0	0	9	9	0.048913	1	0.612956	NC_007116.6	27298154	27307109	172.5	3
adam8a	8700	8696	-7559.5	-149.225	-0.000255	-133.687	-4.60705	4.08e-06	3.18e-05	6472	1	1	8156	6472	6472	6434	6434	1	0	0	38	38	0.00587	1	21.7185	NC_007124.6	24541030	24549186	8749	1	1	8156	8749	8749	8700	8700	1	0	0	49	49	0.0056	1	33.4579	NC_007124.6	24541030	24549186	7610.5	53
adam8b	1674	1508	-1434	-4.13786	-4.64e-05	-3.71376	-4.7526	2.01e-06	1.62e-05	1734	2	0	35105	1732	1734	1661	1663	0.998797	0	0	71	71	0.0409458	1	1.30422	NC_007123.6	9059864	9094969	2048	2	0	35105	2046	2048	1985	1987	0.998993	0	0	61	61	0.0297852	1	1.77536	NC_007123.6	9059864	9094969	1891	540
adam9	2604	2339	-2468.5	-3.20895	-7.73e-05	-2.84166	-23.5433	1.47e-122	9.42e-121	3583	1	1	89555	1659	3583	1631	3553	0.459049	0	0	28	30	0.00837	1	1.09227	NC_007119.6	45842257	45931812	3589	1	1	89555	1865	3589	1849	3564	0.518799	0	0	16	25	0.00697	1	1.24826	NC_007119.6	45842257	45931812	3586	1250
adamts12	27	26	-23.5	-2.62069	-7.3e-07	-2.33666	-4.127	3.68e-05	0.000256	35	1	1	51532	34	35	34	35	0.971429	0	0	0	0	0	1	0.0186989	NC_007116.6	8331626	8383158	41	1	1	51532	40	41	40	41	0.97561	0	0	0	0	0	1	0.0249553	NC_007116.6	8331626	8383158	38	14
adamts9	445	373	-330.5	-2.7962	-1e-05	-2.42513	-4.29727	1.73e-05	0.000126	593	1	1	68713	592	593	586	587	0.998296	0	0	6	6	0.010118	1	0.235194	NC_007122.6	18996747	19065460	436	1	1	68713	436	436	433	433	1	0	0	3	3	0.00688	1	0.197654	NC_007122.6	18996747	19065460	514.5	148
adamtsl2	63	49	53	3.94444	2.09e-06	4.54423	6.90416	5.05e-12	6.13e-11	25	1	1	37110	24	25	23	24	0.958333	0	0	1	1	0.04	1	0.0178052	NC_007116.6	65205424	65242534	11	1	1	37110	8	11	7	10	0.7	0	0	1	1	0.0909091	1	0.00845	NC_007116.6	65205424	65242534	18	68
adamtsl7	373	371	-368	-123.667	-1.22e-05	-110.814	-26.855	7.38e-159	5.62e-157	367	1	1	22613	367	367	364	364	1	0	0	3	3	0.00817	1	0.443169	NC_007112.6	20883734	20906347	375	1	1	22613	375	375	373	373	1	0	0	2	2	0.00533	1	0.517377	NC_007112.6	20883734	20906347	371	4
adap2	344	303	-283.5	-3.56561	-8.94e-06	-3.16073	-9.51701	1.78e-21	3.14e-20	434	1	1	15742	434	434	432	432	1	0	0	2	2	0.00461	1	0.755527	NC_007114.6	26136020	26151762	354	1	1	15742	354	354	354	354	1	0	0	0	0	0	1	0.705342	NC_007114.6	26136020	26151762	394	131
adcy2a	25	25	19	2.46154	7.7e-07	2.78032	3.59654	0.000323	0.00198	13	2	1	108084	13	13	13	13	1	0	0	0	0	0	2	0.00331	NC_007127.6	9384720	9492804	13	2	1	108084	12	13	11	12	0.916667	0	0	1	1	0.0769231	2	0.00348	NC_007127.6	9384720	9492804	13	38
adcy6b	828	601	572.5	1.88145	2.44e-05	2.1395	6.19526	5.82e-10	6.24e-09	763	1	1	91919	763	763	749	749	1	0	0	14	14	0.0183486	1	0.224338	NC_007134.6	26870167	26962086	536	1	1	91919	536	536	522	522	1	0	0	14	14	0.0261194	1	0.178124	NC_007134.6	26870167	26962086	649.5	1364
adgre5b.3	77	71	-61.5	-2.86364	-1.9e-06	-2.52823	-5.60813	2.05e-08	1.96e-07	107	5	0	15105	105	107	104	106	0.981132	0	0	1	1	0.00935	3	0.193202	NC_007112.6	57828597	57843702	82	5	0	15105	80	82	79	81	0.975309	0	0	1	1	0.0121951	3	0.168198	NC_007112.6	57828597	57843702	94.5	36
adgrg3	599	599	-592	-23.7692	-1.96e-05	-20.9819	-32.6127	2.72e-233	2.56e-231	611	1	1	21771	611	611	586	586	1	0	0	25	25	0.0409165	1	0.741046	NC_007118.6	64707635	64729406	625	1	1	21771	624	625	608	609	0.998358	0	0	16	16	0.0256	1	0.877396	NC_007118.6	64707635	64729406	618	26
adhfe1	11	10	10	3.85714	3.93e-07	4.392	3.66032	0.000252	0.00157	4	1	0	14089	0	4	0	4	0	0	0	0	0	0	1	0.00782	NC_007113.6	42246068	42260157	3	1	0	14089	0	3	0	3	0	0	0	0	0	0	1	0.00668	NC_007113.6	42246068	42260157	3.5	13
adm2a	34	30	-26	-3.6	-8.21e-07	-3.1967	-4.39375	1.11e-05	8.26e-05	42	1	1	11183	26	42	22	38	0.578947	0	0	4	4	0.0952381	1	0.0935516	NC_007115.6	9879730	9890913	30	1	1	11183	14	30	11	27	0.407407	0	0	3	3	0.1	1	0.075729	NC_007115.6	9879730	9890913	36	12
adpgk	619	607	-578	-4.28409	-1.84e-05	-3.78172	-25.0571	1.46e-138	9.99e-137	719	3	1	17243	717	719	687	689	0.997097	0	0	30	30	0.0417246	3	1.1001	NC_007136.6	2553331	2570574	789	3	1	17243	788	789	763	764	0.998691	0	0	25	25	0.0316857	3	1.38975	NC_007136.6	2553331	2570574	754	182
adprm	271	267	-232.5	-2.74812	-7.13e-06	-2.42303	-9.69202	3.26e-22	5.88e-21	402	3	1	5699	402	402	402	402	1	0	0	0	0	0	3	1.94202	NC_007123.6	90485	96184	329	3	1	5699	329	329	329	329	1	0	0	0	0	0	3	1.81073	NC_007123.6	90485	96184	365.5	131
adra1aa	11	10	-8.5	-2.88889	-2.68e-07	-2.56653	-2.62911	0.00856	0.0399055	11	1	1	56422	10	11	10	11	0.909091	0	0	0	0	0	1	0.00537	NC_007119.6	4968200	5024622	15	1	1	56422	15	15	15	15	1	0	0	0	0	0	1	0.00834	NC_007119.6	4968200	5024622	13	4
adra2b	468	429	376	2.0094	1.6e-05	2.29386	3.80413	0.000142	0.000918	353	1	1	1530	353	353	328	328	1	0	0	25	25	0.0708215	1	5.90213	NC_007119.6	40605305	40606835	392	1	1	1530	392	392	363	363	1	0	0	29	29	0.0739796	1	7.44169	NC_007119.6	40605305	40606835	372.5	676
afap1l1b	569	470	-413.5	-2.36244	-1.24e-05	-2.08582	-5.04025	4.65e-07	3.98e-06	823	2	1	49800	805	823	801	819	0.978022	0	0	4	4	0.00486	2	0.452773	NC_007132.6	30381419	30431219	611	2	1	49800	600	611	597	608	0.981908	0	0	3	3	0.00491	2	0.38294	NC_007132.6	30381419	30431219	717	353
agap2	172	129	-134	-3.65347	-4.33e-06	-3.31667	-3.71228	0.000205	0.0013	168	5	1	49825	168	168	168	168	1	0	0	0	0	0	3	0.09283	NC_007134.6	36552352	36602177	201	5	1	49825	201	201	201	201	1	0	0	0	0	0	3	0.126533	NC_007134.6	36552352	36602177	184.5	72
agfg1a	617	534	-559.5	-2.27304	-1.67e-05	-2.00937	-13.8679	9.92e-44	2.84e-42	983	4	2	56433	980	983	979	981	0.997961	0	0	1	2	0.00204	3	0.478588	NC_007126.6	35298444	35354877	1015	4	2	56433	1013	1015	1010	1012	0.998024	0	0	3	3	0.00296	3	0.562476	NC_007126.6	35298444	35354877	999	481
agk	389	278	-290	-2.25813	-8.88e-06	-2.03219	-2.88855	0.00387	0.0195282	477	1	1	8092	477	477	473	473	1	0	0	4	4	0.00839	1	1.60928	NC_007129.6	20543551	20551643	564	1	1	8092	564	564	561	561	1	0	0	3	3	0.00532	1	2.17452	NC_007129.6	20543551	20551643	520.5	286
aglb	265	178	209.5	2.11733	8.78e-06	2.42331	7.38694	1.5e-13	1.98e-12	231	1	1	38081	231	231	226	226	1	0	0	5	5	0.021645	1	0.16339	NC_007135.6	29796690	29834771	144	1	1	38081	144	144	140	140	1	0	0	4	4	0.0277778	1	0.115312	NC_007135.6	29796690	29834771	187.5	385
ago3b	449	348	-391.5	-2.36649	-1.16e-05	-2.06474	-4.58527	4.53e-06	3.52e-05	685	3	1	28852	685	685	685	685	1	0	0	0	0	0	3	0.653643	NC_007130.6	10742620	10771472	671	3	1	28852	670	671	670	671	0.99851	0	0	0	0	0	3	0.729463	NC_007130.6	10742620	10771472	678	236
agpat4	493	445	-438	-4.8087	-1.41e-05	-4.27448	-15.6224	5.13e-55	1.74e-53	522	2	2	23098	522	522	506	506	1	0	0	16	16	0.0306513	2	0.603118	NC_007124.6	35639287	35662385	584	2	2	23098	584	584	574	574	1	0	0	10	10	0.0171233	2	0.779461	NC_007124.6	35639287	35662385	553	139
agpat5	1245	1221	-1217	-2.61406	-3.71e-05	-2.30752	-29.1369	1.23e-186	1.04e-184	1987	1	1	22007	1987	1987	1923	1923	1	0	0	64	64	0.0322094	1	2.40572	NC_007124.6	6129005	6151012	1955	1	1	22007	1955	1955	1899	1899	1	0	0	56	56	0.0286445	1	2.70658	NC_007124.6	6129005	6151012	1971	766
agtrap	125	86	-104.5	-2.48227	-3.19e-06	-2.214	-4.63729	3.53e-06	2.77e-05	176	1	1	22208	176	176	157	157	1	0	0	19	19	0.107955	1	0.194633	NC_007122.6	15905917	15928125	174	1	1	22208	174	174	152	152	1	0	0	22	22	0.126437	1	0.21468	NC_007122.6	15905917	15928125	175	90
ahcy	1826	1084	-1389	-2.27665	-4.2e-05	-2.0407	-3.52699	0.00042	0.00254	2543	1	1	40174	2520	2543	2519	2542	0.990952	0	0	1	1	0.000393	1	1.74203	NC_007117.6	49927461	49967635	2411	1	1	40174	2388	2411	2383	2406	0.990441	0	0	5	5	0.00207	1	1.87848	NC_007117.6	49927461	49967635	2477	1459
ahcyl1	408	399	-388.5	-2.58896	-1.18e-05	-2.28536	-16.3633	3.5e-60	1.29e-58	618	2	1	39218	617	618	604	605	0.998347	0	0	13	13	0.0210356	2	0.424714	NC_007119.6	24952749	24991967	648	2	1	39218	648	648	636	636	1	0	0	12	12	0.0185185	2	0.508661	NC_007119.6	24952749	24991967	633	249
ahsa1b	357	283	-318.5	-2.37284	-9.61e-06	-2.10456	-8.37416	5.56e-17	8.43e-16	552	1	1	13185	552	552	500	500	1	0	0	52	52	0.0942029	1	1.04404	NC_007128.6	43736750	43749935	549	1	1	13185	549	549	523	523	1	0	0	26	26	0.0473588	1	1.24417	NC_007128.6	43736750	43749935	550.5	269
aif1l	1623	1584	-1561.5	-5.90267	-5.04e-05	-5.17913	-44.8451	0	0	1838	1	1	26086	1836	1838	1833	1835	0.99891	0	0	3	3	0.00163	1	1.93667	NC_007116.6	33949263	33975349	1922	1	1	26086	1918	1922	1905	1909	0.997905	0	0	13	13	0.00676	1	2.29538	NC_007116.6	33949263	33975349	1880	299
aifm3	7	7	-6	-7	-1.98e-07	-6.26838	-2.93264	0.00336	0.0171836	6	4	0	64134	0	6	0	6	0	0	0	0	0	0	3	0.00258	NC_007116.6	12137033	12201167	8	4	0	64134	1	8	1	8	0.125	0	0	0	0	0	3	0.00391	NC_007116.6	12137033	12201167	7	1
ak2	829	691	-714	-2.46914	-2.17e-05	-2.18876	-11.2737	1.77e-29	3.86e-28	1154	2	1	10225	1147	1154	1146	1153	0.993929	0	0	1	1	0.000867	2	3.1045	NC_007130.6	35831562	35841787	1246	2	1	10225	1244	1246	1243	1245	0.998394	0	0	1	1	0.000803	2	3.81911	NC_007130.6	35831562	35841787	1200	555
ak5l	8	7	-6.5	-14	-2.13e-07	-12.2951	-3.27303	0.00106	0.00599	8	1	1	25600	8	8	8	8	1	0	0	0	0	0	1	0.0086	NC_007116.6	63496302	63521902	6	1	1	25600	6	6	6	6	1	0	0	0	0	0	1	0.00735	NC_007116.6	63496302	63521902	7	0
akip1	91	70	-76	-2.3945	-2.3e-06	-2.12369	-5.44764	5.1e-08	4.75e-07	126	2	1	3275	126	126	124	124	1	0	0	2	2	0.015873	2	1.04241	NC_007129.6	16961657	16964932	135	2	1	3275	135	135	133	133	1	0	0	2	2	0.0148148	2	1.27379	NC_007129.6	16961657	16964932	130.5	65
aldh1a2	10313	9693	-9043	-4.96797	-0.000291	-4.39967	-26.2812	3.15e-152	2.32e-150	12282	1	1	40459	12282	12282	12107	12107	1	0	0	175	175	0.0142485	1	8.23849	NC_007118.6	30055905	30096364	10362	1	1	40459	10362	10362	10252	10252	1	0	0	110	110	0.0106157	1	7.94786	NC_007118.6	30055905	30096364	11322	2589
aldh3b1	80	73	-73	-3.5614	-2.29e-06	-3.11474	-8.29391	1.1e-16	1.64e-15	105	2	0	8784	105	105	105	105	1	0	0	0	0	0	2	0.329096	NC_007114.6	33990710	33999494	98	2	1	8784	98	98	98	98	1	0	0	0	0	0	2	0.349937	NC_007114.6	33990710	33999494	101.5	25
aldh8a1	116	106	-96	-7.4	-3.12e-06	-6.57903	-7.99969	1.25e-15	1.79e-14	126	1	1	11105	126	126	125	125	1	0	0	1	1	0.00794	1	0.309897	NC_007134.6	31826072	31837177	96	1	1	11105	96	96	96	96	1	0	0	0	0	0	1	0.27115	NC_007134.6	31826072	31837177	111	20
aldoaa	52790	49678	35484.5	1.86683	0.00149	2.09764	3.37824	0.00073	0.00424	42492	2	1	10069	42489	42492	42467	42470	0.999929	0	0	22	22	0.000518	2	116.124	NC_007114.6	39425125	39435194	39380	2	1	10069	39376	39380	39344	39348	0.999898	0	0	32	32	0.000813	2	122.572	NC_007114.6	39425125	39435194	40936	92170
alg12	165	141	-138.5	-3.03676	-4.38e-06	-2.71735	-8.82999	1.05e-18	1.68e-17	192	1	1	8898	192	192	191	191	1	0	0	1	1	0.00521	1	0.590972	NC_007115.6	27111242	27120140	221	1	1	8898	221	221	221	221	1	0	0	0	0	0	1	0.779034	NC_007115.6	27111242	27120140	206.5	80
alg2	378	348	-354.5	-3.92975	-1.13e-05	-3.47578	-16.9231	3.04e-64	1.18e-62	467	2	1	8188	467	467	464	464	1	0	0	3	3	0.00642	2	1.56015	NC_007127.6	27281314	27289502	484	2	0	8188	484	484	483	483	1	0	0	1	1	0.00207	2	1.85023	NC_007127.6	27281314	27289502	475.5	136
alg3	233	220	-221	-2.30383	-6.6e-06	-2.03368	-11.3836	5.05e-30	1.12e-28	385	2	2	9231	385	385	380	380	1	0	0	5	5	0.012987	2	1.13334	NC_007113.6	45119739	45128970	396	2	2	9231	396	396	395	395	1	0	0	1	1	0.00253	2	1.34216	NC_007113.6	45119739	45128970	390.5	176
alg5	409	376	-387	-2.97954	-1.2e-05	-2.63126	-16.7945	2.68e-63	1.03e-61	577	1	1	17942	577	577	513	513	1	0	0	64	64	0.110919	1	0.787178	NC_007121.6	35040756	35058698	588	1	1	17942	588	588	537	537	1	0	0	51	51	0.0867347	1	0.938772	NC_007121.6	35040756	35058698	582.5	212
alg6	191	168	-160	-4.23232	-5.18e-06	-3.79953	-4.55731	5.18e-06	4e-05	190	2	1	22015	190	190	190	190	1	0	0	0	0	0	2	0.237608	NC_007117.6	32078179	32100194	229	2	1	22015	229	229	224	224	1	0	0	5	5	0.0218341	2	0.319143	NC_007117.6	32078179	32100194	209.5	61
alg8	137	130	-131	-3.70103	-4.13e-06	-3.24549	-11.2963	1.37e-29	3e-28	177	1	1	8572	177	177	172	172	1	0	0	5	5	0.0282486	1	0.552424	NC_007132.6	22856230	22864802	182	1	1	8572	182	182	173	173	1	0	0	9	9	0.0494506	1	0.633025	NC_007132.6	22856230	22864802	179.5	45
alg9	188	181	-149	-2.25738	-4.55e-06	-2.01874	-2.54264	0.0110018	0.0498556	232	2	0	19386	232	232	232	232	1	0	0	0	0	0	2	0.329478	NC_007116.6	57073580	57092966	303	2	0	19386	303	303	302	302	1	0	0	1	1	0.0033	2	0.488625	NC_007116.6	57073580	57092966	267.5	122
alkbh1	98	96	-79	-2.71739	-2.48e-06	-2.43024	-2.82667	0.0047	0.0233191	107	2	1	10206	107	107	106	106	1	0	0	1	1	0.00935	2	0.285941	NC_007128.6	17745150	17755356	143	2	1	10206	143	143	140	140	1	0	0	3	3	0.020979	2	0.430258	NC_007128.6	17745150	17755356	125	47
alkbh2	80	71	-69	-2.66265	-2.12e-06	-2.35736	-7.03146	2.04e-12	2.53e-11	117	2	1	4604	117	117	117	117	1	0	0	0	0	0	2	0.699643	NC_007116.6	41199632	41204236	104	2	1	4604	104	104	104	104	1	0	0	0	0	0	2	0.708524	NC_007116.6	41199632	41204236	110.5	46
alkbh6	158	145	-130	-2.69935	-4.06e-06	-2.41252	-3.47571	0.00051	0.00303	185	1	1	4603	185	185	170	170	1	0	0	15	15	0.0810811	1	1.0168	NC_007116.6	36049942	36054545	228	1	1	4603	228	228	202	202	1	0	0	26	26	0.114035	1	1.37647	NC_007116.6	36049942	36054545	206.5	83
alox12	107	105	-101	-2.44286	-3.05e-06	-2.1564	-8.02987	9.76e-16	1.41e-14	166	1	1	18214	166	166	163	163	1	0	0	3	3	0.0180723	1	0.246382	NC_007118.6	25758539	25776753	176	1	1	18214	176	176	173	173	1	0	0	3	3	0.0170455	1	0.297918	NC_007118.6	25758539	25776753	171	71
alox5a	320	308	-287	-7.83333	-9.36e-06	-6.92161	-18.193	5.87e-74	2.53e-72	356	1	1	47203	352	356	335	339	0.988201	0	0	17	17	0.0477528	1	0.197723	NC_007124.6	17996669	18043872	302	1	1	47203	295	302	274	281	0.975089	0	0	21	21	0.0695364	1	0.186721	NC_007124.6	17996669	18043872	329	48
alox5ap	227	216	-218.5	-6.67532	-7.09e-06	-5.85904	-15.7166	1.16e-55	4e-54	260	1	1	5262	260	260	245	245	1	0	0	15	15	0.0576923	1	1.28186	NC_007121.6	36514817	36520079	254	1	1	5262	254	254	240	240	1	0	0	14	14	0.0551181	1	1.4306	NC_007121.6	36514817	36520079	257	33
alx4b	11	10	-8.5	-3.42857	-2.74e-07	-3.0899	-2.8719	0.00408	0.020504	10	1	1	43424	10	10	10	10	1	0	0	0	0	0	1	0.00634	NC_007129.6	38340030	38383454	14	1	1	43424	14	14	14	14	1	0	0	0	0	0	1	0.0101124	NC_007129.6	38340030	38383454	12	4
amdhd2	274	265	-236.5	-2.7326	-7.39e-06	-2.43652	-3.83397	0.000126	0.000821	340	3	0	20881	336	340	335	339	0.988201	0	0	1	1	0.00294	3	0.446966	NC_007114.6	13375409	13396290	406	3	0	20881	404	406	401	403	0.995037	0	0	3	3	0.00739	3	0.605355	NC_007114.6	13375409	13396290	373	141
amh	12	11	9	2.2	3.79e-07	2.51928	3.00929	0.00262	0.0136913	7	2	1	13345	7	7	7	7	1	0	0	0	0	0	2	0.0144413	NC_007133.6	20723473	20736818	8	2	0	13345	8	8	8	8	1	0	0	0	0	0	2	0.018803	NC_007133.6	20723473	20736818	7.5	14
ammecr1	340	300	-297.5	-2.31637	-8.84e-06	-2.03137	-6.95949	3.42e-12	4.18e-11	546	1	1	22526	546	546	495	495	1	0	0	51	51	0.0934066	1	0.604989	NC_007132.6	44685057	44707583	501	1	1	22526	501	501	464	464	1	0	0	37	37	0.0738523	1	0.646086	NC_007132.6	44685057	44707583	523.5	206
anapc1	293	243	-224.5	-2.98673	-7.14e-06	-2.69125	-3.08572	0.00203	0.0108545	294	4	0	168539	289	294	288	293	0.982935	0	0	1	1	0.0034	2	0.0478623	NC_007124.6	46717290	46885829	381	4	0	168539	374	381	372	379	0.98153	0	0	2	2	0.00525	2	0.0705335	NC_007124.6	46717290	46885829	337.5	138
anapc15	15	13	13.5	2.5	5.45e-07	2.79778	3.76369	0.000167	0.00107	8	2	0	4527	0	8	0	8	0	0	0	0	0	0	2	0.0486526	NC_007126.6	46895633	46900160	10	2	0	4527	0	10	0	10	0	0	0	0	0	0	2	0.0692861	NC_007126.6	46895633	46900160	9	23
anapc2	250	240	-225.5	-2.55517	-6.86e-06	-2.25554	-12.3629	4.15e-35	1.01e-33	351	1	1	25003	351	351	332	332	1	0	0	19	19	0.0541311	1	0.365571	NC_007116.6	53908968	53933971	390	1	1	25003	390	390	369	369	1	0	0	21	21	0.0538462	1	0.462904	NC_007116.6	53908968	53933971	370.5	150
angptl1b	24	22	-22	-12	-7.24e-07	-10.8502	-5.97813	2.26e-09	2.33e-08	25	1	1	3871	25	25	25	25	1	0	0	0	0	0	1	0.177805	NW_008805584.1	439	4310	23	1	1	3871	23	23	23	23	1	0	0	0	0	0	1	0.186364	NW_008805584.1	439	4310	24	3
angptl5	49	46	-37	-4.21739	-1.17e-06	-3.66268	-4.01047	6.06e-05	0.000411	59	3	0	7775	59	59	58	58	1	0	0	1	1	0.0169492	3	0.205378	NC_007132.6	22784246	22792021	38	3	0	7775	38	38	38	38	1	0	0	0	0	0	3	0.153299	NC_007132.6	22784246	22792021	48.5	10
ank3a	7436	3889	5253	1.84392	0.000228	2.12028	5.05453	4.31e-07	3.7e-06	7998	23	1	197520	7959	7998	7952	7991	0.99512	0	0	7	7	0.000875	15	1.11382	NC_007128.6	20680246	20877766	4451	23	1	197520	4438	4451	4436	4449	0.997078	0	0	2	2	0.000449	15	0.706493	NC_007128.6	20680246	20877766	6224.5	11887
ankdd1a	73	61	-65.5	-4.275	-2.1e-06	-3.80601	-7.09394	1.3e-12	1.63e-11	84	1	1	36236	84	84	79	79	1	0	0	5	5	0.0595238	1	0.0600224	NC_007118.6	13329542	13365778	87	1	1	36236	87	87	84	84	1	0	0	3	3	0.0344828	1	0.0727103	NC_007118.6	13329542	13365778	85.5	26
ankfy1	938	856	-851.5	-2.38681	-2.56e-05	-2.10734	-21.0103	5.28e-98	2.82e-96	1420	2	1	34559	1420	1420	1412	1412	1	0	0	8	8	0.00563	2	1.12486	NC_007116.6	30396128	30430687	1511	2	1	34559	1510	1511	1505	1506	0.999336	0	0	5	5	0.00331	2	1.36685	NC_007116.6	30396128	30430687	1465.5	655
ankrd10a	95	89	-73.5	-2.44118	-2.21e-06	-2.14819	-4.71206	2.45e-06	1.96e-05	143	2	2	23323	143	143	143	143	1	0	0	0	0	0	2	0.168802	NC_007112.6	28337096	28360419	106	2	2	23323	106	106	106	106	1	0	0	0	0	0	2	0.142554	NC_007112.6	28337096	28360419	124.5	54
ankrd22	54	51	-44	-9	-1.46e-06	-7.91225	-3.85041	0.000118	0.000771	41	1	1	3845	41	41	37	37	1	0	0	4	4	0.097561	1	0.26493	NC_007123.6	17032903	17036748	58	1	1	3845	58	58	55	55	1	0	0	3	3	0.0517241	1	0.448666	NC_007123.6	17032903	17036748	49.5	4
anks4b	667	587	-621.5	-2.51217	-1.87e-05	-2.20102	-7.78319	7.07e-15	9.83e-14	1027	2	2	31195	689	1027	689	1027	0.670886	0	0	0	0	0	2	0.906383	NC_007114.6	60354299	60385494	1038	2	2	31195	695	1038	695	1037	0.670203	0	0	0	1	0.000963	2	1.04268	NC_007114.6	60354299	60385494	1032.5	371
ankzf1	191	164	-176	-2.66825	-5.39e-06	-2.36011	-9.73437	2.15e-22	3.9e-21	283	5	0	17488	283	283	281	281	1	0	0	2	2	0.00707	3	0.442377	NC_007120.6	12896843	12914344	280	5	0	17488	280	280	280	280	1	0	0	0	0	0	3	0.502197	NC_007120.6	12896843	12914344	281.5	119
anp32b	1476	1327	-1331.5	-2.46399	-4.03e-05	-2.17737	-22.0367	1.28e-107	7.28e-106	2171	3	0	5745	2171	2171	2168	2168	1	0	0	3	3	0.00138	3	10.3895	NC_007112.6	25966641	25972386	2311	3	0	5745	2311	2311	2308	2308	1	0	0	3	3	0.0013	3	12.6009	NC_007112.6	25966641	25972386	2241	984
antxr2a	1361	1087	-1217	-2.75613	-3.71e-05	-2.40138	-5.59533	2.2e-08	2.1e-07	1903	2	2	84979	1902	1903	1863	1864	0.999464	0	0	39	39	0.020494	2	0.603894	NC_007116.6	38788925	38873904	1917	2	2	84979	1916	1917	1875	1876	0.999467	0	0	41	41	0.0213876	2	0.692433	NC_007116.6	38788925	38873904	1910	556
anxa1a	2901	2688	-2361.5	-2.72058	-7.17e-05	-2.37799	-7.7488	9.28e-15	1.29e-13	4167	2	1	5060	4167	4167	4163	4163	1	0	0	4	4	0.00096	2	22.6507	NC_007116.6	24978027	24983087	3301	2	1	5060	3301	3301	3294	3294	1	0	0	7	7	0.00212	2	20.4188	NC_007116.6	24978027	24983087	3734	1266
anxa2a	35142	30688	-30747.5	-4.90246	-0.000991	-4.38091	-14.4593	2.19e-47	6.61e-46	36459	1	1	14049	36459	36459	36422	36422	1	0	0	37	37	0.00102	1	71.3747	NC_007136.6	33527903	33541952	40794	1	1	14049	40794	40794	40764	40764	1	0	0	30	30	0.000735	1	91.0098	NC_007136.6	33527903	33541952	38626.5	10106
anxa3b	1530	1306	-1350.5	-2.96009	-4.2e-05	-2.62739	-13.4774	2.13e-41	5.83e-40	1972	1	1	22141	1926	1972	1919	1965	0.97659	0	0	7	7	0.00355	1	2.44338	NC_007121.6	9414033	9436174	2107	1	1	22141	2069	2107	2064	2102	0.981922	0	0	5	5	0.00237	1	2.97778	NC_007121.6	9414033	9436174	2039.5	801
anxa4	1171	870	-869	-2.22308	-2.66e-05	-2.00057	-2.75869	0.0058	0.0281729	1428	1	1	33485	1427	1428	1371	1372	0.999271	0	0	56	56	0.0392157	1	1.12805	NC_007121.6	41237470	41270955	1731	1	1	33485	1730	1731	1678	1679	0.999404	0	0	52	52	0.0300404	1	1.57274	NC_007121.6	41237470	41270955	1579.5	861
anxa5b	3182	2970	-3073	-6.55696	-9.95e-05	-5.71504	-18.8209	5.09e-79	2.31e-77	3623	1	1	10209	3175	3623	3130	3576	0.87528	0	0	45	47	0.0129727	1	9.64363	NC_007112.6	21964144	21974353	3629	1	1	10209	3175	3629	3145	3597	0.87434	0	0	30	32	0.00882	1	11.0513	NC_007112.6	21964144	21974353	3626	447
ap1ar	180	158	-155	-4.36957	-4.96e-06	-3.88481	-10.3102	6.34e-25	1.24e-23	215	2	1	12700	214	215	202	203	0.995074	0	0	12	12	0.055814	2	0.440067	NC_007125.6	4489365	4502065	187	2	1	12700	187	187	181	181	1	0	0	6	6	0.0320856	2	0.447025	NC_007125.6	4489365	4502065	201	57
ap1g2	286	275	-244	-3.99387	-7.88e-06	-3.56963	-4.06778	4.75e-05	0.000327	289	1	1	22924	289	289	289	289	1	0	0	0	0	0	1	0.347083	NC_007113.6	38307250	38330174	362	1	1	22924	362	362	362	362	1	0	0	0	0	0	1	0.495307	NC_007113.6	38307250	38330174	325.5	87
ap1m3	123	120	-114	-11.8571	-3.75e-06	-10.5169	-13.5642	6.53e-42	1.81e-40	117	1	1	35468	117	117	112	112	1	0	0	5	5	0.042735	1	0.0869376	NC_007117.6	34054272	34089740	132	1	1	35468	132	132	130	130	1	0	0	2	2	0.0151515	1	0.114964	NC_007117.6	34054272	34089740	124.5	12
ap1s1	1198	1162	-1069.5	-4.36321	-3.46e-05	-3.89062	-5.08205	3.73e-07	3.23e-06	1277	3	0	18146	1277	1277	1276	1276	1	0	0	1	1	0.000783	1	1.93596	NC_007118.6	25973867	25992013	1498	3	0	18146	1498	1498	1498	1498	1	0	0	0	0	0	1	2.58933	NC_007118.6	25973867	25992013	1387.5	336
ap1s3b	31	28	-28	-2.51351	-8.5e-07	-2.22209	-4.31531	1.59e-05	0.000116	48	1	1	33569	47	48	47	48	0.979167	0	0	0	0	0	1	0.0393667	NC_007113.6	47733073	47766642	45	1	1	33569	45	45	45	45	1	0	0	0	0	0	1	0.0420466	NC_007113.6	47733073	47766642	46.5	20
ap2m1a	3393	2680	-2954	-2.55188	-9.03e-05	-2.26858	-9.16669	4.88e-20	8.19e-19	4775	2	0	28854	4775	4775	4771	4771	1	0	0	4	4	0.000838	1	4.55229	NC_007113.6	9991999	10020853	4940	2	0	28854	4939	4940	4937	4938	0.999797	0	0	2	2	0.000405	1	5.36787	NC_007113.6	9991999	10020853	4857.5	2260
ap2m1b	1788	1768	-1777	-3.56792	-5.6e-05	-3.14953	-41.1309	0	0	2470	3	0	29596	2469	2470	2460	2461	0.999594	0	0	9	9	0.00364	2	2.28931	NC_007129.6	45956971	45986567	2468	3	0	29596	2467	2468	2465	2466	0.999594	0	0	2	2	0.00081	2	2.61346	NC_007129.6	45956971	45986567	2469	702
ap3m2	391	351	-325	-2.93452	-1.03e-05	-2.6233	-3.84294	0.000122	0.000793	447	1	1	15338	447	447	441	441	1	0	0	6	6	0.0134228	1	0.791582	NC_007116.6	13874890	13890228	539	1	1	15338	539	539	539	539	1	0	0	0	0	0	1	1.10224	NC_007116.6	13874890	13890228	493	188
ap5b1	172	167	-151	-2.3304	-4.52e-06	-2.05687	-9.48914	2.33e-21	4.08e-20	283	2	1	6542	283	283	281	281	1	0	0	2	2	0.00707	2	1.18256	NC_007122.6	38850386	38856928	246	2	1	6542	246	246	239	239	1	0	0	7	7	0.0284553	2	1.14589	NC_007122.6	38850386	38856928	264.5	116
ap5m1	141	118	-101.5	-2.29299	-3.01e-06	-2.02041	-4.2385	2.25e-05	0.000161	208	2	1	12974	208	208	207	207	1	0	0	1	1	0.00481	2	0.439261	NC_007128.6	44327281	44340255	152	2	1	12974	152	152	149	149	1	0	0	3	3	0.0197368	2	0.360221	NC_007128.6	44327281	44340255	180	90
ap5s1	291	238	-258	-2.35433	-7.76e-06	-2.08526	-8.91985	4.67e-19	7.58e-18	455	1	1	6695	455	455	454	454	1	0	0	1	1	0.0022	1	1.86694	NC_007124.6	14771312	14778007	442	1	1	6695	442	442	440	440	1	0	0	2	2	0.00453	1	2.06138	NC_007124.6	14771312	14778007	448.5	217
ap5z1	215	207	-184.5	-2.24662	-5.58e-06	-2.00175	-3.45308	0.000554	0.00327	306	2	1	20786	306	306	293	293	1	0	0	13	13	0.0424837	2	0.388081	NC_007114.6	40734356	40755142	359	2	1	20786	359	359	358	358	1	0	0	1	1	0.00279	2	0.540218	NC_007114.6	40734356	40755142	332.5	144
apbb1ip	397	393	-337.5	-5.06627	-1.11e-05	-4.53305	-3.86243	0.000112	0.000737	363	1	1	38168	362	363	358	359	0.997214	0	0	4	4	0.0110193	1	0.258953	NC_007135.6	6010703	6048871	478	1	1	38168	478	478	477	477	1	0	0	1	1	0.00209	1	0.391991	NC_007135.6	6010703	6048871	420.5	85
aph1b	1186	1146	-1020	-4.09091	-3.29e-05	-3.63235	-4.15282	3.28e-05	0.00023	1204	1	1	9706	1204	1204	1197	1197	1	0	0	7	7	0.00581	1	3.39531	NC_007118.6	28906080	28915786	1496	1	1	9706	1496	1496	1487	1487	1	0	0	9	9	0.00602	1	4.80538	NC_007118.6	28906080	28915786	1350	310
api5	1628	1551	-1441.5	-2.78957	-4.44e-05	-2.46245	-32.9504	4.19e-238	3.97e-236	2099	2	1	21169	2093	2099	2092	2098	0.99714	0	0	1	1	0.000476	2	2.72855	NC_007136.6	29688037	29709206	2395	2	1	21169	2391	2395	2390	2394	0.998329	0	0	1	1	0.000418	2	3.54716	NC_007136.6	29688037	29709206	2247	844
aplp1	352	304	-309	-2.57653	-9.35e-06	-2.25526	-6.82641	8.71e-12	1.04e-10	486	1	1	124336	480	486	480	486	0.987654	0	0	0	0	0	1	0.107613	NC_007126.6	37204409	37328745	524	1	1	124336	523	524	523	524	0.998092	0	0	0	0	0	1	0.132188	NC_007126.6	37204409	37328745	505	172
apoa1b	11	10	-8.5	-4.4	-2.77e-07	-3.89817	-3.1208	0.0018	0.00974	9	1	1	2461	9	9	9	9	1	0	0	0	0	0	1	0.100683	NC_007126.6	31382	33843	13	1	1	2461	13	13	13	13	1	0	0	0	0	0	1	0.165687	NC_007126.6	31382	33843	11	2
apoa4a	7	6	-5	-11	-1.62e-07	-9.57411	-2.77141	0.00558	0.0272079	7	2	0	5109	7	7	7	7	1	0	0	0	0	0	2	0.0377214	NC_007130.6	10927027	10932136	4	2	0	5109	4	4	4	4	1	0	0	0	0	0	2	0.0245573	NC_007130.6	10927027	10932136	5.5	0
aprt	633	633	-577	-5.616	-1.89e-05	-5.00593	-5.50454	3.7e-08	3.48e-07	646	1	1	9196	637	646	627	636	0.985849	0	0	10	10	0.0154799	1	1.90408	NC_007118.6	55229121	55238317	758	1	1	9196	750	758	744	752	0.989362	0	0	6	6	0.00792	1	2.56493	NC_007118.6	55229121	55238317	702	125
aqp11	229	227	-210	-5.77273	-6.79e-06	-5.09483	-16.382	2.57e-60	9.48e-59	272	1	1	8816	272	272	270	270	1	0	0	2	2	0.00735	1	0.843176	NC_007129.6	2928214	2937030	236	1	1	8816	236	236	236	236	1	0	0	0	0	0	1	0.839648	NC_007129.6	2928214	2937030	254	43
aqp3a	191	184	-154.5	-8.53659	-5.14e-06	-7.64078	-3.45385	0.000553	0.00327	142	1	1	5393	142	142	142	142	1	0	0	0	0	0	1	0.72491	NC_007116.6	42406268	42411661	208	1	1	5393	208	208	208	208	1	0	0	0	0	0	1	1.20973	NC_007116.6	42406268	42411661	175	17
aqp8a.1	27898	25678	19999.5	2.36627	0.000835	2.7172	2.56491	0.0103201	0.0471863	15748	1	1	6950	15748	15748	15646	15646	1	0	0	102	102	0.00648	1	61.979	NC_007123.6	20244234	20251184	13528	1	1	6950	13528	13528	13431	13431	1	0	0	97	97	0.00717	1	60.615	NC_007123.6	20244234	20251184	14638	27849
aqp8a.2	26	24	21	4.5	8.21e-07	5.14426	4.91102	9.06e-07	7.53e-06	7	1	1	6923	7	7	7	7	1	0	0	0	0	0	1	0.0278375	NC_007123.6	20233264	20240187	5	1	1	6923	5	5	5	5	1	0	0	0	0	0	1	0.0226533	NC_007123.6	20233264	20240187	6	23
arcn1a	1108	1020	-1049.5	-2.838	-3.24e-05	-2.50685	-24.5087	1.19e-132	8.01e-131	1606	1	1	14398	1606	1606	1605	1605	1	0	0	1	1	0.000623	1	3.06902	NC_007116.6	29902095	29916493	1635	1	1	14398	1635	1635	1632	1632	1	0	0	3	3	0.00184	1	3.55529	NC_007116.6	29902095	29916493	1620.5	615
arcn1b	1139	1101	-1010	-2.40865	-3.04e-05	-2.1262	-25.1443	1.63e-139	1.12e-137	1837	1	1	13257	1837	1837	1788	1788	1	0	0	49	49	0.0266739	1	3.7132	NC_007126.6	18166257	18179514	1617	1	1	13257	1617	1617	1597	1597	1	0	0	20	20	0.0123686	1	3.77847	NC_007126.6	18166257	18179514	1727	698
arf1	3182	3083	-3018.5	-3.12496	-9.41e-05	-2.75851	-50.5756	0	0	4325	1	1	14291	4325	4325	4317	4317	1	0	0	8	8	0.00185	1	8.3166	NC_007113.6	3220757	3235048	4553	1	1	14291	4551	4553	4546	4548	0.99956	0	0	5	5	0.0011	1	9.98193	NC_007113.6	3220757	3235048	4439	1470
arf3a	9	7	-6	-7	-1.96e-07	-6.32864	-2.65245	0.00799	0.0375936	9	1	1	11697	9	9	9	9	1	0	0	0	0	0	1	0.0211833	NC_007134.6	27695478	27707175	5	1	1	11697	5	5	5	5	1	0	0	0	0	0	1	0.0134076	NC_007134.6	27695478	27707175	7	2
arf4a	358	325	-324	-2.57664	-9.82e-06	-2.26103	-8.86222	7.84e-19	1.26e-17	512	1	1	6360	452	512	351	411	0.854015	0	0	101	101	0.197266	1	1.77914	NC_007122.6	42203968	42210328	547	1	1	6360	481	547	382	448	0.852679	0	0	99	99	0.180987	1	2.20942	NC_007122.6	42203968	42210328	529.5	189
arf4b	41	31	-28	-4.5	-8.79e-07	-3.83007	-2.96339	0.00304	0.0157047	44	1	1	1611	44	44	43	43	1	0	0	1	1	0.0227273	1	0.734851	NW_003336639.1	22140	23751	28	1	1	1611	28	28	28	28	1	0	0	0	0	0	1	0.545154	NW_003336639.1	22140	23751	36	3
arf5	2051	1938	-1940.5	-4.08261	-6.16e-05	-3.57787	-17.3583	1.71e-67	6.88e-66	2516	1	1	9953	2503	2516	2503	2516	0.994833	0	0	0	0	0	1	6.95958	NC_007129.6	7584228	7594181	2624	1	1	9953	2612	2624	2611	2623	0.995425	0	0	1	1	0.000381	1	8.2661	NC_007129.6	7584228	7594181	2570	573
arf6a	2017	2010	-2002	-2.69589	-6.14e-05	-2.37976	-38.075	3.338E-317	3.746E-315	3171	1	1	1589	3171	3171	3134	3134	1	0	0	37	37	0.0116682	1	54.3002	NC_007131.6	54525722	54527311	3194	1	1	1589	3194	3194	3169	3169	1	0	0	25	25	0.00783	1	62.554	NC_007131.6	54525722	54527311	3182.5	1184
arf6b	3934	3796	-3688.5	-4.21018	-0.000117	-3.69512	-23.0481	1.54e-117	9.47e-116	4661	1	1	2367	4661	4661	4649	4649	1	0	0	12	12	0.00258	1	54.0739	NC_007128.6	45748612	45750979	5014	1	1	2367	5014	5014	5005	5005	1	0	0	9	9	0.0018	1	66.3227	NC_007128.6	45748612	45750979	4837.5	1080
arfgap1_4	105	102	-98.5	-2.52713	-2.99e-06	-2.23079	-8.1126	4.96e-16	7.26e-15	158	1	1	388	158	158	158	158	1	0	0	0	0	0	1	11.2112	NW_008805576.1	243	631	168	1	1	388	168	168	165	165	1	0	0	3	3	0.0178571	1	13.3386	NW_008805576.1	243	631	163	66
arfgap3	81	70	-71.5	-3.2	-2.24e-06	-2.83009	-7.42596	1.12e-13	1.49e-12	108	1	1	7764	108	108	98	98	1	0	0	10	10	0.0925926	1	0.34751	NC_007115.6	76572925	76580689	100	1	1	7764	100	100	96	96	1	0	0	4	4	0.04	1	0.387831	NC_007115.6	76572925	76580689	104	38
arfip1	1025	1007	-1005.5	-2.81498	-3.1e-05	-2.48488	-27.6591	2.17e-168	1.71e-166	1570	4	0	45485	1566	1570	1566	1570	0.997452	0	0	0	0	0	4	0.950293	NC_007112.6	24750221	24795706	1549	4	0	45485	1549	1549	1548	1548	1	0	0	1	1	0.000646	4	1.06748	NC_007112.6	24750221	24795706	1559.5	563
arhgap11a	112	95	-101	-4.10769	-3.22e-06	-3.65418	-8.34228	7.29e-17	1.1e-15	136	3	1	21550	136	136	135	135	1	0	0	1	1	0.00735	3	0.17247	NC_007128.6	92647	114197	131	3	1	21550	130	131	130	131	0.992366	0	0	0	0	0	3	0.190669	NC_007128.6	92647	114197	133.5	41
arhgap12a	154	144	-131.5	-3.73958	-4.16e-06	-3.30839	-10.0325	1.1e-23	2.06e-22	197	5	0	48041	197	197	197	197	1	0	0	0	0	0	2	0.112896	NC_007113.6	43896184	43944225	162	5	0	48041	162	162	162	162	1	0	0	0	0	0	2	0.105769	NC_007113.6	43896184	43944225	179.5	53
arhgap15	178	165	-157	-4.78313	-5.09e-06	-4.23159	-11.3956	4.4e-30	9.76e-29	184	3	0	68736	182	184	157	159	0.987421	0	0	25	25	0.13587	2	0.0636853	NC_007120.6	26114256	26182992	213	3	0	68736	209	213	193	197	0.979695	0	0	16	16	0.0751174	2	0.0898956	NC_007120.6	26114256	26182992	198.5	35
arhgap22	269	261	-244	-12.0909	-8.11e-06	-10.7941	-19.8861	5.37e-88	2.63e-86	245	2	1	42211	239	245	231	237	0.974684	0	0	8	8	0.0326531	2	0.154578	NC_007124.6	30967545	31009756	287	2	1	42211	274	287	266	279	0.953405	0	0	8	8	0.0278746	2	0.207317	NC_007124.6	30967545	31009756	266	26
arhgap25	141	133	-130.5	-2.78767	-4.02e-06	-2.46102	-9.91082	3.74e-23	6.91e-22	197	3	0	31390	197	197	184	184	1	0	0	13	13	0.0659898	2	0.161381	NC_007116.6	20670372	20701762	210	3	0	31390	210	210	201	201	1	0	0	9	9	0.0428571	2	0.200845	NC_007116.6	20670372	20701762	203.5	77
arhgap27	148	132	-139	-3.10606	-4.33e-06	-2.74432	-10.3321	5.04e-25	9.87e-24	206	5	0	72617	206	206	200	200	1	0	0	6	6	0.0291262	3	0.075826	NC_007123.6	4936730	5009347	204	5	0	72617	204	204	194	194	1	0	0	10	10	0.0490196	3	0.0837954	NC_007123.6	4936730	5009347	205	74
arhgap33	616	555	-562	-3.26157	-1.76e-05	-2.88673	-17.0829	1.99e-65	7.86e-64	834	6	0	94851	834	834	833	833	1	0	0	1	1	0.0012	4	0.241785	NC_007127.6	44816958	44911809	787	6	0	94851	785	787	785	787	0.997459	0	0	0	0	0	4	0.260249	NC_007127.6	44816958	44911809	810.5	279
arhgap42a	263	248	-254.5	-2.5194	-7.72e-06	-2.22397	-13.0141	1.02e-38	2.65e-37	423	1	1	57126	423	423	422	422	1	0	0	1	1	0.00236	1	0.203378	NC_007132.6	22702333	22759459	421	1	1	57126	421	421	418	418	1	0	0	3	3	0.00713	1	0.229509	NC_007132.6	22702333	22759459	422	175
arhgap4a	205	194	-192.5	-2.84211	-5.94e-06	-2.50883	-12.166	4.72e-34	1.13e-32	290	2	2	26225	290	290	290	290	1	0	0	0	0	0	2	0.304445	NC_007134.6	25062845	25089070	304	2	1	26225	304	304	304	304	1	0	0	0	0	0	2	0.363592	NC_007134.6	25062845	25089070	297	99
arhgap9	61	38	-44	-2.35385	-1.36e-06	-2.12631	-3.152	0.00162	0.00882	71	1	1	69145	65	71	62	68	0.911765	0	0	3	3	0.0422535	1	0.0270754	NC_007117.6	58985419	59054564	82	1	1	69145	75	82	74	81	0.91358	0	0	1	1	0.0121951	1	0.0367435	NC_007117.6	58985419	59054564	76.5	44
arhgdig	3507	3260	-3297	-5.51953	-0.000107	-4.9011	-29.6053	1.28e-192	1.1e-190	4113	1	1	30501	4112	4113	3868	3869	0.999742	0	0	244	244	0.0593241	1	3.49229	NC_007114.6	27607270	27637771	3940	1	1	30501	3940	3940	3719	3719	1	0	0	221	221	0.0560914	1	3.82445	NC_007114.6	27607270	27637771	4026.5	853
arhgef10lb	281	278	-239.5	-2.86381	-7.37e-06	-2.52356	-9.17502	4.52e-20	7.61e-19	408	7	0	94580	400	408	393	401	0.98005	0	0	7	7	0.0171569	5	0.116727	NC_007134.6	21610535	21705115	328	7	0	94580	320	328	308	316	0.974684	0	0	12	12	0.0365854	5	0.104796	NC_007134.6	21610535	21705115	368	127
arhgef16	45	42	-40.5	-10	-1.33e-06	-8.96067	-7.93436	2.12e-15	3.01e-14	42	2	1	44858	42	42	37	37	1	0	0	5	5	0.119048	2	0.0227085	NC_007119.6	47108502	47153360	48	2	1	44858	48	48	48	48	1	0	0	0	0	0	2	0.0335628	NC_007119.6	47108502	47153360	45	6
arhgef33	21	17	-16.5	-2.5	-5.01e-07	-2.21857	-3.30608	0.000946	0.00538	30	3	0	13173	30	30	30	30	1	0	0	0	0	0	2	0.0626993	NC_007128.6	24649257	24662430	25	3	0	13173	25	25	25	25	1	0	0	0	0	0	2	0.0595267	NC_007128.6	24649257	24662430	27.5	13
arhgef38	19	19	-15	-2.875	-4.63e-07	-2.53598	-3.28512	0.00102	0.00575	27	2	1	26913	27	27	27	27	1	0	0	0	0	0	2	0.0276203	NC_007112.6	25717692	25744605	19	2	1	26913	19	19	19	19	1	0	0	0	0	0	2	0.0221436	NC_007112.6	25717692	25744605	23	8
arhgef39	94	57	-71	-4.02128	-2.29e-06	-3.68799	-3.30782	0.00094	0.00535	99	2	0	64022	99	99	99	99	1	0	0	0	0	0	1	0.0425728	NC_007115.6	12414353	12478375	90	2	0	64022	90	90	90	90	1	0	0	0	0	0	1	0.044093	NC_007115.6	12414353	12478375	94.5	42
arhgef3l	203	195	-190	-4.58491	-6.09e-06	-4.05211	-14.6774	9e-49	2.8e-47	234	3	0	15536	233	234	231	232	0.99569	0	0	2	2	0.00855	2	0.411126	NC_007134.6	20742211	20757747	252	3	0	15536	251	252	251	252	0.996032	0	0	0	0	0	2	0.508766	NC_007134.6	20742211	20757747	243	57
arhgef5	394	358	-342	-4.05357	-1.09e-05	-3.59103	-15.1125	1.34e-51	4.35e-50	488	2	0	24767	488	488	488	488	1	0	0	0	0	0	2	0.542466	NC_007127.6	17705709	17730476	420	2	0	24767	420	420	419	419	1	0	0	1	1	0.00238	2	0.530637	NC_007127.6	17705709	17730476	454	130
arhgef9a	216	141	143.5	2.44221	5.88e-06	2.81238	4.22186	2.42e-05	0.000173	137	3	0	61855	137	137	136	136	1	0	0	1	1	0.0073	2	0.0605327	NC_007116.6	21435378	21497233	62	3	0	61855	62	62	62	62	1	0	0	0	0	0	2	0.0314393	NC_007116.6	21435378	21497233	99.5	278
arid5a	372	368	-307.5	-12.3889	-1.03e-05	-11.048	-3.62988	0.000284	0.00176	272	1	1	25760	272	272	258	258	1	0	0	14	14	0.0514706	1	0.27574	NC_007119.6	52390986	52416746	397	1	1	25760	396	397	377	378	0.997354	0	0	19	19	0.0478589	1	0.460259	NC_007119.6	52390986	52416746	334.5	25
arl14	13	12	-10	-7.66667	-3.34e-07	-7.00409	-3.87933	0.000105	0.000689	9	1	1	1029	9	9	8	8	1	0	0	1	1	0.111111	1	0.214043	NC_007113.6	6349530	6350559	14	1	1	1029	14	14	13	13	1	0	0	1	1	0.0714286	1	0.396264	NC_007113.6	6349530	6350559	11.5	2
arl3l2	57	52	-53.5	-2.38961	-1.6e-06	-2.09629	-5.72189	1.05e-08	1.03e-07	93	2	0	7366	93	93	92	92	1	0	0	1	1	0.0107527	2	0.34386	NC_007125.6	891443	898809	91	2	0	7366	91	91	88	88	1	0	0	3	3	0.032967	2	0.374721	NC_007125.6	891443	898809	92	36
arl4cb	458	453	-428	-51.3529	-1.42e-05	-45.001	-28.3031	3.17e-176	2.59e-174	409	1	1	1489	409	409	393	393	1	0	0	16	16	0.0391198	1	7.26648	NC_007120.6	23546123	23547612	464	1	1	1489	464	464	450	450	1	0	0	14	14	0.0301724	1	9.47926	NC_007120.6	23546123	23547612	436.5	6
arl8bb	387	374	-342	-4.61905	-1.11e-05	-4.12235	-4.94714	7.53e-07	6.3e-06	398	1	1	11589	398	398	332	332	1	0	0	66	66	0.165829	1	0.788712	NC_007122.6	35482934	35494523	475	1	1	11589	475	475	422	422	1	0	0	53	53	0.111579	1	1.14215	NC_007122.6	35482934	35494523	436.5	101
armc4	6	6	-5.5	-6.5	-1.78e-07	-5.73432	-2.71869	0.00655	0.0314706	7	3	0	126577	7	7	7	7	1	0	0	0	0	0	3	0.00152	NC_007123.6	22905319	23031896	6	3	0	126577	6	6	6	6	1	0	0	0	0	0	3	0.00149	NC_007123.6	22905319	23031896	6.5	1
armt1	374	363	-354.5	-2.60045	-1.08e-05	-2.29551	-15.6743	2.27e-55	7.76e-54	562	1	1	4747	562	562	531	531	1	0	0	31	31	0.0551601	1	3.07965	NC_007131.6	26488119	26492866	590	1	1	4747	590	590	557	557	1	0	0	33	33	0.0559322	1	3.68038	NC_007131.6	26488119	26492866	576	216
arntl1a	194	182	-171.5	-2.88462	-5.3e-06	-2.54811	-11.5811	5.14e-31	1.16e-29	246	3	1	25074	246	246	246	246	1	0	0	0	0	0	3	0.270108	NC_007136.6	17797383	17822457	279	3	1	25074	279	279	278	278	1	0	0	1	1	0.00358	3	0.347759	NC_007136.6	17797383	17822457	262.5	97
arntl1b	193	176	-175.5	-4	-5.58e-06	-3.53798	-12.5051	7.01e-36	1.74e-34	225	3	1	58295	222	225	212	215	0.986047	0	0	10	10	0.0444444	3	0.101539	NC_007118.6	65824440	65882735	243	3	1	58295	241	243	238	240	0.991667	0	0	3	3	0.0123457	3	0.129133	NC_007118.6	65824440	65882735	234	67
arntl2	284	267	-237.5	-10.6939	-7.92e-06	-9.6901	-4.2572	2.07e-05	0.000149	224	2	1	43963	224	224	222	222	1	0	0	2	2	0.00893	2	0.139025	NC_007129.6	15598250	15642213	300	2	1	43963	300	300	299	299	1	0	0	1	1	0.00333	2	0.213324	NC_007129.6	15598250	15642213	262	33
arpc1b	5842	5593	-5284.5	-9.28941	-0.000175	-8.33968	-6.22667	4.76e-10	5.14e-09	5489	1	1	11432	5489	5489	5221	5221	1	0	0	268	268	0.0488249	1	12.5735	NC_007114.6	40667189	40678621	6355	1	1	11432	6355	6355	6152	6152	1	0	0	203	203	0.0319434	1	16.8792	NC_007114.6	40667189	40678621	5922	762
arpc2	3592	3118	-3090.5	-3.39574	-9.74e-05	-3.01802	-14.721	4.73e-49	1.48e-47	4116	1	1	33873	4113	4116	3965	3968	0.999244	0	0	148	148	0.0359572	1	3.22511	NC_007120.6	48345766	48379639	4645	1	1	33873	4644	4645	4493	4494	0.999777	0	0	151	151	0.0325081	1	4.16137	NC_007120.6	48345766	48379639	4380.5	1527
arpc3	2064	1815	-1728	-4.42517	-5.62e-05	-3.98941	-4.44196	8.91e-06	6.7e-05	2021	1	1	5463	2021	2021	2020	2020	1	0	0	1	1	0.000495	1	10.18	NC_007132.6	16987365	16992828	2444	1	1	5463	2444	2444	2436	2436	1	0	0	8	8	0.00327	1	13.9863	NC_007132.6	16987365	16992828	2232.5	629
arpc4	2471	2376	-2277.5	-4.85038	-7.31e-05	-4.28516	-45.5462	0	0	2723	1	1	6226	2723	2723	2690	2690	1	0	0	33	33	0.012119	1	11.8951	NC_007117.6	40764892	40771118	3015	1	1	6226	3015	3015	2996	2996	1	0	0	19	19	0.0063	1	15.0935	NC_007117.6	40764892	40771118	2869	639
arpc4l	1766	1616	-1623.5	-4.12212	-5.18e-05	-3.65463	-23.6755	6.46e-124	4.18e-122	2076	1	1	8710	2072	2076	2067	2071	0.998069	0	0	5	5	0.00241	1	6.54618	NC_007122.6	16008689	16017399	2211	1	1	8710	2211	2211	2206	2206	1	0	0	5	5	0.00226	1	7.94409	NC_007122.6	16008689	16017399	2143.5	595
arpc5a	4216	4211	-4153.5	-7.1036	-0.000135	-6.2706	-76.0654	0	0	4774	1	1	7978	4774	4774	4769	4769	1	0	0	5	5	0.00105	1	16.4573	NC_007113.6	21309638	21317616	4894	1	1	7978	4894	4894	4885	4885	1	0	0	9	9	0.00184	1	19.2056	NC_007113.6	21309638	21317616	4834	683
arpc5b	2446	2332	-2330	-7.13158	-7.59e-05	-6.32389	-39.4522	0	0	2651	1	1	3927	2651	2651	2649	2649	1	0	0	2	2	0.000754	1	18.5715	NC_007131.6	34248805	34252732	2769	1	1	3927	2769	2769	2763	2763	1	0	0	6	6	0.00217	1	22.0687	NC_007131.6	34248805	34252732	2710	437
arpp19b	408	362	-381	-2.30479	-1.14e-05	-2.03539	-13.7837	3.2e-43	9.06e-42	669	2	1	9683	552	669	550	667	0.824588	0	0	2	2	0.00299	2	1.89645	NC_007136.6	7529802	7539485	677	2	1	9683	532	677	531	676	0.785503	0	0	1	1	0.00148	2	2.18974	NC_007136.6	7529802	7539485	673	315
asah1a	111	100	-96.5	-2.49612	-2.91e-06	-2.18738	-7.91613	2.45e-15	3.47e-14	152	2	1	5122	152	152	151	151	1	0	0	1	1	0.00658	2	0.81164	NC_007125.6	29932537	29937659	170	2	2	5122	170	170	169	169	1	0	0	1	1	0.00588	2	1.03491	NC_007125.6	29932537	29937659	161	59
asah1b	1075	958	-1006.5	-3.27973	-3.16e-05	-2.90558	-18.5169	1.51e-76	6.7e-75	1438	1	1	10712	1436	1438	1407	1409	0.998581	0	0	29	29	0.0201669	1	3.62132	NC_007112.6	15961316	15972028	1458	1	1	10712	1456	1458	1414	1416	0.998588	0	0	42	42	0.0288066	1	4.14619	NC_007112.6	15961316	15972028	1448	500
asap2b	334	309	-298.5	-6.01681	-9.64e-06	-5.24751	-13.2489	4.58e-40	1.23e-38	335	2	1	40838	334	335	332	333	0.996997	0	0	2	2	0.00597	2	0.224495	NC_007131.6	29731737	29772575	381	2	1	40838	380	381	376	377	0.997347	0	0	4	4	0.0104987	2	0.289557	NC_007131.6	29731737	29772575	358	47
asap3	75	69	-66	-4.88235	-2.15e-06	-4.37996	-8.93251	4.17e-19	6.78e-18	77	1	1	32682	77	77	75	75	1	0	0	2	2	0.025974	1	0.0631799	NC_007128.6	27184721	27217403	89	1	1	32682	89	89	89	89	1	0	0	0	0	0	1	0.0854158	NC_007128.6	27184721	27217403	83	20
asb10	538	315	313	1.78152	1.36e-05	2.03598	3.32759	0.000876	0.00501	512	2	1	21677	512	512	508	508	1	0	0	4	4	0.00781	2	0.645195	NC_007135.6	34199764	34221441	289	2	1	21677	289	289	288	288	1	0	0	1	1	0.00346	2	0.416725	NC_007135.6	34199764	34221441	400.5	827
asb16	265	217	186	2.10714	7.7e-06	2.38379	4.98609	6.16e-07	5.21e-06	192	1	1	12116	192	192	192	192	1	0	0	0	0	0	1	0.436283	NC_007114.6	19849951	19862067	144	1	1	12116	144	144	144	144	1	0	0	0	0	0	1	0.372786	NC_007114.6	19849951	19862067	168	409
asb2a.1	265	209	192	2.41176	7.82e-06	2.74368	5.8583	4.68e-09	4.71e-08	164	2	0	13656	164	164	162	162	1	0	0	2	2	0.0121951	1	0.326601	NC_007131.6	27398904	27412560	108	2	0	13656	108	108	107	107	1	0	0	1	1	0.00926	1	0.245763	NC_007131.6	27398904	27412560	136	373
asb6	109	105	-92	-2.37313	-2.81e-06	-2.115	-3.34586	0.00082	0.00472	144	6	0	15395	144	144	134	134	1	0	0	10	10	0.0694444	4	0.239636	NC_007119.6	6859778	6875173	174	6	0	15395	174	174	163	163	1	0	0	11	11	0.0632184	4	0.332097	NC_007119.6	6859778	6875173	159	65
asf1ba	95	85	-84.5	-2.96512	-2.63e-06	-2.62624	-8.26089	1.45e-16	2.16e-15	133	1	1	9957	58	133	41	116	0.353448	0	0	17	17	0.12782	1	0.320742	NC_007114.6	45359506	45369463	122	1	1	9957	61	122	42	103	0.407767	0	0	19	19	0.155738	1	0.324463	NC_007114.6	45359506	45369463	127.5	48
asph	1912	1631	-1693	-2.60702	-5.18e-05	-2.31051	-14.5543	5.49e-48	1.68e-46	2668	5	2	25956	2591	2668	2590	2667	0.971129	0	0	1	1	0.000375	4	2.82886	NC_007113.6	27000596	27026552	2825	5	1	25956	2736	2825	2733	2822	0.968462	0	0	3	3	0.00106	4	3.41017	NC_007113.6	27000596	27026552	2746.5	1194
aspn	11	11	-11	-3.75	-3.48e-07	-3.31026	-3.29949	0.000969	0.00549	15	1	0	7547	0	15	0	15	0	0	0	0	0	0	1	0.0547196	NC_007133.6	10450282	10457829	15	1	0	7547	0	15	0	15	0	0	0	0	0	0	1	0.062341	NC_007133.6	10450282	10457829	15	4
atad1a	110	106	-108	-2.31707	-3.23e-06	-2.04536	-7.99252	1.32e-15	1.9e-14	190	1	1	15144	189	190	177	178	0.994382	0	0	12	12	0.0631579	1	0.323598	NC_007116.6	16214922	16230066	190	1	1	15144	190	190	176	176	1	0	0	14	14	0.0736842	1	0.364526	NC_007116.6	16214922	16230066	190	80
ate1	74	58	-63	-2.90909	-1.93e-06	-2.53571	-4.5649	5e-06	3.86e-05	99	1	1	30942	99	99	73	73	1	0	0	26	26	0.262626	1	0.0649532	NC_007124.6	46385090	46416032	93	1	1	30942	93	93	76	76	1	0	0	17	17	0.182796	1	0.077041	NC_007124.6	46385090	46416032	96	25
atf6	457	401	-384	-3.31325	-1.23e-05	-2.96824	-4.35294	1.34e-05	9.89e-05	505	1	1	53141	505	505	436	436	1	0	0	69	69	0.136634	1	0.225883	NC_007131.6	33908676	33961817	595	1	1	53141	595	595	522	522	1	0	0	73	73	0.122689	1	0.308104	NC_007131.6	33908676	33961817	550	194
atg3	588	521	-507	-2.4383	-1.53e-05	-2.15527	-14.5822	3.65e-48	1.12e-46	812	1	1	13208	812	812	792	792	1	0	0	20	20	0.0246305	1	1.65088	NC_007117.6	6952792	6966000	907	1	1	13208	907	907	884	884	1	0	0	23	23	0.0253583	1	2.09929	NC_007117.6	6952792	6966000	859.5	386
atic	272	261	-223	-8.31148	-7.42e-06	-7.4705	-3.67595	0.000237	0.00148	210	1	1	17813	210	210	185	185	1	0	0	25	25	0.119048	1	0.285931	NC_007112.6	4788047	4805860	297	1	1	17813	297	297	278	278	1	0	0	19	19	0.0639731	1	0.489513	NC_007112.6	4788047	4805860	253.5	36
atl3	1024	1014	-950	-2.80266	-2.93e-05	-2.474	-26.8194	1.92e-158	1.46e-156	1546	2	1	20080	1546	1546	1533	1533	1	0	0	13	13	0.00841	2	2.10186	NC_007125.6	30433717	30453797	1408	2	1	20080	1408	1408	1402	1402	1	0	0	6	6	0.00426	2	2.18998	NC_007125.6	30433717	30453797	1477	532
atp10d	542	529	-531.5	-2.44626	-1.61e-05	-2.1594	-18.4383	6.48e-76	2.87e-74	903	2	1	61855	899	903	899	903	0.99557	0	0	0	0	0	2	0.40192	NC_007124.6	12257619	12319474	895	2	1	61855	895	895	895	895	1	0	0	0	0	0	2	0.453842	NC_007124.6	12257619	12319474	899	374
atp13a1	734	638	-600.5	-2.8033	-1.89e-05	-2.51135	-3.70998	0.000207	0.00131	848	1	1	52226	847	848	838	839	0.998808	0	0	9	9	0.0106132	1	0.442284	NC_007114.6	52645137	52697363	1019	1	1	52226	1018	1019	1006	1007	0.999007	0	0	12	12	0.0117763	1	0.604783	NC_007114.6	52645137	52697363	933.5	381
atp13a2	459	411	-404.5	-2.63765	-1.24e-05	-2.33119	-14.5204	8.99e-48	2.73e-46	682	2	1	31517	682	682	674	674	1	0	0	8	8	0.0117302	2	0.588764	NC_007134.6	24584875	24616392	621	2	1	31517	619	621	618	620	0.996774	0	0	1	1	0.00161	2	0.617026	NC_007134.6	24584875	24616392	651.5	271
atp1a3a	241	239	-207.5	-11.375	-6.78e-06	-10.0033	-9.68304	3.56e-22	6.4e-21	260	1	1	57297	260	260	257	257	1	0	0	3	3	0.0115385	1	0.123489	NC_007130.6	6409213	6466510	195	1	1	57297	195	195	191	191	1	0	0	4	4	0.0205128	1	0.104558	NC_007130.6	6409213	6466510	227.5	21
atp2a2b	2882	2698	-2568.5	-3.21232	-8.03e-05	-2.83845	-36.1589	2.71e-286	2.88e-284	3508	2	1	57154	3508	3508	3465	3465	1	0	0	43	43	0.0122577	2	1.6691	NC_007132.6	17014234	17071388	3951	2	1	57154	3946	3951	3906	3911	0.998722	0	0	40	40	0.010124	2	2.14634	NC_007132.6	17014234	17071388	3729.5	1253
atp2b1b	174	126	-137	-3.20968	-4.32e-06	-2.88083	-5.03643	4.74e-07	4.05e-06	186	3	1	51489	186	186	186	186	1	0	0	0	0	0	3	0.0994546	NC_007136.6	19511753	19563242	212	3	0	51489	212	212	211	211	1	0	0	1	1	0.00472	3	0.128536	NC_007136.6	19511753	19563242	199	86
atp6ap1b	1990	1913	-1943.5	-5.23882	-6.26e-05	-4.62869	-43.6408	0	0	2394	1	1	14696	2394	2394	2391	2391	1	0	0	3	3	0.00125	1	4.47926	NC_007134.6	26152941	26167637	2410	1	1	14696	2410	2410	2403	2403	1	0	0	7	7	0.00291	1	5.12875	NC_007134.6	26152941	26167637	2402	497
atp6ap1la	15	14	-14	-10.3333	-4.6e-07	-9.25936	-4.6841	2.81e-06	2.23e-05	15	1	1	21676	15	15	15	15	1	0	0	0	0	0	1	0.0190519	NC_007122.6	42242088	42263764	16	1	1	21676	16	16	16	16	1	0	0	0	0	0	1	0.0231525	NC_007122.6	42242088	42263764	15.5	2
atp6ap2	1456	1432	-1372.5	-2.98913	-4.26e-05	-2.63861	-33.3624	4.82e-244	4.65e-242	1991	2	0	13262	1954	1991	1949	1986	0.98137	0	0	5	5	0.00251	2	4.12284	NC_007133.6	11093804	11107066	2134	2	0	13262	2088	2134	2076	2122	0.978322	0	0	12	12	0.00562	2	5.01872	NC_007133.6	11093804	11107066	2062.5	702
atp6v0b	1705	1705	-1702	-3.42796	-5.35e-05	-3.02598	-39.5934	0	0	2406	1	1	6013	2406	2406	2352	2352	1	0	0	54	54	0.0224439	1	10.7689	NC_007113.6	33697983	33703996	2400	1	1	6013	2400	2400	2362	2362	1	0	0	38	38	0.0158333	1	12.321	NC_007113.6	33697983	33703996	2403	701
atp6v0ca	15983	15583	-15666.5	-5.85632	-0.000507	-5.17107	-121.407	0	0	19009	2	1	10786	19009	19009	18973	18973	1	0	0	36	36	0.00189	2	48.4286	NC_007114.6	15894877	15905663	18776	2	1	10786	18776	18776	18749	18749	1	0	0	27	27	0.00144	2	54.5223	NC_007114.6	15894877	15905663	18892.5	3426
atp6v0e1	1131	1059	-1012	-2.85348	-3.11e-05	-2.50417	-12.2084	2.8e-34	6.73e-33	1475	1	1	4874	1475	1475	1446	1446	1	0	0	29	29	0.019661	1	8.16787	NC_007125.6	51855458	51860332	1641	1	1	4874	1641	1641	1603	1603	1	0	0	38	38	0.0231566	1	10.3158	NC_007125.6	51855458	51860332	1558	510
atp6v1aa	2518	2443	-2454.5	-6.19471	-7.95e-05	-5.47207	-52.5362	0	0	2953	1	1	14311	2953	2953	2952	2952	1	0	0	1	1	0.000339	1	5.67901	NC_007116.6	23741881	23756192	2901	1	1	14311	2901	2901	2897	2897	1	0	0	4	4	0.00138	1	6.34944	NC_007116.6	23741881	23756192	2927	510
atp6v1ab	1698	1640	-1482.5	-11.8212	-4.94e-05	-10.6425	-4.98036	6.35e-07	5.35e-06	1433	1	1	17966	1430	1433	1429	1432	0.997905	0	0	1	1	0.000698	1	2.19441	NC_007135.6	21009699	21027665	1806	1	1	17966	1803	1806	1801	1804	0.998337	0	0	2	2	0.00111	1	3.1495	NC_007135.6	21009699	21027665	1619.5	166
atp6v1ba	3312	3158	-2918	-5.46177	-9.55e-05	-4.88712	-5.09037	3.57e-07	3.09e-06	3255	1	1	45960	3255	3255	3251	3251	1	0	0	4	4	0.00123	1	1.94744	NC_007128.6	21352457	21398417	3889	1	1	45960	3889	3889	3871	3871	1	0	0	18	18	0.00463	1	2.6418	NC_007128.6	21352457	21398417	3572	731
atp6v1c1a	1032	963	-972.5	-4.22554	-3.1e-05	-3.73868	-25.8637	1.71e-147	1.24e-145	1249	1	1	19297	1209	1249	1204	1244	0.967846	0	0	5	5	0.004	1	1.77483	NC_007127.6	52862551	52881848	1299	1	1	19297	1240	1299	1236	1295	0.95444	0	0	4	4	0.00308	1	2.10492	NC_007127.6	52862551	52881848	1274	336
atp6v1c1b	512	496	-440	-4.96396	-1.44e-05	-4.44013	-4.26542	2e-05	0.000144	487	1	1	18853	487	487	486	486	1	0	0	1	1	0.00205	1	0.709712	NC_007130.6	33360789	33379642	615	1	1	18853	615	615	611	611	1	0	0	4	4	0.0065	1	1.01652	NC_007130.6	33360789	33379642	551	119
atp6v1d	3295	3269	-2871	-3.10022	-9.1e-05	-2.76746	-3.89718	9.73e-05	0.000642	3827	1	1	12064	3827	3827	3816	3816	1	0	0	11	11	0.00287	1	8.7085	NC_007131.6	51275385	51287449	4649	1	1	12064	4649	4649	4627	4627	1	0	0	22	22	0.00473	1	12.03	NC_007131.6	51275385	51287449	4238	1354
atp6v1e1b	2190	2066	-1994	-6.69714	-6.48e-05	-5.94765	-31.6807	2.88e-220	2.62e-218	2210	1	1	7141	2210	2210	2126	2126	1	0	0	84	84	0.0380091	1	8.19654	NC_007115.6	5231555	5238696	2478	1	1	7141	2478	2478	2397	2397	1	0	0	81	81	0.0326877	1	10.5285	NC_007115.6	5231555	5238696	2344	412
atp6v1g1	4619	4355	-4288.5	-3.27386	-0.000134	-2.89174	-48.1482	0	0	5976	1	1	5356	5976	5976	5731	5731	1	0	0	245	245	0.0409973	1	29.4589	NC_007116.6	56649977	56655333	6373	1	1	5356	6373	6373	6140	6140	1	0	0	233	233	0.0365605	1	35.9571	NC_007116.6	56649977	56655333	6174.5	2018
atp6v1h	1686	1379	-1386.5	-2.86986	-4.37e-05	-2.57753	-9.73612	2.12e-22	3.83e-21	1982	2	0	60114	1982	1982	1982	1982	1	0	0	0	0	0	1	0.907725	NC_007113.6	30803226	30863340	2274	2	0	60114	2274	2274	2273	2273	1	0	0	1	1	0.00044	1	1.18599	NC_007113.6	30803226	30863340	2128	895
atp7a	1222	1165	-999.5	-3.06295	-3.17e-05	-2.72411	-3.21469	0.00131	0.00723	1290	2	1	42798	1286	1290	1256	1260	0.996825	0	0	30	30	0.0232558	2	0.810538	NC_007125.6	22099982	22142780	1678	2	1	42798	1675	1678	1650	1653	0.998185	0	0	25	25	0.0148987	2	1.21145	NC_007125.6	22099982	22142780	1484	456
atp8b4	23	23	-19.5	-3.16667	-6.21e-07	-2.83186	-4.17367	3e-05	0.000211	25	1	1	66522	25	25	25	25	1	0	0	0	0	0	1	0.0103467	NC_007136.6	31993579	32060101	32	1	1	66522	31	32	31	32	0.96875	0	0	0	0	0	1	0.0150883	NC_007136.6	31993579	32060101	28.5	9
atrip	170	169	-145	-2.33641	-4.43e-06	-2.08387	-3.21587	0.0013	0.0072	229	3	0	16658	229	229	228	228	1	0	0	1	1	0.00437	2	0.376824	NC_007133.6	10513621	10530279	278	3	0	16658	278	278	277	277	1	0	0	1	1	0.0036	2	0.521571	NC_007133.6	10513621	10530279	253.5	109
aurka	48	47	-46	-2.33333	-1.38e-06	-2.05972	-5.2436	1.58e-07	1.4e-06	79	1	1	14615	79	79	79	79	1	0	0	0	0	0	1	0.148818	NC_007117.6	60130131	60144746	82	1	1	14615	81	82	81	82	0.987805	0	0	0	0	0	1	0.175983	NC_007117.6	60130131	60144746	80.5	35
aurkb	148	99	-117.5	-3.15596	-3.71e-06	-2.84233	-4.22021	2.44e-05	0.000174	166	1	1	4936	166	166	166	166	1	0	0	0	0	0	1	0.925889	NC_007125.6	34042	38978	178	1	1	4936	178	178	178	178	1	0	0	0	0	0	1	1.1311	NC_007125.6	34042	38978	172	79
avil	16	14	-12.5	-7.25	-4.13e-07	-6.31981	-4.2471	2.17e-05	0.000156	12	1	1	13937	12	12	12	12	1	0	0	0	0	0	1	0.0237049	NC_007122.6	206956	220893	17	1	1	13937	17	17	17	17	1	0	0	0	0	0	1	0.0382592	NC_007122.6	206956	220893	14.5	1
axl	1350	1240	-1284	-3.65289	-4.04e-05	-3.19737	-12.7628	2.65e-37	6.74e-36	1779	1	1	10687	1779	1779	1730	1730	1	0	0	49	49	0.0275436	1	4.45673	NC_007126.6	2125	12812	1757	1	1	10687	1757	1757	1727	1727	1	0	0	30	30	0.0170746	1	5.06866	NC_007126.6	2125	12812	1768	429
azi2	103	88	-82.5	-2.43478	-2.47e-06	-2.13493	-5.37097	7.83e-08	7.17e-07	153	1	1	11192	153	153	153	153	1	0	0	0	0	0	1	0.376366	NC_007127.6	55370329	55381521	127	1	1	11192	127	127	126	126	1	0	0	1	1	0.00787	1	0.353118	NC_007127.6	55370329	55381521	140	50
azin1a	408	399	-346.5	-2.5098	-1.05e-05	-2.21249	-10.1471	3.41e-24	6.52e-23	633	2	1	28525	629	633	594	598	0.993311	0	0	35	35	0.0552923	2	0.577167	NC_007127.6	52822281	52850806	519	2	1	28525	512	519	494	501	0.986028	0	0	18	18	0.0346821	2	0.550895	NC_007127.6	52822281	52850806	576	234
b3gat3	186	181	-158.5	-2.26295	-4.81e-06	-2.01727	-3.29213	0.000994	0.00563	259	1	1	11964	259	259	224	224	1	0	0	35	35	0.135135	1	0.515463	NC_007118.6	24744115	24756079	309	1	1	11964	309	309	272	272	1	0	0	37	37	0.119741	1	0.713098	NC_007118.6	24744115	24756079	284	128
b3gnt2b	1611	1420	-1310.5	-2.46343	-3.92e-05	-2.15372	-6.59693	4.2e-11	4.84e-10	2411	2	2	18354	2411	2411	2411	2411	1	0	0	0	0	0	2	3.61653	NC_007128.6	24045612	24063966	2001	2	2	18354	2001	2001	1999	1999	1	0	0	2	2	0.001	2	3.41616	NC_007128.6	24045612	24063966	2206	800
b3gnt2l	107	104	-92.5	-13.3333	-3.04e-06	-11.841	-9.52599	1.64e-21	2.89e-20	113	1	1	5901	113	113	109	109	1	0	0	4	4	0.0353982	1	0.508542	NC_007129.6	44709860	44715761	87	1	1	5901	87	87	85	85	1	0	0	2	2	0.0229885	1	0.451804	NC_007129.6	44709860	44715761	100	9
b3gnt7l	66	60	-62.5	-7.25	-2.03e-06	-6.33712	-8.63299	5.98e-18	9.36e-17	73	1	1	1557	73	73	73	73	1	0	0	0	0	0	1	1.2908	NC_007119.6	22268090	22269647	72	1	1	1557	72	72	71	71	1	0	0	1	1	0.0138889	1	1.4303	NC_007119.6	22268090	22269647	72.5	7
b3gnt9	52	44	-45.5	-5.55	-1.46e-06	-4.81403	-6.06509	1.32e-09	1.38e-08	53	1	1	4898	53	53	52	52	1	0	0	1	1	0.0188679	1	0.292288	NC_007129.6	17522531	17527429	58	1	1	4898	58	58	56	56	1	0	0	2	2	0.0344828	1	0.358613	NC_007129.6	17522531	17527429	55.5	6
b3gntl1	59	51	-52	-2.57576	-1.59e-06	-2.28198	-5.98418	2.18e-09	2.25e-08	82	1	1	16271	78	82	77	81	0.950617	0	0	1	1	0.0121951	1	0.137056	NC_007112.6	56633694	56649965	88	1	1	16271	84	88	84	88	0.954545	0	0	0	0	0	1	0.169639	NC_007112.6	56633694	56649965	85	37
b4galnt4a	43	33	-30.5	-3.17857	-9.54e-07	-2.82837	-3.62129	0.000293	0.00181	52	1	1	319063	51	52	51	52	0.980769	0	0	0	0	0	1	0.00449	NC_007136.6	24193624	24512687	37	1	1	319063	34	37	34	37	0.918919	0	0	0	0	0	1	0.00364	NC_007136.6	24193624	24512687	44.5	19
b4galt1	166	165	-146	-5.49231	-4.78e-06	-4.90141	-4.64366	3.42e-06	2.69e-05	159	1	1	19681	159	159	155	155	1	0	0	4	4	0.0251572	1	0.216826	NC_007112.6	11454666	11474347	198	1	1	19681	197	198	191	192	0.994792	0	0	6	6	0.030303	1	0.305992	NC_007112.6	11454666	11474347	178.5	32
b4galt1l	827	767	-749	-2.43212	-2.25e-05	-2.13443	-21.6895	2.58e-104	1.44e-102	1224	2	2	27374	1220	1224	1164	1168	0.996575	0	0	56	56	0.0457516	2	1.17471	NC_007125.6	51724447	51751821	1320	2	2	27374	1318	1320	1278	1280	0.998437	0	0	40	40	0.030303	2	1.46666	NC_007125.6	51724447	51751821	1272	493
b4galt6	445	436	-425	-2.73824	-1.31e-05	-2.41714	-17.7029	3.99e-70	1.66e-68	654	2	2	30879	652	654	636	638	0.996865	0	0	16	16	0.0244648	2	0.568831	NC_007131.6	6122636	6153515	685	2	2	30879	685	685	672	672	1	0	0	13	13	0.0189781	2	0.682594	NC_007131.6	6122636	6153515	669.5	240
b9d1	68	62	-62.5	-2.73611	-1.92e-06	-2.41917	-6.79337	1.1e-11	1.3e-10	101	1	1	4529	101	101	100	100	1	0	0	1	1	0.0099	1	0.607888	NC_007114.6	39549671	39554200	96	1	1	4529	96	96	92	92	1	0	0	4	4	0.0416667	1	0.637151	NC_007114.6	39549671	39554200	98.5	39
bace1	135	132	-129	-4.44	-4.12e-06	-3.91934	-11.9719	4.99e-33	1.17e-31	171	1	1	6416	171	171	153	153	1	0	0	18	18	0.105263	1	0.656528	NC_007126.6	16446	22862	162	1	1	6416	162	162	152	152	1	0	0	10	10	0.0617284	1	0.74308	NC_007126.6	16446	22862	166.5	36
bach1b	789	746	-748.5	-3.61257	-2.36e-05	-3.16997	-15.5312	2.13e-54	7.16e-53	1054	1	1	12596	1054	1054	1024	1024	1	0	0	30	30	0.028463	1	2.23817	NC_007121.6	25407932	25420528	1016	1	1	12596	1016	1016	988	988	1	0	0	28	28	0.0275591	1	2.46026	NC_007121.6	25407932	25420528	1035	265
badb	137	134	-126.5	-2.32461	-3.78e-06	-2.05201	-8.6712	4.28e-18	6.74e-17	231	3	1	6239	203	231	203	231	0.878788	0	0	0	0	0	2	1.01935	NC_007118.6	24858362	24864601	213	3	1	6239	191	213	191	213	0.896714	0	0	0	0	0	2	1.07083	NC_007118.6	24858362	24864601	222	94
banf1	1972	1926	-1821	-2.72607	-5.59e-05	-2.40639	-36.5507	1.75e-292	1.89e-290	2748	3	0	5522	2748	2748	2744	2744	1	0	0	4	4	0.00146	2	13.6809	NC_007132.6	26673102	26678624	3004	3	0	5522	3004	3004	3003	3003	1	0	0	1	1	0.000333	2	17.0575	NC_007132.6	26673102	26678624	2876	1032
baxa	1042	987	-975.5	-2.55211	-2.97e-05	-2.25284	-25.6941	1.36e-145	9.73e-144	1643	1	1	9345	1643	1643	1642	1642	1	0	0	1	1	0.000609	1	4.83749	NC_007114.6	37634634	37643979	1565	1	1	9345	1565	1565	1563	1563	1	0	0	2	2	0.00128	1	5.2461	NC_007114.6	37634634	37643979	1604	656
baxb	207	168	-176.5	-2.39526	-5.33e-06	-2.12243	-7.74859	9.29e-15	1.29e-13	314	1	1	4921	314	314	294	294	1	0	0	20	20	0.0636943	1	1.64483	NC_007114.6	31943079	31948000	292	1	1	4921	292	292	282	282	1	0	0	10	10	0.0342466	1	1.79743	NC_007114.6	31943079	31948000	303	146
baz1a	609	582	-583	-2.68741	-1.79e-05	-2.37227	-20.5078	1.84e-93	9.47e-92	916	2	0	28220	916	916	915	915	1	0	0	1	1	0.00109	1	0.892669	NC_007128.6	9875750	9903970	941	2	0	28220	941	941	941	941	1	0	0	0	0	0	1	1.0459	NC_007128.6	9875750	9903970	928.5	332
bbox1	3258	3058	2446	2.16922	0.000103	2.48466	2.87217	0.00408	0.0204886	2192	5	0	18500	2192	2192	2191	2191	1	0	0	1	1	0.000456	4	3.26059	NC_007118.6	34025638	34044138	1992	5	0	18500	1992	1992	1989	1989	1	0	0	3	3	0.00151	4	3.37225	NC_007118.6	34025638	34044138	2092	3826
bbs5	26	20	-21	-2.90909	-6.46e-07	-2.5468	-3.56401	0.000365	0.00223	34	1	1	11825	34	34	34	34	1	0	0	0	0	0	1	0.0791597	NC_007120.6	48587210	48599035	30	1	1	11825	30	30	29	29	1	0	0	1	1	0.0333333	1	0.0769225	NC_007120.6	48587210	48599035	32	8
bbs7	63	52	-56	-3.73171	-1.76e-06	-3.25317	-5.60607	2.07e-08	1.98e-07	78	1	1	18425	78	78	77	77	1	0	0	1	1	0.0128205	1	0.115056	NC_007125.6	47389888	47408313	75	1	1	18425	75	75	75	75	1	0	0	0	0	0	1	0.127676	NC_007125.6	47389888	47408313	76.5	15
bcl10	217	209	-189	-10.9474	-6.19e-06	-9.66999	-11.928	8.46e-33	1.97e-31	232	1	1	6479	232	232	209	209	1	0	0	23	23	0.0991379	1	0.888105	NC_007113.6	1602213	1608692	184	1	1	6479	184	184	173	173	1	0	0	11	11	0.0597826	1	0.837519	NC_007113.6	1602213	1608692	208	23
bcl3	393	362	-338	-7.09009	-1.09e-05	-6.15168	-11.0522	2.14e-28	4.58e-27	433	1	1	38309	433	433	432	432	1	0	0	1	1	0.00231	1	0.310462	NC_007127.6	25786326	25824635	354	1	1	38309	354	354	352	352	1	0	0	2	2	0.00565	1	0.288203	NC_007127.6	25786326	25824635	393.5	40
bcl6ab	609	541	-554	-4.90141	-1.78e-05	-4.36575	-14.8729	4.94e-50	1.57e-48	717	2	0	10876	716	717	715	716	0.998603	0	0	1	1	0.0014	2	1.81247	NC_007113.6	10289511	10300387	675	2	0	10876	675	675	674	674	1	0	0	1	1	0.00148	2	1.94378	NC_007113.6	10289511	10300387	696	176
bcl7ba	798	755	-743	-2.61697	-2.27e-05	-2.3101	-22.7818	6.95e-115	4.17e-113	1169	1	1	7593	1169	1169	1125	1125	1	0	0	44	44	0.037639	1	4.07911	NC_007121.6	33300294	33307887	1236	1	1	7593	1236	1236	1187	1187	1	0	0	49	49	0.039644	1	4.90336	NC_007121.6	33300294	33307887	1202.5	481
bco2a	551	494	371.5	2.31972	1.5e-05	2.60641	3.36525	0.000765	0.00442	310	1	1	22868	295	310	268	283	0.946996	0	0	27	27	0.0870968	1	0.34071	NC_007116.6	29456462	29479330	253	1	1	22868	247	253	227	233	0.974249	0	0	20	20	0.0790514	1	0.319583	NC_007116.6	29456462	29479330	281.5	804
bdkrb2	25	20	-16.5	-7.6	-5.26e-07	-6.34876	-2.66143	0.00778	0.0367112	25	1	1	1158	25	25	22	22	1	0	0	3	3	0.12	1	0.523046	NC_007128.6	2686385	2687543	13	1	1	1158	13	13	13	13	1	0	0	0	0	0	1	0.352121	NC_007128.6	2686385	2687543	19	0
bdnf	24	23	-20	-6.71429	-6.46e-07	-5.92242	-5.19206	2.08e-07	1.83e-06	27	4	0	16683	24	27	24	27	0.888889	0	0	0	0	0	3	0.044557	NC_007118.6	31653837	31670520	20	4	0	16683	17	20	17	20	0.85	0	0	0	0	0	3	0.0376021	NC_007118.6	31653837	31670520	23.5	4
bida	167	154	-156.5	-2.41629	-4.69e-06	-2.12037	-9.86776	5.74e-23	1.06e-21	263	2	1	5602	261	263	251	253	0.992095	0	0	10	10	0.0380228	2	1.24338	NC_007129.6	20577726	20583328	271	2	1	5602	270	271	261	262	0.996183	0	0	9	9	0.0332103	2	1.46695	NC_007129.6	20577726	20583328	267	104
bin1b	104	86	-84.5	-3.72581	-2.73e-06	-3.35623	-7.04258	1.89e-12	2.34e-11	105	9	0	53115	103	105	92	94	0.978723	0	0	11	11	0.104762	3	0.0487233	NC_007117.6	6842319	6895434	126	9	0	53115	126	126	118	118	1	0	0	8	8	0.0634921	3	0.0696821	NC_007117.6	6842319	6895434	115.5	40
bin2b	575	527	-523	-4.78986	-1.68e-05	-4.24978	-18.3926	1.51e-75	6.64e-74	689	3	0	13329	689	689	687	687	1	0	0	2	2	0.0029	3	1.41901	NC_007117.6	38882637	38895966	633	3	0	13329	633	633	630	630	1	0	0	3	3	0.00474	3	1.48252	NC_007117.6	38882637	38895966	661	162
birc5a	73	51	-55	-2.375	-1.67e-06	-2.11498	-3.95554	7.64e-05	0.000512	102	1	1	5636	102	102	102	102	1	0	0	0	0	0	1	0.498259	NC_007123.6	34328638	34334274	88	1	1	5636	88	88	88	88	1	0	0	0	0	0	1	0.489743	NC_007123.6	34328638	34334274	95	51
birc7	239	231	-214.5	-10.75	-7.03e-06	-9.43517	-16.2254	3.34e-59	1.21e-57	257	2	1	13667	257	257	253	253	1	0	0	4	4	0.0155642	2	0.509652	NC_007134.6	14461430	14475097	216	2	1	13667	216	216	209	209	1	0	0	7	7	0.0324074	2	0.479656	NC_007134.6	14461430	14475097	236.5	18
blf	127	110	-109	-2.77236	-3.34e-06	-2.42907	-6.50822	7.61e-11	8.63e-10	161	2	1	6721	161	161	159	159	1	0	0	2	2	0.0124224	2	0.651312	NC_007133.6	9887296	9894017	180	2	1	6721	180	180	180	180	1	0	0	0	0	0	2	0.840031	NC_007133.6	9887296	9894017	170.5	53
blmh	556	445	-438.5	-2.33486	-1.35e-05	-2.093	-3.31861	0.000905	0.00517	705	1	1	43075	695	705	695	705	0.985816	0	0	0	0	0	1	0.450599	NC_007126.6	28701703	28744778	829	1	1	43075	813	829	812	828	0.980676	0	0	1	1	0.00121	1	0.602923	NC_007126.6	28701703	28744778	767	384
bloc1s2	342	263	-282.5	-2.28118	-8.47e-06	-2.02551	-6.91259	4.76e-12	5.78e-11	483	3	0	9017	483	483	478	478	1	0	0	5	5	0.010352	2	1.45946	NC_007131.6	7596346	7605363	523	3	0	9017	521	523	514	516	0.996124	0	0	7	7	0.0133843	2	1.79492	NC_007131.6	7596346	7605363	503	260
bmp10l	2984	1909	2184	1.77023	9.56e-05	2.02201	8.14754	4.44e-16	6.51e-15	3373	1	1	4847	3373	3373	3311	3311	1	0	0	62	62	0.0183813	1	18.8067	NC_007121.6	562325	567172	2298	1	1	4847	2298	2298	2245	2245	1	0	0	53	53	0.0230635	1	14.5278	NC_007121.6	562325	567172	2835.5	5282
bmp2k	1578	1554	-1401	-2.83377	-4.39e-05	-2.5259	-4.21867	2.46e-05	0.000175	2000	3	1	54158	2000	2000	1996	1996	1	0	0	4	4	0.002	3	1.01467	NC_007116.6	38498460	38552618	2330	3	1	54158	2330	2330	2330	2330	1	0	0	0	0	0	3	1.34943	NC_007116.6	38498460	38552618	2165	752
bmpr1ba	743	541	-515.5	-2.62107	-1.54e-05	-2.25761	-3.02178	0.00251	0.0131939	960	1	1	209958	769	960	769	960	0.801042	0	0	0	0	0	1	0.125882	NC_007116.6	6996908	7206866	707	1	1	209958	540	707	540	707	0.763791	0	0	0	0	0	1	0.105619	NC_007116.6	6996908	7206866	833.5	217
bms1	894	816	-729	-3.07102	-2.32e-05	-2.75078	-3.45608	0.000548	0.00324	955	1	1	30917	954	955	951	952	0.99895	0	0	3	3	0.00314	1	0.847746	NC_007123.6	29125216	29156133	1207	1	1	30917	1201	1207	1200	1206	0.995025	0	0	1	1	0.000829	1	1.22351	NC_007123.6	29125216	29156133	1081	391
bnipl	95	87	-82	-4.28	-2.61e-06	-3.77582	-9.32165	1.15e-20	1.97e-19	116	3	1	22899	116	116	113	113	1	0	0	3	3	0.0258621	3	0.135859	NC_007127.6	38327124	38350023	98	3	1	22899	98	98	94	94	1	0	0	4	4	0.0408163	3	0.128756	NC_007127.6	38327124	38350023	107	29
bop1	795	705	-608.5	-3.65721	-1.97e-05	-3.30286	-2.92878	0.0034	0.0173756	696	1	1	125676	534	696	526	688	0.764535	0	0	8	8	0.0114943	1	0.150717	NC_007130.6	2989474	3115150	979	1	1	125676	779	979	760	960	0.791667	0	0	19	19	0.0194076	1	0.239594	NC_007130.6	2989474	3115150	837.5	274
bora	36	25	-27.5	-3.3913	-8.7e-07	-3.0452	-3.62818	0.000285	0.00177	42	4	0	11418	42	42	42	42	1	0	0	0	0	0	4	0.101271	NC_007112.6	29919454	29930872	36	4	0	11418	36	36	36	36	1	0	0	0	0	0	4	0.0988938	NC_007112.6	29919454	29930872	39	17
bri3	3479	3261	-3186	-2.93678	-9.83e-05	-2.57646	-13.084	4.07e-39	1.07e-37	4647	1	1	7357	4647	4647	4644	4644	1	0	0	3	3	0.000646	1	17.3787	NC_007114.6	61158991	61166348	5015	1	1	7357	5015	5015	5011	5011	1	0	0	4	4	0.000798	1	21.3639	NC_007114.6	61158991	61166348	4831	1536
brsk2a	207	147	142.5	1.96939	5.9e-06	2.18651	3.73584	0.000187	0.00119	117	7	0	319704	116	117	112	113	0.99115	0	0	4	4	0.034188	1	0.00973	NC_007136.6	24641213	24960917	177	7	0	319704	174	177	170	173	0.982659	0	0	4	4	0.0225989	1	0.0169728	NC_007136.6	24641213	24960917	147	324
btbd11b	88	77	-80.5	-3.09091	-2.5e-06	-2.71294	-7.0093	2.4e-12	2.96e-11	121	1	1	145916	121	121	119	119	1	0	0	2	2	0.0165289	1	0.0224528	NC_007129.6	14987186	15133102	117	1	1	145916	117	117	114	114	1	0	0	3	3	0.025641	1	0.0245052	NC_007129.6	14987186	15133102	119	33
btbd17a	13	12	10.5	2.4	4.27e-07	2.71043	3.27959	0.00104	0.00586	8	1	1	11190	8	8	8	8	1	0	0	0	0	0	1	0.0196828	NC_007123.6	36398277	36409467	7	1	1	11190	7	7	7	7	1	0	0	0	0	0	1	0.0196212	NC_007123.6	36398277	36409467	7.5	20
btbd6a	39	36	37.5	2.53061	1.52e-06	2.86678	6.34045	2.29e-10	2.52e-09	23	2	0	5710	0	23	0	23	0	0	0	0	0	0	2	0.110897	NC_007124.6	33263660	33269370	26	2	0	5710	0	26	0	26	0	0	0	0	0	0	2	0.142822	NC_007124.6	33263660	33269370	24.5	62
btk	407	395	-338.5	-8.20213	-1.13e-05	-7.35569	-3.81284	0.000137	0.000888	323	1	1	38236	323	323	323	323	1	0	0	0	0	0	1	0.232571	NC_007125.6	38551405	38589641	448	1	1	38236	448	448	445	445	1	0	0	3	3	0.0067	1	0.365043	NC_007125.6	38551405	38589641	385.5	53
btr16	10	9	-8.5	-3.42857	-2.67e-07	-3.03787	-2.80039	0.0051	0.0251153	13	3	0	10214	13	13	13	13	1	0	0	0	0	0	3	0.0350408	NC_007126.6	18263487	18273701	11	3	0	10214	11	11	11	11	1	0	0	0	0	0	3	0.0337795	NC_007126.6	18263487	18273701	12	4
btr25	22	18	-16.5	-2.375	-5.11e-07	-2.13679	-3.27857	0.00104	0.00588	25	1	1	6241	21	25	21	25	0.84	0	0	0	0	0	1	0.110284	NC_007130.6	4128344	4134585	32	1	1	6241	28	32	28	32	0.875	0	0	0	0	0	1	0.160825	NC_007130.6	4128344	4134585	28.5	14
btr29	44	35	-37	-4.52381	-1.19e-06	-4.04934	-5.30136	1.15e-07	1.04e-06	50	1	1	7244	50	50	50	50	1	0	0	0	0	0	1	0.190028	NC_007130.6	1090883	1098127	45	1	1	7244	45	45	45	45	1	0	0	0	0	0	1	0.194846	NC_007130.6	1090883	1098127	47.5	15
btr31	183	175	-167	-3.45588	-5.25e-06	-3.05159	-12.4463	1.47e-35	3.61e-34	223	2	0	6696	223	223	223	223	1	0	0	0	0	0	2	0.916887	NC_007134.6	46232191	46238887	247	2	0	6696	247	247	246	246	1	0	0	1	1	0.00405	2	1.15233	NC_007134.6	46232191	46238887	235	72
bub1ba	49	37	-37	-2.48	-1.15e-06	-2.226	-4.23863	2.25e-05	0.000161	56	6	0	35007	56	56	56	56	1	0	0	0	0	0	2	0.0440412	NC_007131.6	53669570	53704577	68	6	0	35007	68	68	68	68	1	0	0	0	0	0	2	0.0609271	NC_007131.6	53669570	53704577	62	31
bub3	349	224	-283.5	-2.43544	-8.65e-06	-2.17925	-4.23023	2.34e-05	0.000167	484	3	0	4403	315	484	314	483	0.650104	0	0	1	1	0.00207	3	3.02012	NC_007123.6	49193301	49197704	478	3	0	4403	291	478	291	478	0.608787	0	0	0	0	0	3	3.40515	NC_007123.6	49193301	49197704	481	260
buc	72	39	54	2.24138	2.25e-06	2.58815	4.2339	2.3e-05	0.000164	60	1	1	4088	60	60	60	60	1	0	0	0	0	0	1	0.404079	NC_007113.6	28199471	28203559	27	1	1	4088	27	27	27	27	1	0	0	0	0	0	1	0.207162	NC_007113.6	28199471	28203559	43.5	99
bzw1a	1955	1858	-1881.5	-3.00479	-5.84e-05	-2.65244	-39.166	0	0	2795	1	1	8975	2794	2795	2792	2793	0.999642	0	0	2	2	0.000716	1	8.56767	NC_007133.6	14092313	14101288	2845	1	1	8975	2841	2845	2838	2842	0.998593	0	0	3	3	0.00105	1	9.93222	NC_007133.6	14092313	14101288	2820	987
bzw1b	2461	2103	-1966	-2.55047	-5.91e-05	-2.22469	-5.86541	4.48e-09	4.51e-08	3550	2	1	7534	3550	3550	3544	3544	1	0	0	6	6	0.00169	2	12.9507	NC_007120.6	426748	434282	2918	2	0	7534	2918	2918	2916	2916	1	0	0	2	2	0.000685	2	12.14	NC_007120.6	426748	434282	3234	1089
c19h1orf109	102	88	-79	-2.38596	-2.43e-06	-2.13134	-2.8997	0.00374	0.0189101	120	1	1	4139	120	120	97	97	1	0	0	23	23	0.191667	1	0.645212	NC_007130.6	48140595	48144734	152	1	1	4139	152	152	120	120	1	0	0	32	32	0.210526	1	0.909374	NC_007130.6	48140595	48144734	136	64
c1d	214	176	-175	-2.49573	-5.41e-06	-2.23302	-7.99386	1.31e-15	1.88e-14	272	1	1	6988	272	272	272	272	1	0	0	0	0	0	1	1.07162	NC_007124.6	4528753	4535741	312	1	1	6988	312	312	312	312	1	0	0	0	0	0	1	1.40042	NC_007124.6	4528753	4535741	292	136
c1galt1b	334	317	-294.5	-2.64067	-9e-06	-2.33101	-14.4224	3.74e-47	1.13e-45	505	1	1	8205	505	505	465	465	1	0	0	40	40	0.0792079	1	1.56027	NC_007117.6	39193171	39201376	443	1	1	8205	443	443	415	415	1	0	0	28	28	0.0632054	1	1.58645	NC_007117.6	39193171	39201376	474	171
c1qa	1769	1599	-1670	-4.41513	-5.35e-05	-3.9209	-21.0318	3.36e-98	1.8e-96	2145	1	1	2962	2145	2145	2137	2137	1	0	0	8	8	0.00373	1	19.863	NC_007132.6	22685351	22688313	2173	1	1	2962	2173	2173	2165	2165	1	0	0	8	8	0.00368	1	22.9261	NC_007132.6	22685351	22688313	2159	574
c1qb	1877	1826	-1722.5	-6.8291	-5.6e-05	-6.03305	-45.7415	0	0	1889	1	1	2950	1889	1889	1840	1840	1	0	0	49	49	0.0259397	1	17.172	NC_007132.6	22675701	22678651	2147	1	1	2950	2147	2147	2130	2130	1	0	0	17	17	0.00792	1	22.6472	NC_007132.6	22675701	22678651	2018	321
c1qc	2522	2379	-2288	-5.74197	-7.4e-05	-5.09176	-33.4921	6.3e-246	6.08e-244	2608	1	1	2536	2608	2608	2586	2586	1	0	0	22	22	0.00844	1	28.0741	NC_007132.6	22681218	22683754	2933	1	1	2536	2933	2933	2900	2900	1	0	0	33	33	0.0112513	1	35.8679	NC_007132.6	22681218	22683754	2770.5	554
c1ql2	141	141	-104	-53	-3.39e-06	-45.9366	-3.3558	0.000791	0.00457	143	1	1	5311	143	143	143	143	1	0	0	0	0	0	1	0.741286	NC_007120.6	844523	849834	69	1	1	5311	69	69	66	66	1	0	0	3	3	0.0434783	1	0.389784	NC_007120.6	844523	849834	106	2
c1qtnf1	156	121	110	1.95238	4.74e-06	2.23916	3.06145	0.0022	0.0117039	133	2	1	17323	132	133	132	133	0.992481	0	0	0	0	0	2	0.211376	NC_007123.6	33196588	33213911	98	2	1	17323	97	98	96	97	0.989691	0	0	1	1	0.0102041	2	0.175633	NC_007123.6	33196588	33213911	115.5	197
c1qtnf6b	50	48	-44.5	-5.94444	-1.44e-06	-5.25787	-7.58844	3.24e-14	4.39e-13	58	1	1	5236	58	58	58	58	1	0	0	0	0	0	1	0.304968	NC_007117.6	197017	202253	49	1	1	5236	49	49	49	49	1	0	0	0	0	0	1	0.29353	NC_007117.6	197017	202253	53.5	10
c23h20orf24	712	674	-611.5	-3.15317	-1.94e-05	-2.81513	-4.09763	4.17e-05	0.00029	814	1	1	7073	814	814	812	812	1	0	0	2	2	0.00246	1	3.16067	NC_007134.6	2962519	2969592	977	1	1	7073	977	977	974	974	1	0	0	3	3	0.00307	1	4.31929	NC_007134.6	2962519	2969592	895.5	303
c24h7orf50	297	259	-249	-3.70652	-8.01e-06	-3.32555	-4.48533	7.28e-06	5.53e-05	312	4	0	12295	304	312	304	312	0.974359	0	0	0	0	0	2	0.698638	NC_007135.6	37808615	37820910	370	4	0	12295	360	370	358	368	0.972826	0	0	2	2	0.00541	2	0.938806	NC_007135.6	37808615	37820910	341	111
c3a.1	736	710	-611.5	-7.43684	-1.98e-05	-6.5431	-8.71981	2.79e-18	4.43e-17	818	1	1	46754	816	818	810	812	0.997537	0	0	6	6	0.00734	1	0.478149	NC_007112.6	55460925	55507679	595	1	1	46754	594	595	592	593	0.998314	0	0	2	2	0.00336	1	0.397825	NC_007112.6	55460925	55507679	706.5	108
c3ar1	309	309	-273.5	-9.54688	-9.07e-06	-8.52832	-4.90075	9.55e-07	7.93e-06	270	1	1	1155	270	270	232	232	1	0	0	38	38	0.140741	1	5.53009	NC_007121.6	1871918	1873073	341	1	1	1155	341	341	303	303	1	0	0	38	38	0.111437	1	8.22844	NC_007121.6	1871918	1873073	305.5	32
c5ar1	1762	1741	-1581	-25.1374	-5.29e-05	-22.5176	-5.62509	1.85e-08	1.78e-07	1476	1	1	4992	1476	1476	1404	1404	1	0	0	72	72	0.0487805	1	7.74317	NC_007129.6	46796722	46801714	1817	1	1	4992	1817	1817	1749	1749	1	0	0	68	68	0.0374243	1	10.9893	NC_007129.6	46796722	46801714	1646.5	76
c6h1orf226	187	170	-159.5	-2.61929	-4.87e-06	-2.31537	-10.5682	4.18e-26	8.45e-25	277	1	1	12427	277	277	264	264	1	0	0	13	13	0.0469314	1	0.584876	NC_007117.6	35122336	35134763	239	1	1	12427	239	239	229	229	1	0	0	10	10	0.041841	1	0.577997	NC_007117.6	35122336	35134763	258	107
c9hxorf21	254	235	197	3.54194	7.71e-06	3.99344	5.80423	6.47e-09	6.44e-08	87	1	1	3279	87	87	87	87	1	0	0	0	0	0	1	0.730473	NC_007120.6	29880525	29883804	68	1	1	3279	68	68	64	64	1	0	0	4	4	0.0588235	1	0.612203	NC_007120.6	29880525	29883804	77.5	322
ca16c	40	34	-34.5	-3.3	-1.08e-06	-2.91478	-5.48276	4.19e-08	3.91e-07	47	3	0	157332	46	47	44	45	0.977778	0	0	2	2	0.0425532	3	0.00787	NC_007136.6	27897052	28054384	52	3	0	157332	50	52	49	50	0.98	0	0	1	2	0.0384615	3	0.00997	NC_007136.6	27897052	28054384	49.5	18
ca2	1830	1760	-1472.5	-13.4788	-4.93e-05	-11.905	-3.41192	0.000645	0.00378	1268	1	1	17864	1268	1268	1267	1267	1	0	0	1	1	0.000789	1	1.95265	NC_007135.6	32732135	32749999	1913	1	1	17864	1913	1913	1912	1912	1	0	0	1	1	0.000523	1	3.35711	NC_007135.6	32732135	32749999	1590.5	83
ca9	43	41	-32	-5	-1.02e-06	-4.39226	-3.64617	0.000266	0.00165	50	2	0	38845	47	50	47	50	0.94	0	0	0	0	0	2	0.0354373	NC_007121.6	6414368	6453213	30	2	0	38845	30	30	30	30	1	0	0	0	0	0	2	0.0242238	NC_007121.6	6414368	6453213	40	9
cables2a	209	194	-179.5	-3.69925	-5.74e-06	-3.27896	-4.42915	9.46e-06	7.1e-05	224	2	0	23226	224	224	223	223	1	0	0	1	1	0.00446	1	0.264336	NC_007134.6	30971464	30994690	268	2	0	23226	268	268	265	265	1	0	0	3	3	0.011194	1	0.357872	NC_007134.6	30971464	30994690	246	59
cabz01093075.1	327	318	-249	-22.6522	-8.44e-06	-20.7135	-2.77352	0.00555	0.0270601	187	2	0	5736	187	187	166	166	1	0	0	21	21	0.112299	1	0.796756	NC_007127.6	8819662	8825398	334	2	0	5736	334	334	313	313	1	0	0	21	21	0.0628743	1	1.71156	NC_007127.6	8819662	8825398	260.5	16
cacna1ab	47	37	38.5	2.60417	1.55e-06	2.91261	5.28837	1.23e-07	1.11e-06	19	2	0	150021	18	19	17	18	0.944444	0	0	1	1	0.0526316	2	0.0033	NC_007122.6	30628716	30778737	29	2	0	150021	29	29	29	29	1	0	0	0	0	0	2	0.00606	NC_007122.6	30628716	30778737	24	66
cacnb2b	88	80	-77.5	-7.45833	-2.56e-06	-6.70212	-9.77921	1.38e-22	2.52e-21	83	2	0	76698	20	83	20	83	0.240964	0	0	0	0	0	2	0.0297934	NC_007113.6	31479543	31556241	96	2	1	76698	20	96	20	96	0.208333	0	0	0	0	0	2	0.0392594	NC_007113.6	31479543	31556241	89.5	16
cacng4a	13	11	-9.5	-10.5	-3.14e-07	-9.54513	-3.33582	0.000851	0.00487	8	1	1	1411	8	8	8	8	1	0	0	0	0	0	1	0.156095	NC_007117.6	19455863	19457274	13	1	1	1411	13	13	12	12	1	0	0	1	1	0.0769231	1	0.266754	NC_007117.6	19455863	19457274	10.5	2
cacybp	375	320	-297.5	-3.03072	-9.45e-06	-2.7235	-3.42497	0.000615	0.00361	394	1	1	5865	394	394	389	389	1	0	0	5	5	0.0126904	1	1.82603	NC_007113.6	35613048	35618913	494	1	1	5865	494	494	486	486	1	0	0	8	8	0.0161943	1	2.59911	NC_007113.6	35613048	35618913	444	174
cad	1550	1517	-1304	-3.27376	-4.16e-05	-2.92723	-3.49144	0.00048	0.00287	1648	4	0	39724	1648	1648	1647	1647	1	0	0	1	1	0.000607	3	1.14148	NC_007131.6	38885439	38925163	2107	4	0	39724	2107	2107	2105	2105	1	0	0	2	2	0.000949	3	1.66209	NC_007131.6	38885439	38925163	1877.5	590
cadm3	47	38	-40.5	-2.47273	-1.23e-06	-2.18499	-4.95672	7.17e-07	6.02e-06	70	3	0	134711	67	70	65	68	0.955882	0	0	2	2	0.0285714	2	0.0138974	NC_007113.6	44195761	44330472	66	3	0	134711	60	66	59	65	0.907692	0	0	1	1	0.0151515	2	0.0151345	NC_007113.6	44195761	44330472	68	32
cadpsb	573	564	487.5	3.07889	1.93e-05	3.47862	10.3936	0	0	239	17	0	190233	238	239	238	239	0.995816	0	0	0	0	0	8	0.034589	NC_007117.6	41257796	41448029	230	17	0	190233	228	230	228	230	0.991304	0	0	0	0	0	8	0.0379226	NC_007117.6	41257796	41448029	234.5	803
calm1b	265	222	-231	-2.43034	-6.99e-06	-2.15146	-9.32574	1.1e-20	1.89e-19	405	1	1	32118	405	405	405	405	1	0	0	0	0	0	1	0.347162	NC_007131.6	16843557	16875675	380	1	1	32118	380	380	377	377	1	0	0	3	3	0.0079	1	0.368171	NC_007131.6	16843557	16875675	392.5	183
calm3b	11014	10761	-10766.5	-4.68779	-0.000345	-4.13808	-111.188	0	0	13565	1	1	5121	13565	13565	13324	13324	1	0	0	241	241	0.0177663	1	71.6318	NC_007132.6	26690272	26695393	13807	1	1	5121	13807	13807	13575	13575	1	0	0	232	232	0.0168031	1	83.1461	NC_007132.6	26690272	26695393	13686	3046
calr	1828	1692	-1660	-4.85151	-5.34e-05	-4.30426	-25.593	1.83e-144	1.3e-142	1991	1	1	10785	1971	1991	1968	1985	0.991436	0	0	3	6	0.00301	1	5.06718	NC_007119.6	16546057	16556842	2191	1	1	10785	2170	2191	2167	2188	0.990402	0	0	3	3	0.00137	1	6.36332	NC_007119.6	16546057	16556842	2091	499
calr3a	6594	5614	-6004.5	-3.01426	-0.000187	-2.67641	-14.5925	3.14e-48	9.62e-47	8886	1	1	6577	8886	8886	8819	8819	1	0	0	67	67	0.00754	1	36.9163	NC_007133.6	4378102	4384679	9085	1	1	6577	9085	9085	9025	9025	1	0	0	60	60	0.0066	1	43.0404	NC_007133.6	4378102	4384679	8985.5	3471
calr3b	4915	4730	-4475.5	-4.93797	-0.000144	-4.36373	-58.2719	0	0	5265	1	1	13423	5264	5265	5174	5175	0.999807	0	0	90	90	0.017094	1	10.6142	NC_007113.6	55660050	55673473	5959	1	1	13423	5959	5959	5876	5876	1	0	0	83	83	0.0139285	1	13.7306	NC_007113.6	55660050	55673473	5612	1229
calua	1584	1309	-1354.5	-2.64082	-4.16e-05	-2.34466	-10.9995	3.84e-28	8.19e-27	2088	2	0	7747	2088	2088	2085	2085	1	0	0	3	3	0.00144	1	7.40967	NC_007115.6	13569619	13577366	2272	2	0	7747	2272	2272	2264	2264	1	0	0	8	8	0.00352	1	9.16641	NC_007115.6	13569619	13577366	2180	963
calub	698	628	-615	-2.47837	-1.86e-05	-2.18964	-17.0224	5.61e-65	2.19e-63	983	2	1	16153	957	983	957	983	0.97355	0	0	0	0	0	2	1.67543	NC_007129.6	7056316	7072469	1079	2	0	16153	1051	1079	1051	1079	0.97405	0	0	0	0	0	2	2.0952	NC_007129.6	7056316	7072469	1031	451
camk1db	25	19	-18.5	-3.64286	-5.92e-07	-3.20665	-3.46975	0.000521	0.00309	22	2	0	39912	22	22	19	19	1	0	0	3	3	0.136364	1	0.0131062	NC_007136.6	7866114	7906026	29	2	0	39912	28	29	26	27	0.962963	0	0	2	2	0.0689655	1	0.0212186	NC_007136.6	7866114	7906026	25.5	4
cant1b	239	220	-228.5	-4.38519	-7.31e-06	-3.87876	-14.6711	9.87e-49	3.07e-47	297	3	1	12450	286	297	275	286	0.961538	0	0	11	11	0.037037	3	0.632445	NC_007122.6	44712013	44724463	295	3	1	12450	282	295	268	281	0.953737	0	0	14	14	0.0474576	3	0.707935	NC_007122.6	44712013	44724463	296	77
canx	8591	7985	-7682	-4.64941	-0.000247	-4.12356	-31.9646	3.4e-224	3.14e-222	9181	2	1	44104	9179	9181	9178	9180	0.999782	0	0	1	1	0.000109	2	5.73048	NC_007125.6	16127084	16171188	10393	2	1	44104	10391	10393	10386	10388	0.999807	0	0	5	5	0.000481	2	7.38772	NC_007125.6	16127084	16171188	9787	2408
cap1	275	255	-244.5	-4.49286	-7.83e-06	-3.97476	-15.1736	5.29e-52	1.73e-50	294	1	1	21071	294	294	290	290	1	0	0	4	4	0.0136054	1	0.378913	NC_007130.6	44120403	44141474	335	1	1	21071	335	335	333	333	1	0	0	2	2	0.00597	1	0.495696	NC_007130.6	44120403	44141474	314.5	80
capgb	2675	2563	-2562	-14.0051	-8.44e-05	-12.5093	-39.5689	0	0	2702	1	1	27721	2702	2702	2685	2685	1	0	0	17	17	0.00629	1	2.66662	NC_007123.6	22455371	22483092	2816	1	1	27721	2816	2816	2803	2803	1	0	0	13	13	0.00462	1	3.17154	NC_007123.6	22455371	22483092	2759	253
capn12	12	9	-10	-7.66667	-3.28e-07	-6.99777	-3.39064	0.000697	0.00406	11	2	0	65126	11	11	11	11	1	0	0	0	0	0	2	0.00465	NC_007129.6	36683592	36748718	12	2	0	65126	12	12	10	10	1	0	0	2	2	0.166667	2	0.00482	NC_007129.6	36683592	36748718	11.5	3
capn2a	1339	1271	-1240.5	-2.85982	-3.83e-05	-2.52446	-30.9892	7.55e-211	6.74e-209	1972	1	1	27997	1970	1972	1710	1712	0.998832	0	0	260	260	0.131846	1	1.68352	NC_007124.6	42602509	42630506	1843	1	1	27997	1841	1843	1661	1663	0.998797	0	0	180	180	0.0976668	1	1.86311	NC_007124.6	42602509	42630506	1907.5	633
capn2b	439	365	-399	-2.30392	-1.2e-05	-2.03925	-10.6892	1.14e-26	2.34e-25	708	1	1	25854	708	708	690	690	1	0	0	18	18	0.0254237	1	0.734763	NC_007133.6	26308165	26334019	702	1	1	25854	702	702	687	687	1	0	0	15	15	0.0213675	1	0.833462	NC_007133.6	26308165	26334019	705	343
capn5a	188	181	-163.5	-3.65854	-5.23e-06	-3.24299	-4.41694	1e-05	7.48e-05	204	1	1	51181	201	204	192	195	0.984615	0	0	9	9	0.0441176	1	0.104894	NC_007129.6	3379420	3430601	246	1	1	51181	246	246	238	238	1	0	0	8	8	0.0325203	1	0.145856	NC_007129.6	3379420	3430601	225	58
capn9	13	10	-9	-3.57143	-2.92e-07	-3.22216	-2.92827	0.00341	0.017398	10	1	1	25204	10	10	10	10	1	0	0	0	0	0	1	0.0109234	NC_007112.6	53222100	53247304	15	1	1	25204	15	15	15	15	1	0	0	0	0	0	1	0.0186672	NC_007112.6	53222100	53247304	12.5	5
capza1a	1791	1593	-1674.5	-2.33639	-5.02e-05	-2.06448	-22.7932	5.35e-115	3.22e-113	2910	1	1	24349	2881	2910	2881	2910	0.990034	0	0	0	0	0	1	3.29032	NC_007117.6	48324390	48348739	2945	1	1	24349	2911	2945	2910	2944	0.988451	0	0	1	1	0.00034	1	3.79239	NC_007117.6	48324390	48348739	2927.5	1352
card11	360	307	-315	-5.59854	-1.02e-05	-5.02546	-10.3535	4.03e-25	7.92e-24	402	3	1	73322	395	402	393	400	0.9825	0	0	2	2	0.00498	3	0.150194	NC_007114.6	41416851	41490173	365	3	1	73322	360	365	359	364	0.986264	0	0	1	1	0.00274	3	0.155713	NC_007114.6	41416851	41490173	383.5	95
card14	11	10	8	1.94118	3.36e-07	2.18754	2.62052	0.00878	0.0408147	8	1	1	49031	6	8	6	8	0.75	0	0	0	0	0	1	0.00449	NC_007117.6	21827039	21876070	9	1	1	49031	7	9	7	9	0.777778	0	0	0	0	0	1	0.00576	NC_007117.6	21827039	21876070	8.5	19
card9	837	789	-690.5	-12.7034	-2.26e-05	-11.3446	-8.62097	6.64e-18	1.04e-16	872	7	1	10407	872	872	871	871	1	0	0	1	1	0.00115	7	2.30419	NC_007116.6	50510214	50520621	627	7	1	10407	627	627	627	627	1	0	0	0	0	0	7	1.88972	NC_007116.6	50510214	50520621	749.5	83
carm1l	10	10	-10	-2.66667	-3.06e-07	-2.35396	-2.67342	0.00751	0.035595	16	3	0	30405	15	16	15	16	0.9375	0	0	0	0	0	2	0.0144878	NC_007121.6	5059886	5090291	16	3	0	30405	15	16	15	16	0.9375	0	0	0	0	0	2	0.0165056	NC_007121.6	5059886	5090291	16	6
cars	619	459	-459.5	-2.70818	-1.45e-05	-2.44977	-2.92833	0.00341	0.017398	649	2	2	34810	649	649	647	647	1	0	0	2	2	0.00308	2	0.511713	NC_007118.6	31525083	31559893	808	2	1	34810	808	808	807	807	1	0	0	1	1	0.00124	2	0.727154	NC_007118.6	31525083	31559893	728.5	349
casc5	122	94	-107.5	-2.99074	-3.35e-06	-2.66349	-6.29354	3.1e-10	3.39e-09	161	2	0	20437	161	161	161	161	1	0	0	0	0	0	1	0.216888	NC_007112.6	10402843	10423280	162	2	0	20437	162	162	162	162	1	0	0	0	0	0	1	0.248631	NC_007112.6	10402843	10423280	161.5	68
casp3a	1018	1010	-997.5	-3.21175	-3.12e-05	-2.83513	-29.4495	1.28e-190	1.1e-188	1465	2	1	8978	1465	1465	1463	1463	1	0	0	2	2	0.00137	2	4.48633	NC_007112.6	16834396	16843374	1432	2	1	8978	1432	1432	1429	1429	1	0	0	3	3	0.0021	2	4.9924	NC_007112.6	16834396	16843374	1448.5	455
casp6	15	12	-13	-2.73333	-3.95e-07	-2.38086	-3.06353	0.00219	0.0116295	20	2	0	4375	20	20	20	20	1	0	0	0	0	0	2	0.125857	NC_007114.6	32829773	32834148	21	2	1	4375	21	21	20	20	1	0	0	1	1	0.047619	2	0.143387	NC_007114.6	32829773	32834148	20.5	6
casp6l2	12	9	-8.5	-6.66667	-2.71e-07	-5.61896	-2.86042	0.00423	0.0211904	12	2	1	4511	12	12	12	12	1	0	0	0	0	0	2	0.0732377	NC_007114.6	32837303	32841814	8	2	0	4511	8	8	8	8	1	0	0	0	0	0	2	0.0556255	NC_007114.6	32837303	32841814	10	0
casp8	333	317	-292.5	-2.58967	-9.06e-06	-2.30733	-14.4363	3.06e-47	9.22e-46	444	2	0	10875	444	444	444	444	1	0	0	0	0	0	2	1.12404	NC_007117.6	12810998	12821873	509	2	1	10875	509	509	508	508	1	0	0	1	1	0.00197	2	1.46518	NC_007117.6	12810998	12821873	476.5	192
casp8l2	90	89	-82	-3.52308	-2.58e-06	-3.10994	-8.78997	1.5e-18	2.39e-17	122	1	1	18558	120	122	115	117	0.982906	0	0	5	5	0.0409836	1	0.173572	NC_007120.6	1337263	1355821	107	1	1	18558	105	107	100	102	0.980392	0	0	5	5	0.046729	1	0.172395	NC_007120.6	1337263	1355821	114.5	32
casp9	144	110	-124.5	-2.43103	-3.77e-06	-2.15838	-6.1658	7.01e-10	7.48e-09	214	1	1	11499	213	214	213	214	0.995327	0	0	0	0	0	1	0.512365	NC_007134.6	25047232	25058731	209	1	1	11499	209	209	209	209	1	0	0	0	0	0	1	0.570089	NC_007134.6	25047232	25058731	211.5	104
caspa	346	341	-310.5	-16.1463	-1.04e-05	-14.4604	-5.70171	1.19e-08	1.16e-07	298	1	1	10926	297	298	290	291	0.996564	0	0	7	7	0.0234899	1	0.73326	NC_007127.6	42043523	42054449	364	1	1	10926	364	364	359	359	1	0	0	5	5	0.0137363	1	1.0306	NC_007127.6	42043523	42054449	331	23
caspb	11	8	-9.5	-4.8	-3.03e-07	-4.16785	-3.01657	0.00256	0.0133963	12	1	1	13812	12	12	12	12	1	0	0	0	0	0	1	0.0239194	NC_007112.6	57315227	57329039	12	1	1	13812	12	12	12	12	1	0	0	0	0	0	1	0.0272509	NC_007112.6	57315227	57329039	12	1
cass4	489	481	-398	-3.72603	-1.29e-05	-3.33951	-3.11211	0.00186	0.0100102	457	1	1	33400	457	457	443	443	1	0	0	14	14	0.0306346	1	0.36516	NC_007122.6	27498208	27531608	631	1	1	33400	630	631	617	618	0.998382	0	0	13	13	0.0206022	1	0.580362	NC_007122.6	27498208	27531608	544	142
cbfb	1223	1182	-1117.5	-6.28369	-3.62e-05	-5.50809	-25.2576	9.36e-141	6.5e-139	1414	6	1	77360	1407	1414	1329	1336	0.99476	0	0	78	78	0.0551627	4	0.475462	NC_007129.6	23004884	23082244	1244	6	1	77360	1241	1244	1198	1201	0.997502	0	0	43	43	0.0345659	4	0.486949	NC_007129.6	23004884	23082244	1329	191
cbl	1320	1308	-1277.5	-3.5756	-4.03e-05	-3.15631	-34.9041	6.46e-267	6.57e-265	1737	2	1	58385	1735	1737	1705	1707	0.998828	0	0	30	30	0.0172712	2	0.804931	NC_007126.6	23272587	23330972	1810	2	1	58385	1809	1810	1781	1782	0.999439	0	0	28	28	0.0154696	2	0.957333	NC_007126.6	23272587	23330972	1773.5	490
cbx7a	3646	3183	-3298	-3.044	-0.000103	-2.69955	-17.5153	1.1e-68	4.49e-67	5028	2	1	8473	5028	5028	4993	4993	1	0	0	35	35	0.00696	2	16.2237	NC_007114.6	24855596	24864069	4795	2	1	8473	4795	4795	4755	4755	1	0	0	40	40	0.00834	2	17.6023	NC_007114.6	24855596	24864069	4911.5	1845
cby1	37	37	-34.5	-2.4375	-1.04e-06	-2.15167	-4.68595	2.79e-06	2.21e-05	61	1	1	1572	61	61	47	47	1	0	0	14	14	0.229508	1	0.823136	NC_007123.6	19066713	19068285	56	1	1	1572	56	56	42	42	1	0	0	14	14	0.25	1	0.838018	NC_007123.6	19066713	19068285	58.5	24
ccdc120	32	26	-22	-3	-6.74e-07	-2.6133	-2.95484	0.00313	0.0160975	40	3	1	40185	40	40	40	40	1	0	0	0	0	0	3	0.0274045	NC_007122.6	25340782	25380967	26	3	2	40185	26	26	26	26	1	0	0	0	0	0	3	0.0202939	NC_007122.6	25340782	25380967	33	8
ccdc136b	34	31	-30	-2.93548	-9.24e-07	-2.57084	-4.86208	1.16e-06	9.56e-06	48	3	0	28313	47	48	46	47	0.978723	0	0	1	1	0.0208333	1	0.0457023	NC_007136.6	34479710	34508023	43	3	0	28313	43	43	42	42	1	0	0	1	1	0.0232558	1	0.0465286	NC_007136.6	34479710	34508023	45.5	14
ccdc137	274	263	-249.5	-2.7758	-7.68e-06	-2.4503	-13.6699	1.54e-42	4.31e-41	371	1	1	10457	371	371	368	368	1	0	0	3	3	0.00809	1	0.968873	NC_007114.6	12741703	12752160	409	1	1	10457	409	409	408	408	1	0	0	1	1	0.00245	1	1.2238	NC_007114.6	12741703	12752160	390	135
ccdc180	24	23	-20.5	-4.72727	-6.69e-07	-4.23388	-4.946	7.58e-07	6.34e-06	23	3	0	23595	23	23	23	23	1	0	0	0	0	0	3	0.026837	NC_007116.6	50481363	50504958	29	3	0	23595	29	29	27	27	1	0	0	2	2	0.0689655	3	0.0358922	NC_007116.6	50481363	50504958	26	6
ccdc22	667	661	-637	-2.80966	-1.96e-05	-2.48019	-21.9916	3.47e-107	1.97e-105	962	1	1	22864	961	962	958	959	0.998957	0	0	3	3	0.00312	1	1.15476	NC_007119.6	23593909	23616773	1016	1	1	22864	1016	1016	1015	1015	1	0	0	1	1	0.000984	1	1.39242	NC_007119.6	23593909	23616773	989	355
ccdc24	364	343	-261.5	-2.62928	-7.85e-06	-2.29986	-3.593	0.000327	0.00201	514	3	1	37196	503	514	503	514	0.978599	0	0	0	0	0	3	0.380446	NC_007113.6	33434855	33472051	330	3	1	37196	326	330	326	330	0.987879	0	0	0	0	0	3	0.278275	NC_007113.6	33434855	33472051	422	171
ccdc39	98	60	-76.5	-2.77907	-2.31e-06	-2.39344	-2.75521	0.00587	0.0284447	117	1	1	27677	117	117	117	117	1	0	0	0	0	0	1	0.116384	NC_007113.6	7870949	7898626	122	1	1	27677	122	122	122	122	1	0	0	0	0	0	1	0.13826	NC_007113.6	7870949	7898626	119.5	24
ccdc3a	23	22	-18.5	-13.3333	-6.08e-07	-11.9247	-4.95068	7.4e-07	6.2e-06	24	1	1	11981	24	24	17	17	1	0	0	7	7	0.291667	1	0.0390645	NC_007115.6	7993772	8005753	16	1	1	11981	16	16	12	12	1	0	0	4	4	0.25	1	0.0314156	NC_007115.6	7993772	8005753	20	2
ccdc43	524	513	-497.5	-2.55712	-1.51e-05	-2.25726	-18.3721	2.2e-75	9.65e-74	796	1	1	4725	796	796	791	791	1	0	0	5	5	0.00628	1	4.60894	NC_007114.6	31468889	31473614	838	1	1	4725	838	838	831	831	1	0	0	7	7	0.00835	1	5.5164	NC_007114.6	31468889	31473614	817	325
ccdc53	289	285	-246.5	-2.31818	-7.36e-06	-2.04459	-9.26508	1.95e-20	3.31e-19	474	1	1	5685	474	474	417	417	1	0	0	57	57	0.120253	1	2.01944	NC_007115.6	17667001	17672686	393	1	1	5685	393	393	357	357	1	0	0	36	36	0.0916031	1	1.96967	NC_007115.6	17667001	17672686	433.5	189
ccdc61	115	113	-111	-2.42308	-3.35e-06	-2.13894	-8.37058	5.73e-17	8.68e-16	186	2	0	13857	186	186	186	186	1	0	0	0	0	0	2	0.369547	NC_007132.6	21227340	21241197	192	2	1	13857	192	192	192	192	1	0	0	0	0	0	2	0.434599	NC_007132.6	21227340	21241197	189	77
ccdc6b	373	341	-325	-2.90058	-1.01e-05	-2.56235	-14.8193	1.1e-49	3.47e-48	464	1	1	27590	402	464	392	454	0.863436	0	0	10	10	0.0215517	1	0.453034	NC_007123.6	7577403	7604993	528	1	1	27590	491	528	483	520	0.928846	0	0	8	8	0.0151515	1	0.591164	NC_007123.6	7577403	7604993	496	187
ccdc77	68	54	-55.5	-2.3875	-1.67e-06	-2.11353	-5.20615	1.93e-07	1.7e-06	90	5	0	13421	90	90	90	90	1	0	0	0	0	0	5	0.184622	NC_007136.6	3423633	3437054	101	5	0	13421	101	101	101	101	1	0	0	0	0	0	5	0.236044	NC_007136.6	3423633	3437054	95.5	47
ccdc78	299	187	223	2.14359	9.35e-06	2.4634	6.04286	1.51e-09	1.58e-08	251	4	0	19349	251	251	251	251	1	0	0	0	0	0	2	0.357142	NC_007135.6	38014934	38034283	139	4	0	19349	138	139	138	139	0.992806	0	0	0	0	0	2	0.225327	NC_007135.6	38014934	38034283	195	438
ccdc79	620	595	-591	-4.38682	-1.88e-05	-3.84698	-25.4703	4.21e-143	2.98e-141	782	1	1	20426	766	782	766	782	0.97954	0	0	0	0	0	1	1.05402	NC_007129.6	7499793	7520219	749	1	1	20426	731	749	731	749	0.975968	0	0	0	0	0	1	1.15015	NC_007129.6	7499793	7520219	765.5	162
ccdc88b	872	809	-824	-6.90681	-2.68e-05	-6.14701	-22.5233	2.46e-112	1.44e-110	947	1	1	70090	943	947	943	947	0.995776	0	0	0	0	0	1	0.37198	NC_007125.6	46715124	46785214	980	1	1	70090	980	980	979	979	1	0	0	1	1	0.00102	1	0.43811	NC_007125.6	46715124	46785214	963.5	171
ccl20b	55	48	44.5	2.81633	1.8e-06	3.22166	5.05641	4.27e-07	3.66e-06	28	1	1	2213	28	28	13	13	1	0	0	15	15	0.535714	1	0.161729	NC_007135.6	25861876	25864089	21	1	1	2213	21	21	5	5	1	0	0	16	16	0.761905	1	0.0708672	NC_007135.6	25861876	25864089	24.5	62
ccl25b	887	764	-762	-3.31259	-2.4e-05	-2.94338	-12.7252	4.28e-37	1.09e-35	1028	1	1	4039	1028	1028	1017	1017	1	0	0	11	11	0.0107004	1	6.93223	NC_007122.6	6264423	6268462	1155	1	1	4039	1155	1155	1148	1148	1	0	0	7	7	0.00606	1	8.91507	NC_007122.6	6264423	6268462	1091.5	391
ccl32b.3	58	57	-48.5	-14.8571	-1.62e-06	-13.1544	-4.0559	4.99e-05	0.000343	43	1	1	1233	43	43	39	39	1	0	0	4	4	0.0930233	1	0.870819	NC_007135.6	27451276	27452509	61	1	1	1233	61	61	56	56	1	0	0	5	5	0.0819672	1	1.42456	NC_007135.6	27451276	27452509	52	3
ccl34a.3	299	292	-237.5	-68.8571	-8.05e-06	-64.8077	-3.25137	0.00115	0.00643	183	1	1	2100	183	183	106	106	1	0	0	77	77	0.420765	1	1.38967	NC_007113.6	40322385	40324485	299	1	1	2100	299	299	172	172	1	0	0	127	127	0.424749	1	2.56901	NC_007113.6	40322385	40324485	241	7
ccl34a.4	6710	6648	-5895.5	-78.5724	-0.000198	-71.5831	-4.99275	5.95e-07	5.04e-06	5188	1	1	779	5188	5188	4635	4635	1	0	0	553	553	0.106592	1	163.809	NC_007113.6	40326925	40327704	6755	1	1	779	6755	6755	6113	6113	1	0	0	642	642	0.0950407	1	246.135	NC_007113.6	40326925	40327704	5971.5	107
ccl34b.8	241	241	-202	-68.3333	-6.82e-06	-61.3467	-3.89225	9.93e-05	0.000655	166	1	1	2497	166	166	165	165	1	0	0	1	1	0.00602	1	1.81925	NC_007135.6	27370832	27373329	244	1	1	2497	244	244	243	243	1	0	0	1	1	0.0041	1	3.05242	NC_007135.6	27370832	27373329	205	3
ccl35.1	252	252	-247	-6.88095	-8.03e-06	-6.07406	-18.4377	6.55e-76	2.89e-74	294	1	1	2310	223	294	91	162	0.561728	0	0	132	132	0.44898	1	1.93076	NC_007136.6	12952118	12954428	284	1	1	2310	180	284	52	156	0.333333	0	0	128	128	0.450704	1	2.11821	NC_007136.6	12952118	12954428	289	42
ccna2	702	514	-582.5	-2.30605	-1.75e-05	-2.05208	-6.26031	3.84e-10	4.17e-09	1003	1	1	30101	272	1003	269	999	0.269269	0	0	3	4	0.00399	1	0.913715	NC_007125.6	47357467	47387568	1054	1	1	30101	287	1054	282	1046	0.269598	0	0	5	8	0.00759	1	1.08995	NC_007125.6	47357467	47387568	1028.5	540
ccnd3	63	60	-45	-4.6	-1.42e-06	-4.02396	-3.14826	0.00164	0.00892	74	2	1	25662	6	74	6	74	0.0810811	0	0	0	0	0	2	0.0793903	NC_007133.6	484399	510061	41	2	1	25662	4	41	4	41	0.097561	0	0	0	0	0	2	0.050113	NC_007133.6	484399	510061	57.5	14
ccne2	98	61	-68	-3.02985	-2.14e-06	-2.7409	-3.09163	0.00199	0.0106566	113	1	1	10039	113	113	113	113	1	0	0	0	0	0	1	0.309895	NC_007127.6	40625709	40635748	90	1	1	10039	90	90	90	90	1	0	0	0	0	0	1	0.281196	NC_007127.6	40625709	40635748	101.5	52
ccni2	33	27	-25	-2.66667	-7.58e-07	-2.33757	-3.99559	6.45e-05	0.000437	45	2	0	20528	45	45	45	45	1	0	0	0	0	0	1	0.0603521	NC_007132.6	43382458	43402986	35	2	0	20528	35	35	35	35	1	0	0	0	0	0	1	0.0534784	NC_007132.6	43382458	43402986	40	12
ccnl1a	1882	1791	-1686.5	-2.72356	-5.18e-05	-2.40418	-35.156	9.45e-271	9.67e-269	2815	6	0	14382	2815	2815	2813	2813	1	0	0	2	2	0.000711	5	5.38489	NC_007129.6	41521914	41536296	2515	6	0	14382	2515	2515	2511	2511	1	0	0	4	4	0.00159	5	5.47626	NC_007129.6	41521914	41536296	2665	1024
ccny	310	309	-283	-2.5766	-8.62e-06	-2.27446	-13.9237	4.55e-44	1.31e-42	489	4	0	51346	489	489	459	459	1	0	0	30	30	0.0613497	1	0.246112	NC_007135.6	4341252	4392598	436	4	0	51346	436	436	420	420	1	0	0	16	16	0.0366972	1	0.256566	NC_007135.6	4341252	4392598	462.5	179
ccr12a	943	940	-934.5	-7.37884	-3.04e-05	-6.51356	-36.327	6.11e-289	6.57e-287	1074	2	1	1266	1074	1074	1012	1012	1	0	0	62	62	0.0577281	2	22.0076	NC_007113.6	50249898	50251164	1088	2	1	1266	1088	1088	1030	1030	1	0	0	58	58	0.0533088	2	25.5188	NC_007113.6	50249898	50251164	1081	145
ccr6a	42	40	-36	-5	-1.15e-06	-4.41432	-6.52638	6.74e-11	7.66e-10	50	1	1	3973	50	50	44	44	1	0	0	6	6	0.12	1	0.304902	NC_007131.6	30707667	30711640	40	1	1	3973	40	40	37	37	1	0	0	3	3	0.075	1	0.292106	NC_007131.6	30707667	30711640	45	10
ccr9a	917	740	-745	-5.88525	-2.39e-05	-5.02187	-6.19753	5.74e-10	6.15e-09	981	1	1	2185	981	981	972	972	1	0	0	9	9	0.00917	1	12.2473	NC_007113.6	32813677	32815862	814	1	1	2185	814	814	806	806	1	0	0	8	8	0.00983	1	11.5702	NC_007113.6	32813677	32815862	897.5	64
cct2_1	445	389	-362.5	-2.67824	-1.1e-05	-2.34069	-6.43713	1.22e-10	1.37e-09	633	1	1	1386	633	633	545	545	1	0	0	88	88	0.139021	1	10.8258	NC_007115.6	76623605	76624991	524	1	1	1386	524	524	489	489	1	0	0	35	35	0.0667939	1	11.0663	NC_007115.6	76623605	76624991	578.5	188
cct2_2	1799	1628	-1650.5	-2.39224	-4.97e-05	-2.11305	-25.3058	2.76e-141	1.93e-139	2773	1	1	3739	2773	2773	2773	2773	1	0	0	0	0	0	1	20.4183	NW_008805374.1	655	4394	2899	1	1	3739	2899	2899	2898	2898	1	0	0	1	1	0.000345	1	24.3108	NW_008805374.1	655	4394	2836	1271
cct3	4048	3736	-3811.5	-2.54939	-0.000116	-2.25117	-39.9688	0	0	6191	1	1	12421	6191	6191	6160	6160	1	0	0	31	31	0.00501	1	13.6537	NC_007127.6	30450859	30463280	6352	1	1	12421	6352	6352	6307	6307	1	0	0	45	45	0.00708	1	15.9266	NC_007127.6	30450859	30463280	6271.5	2616
cct4	3655	3063	-3071.5	-2.48885	-9.34e-05	-2.2073	-12.6728	8.37e-37	2.11e-35	4847	1	1	13043	4847	4847	4815	4815	1	0	0	32	32	0.0066	1	10.1635	NC_007112.6	53068958	53082001	5422	1	1	13043	5422	5422	5377	5377	1	0	0	45	45	0.0083	1	12.9306	NC_007112.6	53068958	53082001	5134.5	2359
cct7	6454	5856	-5499.5	-2.52891	-0.00017	-2.25694	-3.97215	7.12e-05	0.000479	8441	1	1	7907	8441	8441	8436	8436	1	0	0	5	5	0.000592	1	29.3732	NC_007118.6	59843214	59851121	9752	1	1	7907	9752	9752	9745	9745	1	0	0	7	7	0.000718	1	38.6569	NC_007118.6	59843214	59851121	9096.5	3896
cd180	54	54	-53	-27.5	-1.75e-06	-24.2752	-9.82931	8.42e-23	1.54e-21	56	1	1	2349	56	56	56	56	1	0	0	0	0	0	1	0.656343	NC_007116.6	54315793	54318142	54	1	1	2349	54	54	51	51	1	0	0	3	3	0.0555556	1	0.680995	NC_007116.6	54315793	54318142	55	2
cd22	316	315	-297.5	-14.8372	-9.8e-06	-13.0973	-22.3823	5.85e-111	3.41e-109	337	1	1	11210	335	337	330	332	0.993976	0	0	5	5	0.0148368	1	0.815377	NC_007127.6	44939822	44951032	301	1	1	11210	294	301	290	297	0.976431	0	0	4	4	0.013289	1	0.831012	NC_007127.6	44939822	44951032	319	21
cd276	1661	1596	-1596.5	-4.37884	-5.1e-05	-3.86615	-39.9772	0	0	2037	1	1	80557	1975	2037	1952	2014	0.969215	0	0	23	23	0.0112911	1	0.688307	NC_007129.6	50446907	50527464	2101	1	1	80557	2031	2101	2011	2081	0.966362	0	0	20	20	0.00952	1	0.810262	NC_007129.6	50446907	50527464	2069	505
cd3eap	207	178	-157.5	-2.46512	-4.89e-06	-2.20978	-2.72823	0.00637	0.0306614	230	4	0	17928	225	230	224	229	0.978166	0	0	1	1	0.00435	2	0.351666	NC_007126.6	28854214	28872142	300	4	0	17928	291	300	290	299	0.9699	0	0	1	1	0.00333	2	0.523114	NC_007126.6	28854214	28872142	265	122
cd40	437	403	-370.5	-2.26884	-1.12e-05	-2.02218	-3.5847	0.000338	0.00207	613	1	1	12639	613	613	550	550	1	0	0	63	63	0.102773	1	1.19805	NC_007134.6	37891718	37904357	712	1	1	12639	712	712	672	672	1	0	0	40	40	0.0561798	1	1.66768	NC_007134.6	37891718	37904357	662.5	309
cd44a	142	142	-106.5	-107.5	-3.48e-06	-93.3009	-3.63353	0.00028	0.00173	143	1	1	10252	143	143	143	143	1	0	0	0	0	0	1	0.38402	NC_007118.6	49609972	49620224	72	1	1	10252	72	72	72	72	1	0	0	0	0	0	1	0.220283	NC_007118.6	49609972	49620224	107.5	1
cd44b	203	185	-172.5	-4.75	-5.54e-06	-4.20888	-10.6169	2.49e-26	5.05e-25	240	5	0	14418	239	240	206	207	0.995169	0	0	33	33	0.1375	3	0.395268	NC_007136.6	36837958	36852376	197	5	0	14418	197	197	181	181	1	0	0	16	16	0.0812183	3	0.393759	NC_007136.6	36837958	36852376	218.5	55
cd63	12604	11446	-11660	-4.19627	-0.000372	-3.72486	-24.9023	7.04e-137	4.78e-135	14943	1	1	19646	14933	14943	14906	14916	0.99933	0	0	27	27	0.00181	1	20.9028	NC_007134.6	32139762	32159408	15673	1	1	19646	15667	15673	15652	15658	0.999617	0	0	15	15	0.000957	1	24.9988	NC_007134.6	32139762	32159408	15308	4227
cd82b	1542	1525	-1163	-3.29163	-3.59e-05	-2.87545	-4.1485	3.35e-05	0.000235	2041	1	1	54926	2039	2041	2039	2041	0.99902	0	0	0	0	0	1	1.02304	NC_007129.6	27593225	27648151	1300	1	1	54926	1297	1300	1291	1294	0.997682	0	0	6	6	0.00462	1	0.738946	NC_007129.6	27593225	27648151	1670.5	499
cd9b	2137	2128	-1722.5	-55.6825	-5.83e-05	-50.1813	-3.30037	0.000966	0.00548	1344	2	1	26630	1342	1344	1332	1334	0.998501	0	0	10	10	0.00744	2	1.37915	NC_007115.6	4226080	4252710	2164	2	1	26630	2164	2164	2155	2155	1	0	0	9	9	0.00416	2	2.53824	NC_007115.6	4226080	4252710	1754	36
cda_2	124	115	-106	-15.1333	-3.49e-06	-13.6553	-9.88973	4.61e-23	8.51e-22	127	1	1	5982	127	127	111	111	1	0	0	16	16	0.125984	1	0.510861	NC_007134.6	37355931	37361913	100	1	1	5982	100	100	97	97	1	0	0	3	3	0.03	1	0.508607	NC_007134.6	37355931	37361913	113.5	12
cdc25b	239	179	-178	-2.28986	-5.34e-06	-2.03497	-5.01562	5.29e-07	4.49e-06	347	1	1	13830	347	347	347	347	1	0	0	0	0	0	1	0.69077	NC_007124.6	14784339	14798169	285	1	1	13830	285	285	285	285	1	0	0	0	0	0	1	0.646367	NC_007124.6	14784339	14798169	316	168
cdc42l	769	741	-740.5	-3.04558	-2.3e-05	-2.68844	-24.7367	4.32e-135	2.92e-133	1088	1	1	6580	1088	1088	664	664	1	0	0	424	424	0.389706	1	2.77823	NC_007127.6	31861300	31867880	1117	1	1	6580	1117	1117	728	728	1	0	0	389	389	0.348254	1	3.47026	NC_007127.6	31861300	31867880	1102.5	376
cdc42se2	67	51	-53	-3.65	-1.68e-06	-3.26746	-5.00439	5.6e-07	4.76e-06	79	3	1	62137	78	79	77	78	0.987179	0	0	1	1	0.0126582	3	0.0345597	NC_007121.6	5159096	5221233	67	3	1	62137	67	67	66	66	1	0	0	1	1	0.0149254	3	0.0333158	NC_007121.6	5159096	5221233	73	28
cdc45	47	25	-35	-2.52174	-1.08e-06	-2.27143	-2.59978	0.00933	0.0430851	59	1	1	26687	59	59	55	55	1	0	0	4	4	0.0677966	1	0.05674	NC_007119.6	4677737	4704424	57	1	1	26687	57	57	54	54	1	0	0	3	3	0.0526316	1	0.0634674	NC_007119.6	4677737	4704424	58	34
cdca5	96	86	-84	-4.23077	-2.68e-06	-3.74413	-8.99408	2.38e-19	3.92e-18	117	1	1	5518	117	117	117	117	1	0	0	0	0	0	1	0.583755	NC_007116.6	66496913	66502431	103	1	1	5518	103	103	103	103	1	0	0	0	0	0	1	0.58548	NC_007116.6	66496913	66502431	110	31
cdcp1a	220	217	-204.5	-11.4872	-6.71e-06	-10.1531	-18.0972	3.35e-73	1.43e-71	210	1	1	22936	203	210	199	206	0.966019	0	0	4	4	0.0190476	1	0.247272	NC_007127.6	2609901	2632837	238	1	1	22936	233	238	228	233	0.978541	0	0	5	5	0.0210084	1	0.318636	NC_007127.6	2609901	2632837	224	21
cdh1	195	177	-163	-4.07547	-5.16e-06	-3.56015	-8.13608	4.08e-16	6.01e-15	239	1	1	20983	235	239	235	239	0.983264	0	0	0	0	0	1	0.313586	NC_007118.6	52826602	52847585	193	1	1	20983	191	193	190	192	0.989583	0	0	1	1	0.00518	1	0.287006	NC_007118.6	52826602	52847585	216	44
cdh11	233	232	-216.5	-4.35659	-6.91e-06	-3.84571	-15.4177	1.24e-53	4.14e-52	265	2	1	80993	264	265	264	265	0.996226	0	0	0	0	0	2	0.0900792	NC_007118.6	43420922	43501915	297	2	1	80993	293	297	293	297	0.986532	0	0	0	0	0	2	0.115018	NC_007118.6	43420922	43501915	281	65
cdh23	2085	2026	-1990	-6.77649	-6.47e-05	-5.9869	-48.5781	0	0	2269	1	1	455116	90	2269	90	2269	0.0396651	0	0	0	0	0	1	0.137258	NC_007124.6	42636133	43091249	2400	1	1	455116	99	2400	98	2399	0.0408504	0	0	1	1	0.000417	1	0.165335	NC_007124.6	42636133	43091249	2334.5	374
cdh26.1	158	108	109.5	1.76573	4.77e-06	2.00948	5.77379	7.75e-09	7.66e-08	168	1	1	39008	161	168	159	166	0.957831	0	0	2	2	0.0119048	1	0.11716	NC_007134.6	969726	1008734	118	1	1	39008	114	118	109	113	0.964602	0	0	5	5	0.0423729	1	0.0908618	NC_007134.6	969726	1008734	143	276
cdh7	162	160	-139	-14.9	-4.65e-06	-13.3655	-4.42114	9.82e-06	7.35e-05	127	2	1	95728	125	127	124	126	0.984127	0	0	1	1	0.00787	2	0.0362375	NC_007113.6	27344601	27440329	171	2	1	95728	171	171	170	170	1	0	0	1	1	0.00585	2	0.0557015	NC_007113.6	27344601	27440329	149	11
cdk2	266	246	-250.5	-4.29605	-8e-06	-3.79877	-15.3423	3.99e-53	1.32e-51	332	1	1	7160	332	332	265	265	1	0	0	67	67	0.201807	1	1.01896	NC_007122.6	3233118	3240278	321	1	1	7160	321	321	266	266	1	0	0	55	55	0.17134	1	1.16527	NC_007122.6	3233118	3240278	326.5	86
cdk2ap2	524	515	-494	-5.81951	-1.6e-05	-5.13709	-25.1784	6.91e-140	4.77e-138	571	2	1	5937	571	571	570	570	1	0	0	1	1	0.00175	2	2.64322	NC_007112.6	39291800	39297737	622	2	1	5937	622	622	617	617	1	0	0	5	5	0.00804	2	3.25968	NC_007112.6	39291800	39297737	596.5	107
cdk5	153	144	-126	-2.3057	-3.84e-06	-2.0569	-3.09342	0.00198	0.0106011	200	1	1	13593	200	200	195	195	1	0	0	5	5	0.025	1	0.394953	NC_007135.6	33880619	33894212	245	1	1	13593	245	245	242	242	1	0	0	3	3	0.0122449	1	0.558414	NC_007135.6	33880619	33894212	222.5	101
cdk8	345	345	-330	-2.28906	-9.84e-06	-2.02064	-13.842	1.42e-43	4.06e-42	601	2	0	25068	598	601	598	601	0.995008	0	0	0	0	0	2	0.660056	NC_007135.6	21369102	21394170	571	2	0	25068	569	571	565	567	0.996473	0	0	4	4	0.00701	2	0.709447	NC_007135.6	21369102	21394170	586	256
cdkal1	181	170	-151.5	-2.65574	-4.72e-06	-2.36987	-3.53708	0.000405	0.00245	219	1	1	13636	219	219	213	213	1	0	0	6	6	0.0273973	1	0.43005	NC_007127.6	1469	15105	267	1	1	13636	267	267	250	250	1	0	0	17	17	0.0636704	1	0.575055	NC_007127.6	1469	15105	243	97
cdkn2aipnl	315	244	-250.5	-2.34316	-7.55e-06	-2.08163	-6.69798	2.11e-11	2.47e-10	408	2	1	4972	408	408	405	405	1	0	0	3	3	0.00735	2	2.24259	NC_007132.6	45336399	45341371	466	2	1	4972	466	466	466	466	1	0	0	0	0	0	2	2.93976	NC_007132.6	45336399	45341371	437	222
cdnf	183	157	126.5	1.85473	5.38e-06	2.09385	4.46546	7.99e-06	6.03e-05	161	1	1	4435	161	161	159	159	1	0	0	2	2	0.0124224	1	0.987028	NC_007115.6	9587051	9591486	135	1	1	4435	135	135	134	134	1	0	0	1	1	0.00741	1	0.947693	NC_007115.6	9587051	9591486	148	318
cds1	1624	1592	-1290.5	-4.1247	-4.21e-05	-3.70415	-2.90621	0.00366	0.0185517	1386	1	1	33806	1386	1386	1360	1360	1	0	0	26	26	0.018759	1	1.10757	NC_007116.6	39406390	39440196	2021	1	1	33806	2021	2021	2000	2000	1	0	0	21	21	0.0103909	1	1.85564	NC_007116.6	39406390	39440196	1703.5	397
cdv3	2394	2258	-2199	-2.53884	-6.68e-05	-2.24112	-38.4487	0	0	3501	3	1	12572	3501	3501	3498	3498	1	0	0	3	3	0.000857	3	7.66023	NC_007135.6	9740837	9753409	3755	3	0	12572	3755	3755	3753	3753	1	0	0	2	2	0.000533	3	9.36334	NC_007135.6	9740837	9753409	3628	1497
cebpa	2670	2456	-2424	-7.04489	-7.86e-05	-6.1163	-15.7403	8.01e-56	2.76e-54	2964	1	1	2880	2964	2964	2956	2956	1	0	0	8	8	0.0027	1	28.2578	NC_007118.6	37813727	37816607	2686	1	1	2880	2686	2686	2678	2678	1	0	0	8	8	0.00298	1	29.1659	NC_007118.6	37813727	37816607	2825	294
cebpb	15762	12085	-11974.5	-4.32764	-0.000376	-3.69491	-4.57132	4.85e-06	3.75e-05	17522	1	1	1518	17522	17522	17481	17481	1	0	0	41	41	0.00234	1	317.045	NC_007119.6	28414256	28415774	13624	1	1	1518	13624	13624	13588	13588	1	0	0	36	36	0.00264	1	280.763	NC_007119.6	28414256	28415774	15573	1760
cebpz	826	754	-712.5	-2.46605	-2.16e-05	-2.17784	-19.1588	8.18e-82	3.85e-80	1121	1	1	19833	1118	1121	1111	1114	0.997307	0	0	7	7	0.00624	1	1.5464	NC_007131.6	3272686	3292519	1276	1	1	19833	1275	1276	1272	1273	0.999214	0	0	3	3	0.00235	1	2.01324	NC_007131.6	3272686	3292519	1198.5	522
cecr1b	264	263	-244	-15.7879	-8.04e-06	-13.9301	-20.3656	3.38e-92	1.72e-90	280	1	1	14373	280	280	275	275	1	0	0	5	5	0.0178571	1	0.526758	NC_007115.6	5217096	5231469	241	1	1	14373	241	241	234	234	1	0	0	7	7	0.0290456	1	0.510652	NC_007115.6	5217096	5231469	260.5	16
cecr6	16	14	13	14	4.9e-07	15.2098	4.64922	3.33e-06	2.62e-05	0	1	0	2467	0	0	0	0	NaN	0	0	0	0	NaN	1	0	NC_007115.6	12311675	12314142	2	1	1	2467	2	2	2	2	1	0	0	0	0	0	1	0.0254283	NC_007115.6	12311675	12314142	1	16
celf2	1765	1678	-1627	-2.88638	-5.03e-05	-2.54791	-35.6673	1.28e-278	1.33e-276	2395	23	0	235458	2395	2395	2395	2395	1	0	0	0	0	0	8	0.280039	NC_007115.6	24160619	24396077	2584	23	0	235458	2584	2584	2583	2583	1	0	0	1	1	0.000387	8	0.344086	NC_007115.6	24160619	24396077	2489.5	906
celf5b	11	11	9	1.81818	3.86e-07	2.05457	2.70923	0.00674	0.0322939	11	1	1	68237	11	11	11	11	1	0	0	0	0	0	1	0.00444	NC_007113.6	53632745	53700982	11	1	1	68237	11	11	10	10	1	0	0	1	1	0.0909091	1	0.0046	NC_007113.6	53632745	53700982	11	22
cenpe	234	120	-168	-2.344	-5.13e-06	-2.11325	-2.6305	0.00853	0.0397648	302	4	0	36046	302	302	302	302	1	0	0	0	0	0	2	0.230662	NC_007112.6	264832	300878	284	4	0	36046	284	284	284	284	1	0	0	0	0	0	2	0.247126	NC_007112.6	264832	300878	293	182
cenpi	80	63	-61.5	-2.83582	-1.91e-06	-2.52103	-5.19537	2.04e-07	1.8e-06	105	1	1	27496	105	105	97	97	1	0	0	8	8	0.0761905	1	0.0971244	NC_007125.6	40877623	40905119	85	1	1	27496	85	85	74	74	1	0	0	11	11	0.129412	1	0.0844148	NC_007125.6	40877623	40905119	95	42
cenpk	32	19	-24.5	-3.33333	-7.78e-07	-3.02041	-2.92044	0.0035	0.0177936	36	2	1	7583	36	36	35	35	1	0	0	1	1	0.0277778	2	0.127073	NC_007112.6	30776170	30783753	34	2	1	7583	34	34	33	33	1	0	0	1	1	0.0294118	2	0.136499	NC_007112.6	30776170	30783753	35	17
cenpl	74	64	-62	-3.69565	-1.96e-06	-3.27104	-7.15899	8.13e-13	1.03e-11	92	1	1	9392	92	92	92	92	1	0	0	0	0	0	1	0.269684	NC_007113.6	34145517	34154909	78	1	1	9392	78	78	78	78	1	0	0	0	0	0	1	0.260491	NC_007113.6	34145517	34154909	85	28
cenpq	41	40	-34.5	-2.86486	-1.09e-06	-2.5603	-5.27898	1.3e-07	1.17e-06	47	1	1	16756	47	47	46	46	1	0	0	1	1	0.0212766	1	0.0755812	NC_007112.6	537586	554342	59	1	1	16756	59	59	48	48	1	0	0	11	11	0.186441	1	0.0898519	NC_007112.6	537586	554342	53	19
cenpw	68	50	-54	-2.25581	-1.61e-06	-2.00164	-4.40199	1.07e-05	7.98e-05	102	2	0	22211	102	102	99	99	1	0	0	3	3	0.0294118	1	0.122714	NC_007127.6	40181440	40203651	92	2	0	22211	92	92	92	92	1	0	0	0	0	0	1	0.12992	NC_007127.6	40181440	40203651	97	52
cep170aa	975	919	-942	-3.098	-2.94e-05	-2.73608	-28.1427	2.95e-174	2.39e-172	1386	7	0	91222	1365	1386	1361	1382	0.984805	0	0	4	4	0.00289	2	0.417095	NC_007124.6	10849319	10940541	1396	7	0	91222	1382	1396	1381	1395	0.989964	0	0	1	1	0.000716	2	0.479657	NC_007124.6	10849319	10940541	1391	477
cep55l	83	64	-72	-2.92	-2.24e-06	-2.59731	-5.72163	1.06e-08	1.03e-07	111	2	1	10711	111	111	111	111	1	0	0	0	0	0	2	0.285311	NC_007123.6	5067720	5078431	108	2	1	10711	108	108	108	108	1	0	0	0	0	0	2	0.316264	NC_007123.6	5067720	5078431	109.5	47
cep97	173	163	-164.5	-2.40598	-4.95e-06	-2.12385	-10.1394	3.69e-24	7.05e-23	278	2	0	4448	278	278	278	278	1	0	0	0	0	0	2	1.7207	NC_007112.6	11925	16373	285	2	0	4448	285	285	285	285	1	0	0	0	0	0	2	2.00973	NC_007112.6	11925	16373	281.5	122
cers2b	493	466	-479	-4.78656	-1.54e-05	-4.2299	-22.1755	5.92e-109	3.41e-107	606	1	1	32601	606	606	526	526	1	0	0	80	80	0.132013	1	0.444202	NC_007127.6	1338323	1370924	605	1	1	32601	604	605	547	548	0.998175	0	0	57	57	0.0942149	1	0.527237	NC_007127.6	1338323	1370924	605.5	140
cers4a	93	92	88.5	3.03448	3.53e-06	3.43759	10.2773	0	0	44	1	1	25452	44	44	41	41	1	0	0	3	3	0.0681818	1	0.0443494	NC_007133.6	4323279	4348731	43	1	1	25452	43	43	42	42	1	0	0	1	1	0.0232558	1	0.0517588	NC_007133.6	4323279	4348731	43.5	136
cers5	370	318	-322.5	-2.41447	-9.73e-06	-2.13577	-11.2145	3.46e-29	7.52e-28	572	1	1	63640	567	572	497	502	0.99004	0	0	70	70	0.122378	1	0.21717	NC_007133.6	5728247	5791887	529	1	1	63640	519	529	469	479	0.979123	0	0	50	50	0.094518	1	0.236081	NC_007133.6	5728247	5791887	550.5	254
ces2	24	20	21	4	8.22e-07	4.53518	5.31092	1.09e-07	9.84e-07	9	1	1	7118	9	9	9	9	1	0	0	0	0	0	1	0.0348105	NC_007129.6	17419413	17426531	5	1	1	7118	5	5	5	5	1	0	0	0	0	0	1	0.0220327	NC_007129.6	17419413	17426531	7	29
cfap100	6	5	-4.5	-10	-1.51e-07	-8.98935	-2.6944	0.00705	0.0336492	4	2	0	21059	1	4	1	4	0.25	0	0	0	0	0	2	0.00523	NC_007117.6	19982903	20003962	6	2	0	21059	4	6	4	6	0.666667	0	0	0	0	0	2	0.00894	NC_007117.6	19982903	20003962	5	0
cfh	235	215	-186.5	-9.1087	-6.07e-06	-8.12799	-6.4544	1.09e-10	1.22e-09	248	1	1	26341	248	248	238	238	1	0	0	10	10	0.0403226	1	0.248754	NC_007133.6	23615430	23641771	171	1	1	26341	171	171	158	158	1	0	0	13	13	0.0760234	1	0.18814	NC_007133.6	23615430	23641771	209.5	33
cfhl1	9	8	-8.5	-18	-2.8e-07	-15.8892	-3.84106	0.000123	0.000799	9	1	1	13577	6	9	6	9	0.666667	0	0	0	0	0	1	0.0182501	NC_007133.6	23666630	23680207	9	1	1	13577	8	9	8	9	0.888889	0	0	0	0	0	1	0.020792	NC_007133.6	23666630	23680207	9	0
cfl1	20963	18084	-17899.5	-3.02862	-0.000558	-2.68912	-15.0757	2.34e-51	7.55e-50	25099	1	1	5993	25099	25099	25091	25091	1	0	0	8	8	0.000319	1	115.266	NC_007125.6	30455244	30461237	28347	1	1	5993	28347	28347	28330	28330	1	0	0	17	17	0.0006	1	148.272	NC_007125.6	30455244	30461237	26723	10263
cfl1l	110	102	-86	-11.75	-2.81e-06	-10.468	-5.43818	5.38e-08	4.99e-07	114	1	0	2733	0	114	0	114	0	0	0	0	0	0	1	1.1484	NC_007124.6	33497155	33499888	74	1	0	2733	0	74	0	74	0	0	0	0	0	0	1	0.849276	NC_007124.6	33497155	33499888	94	12
cfp	4304	4217	-4006.5	-6.26133	-0.00013	-5.52833	-72.8736	0	0	5022	4	0	16281	4060	5022	4057	5019	0.808328	0	0	3	3	0.000597	3	8.48716	NC_007119.6	23651012	23667293	4514	4	1	16281	3699	4514	3699	4514	0.819451	0	0	0	0	0	3	8.69635	NC_007119.6	23651012	23667293	4768	805
cgnb	55	48	48.5	2.70175	1.96e-06	3.07216	7.37416	1.65e-13	2.18e-12	32	3	0	43214	32	32	31	31	1	0	0	1	1	0.03125	3	0.0197498	NC_007130.6	7717944	7761158	25	3	0	43214	25	25	25	25	1	0	0	0	0	0	3	0.0181456	NC_007130.6	7717944	7761158	28.5	80
cgref1	272	249	-220	-4.21168	-7.12e-06	-3.7321	-3.46177	0.000537	0.00318	248	1	1	5749	248	248	248	248	1	0	0	0	0	0	1	1.18764	NC_007128.6	32678268	32684017	329	1	1	5749	329	329	326	326	1	0	0	3	3	0.00912	1	1.77861	NC_007128.6	32678268	32684017	288.5	57
ch25h	120	91	-85	-2.50442	-2.53e-06	-2.17114	-3.16799	0.00154	0.00839	162	1	1	1118	162	162	162	162	1	0	0	0	0	0	1	3.98932	NC_007123.6	16920882	16922000	121	1	1	1118	121	121	121	121	1	0	0	0	0	0	1	3.39469	NC_007123.6	16920882	16922000	141.5	42
chaf1a	618	506	-533.5	-2.69365	-1.64e-05	-2.39215	-9.72574	2.34e-22	4.23e-21	877	1	1	25174	876	877	835	836	0.998804	0	0	41	41	0.0467503	1	0.914282	NC_007133.6	22251770	22276944	820	1	1	25174	820	820	793	793	1	0	0	27	27	0.0329268	1	0.988047	NC_007133.6	22251770	22276944	848.5	371
chd	23	23	-18.5	-2.85	-5.78e-07	-2.53564	-2.90586	0.00366	0.0185682	24	1	1	37024	24	24	24	24	1	0	0	0	0	0	1	0.0178465	NC_007126.6	46557786	46594810	33	1	1	37024	33	33	31	31	1	0	0	2	2	0.0606061	1	0.0262624	NC_007126.6	46557786	46594810	28.5	10
chd4a	1523	1472	-1345	-3.65548	-4.31e-05	-3.25965	-4.6477	3.36e-06	2.64e-05	1699	2	0	58024	1697	1699	1695	1697	0.998821	0	0	2	2	0.00118	1	0.805194	NC_007130.6	5084398	5142422	2004	2	0	58024	2000	2004	1993	1997	0.997997	0	0	7	7	0.00349	1	1.07951	NC_007130.6	5084398	5142422	1851.5	532
chgb	25	24	-21.5	-2.48276	-6.5e-07	-2.18934	-3.73877	0.000185	0.00118	39	2	0	10488	39	39	27	27	1	0	0	12	12	0.307692	2	0.0708757	NC_007131.6	45837808	45848296	33	2	0	10488	33	33	25	25	1	0	0	8	8	0.242424	2	0.074766	NC_007131.6	45837808	45848296	36	14
chia.6	319	304	-308	-9.92754	-1.01e-05	-8.80803	-20.2904	1.57e-91	7.87e-90	339	1	1	12450	338	339	332	333	0.996997	0	0	6	6	0.0176991	1	0.736378	NC_007134.6	18054874	18067324	346	1	1	12450	341	346	340	345	0.985507	0	0	1	1	0.00289	1	0.869173	NC_007134.6	18054874	18067324	342.5	42
chordc1b	447	285	-360	-2.43426	-1.1e-05	-2.17917	-4.17043	3.04e-05	0.000214	605	1	1	8112	605	605	583	583	1	0	0	22	22	0.0363636	1	1.97864	NC_007121.6	25234669	25242781	617	1	1	8112	617	617	591	591	1	0	0	26	26	0.0421394	1	2.28516	NC_007121.6	25234669	25242781	611	332
chrm4a	28	23	-22	-7.28571	-7.08e-07	-6.21348	-4.57007	4.88e-06	3.77e-05	29	1	1	23584	29	29	29	29	1	0	0	0	0	0	1	0.0338537	NC_007118.6	38909177	38932761	22	1	1	23584	22	22	22	22	1	0	0	0	0	0	1	0.0292592	NC_007118.6	38909177	38932761	25.5	1
chrnb2a	9	7	-7.5	-3.5	-2.38e-07	-3.13623	-2.67005	0.00758	0.0358842	10	1	1	47471	8	10	8	10	0.8	0	0	0	0	0	1	0.0058	NC_007112.6	21855789	21903260	11	1	1	47471	9	11	9	11	0.818182	0	0	0	0	0	1	0.00727	NC_007112.6	21855789	21903260	10.5	4
chrng	67	56	-59	-2.93443	-1.82e-06	-2.57006	-5.48895	4.04e-08	3.78e-07	92	2	1	16255	92	92	92	92	1	0	0	0	0	0	2	0.155821	NC_007113.6	45228490	45244745	87	2	1	16255	87	87	87	87	1	0	0	0	0	0	2	0.167876	NC_007113.6	45228490	45244745	89.5	25
chst11	442	431	-435.5	-8.0813	-1.42e-05	-7.08018	-25.1515	1.36e-139	9.37e-138	496	2	1	71035	485	496	476	487	0.977413	0	0	9	9	0.0181452	2	0.188748	NC_007115.6	9101851	9172886	498	2	1	71035	487	498	484	495	0.977778	0	0	3	3	0.00602	2	0.218569	NC_007115.6	9101851	9172886	497	56
chst15	520	516	-473.5	-2.917	-1.47e-05	-2.57494	-19.3491	2.08e-83	9.89e-82	676	1	1	46359	676	676	676	676	1	0	0	0	0	0	1	0.401457	NC_007128.6	21494967	21541326	765	1	1	46359	763	765	760	762	0.997375	0	0	3	3	0.00392	1	0.515558	NC_007128.6	21494967	21541326	720.5	249
chtf18	79	68	-73	-3.5614	-2.29e-06	-3.11705	-6.73696	1.62e-11	1.91e-10	101	1	1	28164	101	101	101	101	1	0	0	0	0	0	1	0.0987309	NC_007112.6	8514926	8543090	102	1	1	28164	102	102	102	102	1	0	0	0	0	0	1	0.113596	NC_007112.6	8514926	8543090	101.5	23
cib2	31	24	-25.5	-2.37838	-7.63e-07	-2.08991	-3.60283	0.000315	0.00194	42	1	1	70567	41	42	40	41	0.97561	0	0	1	1	0.0238095	1	0.0159959	NC_007136.6	25571313	25641880	46	1	1	70567	46	46	45	45	1	0	0	1	1	0.0217391	1	0.0200017	NC_007136.6	25571313	25641880	44	15
cirbpa	20811	17789	-18833.5	-3.05786	-0.000588	-2.71537	-15.0491	3.5e-51	1.13e-49	27519	2	1	7707	27519	27519	27483	27483	1	0	0	36	36	0.00131	2	98.1759	NC_007113.6	58654656	58662363	28452	2	1	7707	28452	28452	28419	28419	1	0	0	33	33	0.00116	2	115.659	NC_007113.6	58654656	58662363	27985.5	10663
cirh1a	414	301	-337.5	-2.35271	-1.02e-05	-2.09488	-5.79217	6.95e-09	6.9e-08	607	2	1	13761	607	607	607	607	1	0	0	0	0	0	2	1.21441	NC_007129.6	14651035	14664796	567	2	1	13761	567	567	567	567	1	0	0	0	0	0	2	1.29238	NC_007129.6	14651035	14664796	587	306
cisd2	201	198	-192	-3.12155	-5.98e-06	-2.7555	-12.7481	3.2e-37	8.13e-36	275	1	1	5855	275	275	275	275	1	0	0	0	0	0	1	1.2931	NC_007112.6	42985122	42990977	290	1	1	5855	290	290	290	290	1	0	0	0	0	0	1	1.55356	NC_007112.6	42985122	42990977	282.5	92
cish	938	924	-733.5	-2.34095	-2.17e-05	-2.05485	-5.61453	1.97e-08	1.89e-07	1478	2	1	2959	1478	1478	1472	1472	1	0	0	6	6	0.00406	2	13.6959	NC_007117.6	41506258	41509217	1083	2	1	2959	1083	1083	1083	1083	1	0	0	0	0	0	2	11.48	NC_007117.6	41506258	41509217	1280.5	540
cited2	391	263	289	2.74096	1.19e-05	3.19354	4.09755	4.18e-05	0.00029	230	1	1	2528	230	230	230	230	1	0	0	0	0	0	1	2.50482	NC_007131.6	37012263	37014791	102	1	1	2528	102	102	101	101	1	0	0	1	1	0.0098	1	1.25314	NC_007131.6	37012263	37014791	166	417
ckba	2096	1963	-1976.5	-5.71156	-6.37e-05	-4.98738	-18.092	3.68e-73	1.57e-71	2343	3	1	17434	2343	2343	2298	2298	1	0	0	45	45	0.0192061	3	3.62893	NC_007124.6	15551647	15569081	2449	3	1	17434	2449	2449	2432	2432	1	0	0	17	17	0.00694	3	4.37545	NC_007124.6	15551647	15569081	2396	353
cklf	138	135	-133.5	-9.09091	-4.36e-06	-7.9641	-14.178	1.25e-45	3.69e-44	147	1	1	1556	147	147	142	142	1	0	0	5	5	0.0340136	1	2.51249	NC_007118.6	44266548	44268104	153	1	1	1556	153	153	147	147	1	0	0	6	6	0.0392157	1	2.96322	NC_007118.6	44266548	44268104	150	15
ckmt2b	6236	4585	4924	2.16641	0.000205	2.4756	11.2723	0	0	5047	3	1	14551	5047	5047	5043	5043	1	0	0	4	4	0.000793	3	9.54162	NC_007116.6	50947617	50962168	3396	3	1	14551	3396	3396	3394	3394	1	0	0	2	2	0.000589	3	7.31603	NC_007116.6	50947617	50962168	4221.5	9632
cks1b	130	102	-114	-2.9	-3.54e-06	-2.57909	-6.63375	3.27e-11	3.8e-10	172	1	1	3208	172	172	172	172	1	0	0	0	0	0	1	1.47612	NC_007130.6	7916099	7919307	176	1	1	3208	176	176	176	176	1	0	0	0	0	0	1	1.72082	NC_007130.6	7916099	7919307	174	74
clcc1	234	228	-211	-2.30247	-6.3e-06	-2.03247	-11.1181	1.03e-28	2.21e-27	353	2	0	17704	352	353	339	340	0.997059	0	0	13	13	0.0368272	2	0.52873	NC_007133.6	24576359	24594063	393	2	0	17704	392	393	381	382	0.997382	0	0	11	11	0.0279898	2	0.676782	NC_007133.6	24576359	24594063	373	159
clcf1	237	236	-235.5	-472	-7.83e-06	-416.651	-21.6441	6.92e-104	3.83e-102	235	1	1	15965	235	235	234	234	1	0	0	1	1	0.00426	1	0.403527	NC_007125.6	21725250	21741215	237	1	1	15965	237	237	236	236	1	0	0	1	1	0.00422	1	0.46366	NC_007125.6	21725250	21741215	236	1
clcn5b	139	129	-128.5	-2.46023	-3.89e-06	-2.17218	-9.10309	8.78e-20	1.47e-18	222	1	1	42524	222	222	212	212	1	0	0	10	10	0.045045	1	0.137255	NC_007118.6	22582607	22625131	211	1	1	42524	208	211	206	209	0.985646	0	0	2	2	0.00948	1	0.154159	NC_007118.6	22582607	22625131	216.5	93
cldn1	66	66	-55.5	-28.75	-1.83e-06	-25.2662	-6.69689	2.13e-11	2.49e-10	68	1	1	3175	68	68	65	65	1	0	0	3	3	0.0441176	1	0.563632	NC_007113.6	45313	48488	47	1	1	3175	47	47	45	45	1	0	0	2	2	0.0425532	1	0.444555	NC_007113.6	45313	48488	57.5	2
cldn11a	52	45	-46	-2.67273	-1.4e-06	-2.33697	-5.7013	1.19e-08	1.16e-07	71	1	1	3701	71	71	62	62	1	0	0	9	9	0.126761	1	0.46121	NC_007113.6	26341791	26345492	76	1	1	3701	76	76	62	62	1	0	0	14	14	0.184211	1	0.525447	NC_007113.6	26341791	26345492	73.5	24
cldn5a	306	304	-293	-5.30882	-9.44e-06	-4.68629	-18.9678	3.15e-80	1.45e-78	373	1	1	1507	373	373	329	329	1	0	0	44	44	0.117962	1	6.01048	NC_007119.6	4641496	4643003	349	1	1	1507	349	349	316	316	1	0	0	33	33	0.0945559	1	6.57704	NC_007119.6	4641496	4643003	361	67
cldn7b	36	35	-31	-63	-1.02e-06	-55.3279	-7.67615	1.64e-14	2.25e-13	36	1	1	5530	36	36	34	34	1	0	0	2	2	0.0555556	1	0.16927	NC_007121.6	22175316	22180846	27	1	1	5530	27	27	23	23	1	0	0	4	4	0.148148	1	0.130455	NC_007121.6	22175316	22180846	31.5	1
cldnb	56	54	-50	-26	-1.65e-06	-22.2543	-9.48973	2.32e-21	4.06e-20	57	1	1	1129	57	57	57	57	1	0	0	0	0	0	1	1.38998	NC_007132.6	25729106	25730235	47	1	1	1129	47	47	47	47	1	0	0	0	0	0	1	1.30575	NC_007132.6	25729106	25730235	52	1
cldnc	78	57	-51.5	-2.87273	-1.55e-06	-2.46768	-2.59027	0.00959	0.0441824	95	1	1	1844	95	95	95	95	1	0	0	0	0	0	1	1.41837	NC_007132.6	25717670	25719514	63	1	1	1844	63	63	63	63	1	0	0	0	0	0	1	1.07161	NC_007132.6	25717670	25719514	79	17
cldnh	7	6	-5	-11	-1.62e-07	-9.57411	-2.77141	0.00558	0.0272079	7	1	1	1958	7	7	7	7	1	0	0	0	0	0	1	0.0984264	NC_007132.6	25702690	25704648	4	1	1	1958	4	4	4	4	1	0	0	0	0	0	1	0.0640773	NC_007132.6	25702690	25704648	5.5	0
cldni	359	338	-285.5	-9.52239	-9.24e-06	-8.19694	-6.12322	9.17e-10	9.7e-09	382	1	1	4980	381	382	381	382	0.997382	0	0	0	0	0	1	2.11184	NC_007114.6	30790552	30795532	256	1	1	4980	256	256	256	256	1	0	0	0	0	0	1	1.61238	NC_007114.6	30790552	30795532	319	23
clec11a	106	98	90.5	2.31159	3.75e-06	2.63604	9.65002	0	0	73	1	1	9347	73	73	68	68	1	0	0	5	5	0.0684932	1	0.200292	NC_007131.6	4091532	4100879	65	1	1	9347	65	65	60	60	1	0	0	5	5	0.0769231	1	0.201343	NC_007131.6	4091532	4100879	69	148
clec3bb	125	106	78	2.40541	3.13e-06	2.70368	2.62535	0.00866	0.0402916	65	1	1	4420	65	65	65	65	1	0	0	0	0	0	1	0.404872	NC_007130.6	2784393	2788813	46	1	1	4420	46	46	45	45	1	0	0	1	1	0.0217391	1	0.319335	NC_007130.6	2784393	2788813	55.5	171
clic1	2367	2194	-2270	-3.50967	-7.15e-05	-3.10373	-32.1784	3.55e-227	3.3e-225	3185	1	1	7644	3185	3185	2926	2926	1	0	0	259	259	0.0813187	1	10.5385	NC_007130.6	17470336	17477980	3164	1	1	7644	3164	3164	2886	2886	1	0	0	278	278	0.0878635	1	11.8422	NC_007130.6	17470336	17477980	3174.5	991
clic3	21	19	-18	-3	-5.55e-07	-2.62429	-3.80489	0.000142	0.000915	29	2	1	8535	29	29	29	29	1	0	0	0	0	0	2	0.093545	NC_007132.6	13566926	13575461	25	2	1	8535	25	25	25	25	1	0	0	0	0	0	2	0.0918741	NC_007132.6	13566926	13575461	27	8
clic5a	347	292	-265	-2.85965	-8.17e-06	-2.53108	-6.15176	7.66e-10	8.15e-09	462	1	1	17204	458	462	447	451	0.991131	0	0	11	11	0.0238095	1	0.721728	NC_007128.6	5409041	5426245	353	1	1	17204	353	353	346	346	1	0	0	7	7	0.01983	1	0.630817	NC_007128.6	5409041	5426245	407.5	170
clip2	263	261	-251.5	-5.65741	-8.12e-06	-4.99399	-17.8479	3e-71	1.26e-69	316	3	0	82734	311	316	307	311	0.987138	0	0	4	5	0.0158228	1	0.103491	NC_007116.6	58727723	58810457	295	3	0	82734	290	295	289	294	0.982993	0	0	1	1	0.00339	1	0.11146	NC_007116.6	58727723	58810457	305.5	53
cln5	102	100	-82.5	-2.68367	-2.51e-06	-2.362	-5.44167	5.28e-08	4.9e-07	150	1	1	5303	150	150	134	134	1	0	0	16	16	0.106667	1	0.69568	NC_007120.6	16846314	16851617	113	1	1	5303	113	113	100	100	1	0	0	13	13	0.115044	1	0.591473	NC_007120.6	16846314	16851617	131.5	48
cln6a	145	143	-143	-2.90667	-4.42e-06	-2.56582	-10.6133	2.59e-26	5.24e-25	217	2	1	4776	217	217	217	217	1	0	0	0	0	0	2	1.2509	NC_007118.6	34216356	34221132	219	2	1	4776	219	219	219	219	1	0	0	0	0	0	2	1.43826	NC_007118.6	34216356	34221132	218	74
clspn	144	125	-120.5	-3.53684	-3.86e-06	-3.1698	-9.07152	1.17e-19	1.95e-18	154	1	1	19857	154	154	151	151	1	0	0	3	3	0.0194805	1	0.209358	NC_007130.6	47807456	47827313	182	1	1	19857	182	182	180	180	1	0	0	2	2	0.010989	1	0.284325	NC_007130.6	47807456	47827313	168	57
clstn3	388	310	271	1.80896	1.16e-05	2.04655	5.75651	8.59e-09	8.46e-08	374	1	1	68911	371	374	370	373	0.991957	0	0	1	1	0.00267	1	0.149021	NC_007127.6	12213803	12282714	296	1	1	68911	294	296	293	295	0.99322	0	0	1	1	0.00338	1	0.134273	NC_007127.6	12213803	12282714	335	684
clta	2655	2292	-2207.5	-3.03926	-7e-05	-2.72607	-4.11518	3.87e-05	0.000269	3024	3	0	13714	3024	3024	3023	3023	1	0	0	1	1	0.000331	2	6.06876	NC_007112.6	11661416	11675130	3556	3	0	13714	3556	3556	3552	3552	1	0	0	4	4	0.00113	2	8.12392	NC_007112.6	11661416	11675130	3290	1264
cmklr1	2462	2418	-2320.5	-13.6114	-7.63e-05	-11.9169	-46.1323	0	0	2385	2	2	22073	2370	2385	2358	2373	0.993679	0	0	12	12	0.00503	2	2.9598	NC_007116.6	20066783	20088856	2624	2	2	22073	2608	2624	2592	2608	0.993865	0	0	16	16	0.0061	2	3.70598	NC_007116.6	20066783	20088856	2504.5	162
cmn	50	49	-38.5	-16.4	-1.26e-06	-14.442	-4.19086	2.78e-05	0.000196	52	8	0	45710	52	52	52	52	1	0	0	0	0	0	3	0.0313198	NC_007123.6	13080236	13125946	30	8	0	45710	30	30	30	30	1	0	0	0	0	0	3	0.0205857	NC_007123.6	13080236	13125946	41	3
cmpk	1858	1630	-1570	-2.43641	-4.75e-05	-2.15579	-17.669	7.27e-70	3.01e-68	2489	1	1	13179	2487	2489	2482	2484	0.999195	0	0	5	5	0.00201	1	5.18914	NC_007113.6	10265944	10279123	2837	1	1	13179	2837	2837	2836	2836	1	0	0	1	1	0.000353	1	6.74964	NC_007113.6	10265944	10279123	2663	1207
cmss1	211	152	-173	-2.33591	-5.22e-06	-2.07903	-5.35535	8.54e-08	7.8e-07	294	1	1	9129	292	294	292	294	0.993197	0	0	0	0	0	1	0.886646	NC_007120.6	30174263	30183392	311	1	1	9129	309	311	309	311	0.993569	0	0	0	0	0	1	1.06855	NC_007120.6	30174263	30183392	302.5	159
cmtm3	350	337	-325	-2.80055	-1e-05	-2.47215	-15.6798	2.08e-55	7.12e-54	524	1	1	12932	500	524	490	514	0.953307	0	0	10	10	0.019084	1	1.09427	NC_007118.6	44269121	44282053	487	1	1	12932	449	487	447	485	0.921649	0	0	2	2	0.00411	1	1.17634	NC_007118.6	44269121	44282053	505.5	187
cmtm6	1205	1080	-1124.5	-2.53097	-3.4e-05	-2.21854	-8.68839	3.68e-18	5.82e-17	1841	1	1	19495	1713	1841	1700	1828	0.929978	0	0	13	13	0.00706	1	2.58154	NC_007127.6	41518496	41537991	1877	1	1	19495	1722	1877	1708	1863	0.916801	0	0	14	14	0.00746	1	2.99741	NC_007127.6	41518496	41537991	1859	672
cmtm8a	35	34	-27.5	-8.85714	-9.16e-07	-7.98097	-3.12292	0.00179	0.00967	24	1	1	4124	24	24	24	24	1	0	0	0	0	0	1	0.160221	NC_007130.6	19410909	19415033	38	1	1	4124	38	38	38	38	1	0	0	0	0	0	1	0.289016	NC_007130.6	19410909	19415033	31	4
cnbpa	2101	1716	-1888	-2.49308	-5.74e-05	-2.21194	-11.45	2.35e-30	5.25e-29	3132	4	0	6093	3132	3132	3130	3130	1	0	0	2	2	0.000639	4	14.1429	NC_007134.6	4763274	4769367	3173	4	0	6093	3173	3173	3173	3173	1	0	0	0	0	0	4	16.3341	NC_007134.6	4763274	4769367	3152.5	1457
cndp2	3917	3737	-3617.5	-9.11099	-0.000118	-8.1035	-40.0362	0	0	3854	2	1	22038	3854	3854	3853	3853	1	0	0	1	1	0.00026	2	4.81341	NC_007130.6	21216740	21238778	4273	2	1	22038	4273	4273	4268	4268	1	0	0	5	5	0.00117	2	6.07448	NC_007130.6	21216740	21238778	4063.5	536
cnih1	1259	1255	-1084	-3.30638	-3.46e-05	-2.95414	-3.721	0.000198	0.00126	1381	1	1	11302	1381	1381	1380	1380	1	0	0	1	1	0.000724	1	3.36163	NC_007124.6	36469798	36481100	1727	1	1	11302	1727	1727	1726	1726	1	0	0	1	1	0.000579	1	4.79007	NC_007124.6	36469798	36481100	1554	468
cnih2	33	25	-25.5	-3.125	-7.96e-07	-2.77656	-4.00304	6.25e-05	0.000424	41	2	1	24390	41	41	41	41	1	0	0	0	0	0	2	0.0462805	NC_007121.6	27065293	27089683	34	2	1	24390	34	34	33	33	1	0	0	1	1	0.0294118	2	0.0424384	NC_007121.6	27065293	27089683	37.5	16
cnih4	332	301	-307.5	-3.12803	-9.55e-06	-2.74143	-9.85837	6.31e-23	1.16e-21	443	1	1	4992	443	443	423	423	1	0	0	20	20	0.0451467	1	2.33288	NC_007127.6	2232325	2237317	461	1	1	4992	461	461	446	446	1	0	0	15	15	0.032538	1	2.80231	NC_007127.6	2232325	2237317	452	129
cnn2	5010	4873	-4936	-3.16729	-0.000154	-2.79588	-65.0912	0	0	7208	1	1	6072	7208	7208	7073	7073	1	0	0	135	135	0.0187292	1	32.0699	NC_007113.6	24892600	24898672	7219	1	1	6072	7219	7219	7097	7097	1	0	0	122	122	0.0168998	1	36.6606	NC_007113.6	24892600	24898672	7213.5	2346
cnp	4583	4058	-4238	-2.79083	-0.000131	-2.47074	-22.6506	1.38e-113	8.16e-112	6522	4	0	11160	6522	6522	6511	6511	1	0	0	11	11	0.00169	2	16.0624	NC_007114.6	17783396	17794556	6687	4	0	11160	6687	6687	6676	6676	1	0	0	11	11	0.00165	2	18.7633	NC_007114.6	17783396	17794556	6604.5	2629
cnr2	33	30	-27	-7	-8.96e-07	-6.36304	-6.23864	4.41e-10	4.77e-09	27	2	1	6611	27	27	27	27	1	0	0	0	0	0	2	0.112441	NC_007127.6	33155680	33162291	36	2	1	6611	36	36	35	35	1	0	0	1	1	0.0277778	2	0.166057	NC_007127.6	33155680	33162291	31.5	6
cntn5	61	42	41.5	1.87368	1.8e-06	2.1479	3.17553	0.0015	0.00819	57	1	1	257555	54	57	54	57	0.947368	0	0	0	0	0	1	0.00609	NC_007129.6	42151906	42409461	38	1	1	257555	37	38	36	37	0.972973	0	0	1	1	0.0263158	1	0.00451	NC_007129.6	42151906	42409461	47.5	79
cntnap2b	86	52	54	2.22727	2.24e-06	2.56464	3.46946	0.000522	0.0031	61	2	2	95127	61	61	60	60	1	0	0	1	1	0.0163934	2	0.017365	NC_007113.6	50543110	50638237	27	2	2	95127	27	27	27	27	1	0	0	0	0	0	2	0.0089	NC_007113.6	50543110	50638237	44	113
cog2	239	184	-202.5	-2.36364	-6.11e-06	-2.09872	-6.75543	1.42e-11	1.68e-10	342	1	1	22847	340	342	339	341	0.994135	0	0	1	1	0.00292	1	0.410914	NC_007124.6	23865619	23888466	360	1	1	22847	360	360	359	359	1	0	0	1	1	0.00278	1	0.492858	NC_007124.6	23865619	23888466	351	176
coil	201	163	-171	-2.43697	-5.18e-06	-2.15994	-7.67423	1.66e-14	2.28e-13	279	1	1	7522	279	279	278	278	1	0	0	1	1	0.00358	1	1.01751	NC_007114.6	35990119	35997641	301	1	1	7522	301	301	297	297	1	0	0	4	4	0.013289	1	1.23845	NC_007114.6	35990119	35997641	290	138
col11a1a	142	137	-112	-18.2308	-3.77e-06	-16.2032	-3.1962	0.00139	0.00767	91	6	0	129326	40	91	40	91	0.43956	0	0	0	0	0	2	0.0193723	NC_007135.6	28684859	28814185	146	6	0	129326	63	146	63	146	0.431507	0	0	0	0	0	2	0.0354098	NC_007135.6	28684859	28814185	118.5	4
col11a1b	174	162	-141.5	-7.43182	-4.68e-06	-6.57056	-3.70784	0.000209	0.00132	137	3	1	173694	137	137	137	137	1	0	0	0	0	0	3	0.0217151	NC_007113.6	15720602	15894296	190	3	1	173694	190	190	190	190	1	0	0	0	0	0	3	0.0343104	NC_007113.6	15720602	15894296	163.5	16
col12a1a	6444	6431	-6089.5	-7.91596	-0.000199	-6.98769	-93.859	0	0	6622	4	0	193436	6506	6622	6498	6614	0.982461	0	0	8	8	0.00121	2	0.941354	NC_007128.6	49685589	49879025	7318	4	0	193436	7223	7318	7222	7317	0.987017	0	0	1	1	0.000137	2	1.18646	NC_007128.6	49685589	49879025	6970	887
col12a1b	3711	3649	-3652.5	-40.2742	-0.000121	-34.8635	-61.3154	0	0	3718	5	0	222173	3708	3718	3707	3717	0.99731	0	0	1	1	0.000269	3	0.460604	NC_007131.6	49647148	49869321	3773	5	0	222173	3756	3773	3753	3770	0.995491	0	0	3	3	0.000795	3	0.532239	NC_007131.6	49647148	49869321	3745.5	62
col15a1a	1073	1037	-1039	-5.92417	-3.36e-05	-5.19668	-25.1975	4.27e-140	2.95e-138	1266	1	1	12687	1159	1266	1158	1265	0.915415	0	0	1	1	0.00079	1	2.7451	NC_007135.6	56925	69612	1234	1	1	12687	1098	1234	1098	1234	0.889789	0	0	0	0	0	1	3.05079	NC_007135.6	56925	69612	1250	193
col17a1b	59	58	-50	-21	-1.67e-06	-18.5204	-4.40025	1.08e-05	8.04e-05	44	2	0	29453	44	44	44	44	1	0	0	0	0	0	1	0.0411291	NC_007124.6	24619802	24649255	61	2	0	29453	61	61	60	60	1	0	0	1	1	0.0163934	1	0.0638967	NC_007124.6	24619802	24649255	52.5	2
col18a1_1	1091	916	950	3.64993	3.75e-05	4.18301	15.9728	0	0	446	1	1	50517	445	446	444	445	0.997753	0	0	1	1	0.00224	1	0.242521	NC_007117.6	18618379	18668896	271	1	1	50517	269	271	266	268	0.992537	0	0	3	3	0.0110701	1	0.1664	NC_007117.6	18618379	18668896	358.5	1255
col27a1b	85	84	-83	-3.33803	-2.6e-06	-2.9466	-8.64351	5.45e-18	8.56e-17	117	4	1	145385	114	117	104	107	0.971963	0	0	10	10	0.0854701	4	0.0202624	NC_007116.6	64491794	64637179	120	4	1	145385	115	120	113	118	0.957627	0	0	2	2	0.0166667	4	0.0254577	NC_007116.6	64491794	64637179	118.5	36
col4a3bpb	2090	2068	-1886.5	-2.51892	-5.72e-05	-2.22354	-35.4292	6.09e-275	6.29e-273	3321	1	1	35006	3320	3321	3312	3313	0.999698	0	0	8	8	0.00241	1	2.60558	NC_007132.6	2510849	2545855	2936	1	1	35006	2930	2936	2924	2930	0.997952	0	0	6	6	0.00204	1	2.62532	NC_007132.6	2510849	2545855	3128.5	1231
col5a1	6200	5322	-4941	-2.43052	-0.000147	-2.12123	-5.84016	5.22e-09	5.23e-08	9215	1	1	178901	9157	9215	9090	9148	0.99366	0	0	67	67	0.00727	1	1.4078	NC_007132.6	6624385	6803286	7575	1	1	178901	7509	7575	7474	7540	0.991247	0	0	35	35	0.00462	1	1.32195	NC_007132.6	6624385	6803286	8395	3015
col7a1	65	48	-49.5	-3.30233	-1.56e-06	-2.95275	-4.48051	7.45e-06	5.64e-05	78	4	0	127259	70	78	69	77	0.896104	0	0	1	1	0.0128205	1	0.0166582	NC_007117.6	40187361	40314620	64	4	0	127259	62	64	62	64	0.96875	0	0	0	0	0	1	0.0157742	NC_007117.6	40187361	40314620	71	30
col9a1a	18	18	-17.5	-3.5	-5.51e-07	-3.08957	-4.04973	5.13e-05	0.000351	25	1	1	25794	25	25	25	25	1	0	0	0	0	0	1	0.0266838	NC_007122.6	11291868	11317662	24	1	1	25794	24	24	24	24	1	0	0	0	0	0	1	0.0291843	NC_007122.6	11291868	11317662	24.5	7
colec12	2362	2183	-2206	-4.82654	-7.06e-05	-4.21496	-15.0902	1.88e-51	6.09e-50	2849	2	2	52603	2849	2849	2834	2834	1	0	0	15	15	0.00527	2	1.48325	NC_007113.6	31399337	31451940	2716	2	2	52603	2715	2716	2706	2707	0.999631	0	0	9	9	0.00331	2	1.61411	NC_007113.6	31399337	31451940	2782.5	487
commd3	158	127	-128	-2.36898	-3.86e-06	-2.09972	-6.72719	1.73e-11	2.03e-10	207	1	1	2837	207	207	202	202	1	0	0	5	5	0.0241546	1	1.96028	NC_007135.6	17112387	17115224	236	1	1	2837	236	236	228	228	1	0	0	8	8	0.0338983	1	2.52076	NC_007135.6	17112387	17115224	221.5	109
commd8	291	268	-269.5	-2.77888	-8.3e-06	-2.45601	-14.2281	6.14e-46	1.81e-44	411	1	1	11499	410	411	410	411	0.997567	0	0	0	0	0	1	0.984029	NC_007124.6	12245598	12257097	431	1	1	11499	431	431	431	431	1	0	0	0	0	0	1	1.17564	NC_007124.6	12245598	12257097	421	163
copb1	1674	1500	-1517	-2.57039	-4.62e-05	-2.27244	-22.0541	8.74e-108	4.98e-106	2413	1	1	17696	2413	2413	2389	2389	1	0	0	24	24	0.00995	1	3.71678	NC_007118.6	27531329	27549025	2553	1	1	17696	2553	2553	2529	2529	1	0	0	24	24	0.0094	1	4.4826	NC_007118.6	27531329	27549025	2483	1053
copb2	2599	2366	-2362	-2.63857	-7.22e-05	-2.3318	-28.413	1.4e-177	1.15e-175	3683	1	1	17718	3683	3683	3653	3653	1	0	0	30	30	0.00815	1	5.67625	NC_007113.6	39031717	39049435	3924	1	1	17718	3924	3924	3858	3858	1	0	0	66	66	0.0168196	1	6.82974	NC_007113.6	39031717	39049435	3803.5	1558
coro1a	4890	4630	-4374	-12.1867	-0.000146	-11.0279	-6.0524	1.43e-09	1.49e-08	4379	1	1	14934	4379	4379	4374	4374	1	0	0	5	5	0.00114	1	8.0636	NC_007114.6	30795513	30810447	5151	1	1	14934	5151	5151	5139	5139	1	0	0	12	12	0.00233	1	10.7934	NC_007114.6	30795513	30810447	4765	521
coro1ca	1568	1451	-1484	-2.91114	-4.59e-05	-2.57151	-28.707	3.12e-181	2.59e-179	2286	1	1	97279	2278	2286	2186	2194	0.996354	0	0	92	92	0.040245	1	0.620932	NC_007116.6	19815743	19913022	2235	1	1	97279	2230	2235	2173	2178	0.997704	0	0	57	57	0.0255034	1	0.702256	NC_007116.6	19815743	19913022	2260.5	835
coro2a	45	42	-35	-15	-1.14e-06	-12.9387	-4.82698	1.39e-06	1.13e-05	46	3	1	49327	46	46	46	46	1	0	0	0	0	0	3	0.0256743	NC_007112.6	25911276	25960603	29	3	1	49327	29	29	29	29	1	0	0	0	0	0	3	0.0184404	NC_007112.6	25911276	25960603	37.5	1
coro7	154	135	-117	-3.68966	-3.68e-06	-3.25796	-5.27788	1.31e-07	1.17e-06	188	1	1	20567	133	188	127	182	0.697802	0	0	6	6	0.0319149	1	0.243628	NC_007114.6	12207762	12228329	133	1	1	20567	85	133	82	130	0.630769	0	0	3	3	0.0225564	1	0.198257	NC_007114.6	12207762	12228329	160.5	53
cotl1	10417	10137	-9603	-14.1189	-0.000316	-12.5522	-69.469	0	0	9661	1	1	12705	9658	9661	9163	9166	0.999673	0	0	495	495	0.0512369	1	19.8624	NC_007129.6	13235453	13248158	11009	1	1	12705	11008	11009	10584	10585	0.999906	0	0	424	424	0.0385139	1	26.132	NC_007129.6	13235453	13248158	10335	872
cox4i1l	17705	13563	14322.5	2.51433	0.000584	2.87781	11.9908	0	0	11529	1	1	14267	11529	11529	11448	11448	1	0	0	81	81	0.00703	1	22.0914	NC_007135.6	28152441	28166708	7387	1	1	14267	7387	7387	7345	7345	1	0	0	42	42	0.00569	1	16.1479	NC_007135.6	28152441	28166708	9458	25092
cox6a1	1357	1063	-1094.5	-2.57482	-3.35e-05	-2.29163	-7.76707	8.03e-15	1.12e-13	1905	1	1	5689	1905	1905	1902	1902	1	0	0	3	3	0.00158	1	9.20451	NC_007119.6	39726529	39732218	1674	1	1	5689	1674	1674	1673	1673	1	0	0	1	1	0.000597	1	9.22394	NC_007119.6	39726529	39732218	1789.5	842
cpa2	307	271	-253	-3.55556	-8.12e-06	-3.18969	-3.99815	6.38e-05	0.000432	316	2	2	10488	315	316	312	313	0.996805	0	0	3	3	0.00949	2	0.821633	NC_007136.6	16494235	16504723	388	2	2	10488	388	388	385	385	1	0	0	3	3	0.00773	2	1.1514	NC_007136.6	16494235	16504723	352	117
cpa6	22	13	17	1.7907	7.27e-07	2.00472	2.97569	0.00292	0.0151428	17	1	1	22045	17	17	17	17	1	0	0	0	0	0	1	0.0212307	NC_007135.6	18738100	18760145	26	1	1	22045	26	26	26	26	1	0	0	0	0	0	1	0.036993	NC_007135.6	18738100	18760145	21.5	39
cpeb1a	80	80	-75.5	-38.75	-2.5e-06	-34.206	-11.8907	1.32e-32	3.08e-31	82	3	0	18221	82	82	82	82	1	0	0	0	0	0	2	0.123899	NC_007136.6	5936789	5955010	73	3	1	18221	73	73	73	73	1	0	0	0	0	0	2	0.125663	NC_007136.6	5936789	5955010	77.5	2
cplx2	90	83	-73	-2.26957	-2.2e-06	-2.01132	-3.01588	0.00256	0.0134221	117	1	1	37515	117	117	113	113	1	0	0	4	4	0.034188	1	0.0829277	NC_007125.6	25242348	25279863	144	1	1	37515	144	144	136	136	1	0	0	8	8	0.0555556	1	0.113708	NC_007125.6	25242348	25279863	130.5	54
cplx4b	21	17	-15	-4	-4.73e-07	-3.4879	-3.31832	0.000906	0.00517	24	1	1	4883	24	24	23	23	1	0	0	1	1	0.0416667	1	0.129678	NC_007116.6	65667778	65672661	16	1	1	4883	16	16	16	16	1	0	0	0	0	0	1	0.102776	NC_007116.6	65667778	65672661	20	3
cpn1	685	593	-550	-2.37157	-1.64e-05	-2.07336	-5.78456	7.27e-09	7.2e-08	1040	1	1	14783	1040	1040	993	993	1	0	0	47	47	0.0451923	1	1.84932	NC_007123.6	31501612	31516395	862	1	1	14783	862	862	838	838	1	0	0	24	24	0.0278422	1	1.77803	NC_007123.6	31501612	31516395	951	355
cpne2	83	81	-77.5	-6.96154	-2.52e-06	-6.10316	-10.3368	4.81e-25	9.42e-24	86	2	1	43315	85	86	85	86	0.988372	0	0	0	0	0	2	0.0546621	NC_007129.6	17671081	17714396	95	2	1	43315	95	95	95	95	1	0	0	0	0	0	2	0.0687926	NC_007129.6	17671081	17714396	90.5	12
cpne8	12	10	-8.5	-3.125	-2.7e-07	-2.76474	-2.73641	0.00621	0.0299537	10	1	1	99889	6	10	6	10	0.6	0	0	0	0	0	1	0.00276	NC_007136.6	35269643	35369532	15	1	1	99889	10	15	10	15	0.666667	0	0	0	0	0	1	0.00471	NC_007136.6	35269643	35369532	12.5	3
cpsf2	630	476	-507.5	-2.76215	-1.57e-05	-2.46527	-6.42926	1.28e-10	1.44e-09	750	2	1	33176	748	750	744	746	0.997319	0	0	4	4	0.00533	2	0.619072	NC_007131.6	50249915	50283091	841	2	1	33176	837	841	829	833	0.995198	0	0	8	8	0.00951	2	0.787549	NC_007131.6	50249915	50283091	795.5	365
cpsf3	643	511	-568	-2.45269	-1.72e-05	-2.17729	-8.97352	2.87e-19	4.7e-18	950	1	1	13559	950	950	918	918	1	0	0	32	32	0.0336842	1	1.86398	NC_007131.6	29717014	29730573	968	1	1	13559	967	968	929	930	0.998925	0	0	38	38	0.0392562	1	2.15135	NC_007131.6	29717014	29730573	959	457
cpvl	812	709	-737	-3.01642	-2.3e-05	-2.67332	-14.9749	1.07e-50	3.43e-49	1126	1	1	18103	1125	1126	1100	1101	0.999092	0	0	25	25	0.0222025	1	1.67441	NC_007127.6	20690998	20709101	1079	1	1	18103	1078	1079	1052	1053	0.99905	0	0	26	26	0.0240964	1	1.82446	NC_007127.6	20690998	20709101	1102.5	417
crabp2a	61	55	-51.5	-3.45238	-1.61e-06	-3.01177	-6.85752	7.01e-12	8.43e-11	79	1	1	13506	79	79	79	79	1	0	0	0	0	0	1	0.161037	NC_007127.6	14493358	14506864	66	1	1	13506	66	66	64	64	1	0	0	2	2	0.030303	1	0.148631	NC_007127.6	14493358	14506864	72.5	18
crabp2b	348	329	-296.5	-4.46784	-9.63e-06	-3.99316	-4.27553	1.91e-05	0.000138	340	2	2	6992	340	340	340	340	1	0	0	0	0	0	2	1.33876	NC_007130.6	9054116	9061108	424	2	2	6992	424	424	423	423	1	0	0	1	1	0.00236	2	1.89756	NC_007130.6	9054116	9061108	382	95
crb3b	15	11	-12.5	-4.125	-4e-07	-3.68084	-3.34575	0.000821	0.00472	17	1	1	4449	17	17	13	13	1	0	0	4	4	0.235294	1	0.0804465	NC_007112.6	55511183	55515632	16	1	1	4449	16	16	11	11	1	0	0	5	5	0.3125	1	0.0775509	NC_007112.6	55511183	55515632	16.5	6
creb3l1	84	82	-58.5	-4.25	-1.82e-06	-3.67196	-2.71918	0.00654	0.0314345	101	4	0	56950	101	101	101	101	1	0	0	0	0	0	4	0.0488263	NC_007118.6	38626666	38683616	52	4	0	56950	52	52	52	52	1	0	0	0	0	0	4	0.0286396	NC_007118.6	38626666	38683616	76.5	17
creld2	205	175	-167.5	-3.83898	-5.41e-06	-3.45429	-4.12931	3.64e-05	0.000254	204	1	1	17253	203	204	193	194	0.994845	0	0	10	10	0.0490196	1	0.309573	NC_007115.6	27092683	27109936	249	1	1	17253	249	249	225	225	1	0	0	24	24	0.0963855	1	0.409048	NC_007115.6	27092683	27109936	226.5	74
cremb	149	121	-121.5	-7.75	-3.93e-06	-6.56241	-6.15043	7.73e-10	8.22e-09	153	2	0	7159	153	153	151	151	1	0	0	2	2	0.0130719	2	0.580699	NC_007135.6	31424150	31431309	126	2	0	7159	126	126	124	124	1	0	0	2	2	0.015873	2	0.543283	NC_007135.6	31424150	31431309	139.5	4
crfb17	90	88	-68	-23.6667	-2.21e-06	-20.1926	-3.94384	8.02e-05	0.000536	92	1	1	20965	92	92	90	90	1	0	0	2	2	0.0217391	1	0.118188	NC_007112.6	53182600	53203565	50	1	1	20965	50	50	48	48	1	0	0	2	2	0.04	1	0.071813	NC_007112.6	53182600	53203565	71	2
crfb6	1244	1241	-1117	-2.38157	-3.36e-05	-2.1023	-26.2303	1.2e-151	8.84e-150	2051	1	1	4841	2051	2051	1974	1974	1	0	0	77	77	0.0375427	1	11.2263	NC_007116.6	45289775	45294616	1800	1	1	4841	1800	1800	1731	1731	1	0	0	69	69	0.0383333	1	11.2155	NC_007116.6	45289775	45294616	1925.5	807
crhbp	45	44	-37	-5.35294	-1.21e-06	-4.75452	-3.58368	0.000339	0.00207	38	1	1	9207	38	38	37	37	1	0	0	1	1	0.0263158	1	0.110639	NC_007132.6	7217924	7227131	53	1	1	9207	53	53	51	51	1	0	0	2	2	0.0377358	1	0.173744	NC_007132.6	7217924	7227131	45.5	8
crmp1	44	39	30.5	2.84848	1.21e-06	3.22285	3.37517	0.000738	0.00428	19	2	1	21572	19	19	19	19	1	0	0	0	0	0	2	0.0242487	NC_007112.6	13656642	13678214	14	2	1	21572	14	14	14	14	1	0	0	0	0	0	2	0.0203561	NC_007112.6	13656642	13678214	16.5	58
crocc2	17	11	-13	-3.16667	-4.09e-07	-2.83729	-2.77932	0.00545	0.0266308	20	1	1	88487	20	20	19	19	1	0	0	1	1	0.05	1	0.00591	NC_007117.6	27371564	27460051	18	1	1	88487	17	18	15	16	0.9375	0	0	2	2	0.111111	1	0.00567	NC_007117.6	27371564	27460051	19	9
crtac1a	68	49	51	2.07368	2.16e-06	2.3777	5.94842	2.71e-09	2.77e-08	57	3	0	13034	57	57	55	55	1	0	0	2	2	0.0350877	3	0.116175	NC_007112.6	54256935	54269969	38	3	0	13034	38	38	37	37	1	0	0	1	1	0.0263158	3	0.0890391	NC_007112.6	54256935	54269969	47.5	91
crtam	61	60	-47	-7.26667	-1.56e-06	-6.49846	-2.75554	0.00586	0.0284192	41	1	1	7789	41	41	41	41	1	0	0	0	0	0	1	0.14492	NC_007121.6	29954383	29962172	68	1	1	7789	68	68	68	68	1	0	0	0	0	0	1	0.273832	NC_007121.6	29954383	29962172	54.5	7
csdc2b	106	94	-92	-7.13333	-3.02e-06	-6.23444	-8.62521	6.4e-18	1e-16	99	2	0	11444	99	99	99	99	1	0	0	0	0	0	2	0.238168	NC_007114.6	5094993	5106437	115	2	1	11444	115	115	115	115	1	0	0	0	0	0	2	0.315193	NC_007114.6	5094993	5106437	107	9
csf1a	41	26	-30	-2.81818	-9.25e-07	-2.4542	-2.63676	0.00837	0.0391593	43	1	1	31936	43	43	42	42	1	0	0	1	1	0.0232558	1	0.0362072	NC_007122.6	23012229	23044165	50	1	1	31936	50	50	50	50	1	0	0	0	0	0	1	0.0491073	NC_007122.6	23012229	23044165	46.5	9
csf1ra	2075	2061	-1964	-5.45351	-6.34e-05	-4.81401	-49.4393	0	0	2301	1	1	31216	2231	2301	2142	2212	0.968354	0	0	89	89	0.0386788	1	1.9509	NC_007125.6	3170822	3202038	2509	1	1	31216	2432	2509	2353	2430	0.968313	0	0	79	79	0.0314866	1	2.44166	NC_007125.6	3170822	3202038	2405	448
csf1rb	2670	2225	-2278	-2.50612	-6.85e-05	-2.1892	-5.95693	2.57e-09	2.64e-08	3621	1	1	36541	3620	3621	3613	3614	0.999723	0	0	7	7	0.00193	1	2.72291	NC_007132.6	43846416	43882957	3960	1	1	36541	3959	3960	3956	3957	0.999747	0	0	3	3	0.000758	1	3.39658	NC_007132.6	43846416	43882957	3790.5	1290
csf2rb	807	790	-721	-12.1783	-2.4e-05	-10.8856	-5.52347	3.32e-08	3.13e-07	708	4	0	19998	708	708	659	659	1	0	0	49	49	0.069209	2	0.907246	NC_007114.6	24187398	24207396	863	4	0	19998	863	863	827	827	1	0	0	36	36	0.0417149	2	1.29711	NC_007114.6	24187398	24207396	785.5	73
csf3a	361	263	-285	-2.71687	-8.63e-06	-2.35587	-3.86911	0.000109	0.000718	424	2	1	6294	424	424	389	389	1	0	0	35	35	0.0825472	2	1.70157	NC_007123.6	10593422	10599716	478	2	1	6294	478	478	446	446	1	0	0	32	32	0.0669456	2	2.22262	NC_007123.6	10593422	10599716	451	117
csf3b	79	77	-58.5	-30.25	-1.91e-06	-26.9319	-3.59358	0.000326	0.002	80	2	1	1935	80	80	79	79	1	0	0	1	1	0.0125	2	1.12402	NC_007130.6	48377522	48379457	41	2	1	1935	41	41	41	41	1	0	0	0	0	0	2	0.664599	NC_007130.6	48377522	48379457	60.5	3
csf3r	730	721	-651	-5.41356	-2.1e-05	-4.77338	-17.702	4.05e-70	1.68e-68	873	2	1	25230	870	873	835	838	0.99642	0	0	35	35	0.0400916	2	0.914435	NC_007127.6	3207283	3232513	724	2	1	25230	724	724	682	682	1	0	0	42	42	0.0580111	2	0.847859	NC_007127.6	3207283	3232513	798.5	152
csk_2	1237	1142	-1084	-2.29898	-3.24e-05	-2.02982	-25.1766	7.23e-140	4.98e-138	1813	1	1	64550	1808	1813	1716	1721	0.997095	0	0	92	92	0.0507446	1	0.734025	NC_007136.6	20503998	20568548	2024	1	1	64550	2015	2024	1926	1935	0.995349	0	0	89	89	0.0439723	1	0.940246	NC_007136.6	20503998	20568548	1918.5	882
cspg5a	130	128	-100	-4.44828	-3.16e-06	-3.8904	-4.33371	1.47e-05	0.000108	158	9	0	68530	158	158	158	158	1	0	0	0	0	0	4	0.063475	NC_007127.6	42418164	42486694	100	9	0	68530	100	100	100	100	1	0	0	0	0	0	4	0.0457695	NC_007127.6	42418164	42486694	129	28
csrp1a	1254	1189	-1089.5	-3.16816	-3.44e-05	-2.80899	-4.16596	3.1e-05	0.000218	1460	1	1	17891	1450	1460	1432	1442	0.993065	0	0	18	18	0.0123288	1	2.219	NC_007134.6	5831541	5849432	1724	1	1	17891	1718	1724	1693	1699	0.996469	0	0	25	25	0.0145012	1	2.97862	NC_007134.6	5831541	5849432	1592	470
cst14a.1	120	83	-91	-2.36842	-2.76e-06	-2.11247	-4.217	2.48e-05	0.000176	168	1	1	1161	144	168	103	127	0.811024	0	0	41	41	0.244048	1	3.0116	NC_007135.6	20772325	20773993	147	1	1	1161	120	147	83	110	0.754545	0	0	37	37	0.251701	1	2.97178	NC_007135.6	20772325	20773993	157.5	85
cst14a.2	1788	1738	-1494	-3.07212	-4.62e-05	-2.70264	-10.6843	1.21e-26	2.47e-25	2484	1	1	1134	2135	2484	2132	2481	0.859331	0	0	3	3	0.00121	1	60.2337	NC_007135.6	20776159	20777293	1946	1	1	1134	1598	1946	1595	1943	0.820896	0	0	3	3	0.00154	1	53.7423	NC_007135.6	20776159	20777293	2215	746
cst14b.1	6581	6221	-6136.5	-8.86731	-0.0002	-7.71235	-23.3524	1.3e-120	8.26e-119	6652	2	1	10552	6652	6652	6648	6648	1	0	0	4	4	0.000601	2	17.3453	NC_007116.6	4081464	4092016	7181	2	1	10552	7181	7181	7174	7174	1	0	0	7	7	0.000975	2	21.3247	NC_007116.6	4081464	4092016	6916.5	600
cst14b.2	79	66	-64.5	-5.77778	-2.13e-06	-5.2568	-6.96512	3.28e-12	4.02e-11	70	1	1	2402	70	70	64	64	1	0	0	6	6	0.0857143	1	0.733556	NC_007116.6	4135711	4138113	86	1	1	2402	86	86	78	78	1	0	0	8	8	0.0930233	1	1.01854	NC_007116.6	4135711	4138113	78	20
cstf1	402	342	-352.5	-2.31041	-1.06e-05	-2.0437	-11.0499	2.2e-28	4.7e-27	602	1	1	10233	602	602	602	602	1	0	0	0	0	0	1	1.61964	NC_007122.6	27570126	27580359	641	1	1	10233	641	641	640	640	1	0	0	1	1	0.00156	1	1.9617	NC_007122.6	27570126	27580359	621.5	299
ctbs	355	349	-307	-6.58182	-1.01e-05	-5.88408	-4.39278	1.12e-05	8.29e-05	317	2	0	13173	317	317	302	302	1	0	0	15	15	0.0473186	2	0.631173	NC_007122.6	15935802	15948975	407	2	0	13173	407	407	393	393	1	0	0	14	14	0.034398	2	0.93576	NC_007122.6	15935802	15948975	362	58
cthrc1a	126	101	-104	-7.70968	-3.41e-06	-7.06757	-6.6576	2.78e-11	3.24e-10	129	1	1	11592	129	129	129	129	1	0	0	0	0	0	1	0.306378	NC_007130.6	12995969	13007561	110	1	1	11592	110	110	109	109	1	0	0	1	1	0.00909	1	0.294934	NC_007130.6	12995969	13007561	119.5	28
ctnnbip1	1069	1035	-951	-2.72595	-2.92e-05	-2.40629	-26.4127	9.82e-154	7.29e-152	1401	1	1	40162	1399	1401	1397	1399	0.99857	0	0	2	2	0.00143	1	0.959022	NC_007134.6	29785027	29825189	1603	1	1	40162	1599	1603	1595	1599	0.997498	0	0	4	4	0.0025	1	1.24879	NC_007134.6	29785027	29825189	1502	534
ctns	179	175	-166	-3.30556	-5.2e-06	-2.91793	-12.1711	4.43e-34	1.06e-32	227	1	1	12063	227	227	210	210	1	0	0	17	17	0.0748899	1	0.479281	NC_007122.6	6284391	6296454	249	1	1	12063	249	249	232	232	1	0	0	17	17	0.0682731	1	0.603239	NC_007122.6	6284391	6296454	238	74
ctps1a	457	375	-385.5	-3.28107	-1.21e-05	-2.92344	-8.95287	3.46e-19	5.65e-18	524	1	1	11057	524	524	524	524	1	0	0	0	0	0	1	1.30473	NC_007130.6	16111674	16122731	585	1	1	11057	585	585	585	585	1	0	0	0	0	0	1	1.65949	NC_007130.6	16111674	16122731	554.5	210
ctsa	1620	1573	-1532	-3.12042	-4.78e-05	-2.7545	-36.0047	7.1e-284	7.5e-282	2190	1	1	24798	2125	2190	2094	2159	0.969893	0	0	31	31	0.0141553	1	2.39697	NC_007117.6	55386993	55411791	2319	1	1	24798	2278	2319	2246	2287	0.982073	0	0	32	32	0.0137991	1	2.89272	NC_007117.6	55386993	55411791	2254.5	699
ctsba	18322	18242	-15664	-12.0465	-0.000523	-10.7949	-4.14196	3.44e-05	0.000241	14464	1	1	7381	14464	14464	14453	14453	1	0	0	11	11	0.000761	1	53.91	NC_007128.6	32670391	32677772	19700	1	1	7381	19700	19700	19683	19683	1	0	0	17	17	0.000863	1	83.6436	NC_007128.6	32670391	32677772	17082	1458
ctsc	8215	8017	-7979.5	-5.2399	-0.000257	-4.62545	-98.6699	0	0	9725	1	1	21519	9725	9725	9550	9550	1	0	0	175	175	0.0179949	1	12.2182	NC_007126.6	43682953	43704472	9998	1	1	21519	9998	9998	9813	9813	1	0	0	185	185	0.0185037	1	14.3033	NC_007126.6	43682953	43704472	9861.5	1981
ctsd	15865	15656	-13683	-6.54529	-0.000451	-5.8555	-4.25215	2.12e-05	0.000152	14073	1	1	13121	14073	14073	14069	14069	1	0	0	4	4	0.000284	1	29.5204	NC_007129.6	16144533	16157654	18228	1	1	13121	18228	18228	18223	18223	1	0	0	5	5	0.000274	1	43.5622	NC_007129.6	16144533	16157654	16150.5	2572
ctsh	1292	1165	-1180.5	-3.26801	-3.7e-05	-2.89369	-20.5727	4.82e-94	2.5e-92	1749	1	1	6329	1749	1749	1739	1739	1	0	0	10	10	0.00572	1	7.56468	NC_007129.6	26437678	26444007	1653	1	1	6329	1653	1653	1639	1639	1	0	0	14	14	0.00847	1	8.1227	NC_007129.6	26437678	26444007	1701	584
ctsk	2440	2330	-2159.5	-2.53701	-6.56e-05	-2.23951	-38.084	2.376E-317	2.673E-315	3339	1	1	9556	3339	3339	3302	3302	1	0	0	37	37	0.0110812	1	9.51321	NC_007127.6	29558370	29567926	3790	1	1	9556	3790	3790	3760	3760	1	0	0	30	30	0.00792	1	12.3415	NC_007127.6	29558370	29567926	3564.5	1460
ctsla	15747	15453	-14830.5	-5.16821	-0.000477	-4.56216	-134.055	0	0	17619	2	1	6116	17619	17619	17608	17608	1	0	0	11	11	0.000624	2	79.2627	NC_007116.6	44204646	44210762	19158	2	1	6116	19158	19158	19150	19150	1	0	0	8	8	0.000418	2	98.2105	NC_007116.6	44204646	44210762	18388.5	3705
ctss2.1	9831	9825	-8689.5	-30.8608	-0.000292	-27.6048	-4.99003	6.04e-07	5.11e-06	7842	1	1	4308	7842	7842	7762	7762	1	0	0	80	80	0.0102015	1	49.6048	NC_007127.6	29574503	29578811	10119	1	1	4308	10118	10119	10055	10056	0.999901	0	0	63	63	0.00623	1	73.216	NC_007127.6	29574503	29578811	8980.5	294
ctss2.2	1940	1822	-1880	-4.95789	-6.05e-05	-4.39037	-33.0982	3.16e-240	3.01e-238	2354	2	2	5554	2354	2354	2352	2352	1	0	0	2	2	0.00085	2	11.6589	NC_007127.6	29579872	29585426	2356	2	2	5554	2356	2356	2350	2350	1	0	0	6	6	0.00255	2	13.2715	NC_007127.6	29579872	29585426	2355	534
ctsz	8341	8236	-7095.5	-14.4767	-0.000238	-12.999	-4.15353	3.27e-05	0.00023	6429	1	1	9745	6429	6429	6312	6312	1	0	0	117	117	0.0181988	1	17.8325	NC_007117.6	49772964	49782709	8815	1	1	9745	8815	8815	8689	8689	1	0	0	126	126	0.0142938	1	27.9669	NC_007117.6	49772964	49782709	7622	579
cx28.1	225	225	-224.5	-23.45	-7.42e-06	-20.7001	-20.0685	1.39e-89	6.93e-88	234	1	1	3447	234	234	190	190	1	0	0	44	44	0.188034	1	1.51753	NC_007131.6	40840218	40843665	235	1	1	3447	235	235	202	202	1	0	0	33	33	0.140426	1	1.83809	NC_007131.6	40840218	40843665	234.5	10
cx28.8	13	12	-10.5	-5.2	-3.34e-07	-4.50287	-3.53158	0.000413	0.0025	15	3	0	3146	15	15	15	15	1	0	0	0	0	0	3	0.131268	NC_007131.6	201392	204538	11	3	0	3146	11	11	9	9	1	0	0	2	2	0.181818	3	0.0897306	NC_007131.6	201392	204538	13	2
cx32.2	2929	2900	-2681	-29.3704	-8.97e-05	-26.2821	-6.37349	1.85e-10	2.04e-09	2542	1	1	5425	2542	2542	2389	2389	1	0	0	153	153	0.0601888	1	12.1239	NC_007131.6	40826829	40832254	3009	1	1	5425	3009	3009	2830	2830	1	0	0	179	179	0.0594882	1	16.3623	NC_007131.6	40826829	40832254	2775.5	109
cx35.4	144	134	-106	-3.94444	-3.31e-06	-3.43126	-3.92249	8.76e-05	0.000583	175	1	1	4929	175	175	175	175	1	0	0	0	0	0	1	0.977474	NC_007128.6	24830585	24835514	109	1	1	4929	109	109	109	109	1	0	0	0	0	0	1	0.693624	NC_007128.6	24830585	24835514	142	31
cx43.4	332	331	-294	-3.28794	-9.2e-06	-2.90077	-12.8336	1.06e-37	2.72e-36	460	2	1	10227	460	460	458	458	1	0	0	2	2	0.00435	2	1.23294	NC_007120.6	46605107	46615334	385	2	1	10227	385	385	382	382	1	0	0	3	3	0.00779	2	1.17158	NC_007120.6	46605107	46615334	422.5	128
cx44.2	32	31	-24.5	-50	-8.05e-07	-43.7259	-4.08765	4.36e-05	0.000302	32	2	1	8308	28	32	28	32	0.875	0	0	0	0	0	2	0.106042	NC_007117.6	18941232	18949540	18	2	0	8308	17	18	17	18	0.944444	0	0	0	0	0	2	0.0679568	NC_007117.6	18941232	18949540	25	1
cx47.1	15	12	-13.5	-10	-4.4e-07	-8.50521	-4.06353	4.83e-05	0.000333	15	1	1	25620	15	15	15	15	1	0	0	0	0	0	1	0.016119	NC_007113.6	3641652	3667272	15	1	1	25620	15	15	15	15	1	0	0	0	0	0	1	0.0183641	NC_007113.6	3641652	3667272	15	0
cxcl11.1	53	51	-40	-7.66667	-1.33e-06	-6.82426	-2.67212	0.00754	0.0357052	34	1	1	1107	34	34	34	34	1	0	0	0	0	0	1	0.845585	NC_007116.6	42292371	42293478	58	1	1	1107	58	58	58	58	1	0	0	0	0	0	1	1.64338	NC_007116.6	42292371	42293478	46	5
cxcl12a	539	532	-532	-4.06628	-1.69e-05	-3.58945	-23.6257	2.1e-123	1.35e-121	709	1	1	13829	709	709	642	642	1	0	0	67	67	0.0944993	1	1.27812	NC_007124.6	30673947	30687776	702	1	1	13829	702	702	654	654	1	0	0	48	48	0.0683761	1	1.48335	NC_007124.6	30673947	30687776	705.5	177
cxcl18b	1484	1363	-1414.5	-7.95086	-4.62e-05	-7.10698	-21.8329	1.13e-105	6.37e-104	1627	1	1	3191	1627	1627	932	932	1	0	0	695	695	0.427167	1	8.0411	NC_007112.6	48578148	48581339	1609	1	1	3191	1609	1609	980	980	1	0	0	629	629	0.390926	1	9.63287	NC_007112.6	48578148	48581339	1618	264
cxcl19	6	5	-5	-11	-1.66e-07	-9.81578	-2.84952	0.00438	0.02185	5	1	1	3542	5	5	5	5	1	0	0	0	0	0	1	0.038864	NC_007118.6	7573375	7576917	6	1	1	3542	6	6	5	5	1	0	0	1	1	0.166667	1	0.044277	NC_007118.6	7573375	7576917	5.5	0
cxcl8a	367	365	-340	-29.3333	-1.13e-05	-25.9252	-24.9595	1.69e-137	1.15e-135	378	2	0	959	378	378	377	377	1	0	0	1	1	0.00265	2	10.823	NC_007112.6	13566654	13567613	326	2	1	959	326	326	326	326	1	0	0	0	0	0	2	10.6624	NC_007112.6	13566654	13567613	352	13
cxcl8b.1	167	165	-135.5	-46.1667	-4.58e-06	-42.1481	-3.46916	0.000522	0.0031	108	1	1	5935	108	108	108	108	1	0	0	0	0	0	1	0.50099	NC_007118.6	7606238	7612173	169	1	1	5935	169	169	169	169	1	0	0	0	0	0	1	0.893146	NC_007118.6	7606238	7612173	138.5	4
cxcr3.2	1197	1143	-1059	-6.9162	-3.44e-05	-6.12337	-20.3367	6.09e-92	3.09e-90	1349	1	1	7168	1349	1349	1348	1348	1	0	0	1	1	0.000741	1	5.17748	NC_007127.6	11927233	11934401	1127	1	1	7168	1127	1127	1127	1127	1	0	0	0	0	0	1	4.93154	NC_007127.6	11927233	11934401	1238	206
cxcr3.3	168	131	-135	-2.59763	-4.14e-06	-2.3095	-6.26887	3.64e-10	3.95e-09	234	2	1	3840	234	234	225	225	1	0	0	9	9	0.0384615	2	1.61316	NC_007127.6	11943657	11947497	205	2	1	3840	205	205	200	200	1	0	0	5	5	0.0243902	2	1.63364	NC_007127.6	11943657	11947497	219.5	103
cxcr4b	1659	1306	-1299	-3.11048	-4e-05	-2.69327	-4.84129	1.29e-06	1.06e-05	2098	1	1	1976	2098	2098	2095	2095	1	0	0	3	3	0.00143	1	29.1893	NC_007120.6	10721581	10723557	1731	1	1	1976	1731	1731	1729	1729	1	0	0	2	2	0.00116	1	27.4451	NC_007120.6	10721581	10723557	1914.5	439
cxcr5	12	9	10	3.85714	3.91e-07	4.32953	3.53114	0.000414	0.0025	2	1	1	3664	2	2	2	2	1	0	0	0	0	0	1	0.015028	NC_007129.6	43897198	43900862	5	1	1	3664	5	5	5	5	1	0	0	0	0	0	1	0.0428027	NC_007129.6	43897198	43900862	3.5	13
cyb5b	891	869	-810	-4.64865	-2.6e-05	-4.10353	-30.4174	3.24e-203	2.86e-201	962	1	1	10836	962	962	935	935	1	0	0	27	27	0.0280665	1	2.37558	NC_007118.6	67510431	67521267	1102	1	1	10836	1102	1102	1073	1073	1	0	0	29	29	0.0263158	1	3.1059	NC_007118.6	67510431	67521267	1032	211
cyb5r2	41	40	32	1.79012	1.38e-06	2.02617	4.57173	4.84e-06	3.74e-05	41	1	1	10926	41	41	40	40	1	0	0	1	1	0.0243902	1	0.100792	NC_007136.6	15950214	15961140	40	1	1	10926	40	40	38	38	1	0	0	2	2	0.05	1	0.109089	NC_007136.6	15950214	15961140	40.5	81
cyba	1655	1617	-1442	-10.3032	-4.71e-05	-9.08462	-14.749	3.12e-49	9.8e-48	1791	1	1	2356	1791	1791	1774	1774	1	0	0	17	17	0.00949	1	20.7302	NC_007129.6	31094932	31097288	1403	1	1	2356	1403	1403	1395	1395	1	0	0	8	8	0.0057	1	18.5719	NC_007129.6	31094932	31097288	1597	174
cybb	3070	2990	-2660	-14.0392	-8.72e-05	-12.4274	-14.0288	1.04e-44	3.02e-43	3234	2	1	23070	3226	3234	3207	3215	0.997512	0	0	19	19	0.00588	2	3.83672	NC_007122.6	29547980	29571050	2494	2	1	23070	2483	2494	2466	2477	0.995559	0	0	17	17	0.00682	2	3.36771	NC_007122.6	29547980	29571050	2864	244
cygb1	1996	1945	-1906	-13.1789	-6.26e-05	-11.5111	-38.0361	1.466E-316	1.641E-314	2127	1	1	28381	2127	2127	2124	2124	1	0	0	3	3	0.00141	1	2.06041	NC_007114.6	6753955	6782336	1998	1	1	28381	1998	1998	1995	1995	1	0	0	3	3	0.0015	1	2.20481	NC_007114.6	6753955	6782336	2062.5	131
cyp1c2	340	313	-323	-2.79944	-9.95e-06	-2.47121	-15.5857	9.11e-55	3.08e-53	506	1	1	2189	472	506	470	504	0.93254	0	0	2	2	0.00395	1	6.33886	NC_007128.6	794441	796630	499	1	1	2189	469	499	469	499	0.93988	0	0	0	0	0	1	7.15009	NC_007128.6	794441	796630	502.5	193
cyp20a1	373	287	-305.5	-2.30556	-9.18e-06	-2.0478	-6.92364	4.4e-12	5.35e-11	515	1	1	16822	508	515	508	515	0.986408	0	0	0	0	0	1	0.842861	NC_007117.6	9717097	9733919	564	1	1	16822	557	564	554	561	0.987522	0	0	3	3	0.00532	1	1.04602	NC_007117.6	9717097	9733919	539.5	277
cyp24a1	18	17	-13	-3.36364	-4.05e-07	-2.96084	-2.79843	0.00514	0.0252509	23	1	1	12414	23	23	22	22	1	0	0	1	1	0.0434783	1	0.0487907	NC_007117.6	55869079	55881493	14	1	1	12414	14	14	14	14	1	0	0	0	0	0	1	0.0353731	NC_007117.6	55869079	55881493	18.5	6
cyp26a1	24	23	-17.5	-12.6667	-5.67e-07	-10.8369	-3.24762	0.00116	0.00651	25	1	1	3595	25	25	25	25	1	0	0	0	0	0	1	0.191455	NC_007123.6	8916917	8920512	13	1	1	3595	13	13	13	13	1	0	0	0	0	0	1	0.113423	NC_007123.6	8916917	8920512	19	1
cyp27c1	459	444	-392	-12.0423	-1.28e-05	-10.4734	-10.519	7.06e-26	1.42e-24	487	1	1	13798	487	487	487	487	1	0	0	0	0	0	1	0.971715	NC_007117.6	9332609	9346407	368	1	1	13798	368	368	368	368	1	0	0	0	0	0	1	0.836543	NC_007117.6	9332609	9346407	427.5	28
cyp2aa3	10	10	7.5	8.5	2.86e-07	9.59905	3.09806	0.00195	0.0104558	1	1	1	11740	1	1	1	1	1	0	0	0	0	0	1	0.00235	NC_007134.6	42516640	42528380	1	1	1	11740	1	1	1	1	1	0	0	0	0	0	1	0.00267	NC_007134.6	42516640	42528380	1	11
cyp2ad6	310	291	274	2.02048	1.15e-05	2.28889	15.7573	0	0	259	1	1	7708	259	259	207	207	1	0	0	52	52	0.200772	1	0.739358	NC_007131.6	25626841	25634549	278	1	1	7708	278	278	242	242	1	0	0	36	36	0.129496	1	0.98476	NC_007131.6	25626841	25634549	268.5	516
cyp2k8	165	158	-145	-12.6	-4.82e-06	-11.2927	-5.5151	3.49e-08	3.28e-07	141	2	2	17974	141	141	130	130	1	0	0	11	11	0.0780142	2	0.199125	NC_007114.6	12633010	12650984	174	2	2	17974	174	174	167	167	1	0	0	7	7	0.0402299	2	0.291426	NC_007114.6	12633010	12650984	157.5	16
cyp2x7	78	66	-69.5	-3.24194	-2.18e-06	-2.87101	-7.096	1.28e-12	1.61e-11	98	2	0	7519	98	98	97	97	1	0	0	1	1	0.0102041	2	0.355171	NC_007136.6	17275751	17283270	103	2	0	7519	103	103	103	103	1	0	0	0	0	0	2	0.429669	NC_007136.6	17275751	17283270	100.5	37
cyp39a1	10	10	9.5	4.16667	3.71e-07	4.72018	3.61699	0.000298	0.00184	3	1	1	28689	3	3	3	3	1	0	0	0	0	0	1	0.00288	NC_007131.6	39287974	39316663	3	1	1	28689	3	3	3	3	1	0	0	0	0	0	1	0.00328	NC_007131.6	39287974	39316663	3	12
cyp4f3	109	100	-100.5	-5.2766	-3.24e-06	-4.66764	-10.6886	1.15e-26	2.36e-25	128	1	1	20582	83	128	79	124	0.637097	0	0	4	4	0.03125	1	0.165867	NC_007123.6	48568287	48588869	120	1	1	20582	63	120	62	119	0.521008	0	0	1	1	0.00833	1	0.181349	NC_007123.6	48568287	48588869	124	28
cyp4v8	22	21	20	3.10526	7.95e-07	3.51777	4.91538	8.86e-07	7.37e-06	9	1	1	12316	9	9	9	9	1	0	0	0	0	0	1	0.0201187	NC_007112.6	17207392	17219708	10	1	1	12316	10	10	10	10	1	0	0	0	0	0	1	0.0254675	NC_007112.6	17207392	17219708	9.5	31
cyp51	91	68	-60	-3.10526	-1.86e-06	-2.76286	-2.99281	0.00276	0.0144026	108	1	1	18519	108	108	104	104	1	0	0	4	4	0.037037	1	0.154612	NC_007130.6	598847	617366	69	1	1	18519	69	69	69	69	1	0	0	0	0	0	1	0.116866	NC_007130.6	598847	617366	88.5	40
cyp7a1b	30	25	-26.5	-8.57143	-8.69e-07	-7.75589	-5.54121	3e-08	2.84e-07	29	2	1	17688	29	29	29	29	1	0	0	0	0	0	2	0.0451383	NC_007118.6	57969681	57987369	31	2	1	17688	31	31	30	30	1	0	0	1	1	0.0322581	2	0.0531985	NC_007118.6	57969681	57987369	30	6
cyth4b	537	497	-490.5	-7.54	-1.6e-05	-6.72175	-19.0824	3.53e-81	1.65e-79	539	2	1	16952	539	539	534	534	1	0	0	5	5	0.00928	2	0.867254	NC_007117.6	370109	387061	592	2	1	16952	591	592	590	591	0.998308	0	0	1	1	0.00169	2	1.09351	NC_007117.6	370109	387061	565.5	95
cyyr1	423	407	-363.5	-2.27098	-1.1e-05	-2.02415	-3.47462	0.000512	0.00304	598	1	1	11313	585	598	579	592	0.978041	0	0	6	6	0.0100334	1	1.44069	NC_007112.6	663225	674538	701	1	1	11313	686	701	680	695	0.978417	0	0	6	6	0.00856	1	1.92692	NC_007112.6	663225	674538	649.5	294
dad1	1844	1548	-1357.5	-3.08525	-4.36e-05	-2.79259	-2.65031	0.00804	0.0378165	1670	1	1	3186	1670	1670	1524	1524	1	0	0	146	146	0.0874251	1	13.1694	NC_007113.6	52048086	52051272	2347	1	1	3186	2347	2347	2186	2186	1	0	0	161	161	0.0685982	1	21.5209	NC_007113.6	52048086	52051272	2008.5	799
dap	436	387	-389.5	-2.30486	-1.16e-05	-2.03578	-13.6215	2.98e-42	8.31e-41	710	1	1	32340	710	710	654	654	1	0	0	56	56	0.0788732	1	0.556755	NC_007135.6	21926041	21958381	666	1	1	32340	665	666	616	617	0.998379	0	0	49	49	0.0735736	1	0.598414	NC_007135.6	21926041	21958381	688	323
dapk3	1186	1165	-1131	-2.5171	-3.43e-05	-2.22194	-27.419	1.63e-165	1.26e-163	1832	1	1	9734	1831	1832	1737	1738	0.999425	0	0	94	94	0.05131	1	4.91569	NC_007113.6	37486325	37496059	1921	1	1	9734	1920	1921	1834	1835	0.999455	0	0	86	86	0.0447683	1	5.91291	NC_007113.6	37486325	37496059	1876.5	756
daxx	301	265	-275.5	-2.38442	-8.29e-06	-2.10632	-11.8991	1.2e-32	2.78e-31	482	4	0	18951	482	482	471	471	1	0	0	11	11	0.0228216	3	0.68425	NC_007130.6	7095789	7114740	467	4	0	18951	467	467	459	459	1	0	0	8	8	0.0171306	3	0.759691	NC_007130.6	7095789	7114740	474.5	217
dbf4	90	77	-71.5	-2.72289	-2.23e-06	-2.43191	-3.44838	0.000564	0.00333	101	1	1	10986	101	101	101	101	1	0	0	0	0	0	1	0.253109	NC_007127.6	43235745	43246731	125	1	1	10986	125	125	125	125	1	0	0	0	0	0	1	0.356884	NC_007127.6	43235745	43246731	113	48
dbn1	2078	1978	-1959.5	-4.76104	-6.27e-05	-4.17127	-20.1546	2.46e-90	1.23e-88	2549	6	0	175183	2546	2549	2545	2548	0.998823	0	0	1	1	0.000392	2	0.400436	NC_007132.6	37111844	37287027	2412	6	0	175183	2402	2412	2399	2409	0.995849	0	0	3	3	0.00124	2	0.431322	NC_007132.6	37111844	37287027	2480.5	471
dbnlb	1657	1636	-1605.5	-3.00813	-4.99e-05	-2.65538	-36.1996	6.21e-287	6.63e-285	2364	6	1	35793	2363	2364	2361	2362	0.999577	0	0	2	2	0.000846	2	1.8168	NC_007119.6	52328036	52363829	2446	6	1	35793	2446	2446	2446	2446	1	0	0	0	0	0	2	2.14346	NC_007119.6	52328036	52363829	2405	789
dcaf13	505	378	-367	-2.32252	-1.13e-05	-2.0938	-2.60789	0.00911	0.0421836	570	1	1	20540	567	570	563	566	0.9947	0	0	4	4	0.00702	1	0.758651	NC_007127.6	44686549	44707089	719	1	1	20540	717	719	714	716	0.997207	0	0	3	3	0.00417	1	1.09338	NC_007127.6	44686549	44707089	644.5	341
dck	127	107	-111	-4.58065	-3.57e-06	-4.09015	-8.27072	1.33e-16	1.99e-15	136	1	1	11497	136	136	114	114	1	0	0	22	22	0.161765	1	0.27299	NC_007132.6	5869011	5880508	148	1	1	11497	148	148	124	124	1	0	0	24	24	0.162162	1	0.338294	NC_007132.6	5869011	5880508	142	41
dclk1a	333	310	-270.5	-3.24481	-8.39e-06	-2.8375	-7.19049	6.46e-13	8.25e-12	442	5	0	134640	439	442	439	442	0.993213	0	0	0	0	0	3	0.0903804	NC_007121.6	34793459	34928099	340	5	0	134640	337	340	337	340	0.991176	0	0	0	0	0	3	0.0792066	NC_007121.6	34793459	34928099	391	109
dclre1a	200	186	-182.5	-2.88144	-5.64e-06	-2.54615	-11.9422	7.13e-33	1.67e-31	269	2	1	15122	269	269	263	263	1	0	0	6	6	0.0223048	2	0.47882	NC_007123.6	30386087	30401209	290	2	1	15122	290	290	287	287	1	0	0	3	3	0.0103448	2	0.595291	NC_007123.6	30386087	30401209	279.5	104
dcps	81	71	-73	-2.2807	-2.18e-06	-2.01698	-6.50372	7.84e-11	8.89e-10	127	1	1	9641	117	127	115	125	0.92	0	0	2	2	0.015748	1	0.356956	NC_007121.6	39362511	39372152	133	1	1	9641	111	133	111	133	0.834586	0	0	0	0	0	1	0.432699	NC_007121.6	39362511	39372152	130	62
dctd	126	119	-97	-3.73239	-3.15e-06	-3.35821	-2.74364	0.00608	0.0293691	107	1	1	46226	106	107	102	103	0.990291	0	0	4	4	0.0373832	1	0.0613447	NC_007112.6	39095158	39141384	158	1	1	46226	158	158	156	156	1	0	0	2	2	0.0126582	1	0.105851	NC_007112.6	39095158	39141384	132.5	39
ddi2	720	709	-664	-2.98505	-2.06e-05	-2.63501	-23.1888	5.92e-119	3.69e-117	1049	3	1	8994	1049	1049	1045	1045	1	0	0	4	4	0.00381	3	3.19882	NC_007117.6	40556954	40565948	948	3	1	8994	948	948	945	945	1	0	0	3	3	0.00317	3	3.29561	NC_007117.6	40556954	40565948	998.5	329
ddost	2528	2256	-2207	-3.60259	-6.98e-05	-3.19749	-18.5925	3.7e-77	1.65e-75	2870	1	1	6992	2870	2870	2504	2504	1	0	0	366	366	0.127526	1	9.85959	NC_007134.6	24300744	24307736	3240	1	1	6992	3240	3240	2875	2875	1	0	0	365	365	0.112654	1	12.8971	NC_007134.6	24300744	24307736	3055	984
ddr2a	140	123	-126	-3.15385	-3.94e-06	-2.78956	-9.49353	2.23e-21	3.92e-20	179	3	0	69900	179	179	175	175	1	0	0	4	4	0.0223464	1	0.0689266	NC_007117.6	34979507	35049407	190	3	0	69900	190	190	188	188	1	0	0	2	2	0.0105263	1	0.0843601	NC_007117.6	34979507	35049407	184.5	67
ddx18	1016	959	-816	-2.80331	-2.57e-05	-2.50871	-2.98769	0.00281	0.0146157	1097	1	1	37141	1069	1097	1034	1062	0.973635	0	0	35	35	0.0319052	1	0.787222	NC_007120.6	38505271	38542412	1440	1	1	37141	1395	1440	1354	1399	0.967834	0	0	41	41	0.0284722	1	1.18146	NC_007120.6	38505271	38542412	1268.5	481
ddx19	576	500	-505	-2.82971	-1.56e-05	-2.5069	-13.1595	1.5e-39	3.98e-38	748	1	1	10764	748	748	621	621	1	0	0	127	127	0.169786	1	1.58834	NC_007122.6	3505349	3516113	814	1	1	10764	813	814	702	703	0.998578	0	0	111	111	0.136364	1	2.04851	NC_007122.6	3505349	3516113	781	314
ddx20	137	132	-127.5	-2.42458	-3.84e-06	-2.14026	-8.97507	2.83e-19	4.64e-18	224	2	1	16541	224	224	224	224	1	0	0	0	0	0	2	0.372831	NC_007119.6	28224086	28240627	210	2	1	16541	209	210	209	210	0.995238	0	0	0	0	0	2	0.398212	NC_007119.6	28224086	28240627	217	87
ddx24	1020	962	-964.5	-2.33773	-2.89e-05	-2.06359	-24.0447	9.49e-128	6.25e-126	1659	2	1	8230	1629	1659	1629	1659	0.981917	0	0	0	0	0	2	5.54974	NC_007128.6	53209743	53217973	1712	2	1	8230	1690	1712	1690	1712	0.98715	0	0	0	0	0	2	6.5247	NC_007128.6	53209743	53217973	1685.5	750
ddx27	539	431	-414	-2.42268	-1.28e-05	-2.1766	-3.04076	0.00236	0.0124614	634	1	1	40152	624	634	609	619	0.983845	0	0	15	15	0.0236593	1	0.424433	NC_007117.6	57439449	57479601	776	1	1	40152	755	776	749	770	0.972727	0	0	6	6	0.00773	1	0.601506	NC_007117.6	57439449	57479601	705	345
ddx39aa	1417	1162	-1213.5	-2.85409	-3.76e-05	-2.53781	-10.1791	2.46e-24	4.72e-23	1792	1	1	9365	1792	1792	1790	1790	1	0	0	2	2	0.00112	1	5.26225	NC_007112.6	44504616	44513981	1944	1	1	9365	1944	1944	1941	1941	1	0	0	3	3	0.00154	1	6.50091	NC_007112.6	44504616	44513981	1868	782
ddx39ab	1845	1647	-1452.5	-4.40164	-4.75e-05	-3.98127	-3.30912	0.000936	0.00533	1586	1	1	25004	1577	1586	1577	1586	0.994325	0	0	0	0	0	1	1.7463	NC_007114.6	5709134	5734138	2173	1	1	25004	2170	2173	2169	2172	0.998619	0	0	1	1	0.00046	1	2.72463	NC_007114.6	5709134	5734138	1879.5	526
ddx3b	5383	5136	-4988	-2.41967	-0.00015	-2.13593	-56.0632	0	0	8230	6	0	17652	559	8230	558	8225	0.0678419	0	0	1	5	0.000608	2	12.8283	NC_007117.6	59900541	59918193	8773	6	0	17652	633	8773	628	8764	0.0716568	0	0	5	9	0.00103	2	15.5727	NC_007117.6	59900541	59918193	8501.5	3637
ddx51	254	225	-191.5	-2.53815	-5.98e-06	-2.27674	-2.56108	0.0104347	0.0476485	268	1	1	24024	268	268	260	260	1	0	0	8	8	0.0298507	1	0.297957	NC_007119.6	49076578	49100602	364	1	1	24024	364	364	360	360	1	0	0	4	4	0.010989	1	0.470017	NC_007119.6	49076578	49100602	316	139
ddx52	238	219	-199	-3.60131	-6.39e-06	-3.21897	-3.99432	6.49e-05	0.000439	246	1	1	13939	246	246	245	245	1	0	0	1	1	0.00407	1	0.483906	NC_007132.6	38808065	38822004	305	1	1	13939	305	305	305	305	1	0	0	0	0	0	1	0.686317	NC_007132.6	38808065	38822004	275.5	86
ddx56	309	238	-245.5	-2.5296	-7.63e-06	-2.27212	-6.61173	3.8e-11	4.39e-10	378	1	1	19357	376	378	371	373	0.994638	0	0	5	5	0.0132275	1	0.530514	NC_007121.6	2829205	2848562	434	1	1	19357	430	434	428	432	0.990741	0	0	2	2	0.00461	1	0.700007	NC_007121.6	2829205	2848562	406	196
ddx61	1910	1893	-1863.5	-2.38602	-5.6e-05	-2.10622	-33.9259	2.77e-252	2.73e-250	3246	1	1	16982	3246	3246	3245	3245	1	0	0	1	1	0.000308	1	5.2608	NC_007127.6	25767544	25784526	3170	1	1	16982	3170	3170	3169	3169	1	0	0	1	1	0.000316	1	5.85315	NC_007127.6	25767544	25784526	3208	1336
def6a	135	135	-132	-3.86957	-4.19e-06	-3.4158	-11.5638	6.29e-31	1.42e-29	181	2	0	25494	181	181	181	181	1	0	0	0	0	0	2	0.195464	NC_007119.6	14147589	14173083	175	2	1	25494	175	175	175	175	1	0	0	0	0	0	2	0.215306	NC_007119.6	14147589	14173083	178	46
def6c	75	74	-60.5	-3.95122	-1.96e-06	-3.53879	-3.05516	0.00225	0.0119281	67	3	1	28575	66	67	65	66	0.984848	0	0	1	1	0.0149254	3	0.0635893	NC_007115.6	18768481	18797056	95	3	0	28575	94	95	94	95	0.989474	0	0	0	0	0	3	0.104278	NC_007115.6	18768481	18797056	81	21
degs1	1589	1479	-1445.5	-2.88954	-4.47e-05	-2.55198	-29.0786	6.71e-186	5.68e-184	2299	2	2	12552	2299	2299	2249	2249	1	0	0	50	50	0.0217486	2	4.9329	NC_007124.6	372005	384557	2122	2	2	12552	2122	2122	2049	2049	1	0	0	73	73	0.0344015	2	5.12018	NC_007124.6	372005	384557	2210.5	820
degs2	9	8	-7	-3.8	-2.27e-07	-3.43308	-2.71227	0.00668	0.0320283	8	1	1	6462	4	8	4	8	0.5	0	0	0	0	0	1	0.0340839	NC_007128.6	30877467	30883929	11	1	1	6462	4	11	4	11	0.363636	0	0	0	0	0	1	0.0533928	NC_007128.6	30877467	30883929	9.5	3
dennd2c	476	401	-396	-2.3401	-1.19e-05	-2.07194	-10.4791	1.08e-25	2.15e-24	649	1	1	58651	648	649	648	649	0.998459	0	0	0	0	0	1	0.304646	NC_007119.6	10980986	11039637	734	1	1	58651	730	734	730	734	0.99455	0	0	0	0	0	1	0.392534	NC_007119.6	10980986	11039637	691.5	333
dennd2da	121	120	-114	-4.86441	-3.66e-06	-4.29398	-11.5601	6.57e-31	1.48e-29	137	2	1	39950	110	137	109	136	0.801471	0	0	1	1	0.0073	2	0.0937235	NC_007119.6	12951666	12991616	150	2	1	39950	120	150	120	150	0.8	0	0	0	0	0	2	0.117769	NC_007119.6	12951666	12991616	143.5	30
dennd3a	114	79	-88	-2.50427	-2.69e-06	-2.23598	-4.29218	1.77e-05	0.000129	138	4	0	46829	136	138	134	136	0.985294	0	0	2	2	0.0144928	3	0.0799558	NC_007130.6	1743340	1790169	155	4	0	46829	153	155	149	151	0.986755	0	0	4	4	0.0258065	3	0.101139	NC_007130.6	1743340	1790169	146.5	76
dennd3b	52	46	-43.5	-4.625	-1.39e-06	-4.08429	-6.79498	1.08e-11	1.29e-10	61	2	0	30268	61	61	60	60	1	0	0	1	1	0.0163934	2	0.054575	NC_007127.6	30916994	30947262	50	2	0	30268	50	50	50	50	1	0	0	0	0	0	2	0.0518135	NC_007127.6	30916994	30947262	55.5	15
dennd4a	1152	1077	-1109	-2.50987	-3.36e-05	-2.21555	-27.0995	9.99e-162	7.65e-160	1838	5	0	59710	1838	1838	1794	1794	1	0	0	44	44	0.0239391	2	0.827183	NC_007129.6	19054884	19114594	1849	5	0	59710	1849	1849	1810	1810	1	0	0	39	39	0.0210925	2	0.950798	NC_007129.6	19054884	19114594	1843.5	697
derl1	706	688	-695.5	-2.32224	-2.08e-05	-2.04993	-20.3168	9.13e-92	4.61e-90	1220	1	1	20909	1179	1220	1179	1220	0.966393	0	0	0	0	0	1	1.6064	NC_007127.6	25727903	25748812	1223	1	1	20909	1189	1223	1189	1223	0.9722	0	0	0	0	0	1	1.83464	NC_007127.6	25727903	25748812	1221.5	517
derl2	411	379	-365.5	-2.63901	-1.12e-05	-2.3296	-15.98	1.76e-57	6.23e-56	559	1	1	11963	559	559	513	513	1	0	0	46	46	0.0822898	1	1.1806	NC_007116.6	58327503	58339466	618	1	1	11963	618	618	593	593	1	0	0	25	25	0.0404531	1	1.55479	NC_007116.6	58327503	58339466	588.5	239
dfna5a	430	414	-350.5	-5.38125	-1.12e-05	-4.69716	-7.18264	6.84e-13	8.72e-12	502	1	1	16681	502	502	484	484	1	0	0	18	18	0.0358566	1	0.798821	NC_007130.6	20453605	20470286	359	1	1	16681	359	359	348	348	1	0	0	11	11	0.0306407	1	0.654356	NC_007130.6	20453605	20470286	430.5	72
dgat1b	115	110	-97	-5.31111	-3.12e-06	-4.69321	-8.20325	2.34e-16	3.46e-15	135	1	1	52278	131	135	131	135	0.97037	0	0	0	0	0	1	0.0710953	NC_007127.6	30990523	31042801	104	1	1	52278	100	104	100	104	0.961538	0	0	0	0	0	1	0.062398	NC_007127.6	30990523	31042801	119.5	25
dgkzb	51	39	-40.5	-2.26562	-1.21e-06	-2.00586	-4.30977	1.63e-05	0.000119	68	4	1	79209	67	68	65	66	0.984848	0	0	2	2	0.0294118	2	0.0229401	NC_007136.6	7660586	7739795	77	4	1	79209	77	77	73	73	1	0	0	4	4	0.0519481	2	0.0289071	NC_007136.6	7660586	7739795	72.5	38
dhfr	174	143	-136.5	-3.41593	-4.38e-06	-3.07999	-3.5412	0.000398	0.00241	171	1	1	7605	171	171	166	166	1	0	0	5	5	0.0292398	1	0.600945	NC_007116.6	25538159	25545764	215	1	1	7605	215	215	207	207	1	0	0	8	8	0.0372093	1	0.853744	NC_007116.6	25538159	25545764	193	72
dhrs12	341	305	-320	-6.51724	-1.04e-05	-5.82282	-14.1301	2.48e-45	7.27e-44	375	1	1	4027	375	375	342	342	1	0	0	33	33	0.088	1	2.33814	NC_007120.6	23997740	24001767	381	1	1	4027	381	381	346	346	1	0	0	35	35	0.0918635	1	2.69495	NC_007120.6	23997740	24001767	378	76
dhrs13a.1	405	363	-356	-2.75369	-1.1e-05	-2.43418	-14.0276	1.06e-44	3.08e-43	587	1	1	12025	586	587	547	548	0.998175	0	0	39	39	0.0664395	1	1.25465	NC_007121.6	36852259	36864284	531	1	1	12025	531	531	498	498	1	0	0	33	33	0.0621469	1	1.29898	NC_007121.6	36852259	36864284	559	224
dhrs3a	946	896	-838.5	-4.82877	-2.73e-05	-4.31302	-5.29771	1.17e-07	1.06e-06	975	1	1	10938	975	975	886	886	1	0	0	89	89	0.0912821	1	2.23009	NC_007134.6	21737190	21748128	1140	1	1	10938	1140	1140	1053	1053	1	0	0	87	87	0.0763158	1	3.01958	NC_007134.6	21737190	21748128	1057.5	244
dhrs7b	128	121	-114.5	-2.49673	-3.47e-06	-2.20395	-8.67714	4.06e-18	6.41e-17	181	2	1	10070	181	181	170	170	1	0	0	11	11	0.0607735	2	0.464778	NC_007114.6	15699568	15709638	201	2	1	10070	201	201	197	197	1	0	0	4	4	0.0199005	2	0.613611	NC_007114.6	15699568	15709638	191	80
dhrs9	253	241	-221.5	-5.02727	-7.12e-06	-4.43546	-13.4803	2.04e-41	5.61e-40	302	1	1	30144	302	302	300	300	1	0	0	2	2	0.00662	1	0.273997	NC_007120.6	49008553	49038697	251	1	1	30144	250	251	245	246	0.995935	0	0	5	5	0.0199203	1	0.255971	NC_007120.6	49008553	49038697	276.5	61
dhx9	918	897	-873	-2.53024	-2.65e-05	-2.23353	-24.1715	4.44e-129	2.94e-127	1478	3	1	20351	1478	1478	1475	1475	1	0	0	3	3	0.00203	3	1.99541	NC_007113.6	35871761	35892112	1409	3	1	20351	1408	1409	1408	1409	0.99929	0	0	0	0	0	3	2.17161	NC_007113.6	35871761	35892112	1443.5	581
dicp1.17	29	28	-26.5	-54	-8.88e-07	-48.1316	-7.181	6.92e-13	8.82e-12	25	3	1	21227	23	25	22	24	0.916667	0	0	1	1	0.04	3	0.0311278	NC_007114.6	956929	978156	29	3	1	21227	27	29	26	28	0.928571	0	0	1	1	0.0344828	3	0.0413739	NC_007114.6	956929	978156	27	1
dicp2.1	185	176	-175.5	-40	-5.82e-06	-36.9496	-16.4217	1.34e-60	4.96e-59	175	1	1	8306	173	175	154	156	0.987179	0	0	19	19	0.108571	1	0.517081	NC_007125.6	16724159	16732465	185	1	1	8306	183	185	166	168	0.988095	0	0	17	17	0.0918919	1	0.634416	NC_007125.6	16724159	16732465	180	9
dicp2.2	125	124	-121	-243	-4.02e-06	-214.505	-15.475	5.12e-54	1.71e-52	125	3	0	7791	125	125	113	113	1	0	0	12	12	0.096	1	0.399311	NC_007125.6	16734822	16742613	118	3	0	7791	118	118	112	112	1	0	0	6	6	0.0508475	1	0.450901	NC_007125.6	16734822	16742613	121.5	0
dicp3.1	1306	1300	-1118	-29.6667	-3.76e-05	-26.627	-4.27643	1.9e-05	0.000138	972	1	1	6354	967	972	930	935	0.994652	0	0	37	37	0.0380658	1	4.05126	NC_007127.6	22077441	22083795	1342	1	1	6354	1340	1342	1296	1298	0.998459	0	0	44	44	0.0327869	1	6.40743	NC_007127.6	22077441	22083795	1157	42
dicp3.3	1553	1511	-1376	-24.7241	-4.61e-05	-22.4223	-5.44575	5.16e-08	4.8e-07	1278	1	1	2251	1270	1278	1266	1274	0.993721	0	0	4	4	0.00313	1	15.5819	NC_007127.6	22004165	22006416	1590	1	1	2251	1577	1590	1573	1586	0.991803	0	0	4	4	0.00252	1	22.0996	NC_007127.6	22004165	22006416	1434	79
diexf	364	306	-313	-2.69189	-9.62e-06	-2.38667	-10.0765	7.02e-24	1.33e-22	476	1	1	12984	469	476	456	463	0.984881	0	0	13	13	0.0273109	1	0.981745	NC_007124.6	31795055	31808039	520	1	1	12984	511	520	497	506	0.982213	0	0	14	14	0.0269231	1	1.22236	NC_007124.6	31795055	31808039	498	214
dimt1l	248	232	-206	-3	-6.52e-06	-2.68229	-3.5798	0.000344	0.0021	275	1	1	8440	275	275	271	271	1	0	0	4	4	0.0145455	1	0.884002	NC_007119.6	17148889	17157329	343	1	1	8440	343	343	341	341	1	0	0	2	2	0.00583	1	1.26727	NC_007119.6	17148889	17157329	309	111
dio1	591	455	503.5	2.24321	2.08e-05	2.55679	12.61	0	0	473	2	0	2504	473	473	464	464	1	0	0	9	9	0.0190275	1	5.10164	NC_007119.6	18003846	18006350	337	2	0	2504	337	337	331	331	1	0	0	6	6	0.0178042	1	4.1462	NC_007119.6	18003846	18006350	405	889
dirc2	674	642	-575	-2.81962	-1.77e-05	-2.48611	-13.3228	1.71e-40	4.6e-39	974	1	1	86140	972	974	962	964	0.997925	0	0	10	10	0.0102669	1	0.308105	NC_007120.6	37557193	37643333	808	1	1	86140	805	808	797	800	0.99625	0	0	8	8	0.0099	1	0.291301	NC_007120.6	37557193	37643333	891	300
dixdc1a	64	52	-56	-2.4359	-1.69e-06	-2.15352	-5.60487	2.08e-08	1.99e-07	93	1	1	25877	26	93	23	90	0.255556	0	0	3	3	0.0322581	1	0.0957535	NC_007126.6	18194086	18219963	97	1	1	25877	33	97	30	94	0.319149	0	0	3	3	0.0309278	1	0.113939	NC_007126.6	18194086	18219963	95	45
dkc1	1348	1285	-1174	-4.98642	-3.83e-05	-4.45918	-4.73035	2.24e-06	1.8e-05	1326	1	1	14674	1326	1326	1319	1319	1	0	0	7	7	0.00528	1	2.4747	NC_007132.6	43706839	43721513	1611	1	1	14674	1611	1611	1604	1604	1	0	0	7	7	0.00435	1	3.42857	NC_007132.6	43706839	43721513	1468.5	326
dkk1a	14	12	-10	-6	-3.3e-07	-5.47951	-2.79614	0.00517	0.0254154	9	1	1	3897	9	9	9	9	1	0	0	0	0	0	1	0.0635826	NC_007124.6	40896611	40900508	15	1	1	3897	15	15	15	15	1	0	0	0	0	0	1	0.120731	NC_007124.6	40896611	40900508	12	3
dkk1b	7	6	-5	-11	-1.68e-07	-9.93661	-2.88858	0.00387	0.0195282	4	2	0	2109	0	4	0	4	0	0	0	0	0	0	2	0.0522167	NC_007123.6	6432065	6434174	7	2	0	2109	0	7	0	7	0	0	0	0	0	0	2	0.104107	NC_007123.6	6432065	6434174	5.5	0
dlgap4b	82	80	-80.5	-4.65909	-2.58e-06	-4.11274	-9.59529	8.37e-22	1.49e-20	103	2	1	47573	103	103	101	101	1	0	0	2	2	0.0194175	2	0.0584503	NC_007117.6	1693818	1741391	102	2	1	47573	102	102	101	101	1	0	0	1	1	0.0098	2	0.0665913	NC_007117.6	1693818	1741391	102.5	21
dna2	63	52	-55	-2.5942	-1.68e-06	-2.29342	-5.83486	5.38e-09	5.4e-08	92	1	1	18087	92	92	91	91	1	0	0	1	1	0.0108696	1	0.138516	NC_007124.6	22691246	22709333	87	1	1	18087	87	87	87	87	1	0	0	0	0	0	1	0.150872	NC_007124.6	22691246	22709333	89.5	40
dnaaf5_1	44	40	-38.5	-3.02632	-1.2e-06	-2.67888	-5.63186	1.78e-08	1.72e-07	54	2	1	15567	54	54	54	54	1	0	0	0	0	0	2	0.0955026	NC_007114.6	12998695	13014262	61	2	1	15567	60	61	60	61	0.983607	0	0	0	0	0	2	0.122908	NC_007114.6	12998695	13014262	57.5	21
dnaaf5_2	70	67	-60	-3.7907	-1.92e-06	-3.37836	-4.41707	1e-05	7.48e-05	73	1	1	14027	73	73	73	73	1	0	0	0	0	0	1	0.14328	NW_003336996.1	668	14695	90	1	1	14027	90	90	90	90	1	0	0	0	0	0	1	0.201249	NW_003336996.1	668	14695	81.5	23
dnah7	110	97	-94	-7.06452	-3.1e-06	-6.399	-9.38376	6.37e-21	1.1e-19	100	3	1	106624	97	100	97	100	0.97	0	0	0	0	0	3	0.0258209	NC_007120.6	25140065	25246689	119	3	1	106624	114	119	114	119	0.957983	0	0	0	0	0	3	0.0350065	NC_007120.6	25140065	25246689	109.5	22
dnaja1	360	332	-343.5	-2.86685	-1.06e-05	-2.5168	-10.7531	5.73e-27	1.18e-25	525	1	1	11434	525	525	501	501	1	0	0	24	24	0.0457143	1	1.20633	NC_007112.6	44301694	44313128	530	1	1	11434	530	530	516	516	1	0	0	14	14	0.0264151	1	1.41549	NC_007112.6	44301694	44313128	527.5	170
dnajb11	1878	1829	-1690	-5.35006	-5.52e-05	-4.77217	-5.43484	5.49e-08	5.08e-07	1915	2	2	7671	1915	1915	1912	1912	1	0	0	3	3	0.00157	2	6.86218	NC_007120.6	32830281	32837952	2242	2	2	7671	2242	2242	2234	2234	1	0	0	8	8	0.00357	2	9.13456	NC_007120.6	32830281	32837952	2078.5	413
dnajb5	92	84	-85.5	-3.08537	-2.65e-06	-2.70199	-8.41999	3.77e-17	5.75e-16	124	1	1	18439	124	124	117	117	1	0	0	7	7	0.0564516	1	0.174693	NC_007116.6	40942282	40960721	129	1	1	18439	127	129	116	118	0.983051	0	0	11	11	0.0852713	1	0.200725	NC_007116.6	40942282	40960721	126.5	37
dnajb9a	355	307	-328.5	-2.65075	-1.01e-05	-2.34537	-12.0919	1.17e-33	2.77e-32	525	3	0	6278	525	525	525	525	1	0	0	0	0	0	2	2.30231	NC_007136.6	20164124	20170402	530	3	0	6278	530	530	530	530	1	0	0	0	0	0	2	2.64796	NC_007136.6	20164124	20170402	527.5	223
dnajc10	287	255	-264.5	-2.70645	-8.12e-06	-2.39179	-12.475	1.02e-35	2.53e-34	413	1	1	27045	413	413	386	386	1	0	0	27	27	0.0653753	1	0.39294	NC_007120.6	45069506	45096551	426	1	1	27045	426	426	395	395	1	0	0	31	31	0.07277	1	0.458107	NC_007120.6	45069506	45096551	419.5	171
dnajc2	438	400	-368.5	-3.21988	-1.17e-05	-2.87796	-4.03667	5.42e-05	0.00037	484	1	1	14066	484	484	454	454	1	0	0	30	30	0.0619835	1	0.88861	NC_007115.6	1921842	1935908	585	1	1	14066	585	585	551	551	1	0	0	34	34	0.0581197	1	1.22868	NC_007115.6	1921842	1935908	534.5	185
dnajc21	372	339	-314.5	-3.37358	-1e-05	-3.01545	-4.2097	2.56e-05	0.000182	406	1	1	19455	406	406	385	385	1	0	0	21	21	0.0517241	1	0.544823	NC_007132.6	11087283	11106738	488	1	1	19455	488	488	469	469	1	0	0	19	19	0.0389344	1	0.756133	NC_007132.6	11087283	11106738	447	149
dnajc25	188	173	-161.5	-2.9816	-5.07e-06	-2.63803	-11.56	6.57e-31	1.48e-29	224	1	1	9122	224	224	209	209	1	0	0	15	15	0.0669643	1	0.630786	NC_007116.6	69178327	69187449	262	1	1	9122	262	262	254	254	1	0	0	8	8	0.0305344	1	0.873374	NC_007116.6	69178327	69187449	243	74
dnajc3a	396	285	-330.5	-3.16721	-1.04e-05	-2.84115	-5.55324	2.8e-08	2.66e-07	473	1	1	13840	473	473	471	471	1	0	0	2	2	0.00423	1	0.936938	NC_007120.6	29673299	29687139	493	1	1	13840	493	493	489	489	1	0	0	4	4	0.00811	1	1.10823	NC_007120.6	29673299	29687139	483	208
dnajc3b	935	906	-871.5	-2.85228	-2.69e-05	-2.51781	-25.937	2.55e-148	1.86e-146	1293	1	1	16979	1293	1293	1256	1256	1	0	0	37	37	0.0286156	1	2.03659	NC_007118.6	20539850	20556829	1391	1	1	16979	1391	1391	1350	1350	1	0	0	41	41	0.0294752	1	2.4939	NC_007118.6	20539850	20556829	1342	485
dnajc5ab	2554	2467	-2238	-5.43608	-7.19e-05	-4.75638	-16.3854	2.43e-60	8.98e-59	3015	2	1	36586	2979	3015	2978	3014	0.988056	0	0	1	1	0.000332	2	2.26806	NC_007134.6	17546763	17583349	2470	2	1	36586	2430	2470	2429	2469	0.983799	0	0	1	1	0.000405	2	2.11672	NC_007134.6	17546763	17583349	2742.5	461
dnal4b	58	54	-54	-2.63636	-1.64e-06	-2.31328	-6.14159	8.17e-10	8.68e-09	89	1	1	9679	89	89	89	89	1	0	0	0	0	0	1	0.253155	NC_007133.6	24947430	24957109	85	1	1	9679	85	85	85	85	1	0	0	0	0	0	1	0.275451	NC_007133.6	24947430	24957109	87	31
dnali1	45	41	-38.5	-3.96154	-1.24e-06	-3.49586	-6.36426	1.96e-10	2.16e-09	47	1	1	4335	47	47	45	45	1	0	0	2	2	0.0425532	1	0.285792	NC_007127.6	33971715	33976050	56	1	1	4335	56	56	55	55	1	0	0	1	1	0.0178571	1	0.397952	NC_007127.6	33971715	33976050	51.5	11
dnase1l3	447	439	-411.5	-3.39244	-1.29e-05	-2.99463	-19.3815	1.11e-83	5.28e-82	615	1	1	10352	615	615	600	600	1	0	0	15	15	0.0243902	1	1.59571	NC_007134.6	19775293	19785645	552	1	1	10352	552	552	540	540	1	0	0	12	12	0.0217391	1	1.63616	NC_007134.6	19775293	19785645	583.5	168
dnase1l3l	19	17	-17	-3.42857	-5.32e-07	-2.99541	-3.93691	8.25e-05	0.00055	25	1	1	5277	25	25	21	21	1	0	0	4	4	0.16	1	0.109562	NC_007119.6	25332843	25338120	23	1	1	5277	23	23	18	18	1	0	0	5	5	0.217391	1	0.10699	NC_007119.6	25332843	25338120	24	6
dnase2	1173	1114	-1020.5	-7.91864	-3.38e-05	-7.11956	-4.97913	6.39e-07	5.39e-06	1045	1	1	17784	1044	1045	916	917	0.998909	0	0	128	128	0.122488	1	1.4196	NC_007127.6	45371013	45388797	1291	1	1	17784	1290	1291	1144	1145	0.999127	0	0	146	146	0.113091	1	2.01945	NC_007127.6	45371013	45388797	1168	177
dnase2b	139	133	-104.5	-6.80556	-3.49e-06	-6.17317	-2.63213	0.00849	0.0396224	91	4	0	8550	91	91	86	86	1	0	0	5	5	0.0549451	3	0.276923	NC_007122.6	8160692	8169242	154	4	0	8550	152	154	145	147	0.986395	0	0	7	7	0.0454545	3	0.539272	NC_007122.6	8160692	8169242	122.5	21
dnmt3ba	215	192	-175	-2.89189	-5.52e-06	-2.5855	-3.54056	0.000399	0.00242	239	6	0	25009	239	239	239	239	1	0	0	0	0	0	5	0.263104	NC_007119.6	23334951	23359960	296	6	0	25009	296	296	296	296	1	0	0	0	0	0	5	0.371238	NC_007119.6	23334951	23359960	267.5	104
dnttip2	875	843	-819	-3.4521	-2.58e-05	-3.04729	-27.5463	4.91e-167	3.84e-165	1113	1	1	8436	1113	1113	1110	1110	1	0	0	3	3	0.0027	1	3.62253	NC_007119.6	15240168	15248604	1193	1	1	8436	1193	1193	1190	1190	1	0	0	3	3	0.00252	1	4.42453	NC_007119.6	15240168	15248604	1153	350
dock11	952	900	-892	-5.24762	-2.88e-05	-4.64415	-27.7255	3.44e-169	2.72e-167	1068	2	1	152593	1068	1068	1066	1066	1	0	0	2	2	0.00187	2	0.192331	NC_007118.6	18927546	19080139	1136	2	1	152593	1136	1136	1134	1134	1	0	0	2	2	0.00176	2	0.233096	NC_007118.6	18927546	19080139	1102	236
dock4b	314	248	-278	-2.58857	-8.51e-06	-2.29927	-7.96839	1.61e-15	2.3e-14	450	7	0	157274	450	450	428	428	1	0	0	22	22	0.0488889	2	0.0749226	NC_007115.6	6825024	6982298	456	7	0	157274	456	456	446	446	1	0	0	10	10	0.0219298	2	0.0889477	NC_007115.6	6825024	6982298	453	208
dock8	1298	1215	-1126	-7.3796	-3.72e-05	-6.64733	-5.03705	4.73e-07	4.04e-06	1172	3	1	98483	1169	1172	1164	1167	0.997429	0	0	5	5	0.00427	3	0.326239	NC_007119.6	30316669	30415152	1433	3	1	98483	1431	1433	1431	1433	0.998604	0	0	0	0	0	3	0.456396	NC_007119.6	30316669	30415152	1302.5	218
dok1a	12	11	-11	-8.33333	-3.58e-07	-7.20841	-4.00874	6.1e-05	0.000414	12	1	1	6738	12	12	10	10	1	0	0	2	2	0.166667	1	0.0408597	NC_007112.6	40775453	40782191	13	1	1	6738	13	13	13	13	1	0	0	0	0	0	1	0.0605158	NC_007112.6	40775453	40782191	12.5	1
dok2_1	590	582	-539.5	-13.5465	-1.79e-05	-12.0999	-6.34094	2.28e-10	2.51e-09	536	1	1	45982	535	536	526	527	0.998102	0	0	9	9	0.016791	1	0.315536	NC_007119.6	42541686	42587668	629	1	1	45982	628	629	616	617	0.998379	0	0	12	12	0.0190779	1	0.420876	NC_007119.6	42541686	42587668	582.5	47
dok2_2	17	15	-13.5	-2.5	-4.19e-07	-2.24083	-3.05659	0.00224	0.011878	20	1	1	31262	20	20	18	18	1	0	0	2	2	0.1	1	0.0158519	NC_007121.6	20076005	20107267	25	1	1	31262	25	25	24	24	1	0	0	1	1	0.04	1	0.0240797	NC_007121.6	20076005	20107267	22.5	10
dolpp1	175	159	-156.5	-3.60833	-4.92e-06	-3.16298	-9.50151	2.07e-21	3.64e-20	206	1	1	20771	206	206	191	191	1	0	0	15	15	0.0728155	1	0.253164	NC_007132.6	3733060	3753831	227	1	1	20771	227	227	206	206	1	0	0	21	21	0.092511	1	0.311076	NC_007132.6	3733060	3753831	216.5	52
dot1l	351	307	-287.5	-2.74242	-8.93e-06	-2.42439	-3.40365	0.000665	0.00388	411	5	1	59558	391	411	386	406	0.950739	0	0	5	5	0.0121654	4	0.187677	NC_007133.6	20753728	20813286	494	5	1	59558	461	494	454	487	0.932238	0	0	7	7	0.01417	4	0.256475	NC_007133.6	20753728	20813286	452.5	143
dpcd	85	78	-71.5	-2.81013	-2.25e-06	-2.51222	-7.51155	5.84e-14	7.83e-13	101	2	0	3657	101	101	101	101	1	0	0	0	0	0	2	0.760366	NC_007112.6	30921629	30925286	121	2	1	3657	121	121	121	121	1	0	0	0	0	0	2	1.03781	NC_007112.6	30921629	30925286	111	43
dpf2l	265	187	-206	-2.77586	-6.4e-06	-2.48578	-4.84003	1.3e-06	1.06e-05	342	1	1	9458	342	342	340	340	1	0	0	2	2	0.00585	1	0.989705	NC_007125.6	23970651	23980109	302	1	1	9458	301	302	301	302	0.996689	0	0	0	0	0	1	1.00153	NC_007125.6	23970651	23980109	322	155
dph2	490	451	-453.5	-3.55493	-1.43e-05	-3.14314	-18.1694	9.02e-74	3.89e-72	614	1	1	7691	614	614	527	527	1	0	0	87	87	0.141694	1	1.88649	NC_007118.6	41042362	41050053	648	1	1	7691	648	648	592	592	1	0	0	56	56	0.0864198	1	2.41432	NC_007118.6	41042362	41050053	631	197
dph5	429	402	-352	-3.48763	-1.13e-05	-3.12105	-3.49146	0.00048	0.00287	430	1	1	24207	425	430	411	416	0.987981	0	0	14	14	0.0325581	1	0.473128	NC_007133.6	16070931	16095138	557	1	1	24207	555	557	550	552	0.996377	0	0	5	5	0.00898	1	0.715245	NC_007133.6	16070931	16095138	493.5	155
dpp3	1503	1241	-1245	-3.08893	-3.95e-05	-2.77615	-10.0759	7.06e-24	1.34e-22	1714	1	1	13980	1714	1714	1711	1711	1	0	0	3	3	0.00175	1	3.36953	NC_007132.6	27303994	27317974	1968	1	1	13980	1968	1968	1965	1965	1	0	0	3	3	0.00152	1	4.40871	NC_007132.6	27303994	27317974	1841	727
dpp7	1434	1153	-1236.5	-2.73058	-3.82e-05	-2.42829	-9.39749	5.59e-21	9.69e-20	2008	2	2	17362	1722	2008	1716	2002	0.857143	0	0	6	6	0.00299	2	3.17461	NC_007116.6	28559757	28577119	1894	2	2	17362	1694	1894	1692	1892	0.894292	0	0	2	2	0.00106	2	3.41805	NC_007116.6	28559757	28577119	1951	855
dpysl5a	41	38	-33	-3.64	-1.06e-06	-3.25672	-3.5118	0.000445	0.00268	39	1	1	37048	33	39	33	39	0.846154	0	0	0	0	0	1	0.0289818	NC_007128.6	36952016	36989064	52	1	1	37048	46	52	46	52	0.884615	0	0	0	0	0	1	0.0440246	NC_007128.6	36952016	36989064	45.5	14
dpysl5b	56	49	-42.5	-2.44068	-1.28e-06	-2.15811	-4.40936	1.04e-05	7.73e-05	82	1	1	17153	82	82	82	82	1	0	0	0	0	0	1	0.131613	NC_007115.6	785251	802404	62	1	1	17153	62	62	62	62	1	0	0	0	0	0	1	0.113373	NC_007115.6	785251	802404	72	33
dram1	565	529	-521	-3.25541	-1.63e-05	-2.87441	-20.622	1.74e-94	9.07e-93	778	1	1	7727	778	778	709	709	1	0	0	69	69	0.0886889	1	2.52616	NC_007115.6	17673108	17680835	726	1	1	7727	726	726	670	670	1	0	0	56	56	0.077135	1	2.7197	NC_007115.6	17673108	17680835	752	249
dram2b	675	613	-606	-3.36719	-1.9e-05	-2.98	-18.116	2.38e-73	1.02e-71	824	2	1	9344	824	824	821	821	1	0	0	3	3	0.00364	2	2.419	NC_007133.6	839974	849318	900	2	1	9344	900	900	899	899	1	0	0	1	1	0.00111	2	3.01775	NC_007133.6	839974	849318	862	287
drg1	711	629	-576.5	-2.89016	-1.82e-05	-2.5901	-3.50213	0.000462	0.00277	788	1	1	10022	788	788	766	766	1	0	0	22	22	0.0279188	1	2.10427	NC_007121.6	17723715	17733737	975	1	1	10022	975	975	965	965	1	0	0	10	10	0.0102564	1	3.02016	NC_007121.6	17723715	17733737	881.5	346
dse	595	539	-547.5	-2.33212	-1.64e-05	-2.05892	-17.2028	2.53e-66	1.01e-64	978	2	1	21239	978	978	955	955	1	0	0	23	23	0.0235174	2	1.23793	NC_007131.6	545568	566807	939	2	1	21239	939	939	910	910	1	0	0	29	29	0.0308839	2	1.34389	NC_007131.6	545568	566807	958.5	439
dsg2.1	168	157	-152.5	-3.90476	-4.82e-06	-3.41828	-12.4275	1.85e-35	4.55e-34	215	1	1	23027	215	215	213	213	1	0	0	2	2	0.0093	1	0.254665	NC_007131.6	7337747	7360774	195	1	1	23027	195	195	190	190	1	0	0	5	5	0.025641	1	0.258805	NC_007131.6	7337747	7360774	205	47
dtymk	113	84	-89	-2.54783	-2.72e-06	-2.26833	-5.07899	3.79e-07	3.28e-06	156	1	1	3835	156	156	143	143	1	0	0	13	13	0.0833333	1	1.02659	NC_007117.6	27114400	27118235	137	1	1	3835	137	137	130	130	1	0	0	7	7	0.0510949	1	1.06325	NC_007117.6	27114400	27118235	146.5	72
dus1l	118	104	-106.5	-2.775	-3.28e-06	-2.45084	-8.69033	3.61e-18	5.72e-17	162	2	0	9858	162	162	157	157	1	0	0	5	5	0.0308642	2	0.438467	NC_007114.6	36093200	36103058	171	2	0	9858	171	171	170	170	1	0	0	1	1	0.00585	2	0.5409	NC_007114.6	36093200	36103058	166.5	67
dus2	414	302	-337.5	-2.56977	-1.04e-05	-2.29236	-5.77081	7.89e-09	7.79e-08	532	2	0	13502	527	532	527	532	0.990602	0	0	0	0	0	2	1.08478	NC_007136.6	35699955	35713457	573	2	0	13502	573	573	573	573	1	0	0	0	0	0	2	1.33111	NC_007136.6	35699955	35713457	552.5	271
dusp11	515	510	-440	-3.28571	-1.37e-05	-2.89323	-10.4607	1.31e-25	2.61e-24	705	2	1	13093	701	705	701	705	0.994326	0	0	0	0	0	2	1.48244	NC_007121.6	42305875	42318968	560	2	1	13093	554	560	554	560	0.989286	0	0	0	0	0	2	1.34155	NC_007121.6	42305875	42318968	632.5	195
dusp13a	8	7	5.5	4.66667	2.12e-07	5.14044	2.69553	0.00703	0.0335467	1	1	1	8011	1	1	1	1	1	0	0	0	0	0	1	0.00344	NC_007124.6	24712406	24720417	2	1	1	8011	2	2	2	2	1	0	0	0	0	0	1	0.00783	NC_007124.6	24712406	24720417	1.5	9
dusp23a	27	24	-25.5	-2.64516	-7.75e-07	-2.31658	-4.22299	2.41e-05	0.000172	41	1	1	4947	41	41	40	40	1	0	0	1	1	0.0243902	1	0.22261	NC_007131.6	43216386	43221333	41	1	1	4947	41	41	41	41	1	0	0	0	0	0	1	0.259955	NC_007131.6	43216386	43221333	41	14
dusp5	1061	696	-786	-2.57673	-2.35e-05	-2.22536	-2.96054	0.00307	0.0158313	1377	1	1	11547	1377	1377	1365	1365	1	0	0	12	12	0.00872	1	3.25454	NC_007133.6	29962130	29973677	1192	1	1	11547	1192	1192	1183	1183	1	0	0	9	9	0.00755	1	3.21345	NC_007133.6	29962130	29973677	1284.5	316
dync1i2a	1164	1161	-1110	-2.63596	-3.39e-05	-2.32686	-27.9698	3.79e-172	3.03e-170	1736	2	2	97432	1591	1736	1591	1736	0.916475	0	0	0	0	0	2	0.49054	NC_007120.6	3164080	3261512	1841	2	2	97432	1646	1841	1646	1840	0.894565	0	0	0	1	0.000543	2	0.592342	NC_007120.6	3164080	3261512	1788.5	680
dysf	1184	904	-900	-2.25348	-2.75e-05	-2.0251	-2.95859	0.00309	0.0159202	1474	4	0	136632	1469	1474	1389	1394	0.996413	0	0	80	80	0.0542741	3	0.28089	NC_007118.6	25289728	25426360	1762	4	0	136632	1756	1762	1693	1699	0.996469	0	0	63	63	0.0357548	3	0.39003	NC_007118.6	25289728	25426360	1618	858
e2f5	23	21	-19.5	-4.9	-6.33e-07	-4.31784	-4.84398	1.27e-06	1.04e-05	22	3	0	9782	22	22	21	21	1	0	0	1	1	0.0454545	3	0.0591041	NC_007113.6	31693569	31703351	27	3	0	9782	27	27	27	27	1	0	0	0	0	0	3	0.086575	NC_007113.6	31693569	31703351	24.5	4
e2f8	191	157	-161	-4.57778	-5.18e-06	-4.10463	-7.91385	2.5e-15	3.53e-14	219	1	1	21953	219	219	217	217	1	0	0	2	2	0.00913	1	0.27214	NC_007118.6	16324281	16346234	193	1	1	21953	192	193	192	193	0.994819	0	0	0	0	0	1	0.275753	NC_007118.6	16324281	16346234	206	62
eaf2	251	233	-233.5	-2.91393	-7.19e-06	-2.55506	-13.522	1.16e-41	3.21e-40	347	1	1	4734	347	347	346	346	1	0	0	1	1	0.00288	1	2.01221	NC_007120.6	23192338	23197072	364	1	1	4734	364	364	359	359	1	0	0	5	5	0.0137363	1	2.37861	NC_007120.6	23192338	23197072	355.5	113
ebna1bp2	520	470	-394	-3.12973	-1.26e-05	-2.81663	-2.67383	0.0075	0.0355638	478	1	1	23147	471	478	452	459	0.984749	0	0	19	19	0.039749	1	0.545939	NC_007113.6	14011670	14034817	680	1	1	23147	673	680	632	639	0.989045	0	0	41	41	0.0602941	1	0.86589	NC_007113.6	14011670	14034817	579	210
ebp	41	40	-39	-2.90244	-1.21e-06	-2.56209	-5.53833	3.05e-08	2.88e-07	58	1	1	5213	39	58	39	58	0.672414	0	0	0	0	0	1	0.306314	NC_007134.6	19221716	19226929	61	1	1	5213	34	61	34	61	0.557377	0	0	0	0	0	1	0.367028	NC_007134.6	19221716	19226929	59.5	20
ebpl	43	35	-32	-2.68421	-9.8e-07	-2.37286	-4.20373	2.63e-05	0.000186	58	1	1	3785	58	58	50	50	1	0	0	8	8	0.137931	1	0.363689	NC_007112.6	45968980	45972765	44	1	1	3785	44	44	44	44	1	0	0	0	0	0	1	0.364622	NC_007112.6	45968980	45972765	51	23
ece2a	65	58	-53.5	-2.50704	-1.64e-06	-2.21915	-6.02549	1.69e-09	1.75e-08	81	2	1	141594	81	81	78	78	1	0	0	3	3	0.037037	2	0.0151662	NC_007113.6	44928211	45069805	97	2	1	141594	97	97	91	91	1	0	0	6	6	0.0618557	2	0.0201583	NC_007113.6	44928211	45069805	89	32
echdc2	546	507	-463.5	-7.48252	-1.51e-05	-6.65502	-11.7118	1.11e-31	2.54e-30	598	1	1	18048	598	598	547	547	1	0	0	51	51	0.0852843	1	0.834419	NC_007131.6	16305496	16323544	472	1	1	18048	472	472	444	444	1	0	0	28	28	0.059322	1	0.771632	NC_007131.6	16305496	16323544	535	91
ecm2	82	75	71	2.27928	2.95e-06	2.59743	8.49496	0	0	59	1	0	12046	0	59	0	59	0	0	0	0	0	0	1	0.134845	NC_007133.6	10460929	10472975	52	1	0	12046	0	52	0	52	0	0	0	0	0	0	1	0.1354	NC_007133.6	10460929	10472975	55.5	119
ecrg4a	12	10	9	2.8	3.68e-07	3.23409	3.26663	0.00109	0.00611	6	1	1	8735	6	6	6	6	1	0	0	0	0	0	1	0.018911	NC_007120.6	6393933	6402668	4	1	1	8735	4	4	4	4	1	0	0	0	0	0	1	0.0143633	NC_007120.6	6393933	6402668	5	12
ecsit	12	11	9	4.6	3.51e-07	5.25771	3.56315	0.000366	0.00223	3	2	0	10874	0	3	0	3	0	0	0	0	0	0	2	0.0076	NC_007118.6	17553348	17564222	2	2	0	10874	0	2	0	2	0	0	0	0	0	0	2	0.00577	NC_007118.6	17553348	17564222	2.5	14
edem1	1117	1112	-1012	-3.76126	-3.25e-05	-3.35198	-4.97747	6.44e-07	5.43e-06	1276	1	1	16426	1267	1276	1237	1246	0.992777	0	0	30	30	0.023511	1	2.08839	NC_007117.6	42935220	42951646	1481	1	1	16426	1472	1481	1445	1454	0.99381	0	0	27	27	0.0182309	1	2.77645	NC_007117.6	42935220	42951646	1378.5	364
ednrab	84	73	55	2.46667	2.19e-06	2.7434	2.8793	0.00399	0.0200623	32	2	0	11475	0	32	0	32	0	0	0	0	0	0	2	0.0767756	NC_007134.6	45958859	45970334	43	2	0	11475	0	43	0	43	0	0	0	0	0	0	2	0.117536	NC_007134.6	45958859	45970334	37.5	116
eef1a1l2	19557	14774	14461.5	1.88081	0.000618	2.13808	10.4132	0	0	18810	1	1	12266	18759	18810	18634	18685	0.997271	0	0	125	125	0.00665	1	41.9388	NC_007130.6	43527014	43539280	14027	1	1	12266	13947	14027	13878	13958	0.994269	0	0	69	69	0.00492	1	35.6925	NC_007130.6	43527014	43539280	16418.5	33584
eef1e1	252	232	-209.5	-2.83772	-6.56e-06	-2.51872	-3.52847	0.000418	0.00252	291	1	1	17626	288	291	263	266	0.988722	0	0	25	25	0.0859107	1	0.415484	NC_007135.6	8199549	8217175	356	1	1	17626	356	356	339	339	1	0	0	17	17	0.0477528	1	0.603257	NC_007135.6	8199549	8217175	323.5	104
eef2a.1	650	614	-592	-3.60793	-1.87e-05	-3.18581	-22.9276	2.47e-116	1.5e-114	859	2	1	8025	808	859	807	858	0.940559	0	0	1	1	0.00116	2	2.94353	NC_007133.6	20110422	20118447	779	2	2	8025	729	779	729	779	0.935815	0	0	0	0	0	2	3.04473	NC_007133.6	20110422	20118447	819	245
eef2kmt	70	44	-55.5	-2.98214	-1.74e-06	-2.68515	-3.55485	0.000378	0.0023	85	2	1	3321	85	85	85	85	1	0	0	0	0	0	2	0.704654	NC_007114.6	28738767	28742088	82	2	1	3321	82	82	82	82	1	0	0	0	0	0	2	0.774465	NC_007114.6	28738767	28742088	83.5	41
eevs	11	10	7.5	16	2.82e-07	17.974	2.65288	0.00798	0.0375537	0	2	0	11103	0	0	0	0	NaN	0	0	0	0	NaN	2	0	NC_007117.6	43440531	43451634	1	2	0	11103	1	1	1	1	1	0	0	0	0	0	2	0.00283	NC_007117.6	43440531	43451634	0.5	11
ef1	2451	2416	-2187.5	-3.00229	-6.9e-05	-2.67599	-4.40692	1.05e-05	7.82e-05	3034	5	1	104536	3034	3034	3028	3028	1	0	0	6	6	0.00198	4	0.797473	NC_007125.6	40378578	40483114	3526	5	1	104536	3526	3526	3520	3520	1	0	0	6	6	0.0017	4	1.05617	NC_007125.6	40378578	40483114	3280	1110
efhd2	3825	3809	-3372.5	-14.5988	-0.000113	-13.0546	-4.88327	1.04e-06	8.63e-06	3176	1	1	27567	3176	3176	3166	3166	1	0	0	10	10	0.00315	1	3.1619	NC_007119.6	25799482	25827049	4065	1	1	27567	4065	4065	4051	4051	1	0	0	14	14	0.00344	1	4.60924	NC_007119.6	25799482	25827049	3620.5	240
eftud2	753	658	-664.5	-4.24939	-2.13e-05	-3.7845	-13.4978	1.61e-41	4.44e-40	828	2	1	24618	828	828	826	826	1	0	0	2	2	0.00242	2	0.923748	NC_007114.6	16239217	16263835	910	2	1	24618	910	910	909	909	1	0	0	1	1	0.0011	2	1.15816	NC_007114.6	16239217	16263835	869	252
egln1a	194	129	145	2.13725	6.07e-06	2.44827	6.49621	8.24e-11	9.33e-10	160	2	0	31032	160	160	147	147	1	0	0	13	13	0.08125	1	0.130417	NC_007124.6	48885060	48916092	95	2	0	31032	94	95	90	91	0.989011	0	0	4	4	0.0421053	1	0.0919789	NC_007124.6	48885060	48916092	127.5	289
ehd1a	3175	3048	-2979.5	-4.85696	-9.55e-05	-4.25801	-23.0379	1.95e-117	1.2e-115	3620	2	1	29884	1242	3620	1242	3619	0.343189	0	0	0	1	0.000276	2	3.33408	NC_007125.6	46447387	46477271	3884	2	1	29884	1323	3884	1322	3883	0.340458	0	0	1	1	0.000258	2	4.07554	NC_007125.6	46447387	46477271	3752	709
eif2s1a	804	769	-690.5	-3.32101	-2.2e-05	-2.96504	-4.0527	5.06e-05	0.000347	892	1	1	9889	892	892	890	890	1	0	0	2	2	0.00224	1	2.47779	NC_007128.6	34296398	34306287	1084	1	1	9889	1084	1084	1080	1080	1	0	0	4	4	0.00369	1	3.42553	NC_007128.6	34296398	34306287	988	315
eif2s2	2285	1752	-1813	-2.71118	-5.69e-05	-2.44135	-3.66222	0.00025	0.00156	2667	1	1	16146	2667	2667	2586	2586	1	0	0	81	81	0.0303712	1	4.4095	NC_007117.6	49997127	50013273	3078	1	1	16146	3078	3078	2999	2999	1	0	0	79	79	0.025666	1	5.82597	NC_007117.6	49997127	50013273	2872.5	1326
eif4a1a	6601	6546	-6519	-6.84926	-0.000212	-6.04608	-94.6482	0	0	7688	1	1	7558	7688	7688	7681	7681	1	0	0	7	7	0.000911	1	27.9793	NC_007118.6	26239338	26246896	7579	1	1	7558	7579	7579	7577	7577	1	0	0	2	2	0.000264	1	31.4447	NC_007118.6	26239338	26246896	7633.5	1087
eif4bb	2749	2477	-2252.5	-2.9553	-7.13e-05	-2.648	-3.56727	0.000361	0.0022	3044	3	1	15873	3044	3044	3036	3036	1	0	0	8	8	0.00263	2	5.26586	NC_007117.6	39067287	39083160	3765	3	1	15873	3765	3765	3756	3756	1	0	0	9	9	0.00239	2	7.42204	NC_007117.6	39067287	39083160	3404.5	1288
eif4e1c	1263	1205	-1070.5	-3.92486	-3.45e-05	-3.48492	-3.88581	0.000102	0.000672	1273	2	1	12999	1273	1273	1264	1264	1	0	0	9	9	0.00707	2	2.67709	NC_007124.6	18180478	18193477	1600	2	1	12999	1600	1600	1599	1599	1	0	0	1	1	0.000625	2	3.85829	NC_007124.6	18180478	18193477	1436.5	337
eif4g1a	4950	4832	-4604.5	-3.16072	-0.000144	-2.79008	-62.8057	0	0	6449	2	1	40522	6449	6449	6441	6441	1	0	0	8	8	0.00124	2	4.37611	NC_007113.6	17130020	17170542	7022	2	1	40522	7022	7022	7009	7009	1	0	0	13	13	0.00185	2	5.42528	NC_007113.6	17130020	17170542	6735.5	2072
eif5	3865	3170	-3336.5	-2.4695	-0.000101	-2.19131	-11.4388	2.68e-30	5.97e-29	5426	2	1	11199	5426	5426	5413	5413	1	0	0	13	13	0.0024	2	13.3071	NC_007131.6	18803167	18814366	5788	2	1	11199	5788	5788	5777	5777	1	0	0	11	11	0.0019	2	16.18	NC_007131.6	18803167	18814366	5607	2618
eif5a2	11577	11508	-11396	-5.72373	-0.000368	-5.05254	-120.493	0	0	13662	1	1	5756	13662	13662	13362	13362	1	0	0	300	300	0.0219587	1	63.9112	NC_007113.6	26183637	26189393	13955	1	1	5756	13955	13955	13676	13676	1	0	0	279	279	0.0199928	1	74.5238	NC_007113.6	26183637	26189393	13808.5	2447
eif6	804	613	-592	-2.29682	-1.82e-05	-2.0684	-2.67479	0.00748	0.035478	932	1	1	8993	932	932	886	886	1	0	0	46	46	0.0493562	1	2.71241	NC_007117.6	52339637	52348630	1165	1	1	8993	1164	1165	1120	1121	0.999108	0	0	44	44	0.0377682	1	3.90983	NC_007117.6	52339637	52348630	1048.5	552
ela2	23	20	-17.5	-4.18182	-5.6e-07	-3.65683	-3.34418	0.000825	0.00474	19	1	1	5446	17	19	16	18	0.888889	0	0	1	1	0.0526316	1	0.0909957	NC_007119.6	21344203	21349649	27	1	1	5446	24	27	22	25	0.88	0	0	2	2	0.0740741	1	0.143986	NC_007119.6	21344203	21349649	23	4
ela2l	103	102	-71	-4.64103	-2.22e-06	-4.02355	-2.55958	0.0104799	0.0478341	122	1	1	3389	122	122	107	107	1	0	0	15	15	0.122951	1	0.869237	NC_007119.6	21336969	21340358	59	1	1	3389	59	59	53	53	1	0	0	6	6	0.101695	1	0.490525	NC_007119.6	21336969	21340358	90.5	20
elavl1	2908	2766	-2606.5	-2.47677	-7.89e-05	-2.18633	-41.1803	0	0	4141	5	0	10854	4141	4141	4137	4137	1	0	0	4	4	0.000966	3	10.4935	NC_007113.6	37140880	37151734	4602	5	0	10854	4602	4602	4599	4599	1	0	0	3	3	0.000652	3	13.2902	NC_007113.6	37140880	37151734	4371.5	1836
elfn1b	440	421	-347.5	-4.45771	-1.1e-05	-3.8842	-5.80044	6.61e-09	6.58e-08	531	1	1	155045	36	531	36	531	0.0677966	0	0	0	0	0	1	0.0942894	NC_007112.6	8873087	9028132	365	1	1	155045	23	365	23	365	0.0630137	0	0	0	0	0	1	0.07384	NC_007112.6	8873087	9028132	448	91
elmo1	1012	852	-912	-3.07745	-2.85e-05	-2.73413	-12.0561	1.8e-33	4.26e-32	1371	8	0	175914	1368	1371	1368	1371	0.997812	0	0	0	0	0	5	0.214567	NC_007130.6	34300468	34476382	1331	8	0	175914	1329	1331	1329	1331	0.998497	0	0	0	0	0	5	0.23732	NC_007130.6	34300468	34476382	1351	519
elnb	527	407	433	1.99312	1.8e-05	2.2274	5.87421	4.25e-09	4.29e-08	376	8	0	40856	373	376	365	368	0.991848	0	0	8	8	0.0212766	2	0.247981	NC_007132.6	40816449	40857305	496	8	0	40856	495	496	485	486	0.997942	0	0	10	10	0.0201613	2	0.37311	NC_007132.6	40816449	40857305	436	903
elovl1b	3675	3083	-3200.5	-2.72534	-9.86e-05	-2.41913	-12.7397	3.56e-37	9.03e-36	4877	5	0	58130	4874	4877	4867	4870	0.999384	0	0	7	7	0.00144	5	2.30651	NC_007122.6	13036513	13094643	5234	5	1	58130	5233	5234	5232	5233	0.999809	0	0	1	1	0.000191	5	2.82363	NC_007122.6	13036513	13094643	5055.5	2151
elovl5	160	158	-148	-4.7	-4.74e-06	-4.14886	-13.0436	6.91e-39	1.81e-37	177	2	2	23205	175	177	173	175	0.988571	0	0	2	2	0.0112994	2	0.207626	NC_007124.6	2236622	2259827	199	2	2	23205	198	199	195	196	0.994898	0	0	3	3	0.0150754	2	0.26493	NC_007124.6	2236622	2259827	188	39
elovl6	68	40	-53.5	-2.57353	-1.65e-06	-2.31097	-3.1915	0.00142	0.00778	88	1	1	21309	88	88	82	82	1	0	0	6	6	0.0681818	1	0.105944	NC_007125.6	35906411	35927720	87	1	1	21309	87	87	80	80	1	0	0	7	7	0.0804598	1	0.117756	NC_007125.6	35906411	35927720	87.5	48
elp2	192	171	-156	-2.91411	-4.92e-06	-2.60539	-3.54441	0.000394	0.00239	212	2	0	50803	212	212	210	210	1	0	0	2	2	0.00943	2	0.113804	NC_007130.6	35104523	35155326	263	2	1	50803	263	263	261	261	1	0	0	2	2	0.00761	2	0.161142	NC_007130.6	35104523	35155326	237.5	92
emd	652	618	-621	-2.78963	-1.91e-05	-2.4625	-21.627	1e-103	5.53e-102	954	3	0	8552	953	954	953	954	0.998952	0	0	0	0	0	2	3.07119	NC_007134.6	19887331	19895883	982	3	0	8552	982	982	981	981	1	0	0	1	1	0.00102	2	3.59797	NC_007134.6	19887331	19895883	968	364
eme1	39	37	-36	-3.76923	-1.14e-06	-3.33148	-5.98382	2.18e-09	2.25e-08	47	2	0	11457	47	47	46	46	1	0	0	1	1	0.0212766	2	0.110538	NC_007123.6	21551602	21563059	51	2	0	11457	51	51	50	50	1	0	0	1	1	0.0196078	2	0.136885	NC_007123.6	21551602	21563059	49	14
eml4	776	669	-704	-2.42366	-2.13e-05	-2.1443	-14.3572	9.6e-47	2.87e-45	1180	1	1	77171	1179	1180	1165	1166	0.999142	0	0	14	14	0.0118644	1	0.415978	NC_007124.6	2790960	2868131	1217	1	1	77171	1217	1217	1209	1209	1	0	0	8	8	0.00657	1	0.491393	NC_007124.6	2790960	2868131	1198.5	548
emp1	26	17	-19.5	-4	-6.2e-07	-3.44951	-2.85573	0.00429	0.0214754	24	8	0	7645	24	24	21	21	1	0	0	3	3	0.125	5	0.0756254	NC_007112.6	44631024	44638669	28	8	0	7645	28	28	27	27	1	0	0	1	1	0.0357143	5	0.110775	NC_007112.6	44631024	44638669	26	2
emp3b	45	43	-37.5	-2.2931	-1.11e-06	-2.0201	-4.65373	3.26e-06	2.57e-05	73	2	0	15519	73	73	70	70	1	0	0	3	3	0.0410959	2	0.124183	NC_007134.6	18852699	18868218	60	2	1	15519	60	60	57	57	1	0	0	3	3	0.05	2	0.115204	NC_007134.6	18852699	18868218	66.5	28
endog	264	234	-243.5	-2.39943	-7.33e-06	-2.11894	-11.6693	1.83e-31	4.17e-30	423	1	1	4129	423	423	418	418	1	0	0	5	5	0.0118203	1	2.78713	NC_007119.6	12080391	12084520	412	1	1	4129	412	412	409	409	1	0	0	3	3	0.00728	1	3.10696	NC_007119.6	12080391	12084520	417.5	189
endouc	307	259	-247	-2.59355	-7.61e-06	-2.28957	-3.18617	0.00144	0.00791	366	1	1	8129	366	366	365	365	1	0	0	1	1	0.00273	1	1.23618	NC_007129.6	15490805	15498934	438	1	1	8129	438	438	437	437	1	0	0	1	1	0.00228	1	1.68617	NC_007129.6	15490805	15498934	402	131
eno1b	366	359	-355	-7.7619	-1.16e-05	-6.85671	-22.5888	5.59e-113	3.3e-111	400	1	1	7621	400	400	394	394	1	0	0	6	6	0.015	1	1.42335	NC_007117.6	40664251	40671872	415	1	1	7621	415	415	405	405	1	0	0	10	10	0.0240964	1	1.66686	NC_007117.6	40664251	40671872	407.5	56
enosf1	256	255	-211.5	-2.83117	-6.67e-06	-2.5325	-3.02572	0.00248	0.0130351	283	2	1	20775	283	283	281	281	1	0	0	2	2	0.00707	2	0.372384	NC_007118.6	56807792	56828567	371	2	1	20775	371	371	371	371	1	0	0	0	0	0	2	0.560131	NC_007118.6	56807792	56828567	327	116
enox1	54	45	-43	-2.7551	-1.32e-06	-2.43167	-5.35316	8.64e-08	7.89e-07	74	2	1	259400	66	74	66	74	0.891892	0	0	0	0	0	2	0.00785	NC_007120.6	18301877	18561277	61	2	1	259400	59	61	59	61	0.967213	0	0	0	0	0	2	0.00738	NC_007120.6	18301877	18561277	67.5	29
enpep	127	106	-107	-2.79832	-3.27e-06	-2.44563	-5.64422	1.66e-08	1.6e-07	176	1	1	37754	176	176	165	165	1	0	0	11	11	0.0625	1	0.120323	NC_007124.6	12411159	12448913	157	1	1	37754	157	157	152	152	1	0	0	5	5	0.0318471	1	0.126281	NC_007124.6	12411159	12448913	166.5	49
enpp1	1129	1119	-1046	-11.3564	-3.43e-05	-10.0247	-40.8712	0	0	1069	3	0	117778	1065	1069	1061	1065	0.996244	0	0	4	4	0.00374	2	0.24895	NC_007131.6	13507256	13625034	1225	3	0	117778	1218	1225	1214	1221	0.994267	0	0	4	4	0.00327	2	0.325168	NC_007131.6	13507256	13625034	1147	106
enpp4	110	97	-101.5	-2.57364	-3.1e-06	-2.27763	-8.34916	6.88e-17	1.04e-15	168	1	1	11501	164	168	160	164	0.97561	0	0	4	4	0.0238095	1	0.392586	NC_007128.6	5441917	5453418	164	1	1	11501	161	164	155	158	0.981013	0	0	6	6	0.0365854	1	0.430902	NC_007128.6	5441917	5453418	166	71
enpp6	40	39	-31	-6.63636	-1.03e-06	-5.97088	-2.86866	0.00412	0.0206978	28	1	1	28347	28	28	25	25	1	0	0	3	3	0.107143	1	0.0242806	NC_007125.6	3941154	3969501	45	1	1	28347	45	45	45	45	1	0	0	0	0	0	1	0.0497923	NC_007125.6	3941154	3969501	36.5	6
entpd1	2648	2141	-2275	-2.60834	-6.97e-05	-2.31767	-10.0254	1.18e-23	2.22e-22	3809	2	1	36955	3800	3809	3796	3805	0.997635	0	0	4	4	0.00105	2	2.8347	NC_007123.6	30625894	30662849	3570	2	1	36955	3568	3570	3556	3558	0.999438	0	0	12	12	0.00336	2	3.01988	NC_007123.6	30625894	30662849	3689.5	1668
entpd2a.1	479	465	-371.5	-4.99462	-1.18e-05	-4.33678	-4.98253	6.28e-07	5.3e-06	565	1	1	15641	565	565	560	560	1	0	0	5	5	0.00885	1	0.985711	NC_007116.6	28971644	28987285	364	1	1	15641	364	364	362	362	1	0	0	2	2	0.0055	1	0.72594	NC_007116.6	28971644	28987285	464.5	86
entpd4	328	318	-294	-2.7093	-9.02e-06	-2.3916	-14.6331	1.73e-48	5.35e-47	495	2	1	29447	494	495	472	473	0.997886	0	0	22	22	0.0444444	2	0.442228	NC_007119.6	50162133	50191580	437	2	1	29447	437	437	427	427	1	0	0	10	10	0.0228833	2	0.454824	NC_007119.6	50162133	50191580	466	167
entpd8	298	261	-249.5	-3.17904	-7.92e-06	-2.84498	-4.27528	1.91e-05	0.000138	334	1	1	18220	334	334	327	327	1	0	0	7	7	0.0209581	1	0.494112	NC_007117.6	41041614	41059834	394	1	1	18220	394	394	388	388	1	0	0	6	6	0.0152284	1	0.667944	NC_007117.6	41041614	41059834	364	133
eogt	133	124	-125	-3.10084	-3.88e-06	-2.71868	-10.2129	1.74e-24	3.36e-23	181	2	0	29498	181	181	176	176	1	0	0	5	5	0.0276243	1	0.164265	NC_007122.6	17591312	17620810	188	2	0	29498	188	188	184	184	1	0	0	4	4	0.0212766	1	0.195651	NC_007122.6	17591312	17620810	184.5	55
epb41l4b	19	14	-14	-3.54545	-4.52e-07	-3.20641	-3.31286	0.000924	0.00526	17	3	0	43091	17	17	17	17	1	0	0	0	0	0	2	0.0108615	NC_007127.6	26727290	26770381	22	3	0	43091	22	22	22	22	1	0	0	0	0	0	2	0.0160137	NC_007127.6	26727290	26770381	19.5	8
ephx2	1162	960	-921	-2.27386	-2.75e-05	-2.01412	-9.0403	1.56e-19	2.59e-18	1784	1	1	59840	1784	1784	1574	1574	1	0	0	210	210	0.117713	1	0.724168	NC_007128.6	5859014	5918854	1504	1	1	59840	1501	1504	1370	1373	0.997815	0	0	131	131	0.0871011	1	0.719674	NC_007128.6	5859014	5918854	1644	824
epm2a	34	27	26.5	1.86885	1.12e-06	2.08903	4.67167	2.99e-06	2.36e-05	27	1	1	31005	26	27	24	25	0.96	0	0	2	2	0.0740741	1	0.0221991	NC_007134.6	1517484	1548489	34	1	1	31005	32	34	29	31	0.935484	0	0	3	3	0.0882353	1	0.0313608	NC_007134.6	1517484	1548489	30.5	61
epn3b	14	12	-12	-2.33333	-3.6e-07	-2.0661	-2.68599	0.00723	0.0344185	22	1	1	21531	22	22	22	22	1	0	0	0	0	0	1	0.028131	NC_007112.6	56604902	56626433	20	1	1	21531	20	20	19	19	1	0	0	1	1	0.05	1	0.0276787	NC_007112.6	56604902	56626433	21	10
epor	264	224	-211.5	-2.30556	-6.39e-06	-2.03849	-2.96604	0.00302	0.0155758	341	1	1	17019	341	341	310	310	1	0	0	31	31	0.0909091	1	0.50148	NC_007114.6	14394226	14411245	406	1	1	17019	406	406	371	371	1	0	0	35	35	0.0862069	1	0.683749	NC_007114.6	14394226	14411245	373.5	142
epsti1	374	355	-354.5	-2.32523	-1.06e-05	-2.05257	-14.5188	9.21e-48	2.8e-46	612	1	1	57015	599	612	583	596	0.978188	0	0	16	16	0.0261438	1	0.287795	NC_007120.6	18150941	18207956	632	1	1	57015	614	632	592	610	0.970492	0	0	22	22	0.0348101	1	0.335581	NC_007120.6	18150941	18207956	622	277
erap1b	573	425	-427	-2.59925	-1.34e-05	-2.34769	-2.94065	0.00328	0.0167923	622	3	0	13250	622	622	621	621	1	0	0	1	1	0.00161	3	1.29033	NC_007116.6	25634268	25647518	766	3	0	13250	766	766	764	764	1	0	0	2	2	0.00261	3	1.80856	NC_007116.6	25634268	25647518	694	341
ercc6l	330	256	-291	-3.82524	-9.28e-06	-3.42963	-7.19862	6.08e-13	7.79e-12	396	3	0	15929	396	396	396	396	1	0	0	0	0	0	2	0.684436	NC_007116.6	23406794	23422723	392	3	0	15929	392	392	391	391	1	0	0	1	1	0.00255	2	0.769919	NC_007116.6	23406794	23422723	394	140
ergic1	555	543	-506.5	-2.58281	-1.54e-05	-2.27994	-18.6558	1.13e-77	5.07e-76	784	3	0	46893	784	784	763	763	1	0	0	21	21	0.0267857	3	0.447964	NC_007125.6	15462531	15509424	869	3	1	46893	869	869	836	836	1	0	0	33	33	0.0379747	3	0.559184	NC_007125.6	15462531	15509424	826.5	314
eri1	295	236	-255	-2.63987	-7.83e-06	-2.34473	-8.03973	9e-16	1.3e-14	421	1	1	8138	419	421	418	420	0.995238	0	0	1	1	0.00238	1	1.42088	NC_007132.6	19871124	19879264	400	1	1	8138	400	400	400	400	1	0	0	0	0	0	1	1.5417	NC_007132.6	19871124	19879264	410.5	185
erich2	13	11	-12	-13	-3.96e-07	-11.7631	-4.28067	1.86e-05	0.000135	13	5	0	9694	13	13	13	13	1	0	0	0	0	0	3	0.0369204	NC_007117.6	3655416	3665110	13	5	0	9694	13	13	13	13	1	0	0	0	0	0	3	0.0420627	NC_007117.6	3655416	3665110	13	2
ero1a	783	690	-648.5	-3.92777	-2.06e-05	-3.48791	-10.6908	1.12e-26	2.31e-25	958	1	1	11209	951	958	925	928	0.996767	0	0	26	30	0.0313152	1	2.27933	NC_007128.6	15010285	15021494	782	1	1	11209	781	782	764	764	1	0	0	17	18	0.0230179	1	2.13788	NC_007128.6	15010285	15021494	870	268
esco2	134	98	-111	-2.44156	-3.37e-06	-2.17238	-5.27419	1.33e-07	1.2e-06	183	2	0	14507	183	183	181	181	1	0	0	2	2	0.010929	2	0.3435	NC_007131.6	39441819	39456326	193	2	1	14507	193	193	191	191	1	0	0	2	2	0.0103627	2	0.412964	NC_007131.6	39441819	39456326	188	95
esf1	412	363	-366.5	-2.33515	-1.1e-05	-2.06316	-12.9579	2.12e-38	5.51e-37	620	1	1	16982	620	620	619	619	1	0	0	1	1	0.00161	1	1.00352	NC_007112.6	50559184	50576166	662	1	1	16982	659	662	657	660	0.995455	0	0	2	2	0.00302	1	1.21902	NC_007112.6	50559184	50576166	641	299
esrp1	21	17	-15.5	-8.75	-5.09e-07	-8.01224	-3.96469	7.35e-05	0.000494	21	2	0	31082	21	21	21	21	1	0	0	0	0	0	2	0.018601	NC_007127.6	26772212	26803294	14	2	0	31082	14	14	14	14	1	0	0	0	0	0	2	0.0141278	NC_007127.6	26772212	26803294	17.5	4
esrp2	26	19	-21	-7	-6.88e-07	-6.45496	-4.0102	6.07e-05	0.000412	23	4	0	27008	23	23	23	23	1	0	0	0	0	0	4	0.0234456	NC_007118.6	34523351	34550359	26	4	0	27008	26	26	26	26	1	0	0	0	0	0	4	0.0301952	NC_007118.6	34523351	34550359	24.5	7
esyt1a	971	943	-897	-7.27273	-2.92e-05	-6.42493	-34.2488	4.56e-257	4.53e-255	980	1	1	39043	973	980	918	925	0.992432	0	0	55	55	0.0561224	1	0.652266	NC_007134.6	25381090	25420133	1100	1	1	39043	1091	1100	1053	1062	0.991525	0	0	38	38	0.0345455	1	0.853175	NC_007134.6	25381090	25420133	1040	157
etf1b	5136	4991	-4769.5	-3.19136	-0.000149	-2.81713	-64.2109	0	0	6652	1	1	9053	6652	6652	6645	6645	1	0	0	7	7	0.00105	1	20.2082	NC_007121.6	21477338	21486391	7240	1	1	9053	7240	7240	7233	7233	1	0	0	7	7	0.000967	1	25.0601	NC_007121.6	21477338	21486391	6946	2249
etfb	116	116	101	2.23171	4.21e-06	2.5431	4.71876	2.37e-06	1.9e-05	82	1	0	14377	0	82	0	82	0	0	0	0	0	0	1	0.157026	NC_007127.6	50010509	50024886	82	1	0	14377	0	82	0	82	0	0	0	0	0	0	1	0.178897	NC_007127.6	50010509	50024886	82	168
etnk2	53	50	-47.5	-2.46154	-1.44e-06	-2.17289	-5.5356	3.1e-08	2.93e-07	84	1	1	31776	81	84	75	78	0.961538	0	0	6	6	0.0714286	1	0.0675805	NC_007122.6	37581499	37613275	76	1	1	31776	72	76	65	69	0.942029	0	0	7	7	0.0921053	1	0.0681093	NC_007122.6	37581499	37613275	80	31
ets2	771	727	-662.5	-2.72977	-2.02e-05	-2.39439	-15.5649	1.26e-54	4.25e-53	1132	3	1	9071	1132	1132	1128	1128	1	0	0	4	4	0.00353	3	3.42358	NC_007121.6	187744	196815	959	3	1	9071	959	959	958	958	1	0	0	1	1	0.00104	3	3.31258	NC_007121.6	187744	196815	1045.5	361
etv6	17	12	-14.5	-2.38095	-4.36e-07	-2.1036	-2.9403	0.00328	0.0168091	25	1	0	296	0	25	0	25	0	0	0	0	0	0	1	2.32528	NW_003337254.2	5151	5447	25	1	0	296	0	25	0	25	0	0	0	0	0	0	1	2.64914	NW_003337254.2	5151	5447	25	13
eva1a	177	150	-153	-3.91429	-4.83e-06	-3.40509	-6.98024	2.95e-12	3.62e-11	216	2	2	36934	216	216	216	216	1	0	0	0	0	0	2	0.16101	NC_007128.6	32619072	32656006	195	2	2	36934	195	195	191	191	1	0	0	4	4	0.0205128	2	0.162205	NC_007128.6	32619072	32656006	205.5	39
evi5a	25	18	-19.5	-2.69565	-5.93e-07	-2.3523	-3.02347	0.0025	0.0131289	33	4	0	49479	32	33	30	31	0.967742	0	0	2	2	0.0606061	1	0.0172491	NC_007113.6	10925989	10975468	29	4	0	49479	29	29	28	28	1	0	0	1	1	0.0344828	1	0.0177498	NC_007113.6	10925989	10975468	31	8
evla	403	345	-335	-3.9386	-1.07e-05	-3.5088	-9.61089	7.19e-22	1.29e-20	488	9	1	75513	460	488	457	485	0.942268	0	0	3	3	0.00615	9	0.176826	NC_007128.6	30883531	30959044	410	9	1	75513	398	410	398	410	0.970732	0	0	0	0	0	9	0.170302	NC_007128.6	30883531	30959044	449	143
exd1	6	6	5.5	3.75	2.16e-07	4.24506	2.69198	0.0071	0.0338833	2	1	1	4520	2	2	1	1	1	0	0	1	1	0.5	1	0.00609	NC_007128.6	53236874	53241394	2	1	1	4520	2	2	2	2	1	0	0	0	0	0	1	0.0138787	NC_007128.6	53236874	53241394	2	8
exoc8	559	552	-537.5	-2.46658	-1.63e-05	-2.17733	-18.6473	1.33e-77	5.93e-76	922	1	1	2295	922	922	884	884	1	0	0	38	38	0.0412148	1	10.6046	NC_007131.6	3977562	3979857	886	1	1	2295	886	886	855	855	1	0	0	31	31	0.0349887	1	11.6853	NC_007131.6	3977562	3979857	904	370
exosc4	559	493	-477.5	-2.73007	-1.47e-05	-2.41608	-13.9155	5.1e-44	1.47e-42	705	1	1	4543	705	705	688	688	1	0	0	17	17	0.0241135	1	4.16938	NC_007113.6	1596587	1601130	802	1	1	4543	802	802	791	791	1	0	0	11	11	0.0137157	1	5.46123	NC_007113.6	1596587	1601130	753.5	309
exosc6	379	375	-369.5	-3.07584	-1.15e-05	-2.71515	-17.559	5.08e-69	2.09e-67	555	1	1	1015	555	555	553	553	1	0	0	2	2	0.0036	1	14.9998	NC_007118.6	28892640	28893655	540	1	1	1015	540	540	536	536	1	0	0	4	4	0.00741	1	16.5636	NC_007118.6	28892640	28893655	547.5	176
exosc7	153	125	-135	-2.5	-4.1e-06	-2.21434	-7.57653	3.55e-14	4.8e-13	221	1	1	9017	218	221	217	220	0.986364	0	0	1	1	0.00453	1	0.671718	NC_007130.6	2794249	2803266	229	1	1	9017	227	229	227	229	0.991266	0	0	0	0	0	1	0.796581	NC_007130.6	2794249	2803266	225	104
exosc9	219	194	-180.5	-3.18788	-5.74e-06	-2.85243	-3.90449	9.44e-05	0.000625	237	1	1	8655	237	237	236	236	1	0	0	1	1	0.00422	1	0.750708	NC_007112.6	18390563	18399218	289	1	1	8655	289	289	289	289	1	0	0	0	0	0	1	1.04734	NC_007112.6	18390563	18399218	263	95
ezh2	272	255	-257.5	-2.79443	-7.93e-06	-2.46757	-13.9429	3.47e-44	1e-42	395	1	1	18920	389	395	383	389	0.984576	0	0	6	6	0.0151899	1	0.56605	NC_007135.6	17201115	17220035	407	1	1	18920	400	407	397	404	0.982673	0	0	3	3	0.00737	1	0.669756	NC_007135.6	17201115	17220035	401	152
ezra	21	19	-17	-2.41667	-5.24e-07	-2.16182	-3.34665	0.000818	0.0047	26	1	1	36517	26	26	25	25	1	0	0	1	1	0.0384615	1	0.0188483	NC_007128.6	45430381	45466898	32	1	1	36517	32	32	29	29	1	0	0	3	3	0.09375	1	0.0249092	NC_007128.6	45430381	45466898	29	13
ezrb	1721	1672	-1554	-2.69005	-4.76e-05	-2.3746	-33.5021	4.51e-246	4.37e-244	2331	2	2	58307	2328	2331	2294	2297	0.998694	0	0	34	34	0.014586	2	1.08459	NC_007131.6	13671205	13729512	2616	2	1	58307	2610	2616	2581	2587	0.997681	0	0	29	29	0.0110856	2	1.39166	NC_007131.6	13671205	13729512	2473.5	944
f11r.1	243	229	-172.5	-3.26974	-5.31e-06	-2.85724	-3.31092	0.00093	0.0053	312	1	1	17181	312	312	285	285	1	0	0	27	27	0.0865385	1	0.456691	NC_007116.6	29231252	29248433	185	1	1	17181	185	185	171	171	1	0	0	14	14	0.0756757	1	0.312179	NC_007116.6	29231252	29248433	248.5	83
f13a1a.1	1644	1565	1195	18.4453	4.62e-05	20.4274	2.55822	0.0105209	0.0479851	29	1	1	20427	29	29	29	29	1	0	0	0	0	0	1	0.0390859	NC_007135.6	2499152	2519579	108	1	1	20427	108	108	107	107	1	0	0	1	1	0.00926	1	0.164299	NC_007135.6	2499152	2519579	68.5	854
f13a1b	2605	2248	-2173.5	-5.6492	-7.15e-05	-5.13097	-4.59789	4.27e-06	3.32e-05	2388	1	1	44406	2370	2388	2370	2388	0.992462	0	0	0	0	0	1	1.48054	NC_007118.6	8024815	8069221	2894	1	1	44406	2884	2894	2883	2893	0.996543	0	0	1	1	0.000346	1	2.04345	NC_007118.6	8024815	8069221	2641	646
f5	1494	1444	-1181.5	-9.81716	-3.95e-05	-8.73176	-3.12404	0.00178	0.00964	1028	1	1	20992	1028	1028	1027	1027	1	0	0	1	1	0.000973	1	1.34692	NC_007120.6	34317819	34338811	1603	1	1	20992	1603	1603	1603	1603	1	0	0	0	0	0	1	2.39517	NC_007120.6	34317819	34338811	1315.5	109
fa2h	18	11	-13.5	-4	-4.34e-07	-3.6432	-2.71626	0.0066	0.0316778	17	1	1	996	17	17	17	17	1	0	0	0	0	0	1	0.469911	NC_007136.6	13517306	13518302	19	1	1	996	19	19	18	18	1	0	0	1	1	0.0526316	1	0.566852	NC_007136.6	13517306	13518302	18	8
fabp3	9743	7031	7543	1.85716	0.000325	2.11623	12.6607	0	0	10156	1	1	9659	10153	10156	10141	10144	0.999704	0	0	12	12	0.00118	1	28.9137	NC_007130.6	43414182	43423841	7444	1	1	9659	7442	7444	7439	7441	0.999731	0	0	3	3	0.000403	1	24.1633	NC_007130.6	43414182	43423841	8800	17187
fabp7a	17	16	-15	-2.30435	-4.48e-07	-2.03413	-2.96621	0.00302	0.0155692	28	1	1	2348	28	28	27	27	1	0	0	1	1	0.0357143	1	0.316586	NC_007128.6	15425594	15427942	25	1	1	2348	25	25	25	25	1	0	0	0	0	0	1	0.333963	NC_007128.6	15425594	15427942	26.5	11
fabp7b	164	163	-160.5	-108	-5.33e-06	-96.7752	-17.7091	3.57e-70	1.48e-68	165	1	1	1469	159	165	156	162	0.962963	0	0	3	3	0.0181818	1	3.03612	NC_007131.6	40472157	40473626	159	1	1	1469	148	159	147	158	0.93038	0	0	1	1	0.00629	1	3.37359	NC_007131.6	40472157	40473626	162	2
faf2	377	340	-351.5	-2.52495	-1.07e-05	-2.22965	-14.4737	1.78e-47	5.37e-46	589	1	1	19774	588	589	503	504	0.998016	0	0	85	85	0.144312	1	0.701717	NC_007125.6	45843286	45863060	575	1	1	19774	574	575	521	522	0.998084	0	0	53	53	0.0921739	1	0.828004	NC_007125.6	45843286	45863060	582	249
fah	686	682	-681	-3.26246	-2.13e-05	-2.87989	-24.5076	1.23e-132	8.23e-131	979	1	1	23110	974	979	973	978	0.994888	0	0	1	1	0.00102	1	1.16511	NC_007118.6	10424672	10447782	985	1	1	23110	981	985	981	985	0.995939	0	0	0	0	0	1	1.33688	NC_007118.6	10424672	10447782	982	303
fam117ab	162	160	-157	-4.7381	-5.04e-06	-4.18248	-13.4656	2.49e-41	6.82e-40	195	1	1	26597	195	195	191	191	1	0	0	4	4	0.0205128	1	0.197709	NC_007123.6	9811632	9838229	203	1	1	26597	203	203	202	202	1	0	0	1	1	0.00493	1	0.238218	NC_007123.6	9811632	9838229	199	41
fam129ab	616	498	-522.5	-2.37863	-1.58e-05	-2.10992	-9.24541	2.34e-20	3.97e-19	867	1	1	53592	866	867	837	838	0.998807	0	0	29	29	0.0334487	1	0.430497	NC_007113.6	23639996	23693588	936	1	1	53592	931	936	906	911	0.994512	0	0	25	25	0.0267094	1	0.533181	NC_007113.6	23639996	23693588	901.5	438
fam129bb	982	965	-906.5	-3.57163	-2.86e-05	-3.1528	-29.3889	7.63e-190	6.52e-188	1192	1	1	52219	1191	1192	1122	1123	0.99911	0	0	69	69	0.0578859	1	0.592076	NC_007116.6	28317687	28369906	1326	1	1	52219	1324	1326	1250	1252	0.998403	0	0	74	74	0.0558069	1	0.752025	NC_007116.6	28317687	28369906	1259	344
fam150a	44	30	26	2.2381	1.07e-06	2.55065	2.67523	0.00747	0.0354438	28	2	0	23540	28	28	26	26	1	0	0	2	2	0.0714286	1	0.0304084	NC_007119.6	18427369	18450909	14	2	0	23540	14	14	13	13	1	0	0	1	1	0.0714286	1	0.0173218	NC_007119.6	18427369	18450909	21	58
fam155b	13	9	-10.5	-3.625	-3.29e-07	-3.1495	-2.7444	0.00606	0.0293052	15	1	1	6958	15	15	15	15	1	0	0	0	0	0	1	0.0593517	NC_007116.6	35815469	35822427	14	1	1	6958	14	14	13	13	1	0	0	1	1	0.0714286	1	0.0586024	NC_007116.6	35815469	35822427	14.5	2
fam175a	146	128	-134.5	-3.31897	-4.22e-06	-2.93725	-9.84247	7.39e-23	1.36e-21	195	1	1	9018	195	195	185	185	1	0	0	10	10	0.0512821	1	0.564791	NC_007132.6	19283263	19292281	190	1	1	9018	190	190	175	175	1	0	0	15	15	0.0789474	1	0.608674	NC_007132.6	19283263	19292281	192.5	67
fam198b	687	625	-607.5	-2.86923	-1.88e-05	-2.5361	-18.164	9.96e-74	4.28e-72	981	2	0	7488	981	981	952	952	1	0	0	29	29	0.0295617	1	3.50024	NC_007125.6	35536555	35544043	884	2	0	7488	884	884	849	849	1	0	0	35	35	0.0395928	1	3.5563	NC_007125.6	35536555	35544043	932.5	356
fam19a5b	21	17	-17	-3.125	-5.24e-07	-2.71271	-3.75578	0.000173	0.0011	27	1	1	74934	27	27	27	27	1	0	0	0	0	0	1	0.00992	NC_007136.6	29470003	29544937	23	1	1	74934	23	23	23	23	1	0	0	0	0	0	1	0.00963	NC_007136.6	29470003	29544937	25	6
fam212b	155	142	-111.5	-4.32836	-3.51e-06	-3.78959	-3.65926	0.000253	0.00158	182	2	0	8303	181	182	181	182	0.994505	0	0	0	0	0	2	0.603479	NC_007119.6	28239921	28248224	108	2	1	8303	107	108	107	108	0.990741	0	0	0	0	0	2	0.407986	NC_007119.6	28239921	28248224	145	40
fam213ab	50	47	41.5	3.51515	1.64e-06	3.98576	6.71642	1.86e-11	2.19e-10	18	1	1	3933	18	18	16	16	1	0	0	2	2	0.111111	1	0.112001	NC_007123.6	47907976	47911909	15	1	1	3933	15	15	14	14	1	0	0	1	1	0.0666667	1	0.111651	NC_007123.6	47907976	47911909	16.5	65
fam26e.1	80	67	-72.5	-2.88312	-2.24e-06	-2.55105	-6.9037	5.07e-12	6.14e-11	110	2	1	15922	109	110	109	110	0.990909	0	0	0	0	0	2	0.190205	NC_007127.6	32251540	32267462	112	2	1	15922	111	112	111	112	0.991071	0	0	0	0	0	2	0.220636	NC_007127.6	32251540	32267462	111	45
fam26f	237	220	-220	-7.56716	-7.18e-06	-6.72894	-15.4663	5.86e-54	1.96e-52	245	1	1	6763	245	245	242	242	1	0	0	3	3	0.0122449	1	0.98515	NC_007127.6	32272633	32279396	262	1	1	6763	262	262	262	262	1	0	0	0	0	0	1	1.21512	NC_007127.6	32272633	32279396	253.5	42
fam45a	482	420	-435	-3.14286	-1.35e-05	-2.74617	-8.11879	4.71e-16	6.9e-15	622	1	1	11563	622	622	617	617	1	0	0	5	5	0.00804	1	1.46906	NC_007124.6	9487124	9498687	654	1	1	11563	654	654	647	647	1	0	0	7	7	0.0107034	1	1.75505	NC_007124.6	9487124	9498687	638	172
fam49a	689	636	-630.5	-7.89071	-2.06e-05	-7.04572	-19.6795	3.23e-86	1.57e-84	754	4	0	50240	754	754	754	754	1	0	0	0	0	0	3	0.413188	NC_007130.6	31046144	31096384	690	4	0	50240	690	690	690	690	1	0	0	0	0	0	3	0.430781	NC_007130.6	31046144	31096384	722	118
fam49ba	529	480	-497	-6.61582	-1.62e-05	-5.90272	-16.935	2.48e-64	9.62e-63	578	2	0	47016	578	578	576	576	1	0	0	2	2	0.00346	1	0.33729	NC_007113.6	32232053	32279069	593	2	0	47016	593	593	590	590	1	0	0	3	3	0.00506	1	0.393607	NC_007113.6	32232053	32279069	585.5	113
fam49bb	256	233	-243.5	-2.63973	-7.45e-06	-2.33322	-13.1242	2.39e-39	6.31e-38	391	1	1	103942	389	391	364	365	0.99726	0	0	25	26	0.0664962	1	0.0966781	NC_007135.6	10653011	10756953	393	1	1	103942	391	393	380	382	0.994764	0	0	11	11	0.0279898	1	0.115273	NC_007135.6	10653011	10756953	392	160
fam53b	1781	1627	-1529	-2.48447	-4.68e-05	-2.19918	-9.282	1.66e-20	2.83e-19	2384	2	1	54180	2376	2384	2365	2373	0.996629	0	0	11	11	0.00461	2	1.20583	NC_007123.6	46867592	46921772	2734	2	1	54180	2733	2734	2725	2726	0.999633	0	0	8	8	0.00293	2	1.57813	NC_007123.6	46867592	46921772	2559	953
fam65b	555	395	-437.5	-2.35031	-1.32e-05	-2.09541	-5.32503	1.01e-07	9.14e-07	799	3	1	114830	797	799	787	789	0.997465	0	0	10	10	0.0125156	3	0.189168	NC_007130.6	32005800	32120630	724	3	1	114830	724	724	711	711	1	0	0	13	13	0.0179558	3	0.19421	NC_007130.6	32005800	32120630	761.5	404
fam81b	11	10	-8	-3.28571	-2.47e-07	-2.88455	-2.62988	0.00854	0.0398332	14	1	1	29781	14	14	14	14	1	0	0	0	0	0	1	0.0129424	NC_007116.6	50138998	50168779	9	1	1	29781	9	9	9	9	1	0	0	0	0	0	1	0.00948	NC_007116.6	50138998	50168779	11.5	4
fam83hb	774	722	-704	-3.04058	-2.18e-05	-2.66762	-12.2817	1.14e-34	2.75e-33	1005	2	1	28225	1005	1005	987	987	1	0	0	18	18	0.0179104	2	0.962741	NC_007130.6	44015788	44044013	1093	2	1	28225	1093	1093	1079	1079	1	0	0	14	14	0.0128088	2	1.19907	NC_007130.6	44015788	44044013	1049	319
fam84a	306	269	-265	-4.25153	-8.41e-06	-3.70249	-8.81152	1.24e-18	1.98e-17	369	1	1	2187	369	369	367	367	1	0	0	2	2	0.00542	1	4.62002	NC_007131.6	32853883	32856070	324	1	1	2187	324	324	323	323	1	0	0	1	1	0.00309	1	4.63245	NC_007131.6	32853883	32856070	346.5	63
fam8a1a	76	65	-70.5	-2.34286	-2.12e-06	-2.07383	-6.52797	6.67e-11	7.58e-10	123	2	1	12006	123	123	122	122	1	0	0	1	1	0.00813	2	0.279761	NC_007130.6	32614604	32626610	123	2	1	12006	123	123	122	122	1	0	0	1	1	0.00813	2	0.318726	NC_007130.6	32614604	32626610	123	58
fam91a1	352	339	-328.5	-2.4129	-9.9e-06	-2.12995	-14.3576	9.55e-47	2.86e-45	544	2	1	44371	544	544	544	544	1	0	0	0	0	0	2	0.33754	NC_007130.6	33506229	33550600	578	2	1	44371	577	578	574	575	0.998261	0	0	3	3	0.00519	2	0.406467	NC_007130.6	33506229	33550600	561	239
fam92a1	49	48	-48	-2.31507	-1.44e-06	-2.04359	-5.32485	1.01e-07	9.15e-07	84	1	1	16407	84	84	79	79	1	0	0	5	5	0.0595238	1	0.132564	NC_007130.6	33671451	33687858	85	1	1	16407	85	85	80	80	1	0	0	5	5	0.0588235	1	0.152939	NC_007130.6	33671451	33687858	84.5	37
fam98b	177	146	-150.5	-2.36199	-4.53e-06	-2.09084	-7.75368	8.93e-15	1.24e-13	250	2	2	4861	249	250	212	213	0.995305	0	0	37	37	0.148	2	1.20637	NC_007128.6	52545793	52550654	272	2	2	4861	268	272	244	248	0.983871	0	0	24	24	0.0882353	2	1.60023	NC_007128.6	52545793	52550654	261	126
fancb	31	30	-24	-10.6	-8.03e-07	-9.58945	-3.0022	0.00268	0.0139901	20	1	1	6173	20	20	20	20	1	0	0	0	0	0	1	0.089199	NC_007120.6	55323132	55329305	33	1	1	6173	32	33	29	30	0.966667	0	0	3	3	0.0909091	1	0.152434	NC_007120.6	55323132	55329305	26.5	3
fancf	21	19	-18	-2.38462	-5.42e-07	-2.10767	-3.33658	0.000848	0.00486	33	1	1	1496	33	33	33	33	1	0	0	0	0	0	1	0.607307	NC_007136.6	34789711	34791207	29	1	1	1496	29	29	29	29	1	0	0	0	0	0	1	0.608027	NC_007136.6	34789711	34791207	31	14
fancg	100	89	-71.5	-3.26984	-2.21e-06	-2.86709	-3.67982	0.000233	0.00146	126	1	1	12722	126	126	123	123	1	0	0	3	3	0.0238095	1	0.26618	NC_007116.6	40896440	40909162	80	1	1	12722	80	80	79	79	1	0	0	1	1	0.0125	1	0.194773	NC_007116.6	40896440	40909162	103	37
fap	393	386	-323	-93.2857	-1.09e-05	-79.9883	-3.69813	0.000217	0.00137	260	1	1	36322	143	260	143	260	0.55	0	0	0	0	0	1	0.197074	NC_007120.6	51693830	51730152	393	1	1	36322	231	393	230	392	0.586735	0	0	1	1	0.00255	1	0.338511	NC_007120.6	51693830	51730152	326.5	0
far1	1420	1339	-1276	-2.476	-3.86e-05	-2.18565	-28.8059	1.81e-182	1.51e-180	2244	3	0	52352	2244	2244	2242	2242	1	0	0	2	2	0.000891	2	1.17904	NC_007136.6	15983410	16035869	2037	3	0	52352	2037	2037	2032	2032	1	0	0	5	5	0.00246	2	1.21744	NC_007136.6	15983410	16035869	2140.5	905
fas	155	137	-119.5	-3.65556	-3.86e-06	-3.28992	-3.04558	0.00232	0.0122788	138	1	1	11480	133	138	123	128	0.960938	0	0	10	10	0.0724638	1	0.306969	NC_007128.6	23599895	23611375	191	1	1	11480	185	191	177	183	0.967213	0	0	8	8	0.0418848	1	0.499995	NC_007128.6	23599895	23611375	164.5	54
fat2	171	165	-135.5	-28.1	-4.44e-06	-25.0641	-5.4843	4.15e-08	3.88e-07	173	1	1	73812	172	173	172	173	0.99422	0	0	0	0	0	1	0.0645276	NC_007125.6	25806087	25879899	108	1	1	73812	108	108	107	107	1	0	0	1	1	0.00926	1	0.0454688	NC_007125.6	25806087	25879899	140.5	8
fbl	1784	1656	-1461	-4.0501	-4.74e-05	-3.63766	-3.61	0.000306	0.00189	1681	1	1	8421	1681	1681	1670	1670	1	0	0	11	11	0.00654	1	5.45983	NC_007127.6	42227626	42236047	2199	1	1	8421	2199	2199	2180	2180	1	0	0	19	19	0.00864	1	8.11988	NC_007127.6	42227626	42236047	1940	543
fbn2b	722	646	-551	-2.54775	-1.72e-05	-2.2862	-2.62969	0.00855	0.0398513	774	1	1	188591	669	774	636	741	0.8583	0	0	33	33	0.0426357	1	0.108174	NC_007133.6	4071518	4260109	1040	1	1	188591	912	1040	882	1010	0.873267	0	0	30	30	0.0288462	1	0.16798	NC_007133.6	4071518	4260109	907	394
fbxo30a	146	126	-133	-2.27885	-3.96e-06	-2.01235	-8.46917	2.47e-17	3.79e-16	240	1	1	8219	240	240	234	234	1	0	0	6	6	0.025	1	0.783832	NC_007128.6	7463061	7471280	234	1	1	8219	234	234	229	229	1	0	0	5	5	0.0213675	1	0.873923	NC_007128.6	7463061	7471280	237	114
fbxo40.1	279	253	247.5	2.14583	1.03e-05	2.43089	15.3502	0	0	229	2	0	4074	229	229	229	229	1	0	0	0	0	0	2	1.54754	NC_007132.6	22690153	22694227	203	2	0	4074	203	203	203	203	1	0	0	0	0	0	2	1.5629	NC_007132.6	22690153	22694227	216	482
fbxo5	39	30	-30.5	-2.4186	-9.39e-07	-2.16236	-4.11723	3.84e-05	0.000267	48	1	1	13226	47	48	47	48	0.979167	0	0	0	0	0	1	0.0999169	NC_007124.6	46652094	46665320	56	1	1	13226	56	56	56	56	1	0	0	0	0	0	1	0.132806	NC_007124.6	46652094	46665320	52	26
fcer1g	138	122	-128	-3.66667	-4.05e-06	-3.2458	-10.0956	5.78e-24	1.1e-22	174	1	1	9509	174	174	79	79	1	0	0	95	95	0.545977	1	0.228728	NC_007118.6	18781615	18791124	178	1	1	9509	178	178	87	87	1	0	0	91	91	0.511236	1	0.286973	NC_007118.6	18781615	18791124	176	56
fcer1gl	11	9	-8.5	-5.25	-2.77e-07	-4.5673	-3.25483	0.00114	0.00636	9	1	0	7488	0	9	0	9	0	0	0	0	0	0	1	0.0330905	NC_007113.6	57505503	57512991	12	1	0	7488	0	12	0	12	0	0	0	0	0	0	1	0.0502657	NC_007113.6	57505503	57512991	10.5	1
fcf1_1	196	178	-173	-3.10976	-5.39e-06	-2.74697	-11.592	4.53e-31	1.02e-29	241	1	1	3295	241	241	240	240	1	0	0	1	1	0.00415	1	2.00531	NC_007122.6	9539434	9542729	269	1	1	3295	269	269	264	264	1	0	0	5	5	0.0185874	1	2.51307	NC_007122.6	9539434	9542729	255	91
fermt3b	1238	1218	-947	-11.8851	-3.19e-05	-10.7455	-2.71898	0.00655	0.03145	753	1	1	27355	752	753	733	734	0.998638	0	0	19	19	0.0252324	1	0.73873	NC_007125.6	46982885	47010240	1315	1	1	27355	1315	1315	1281	1281	1	0	0	34	34	0.0258555	1	1.46882	NC_007125.6	46982885	47010240	1034	97
fes	128	124	-109	-7.41176	-3.54e-06	-6.54891	-8.73387	2.46e-18	3.91e-17	143	3	1	54930	143	143	143	143	1	0	0	0	0	0	2	0.0716725	NC_007118.6	13965858	14020788	109	3	1	54930	109	109	109	109	1	0	0	0	0	0	2	0.0622406	NC_007118.6	13965858	14020788	126	19
fgd	141	113	-124.5	-2.66	-3.82e-06	-2.35981	-7.12785	1.02e-12	1.29e-11	197	1	1	11897	182	197	181	196	0.923469	0	0	1	1	0.00508	1	0.45357	NW_008805357.1	731	12628	202	1	1	11897	182	202	182	202	0.90099	0	0	0	0	0	1	0.532562	NW_008805357.1	731	12628	199.5	89
fgd6	651	623	-573	-2.35142	-1.72e-05	-2.07568	-18.6131	2.52e-77	1.12e-75	933	5	0	50882	933	933	931	931	1	0	0	2	2	0.00214	4	0.503746	NC_007115.6	25871262	25922144	1061	5	0	50882	1061	1061	1056	1056	1	0	0	5	5	0.00471	4	0.650963	NC_007115.6	25871262	25922144	997	438
fgfr1a	127	125	-112.5	-3.12264	-3.56e-06	-2.78471	-9.91675	3.52e-23	6.52e-22	152	5	1	91140	152	152	150	150	1	0	0	2	2	0.0131579	3	0.0453115	NC_007119.6	51446827	51537967	179	5	1	91140	178	179	176	177	0.99435	0	0	2	2	0.0111732	3	0.0609145	NC_007119.6	51446827	51537967	165.5	52
fgfr1b	156	126	-137.5	-2.58046	-4.2e-06	-2.28782	-7.41907	1.18e-13	1.56e-12	221	3	0	74109	220	221	212	213	0.995305	0	0	8	8	0.0361991	2	0.0791288	NC_007121.6	42760953	42835062	228	3	0	74109	227	228	222	223	0.995516	0	0	5	5	0.0219298	2	0.0943823	NC_007121.6	42760953	42835062	224.5	102
fhdc4	13	11	-9	-5.5	-2.91e-07	-4.95399	-2.94203	0.00326	0.0167217	14	1	1	19064	13	14	12	13	0.923077	0	0	1	1	0.0714286	1	0.0187739	NC_007126.6	32410837	32429901	8	1	1	19064	8	8	8	8	1	0	0	0	0	0	1	0.0131623	NC_007126.6	32410837	32429901	11	3
fhl3a	1030	760	-862	-2.89035	-2.69e-05	-2.58415	-6.26217	3.8e-10	4.12e-09	1351	1	1	81006	1342	1351	1340	1349	0.993328	0	0	2	2	0.00148	1	0.458481	NC_007127.6	33701799	33782805	1285	1	1	81006	1271	1285	1270	1284	0.989097	0	0	1	1	0.000778	1	0.497169	NC_007127.6	33701799	33782805	1318	591
fhl3b	493	466	-454.5	-3.57507	-1.43e-05	-3.13868	-14.526	8.3e-48	2.52e-46	656	2	1	28888	656	656	656	656	1	0	0	0	0	0	2	0.625191	NC_007130.6	4158667	4187555	606	2	1	28888	605	606	605	606	0.99835	0	0	0	0	0	2	0.657979	NC_007130.6	4158667	4187555	631	163
fig4a	157	113	-111.5	-2.50676	-3.49e-06	-2.26633	-2.55302	0.0106793	0.0485921	162	1	1	62225	161	162	161	162	0.993827	0	0	0	0	0	1	0.0716764	NC_007131.6	53375584	53437809	209	1	1	62225	202	209	202	209	0.966507	0	0	0	0	0	1	0.105351	NC_007131.6	53375584	53437809	185.5	96
fig4b	51	45	-42.5	-2.37097	-1.28e-06	-2.09686	-5.10624	3.29e-07	2.85e-06	79	1	1	25131	77	79	76	78	0.974359	0	0	1	1	0.0126582	1	0.0854498	NW_003336941.1	10994	36125	68	1	1	25131	65	68	64	67	0.955224	0	0	1	1	0.0147059	1	0.0836222	NW_003336941.1	10994	36125	73.5	34
fip1l1a	29	27	-22.5	-3.25	-7.03e-07	-2.87104	-3.98238	6.82e-05	0.00046	38	2	0	56303	38	38	38	38	1	0	0	0	0	0	1	0.0185814	NC_007131.6	22842773	22899076	27	2	0	56303	27	27	27	27	1	0	0	0	0	0	1	0.0150414	NC_007131.6	22842773	22899076	32.5	11
fitm1_1	169	168	147.5	1.88589	6.36e-06	2.14829	4.62819	3.69e-06	2.89e-05	166	1	1	3554	166	166	148	148	1	0	0	18	18	0.108434	1	1.14649	NC_007113.6	24649477	24653031	167	1	1	3554	167	167	151	151	1	0	0	16	16	0.0958084	1	1.33265	NC_007113.6	24649477	24653031	166.5	293
fjx1	29	26	-27	-11.8	-8.85e-07	-10.246	-6.2935	3.1e-10	3.39e-09	29	1	1	1731	29	29	28	28	1	0	0	1	1	0.0344828	1	0.445335	NC_007118.6	49526399	49528130	30	1	1	1731	30	30	29	29	1	0	0	1	1	0.0333333	1	0.525482	NC_007118.6	49526399	49528130	29.5	1
fkbp10b	349	291	-317.5	-2.80398	-9.81e-06	-2.48711	-10.2014	1.96e-24	3.76e-23	496	2	1	70240	454	496	445	487	0.913758	0	0	9	9	0.0181452	2	0.190884	NC_007123.6	13848494	13918734	491	2	1	70240	456	491	453	488	0.928279	0	0	3	3	0.00611	2	0.217917	NC_007123.6	13848494	13918734	493.5	205
fkbp11	107	103	-101	-7.3125	-3.28e-06	-6.39464	-11.9027	1.15e-32	2.67e-31	113	2	1	9590	112	113	109	110	0.990909	0	0	3	3	0.0265487	2	0.315791	NC_007117.6	7272044	7281634	121	2	1	9590	119	121	118	120	0.983333	0	0	1	1	0.00826	2	0.392482	NC_007117.6	7272044	7281634	117	14
fkbp14	265	247	-240.5	-2.924	-7.41e-06	-2.56413	-13.7492	5.15e-43	1.45e-41	350	1	1	9773	350	350	318	318	1	0	0	32	32	0.0914286	1	0.89583	NC_007127.6	20489213	20498986	381	1	1	9773	381	381	350	350	1	0	0	31	31	0.0813648	1	1.1233	NC_007127.6	20489213	20498986	365.5	116
fkbp1ab	180	172	-133	-2.98507	-4.05e-06	-2.5958	-3.85876	0.000114	0.000748	243	1	1	3878	243	243	179	179	1	0	0	64	64	0.263374	1	1.27078	NC_007134.6	16762076	16765954	157	1	1	3878	157	157	111	111	1	0	0	46	46	0.292994	1	0.897784	NC_007134.6	16762076	16765954	200	63
fkbp2	845	767	-773	-4.2616	-2.47e-05	-3.78096	-18.968	3.14e-80	1.45e-78	977	1	1	4842	971	977	969	975	0.993846	0	0	2	2	0.00205	1	5.54378	NC_007132.6	26954500	26959342	1043	1	1	4842	1036	1043	1036	1043	0.993289	0	0	0	0	0	1	6.75641	NC_007132.6	26954500	26959342	1010	276
fkbp7	562	548	-535	-3.35683	-1.68e-05	-2.96319	-21.9987	2.96e-107	1.68e-105	782	2	2	2401	782	782	779	779	1	0	0	3	3	0.00384	2	8.93247	NC_007120.6	42926479	42928880	742	2	2	2401	742	742	742	742	1	0	0	0	0	0	2	9.69323	NC_007120.6	42926479	42928880	762	234
fkbp9	1530	1307	-1261	-3.21034	-4.02e-05	-2.88433	-4.06674	4.77e-05	0.000328	1674	1	1	16218	1668	1674	1659	1665	0.996396	0	0	9	9	0.00538	1	2.82646	NC_007130.6	43021718	43037936	1989	1	1	16218	1981	1989	1968	1976	0.995951	0	0	13	13	0.00654	1	3.82161	NC_007130.6	43021718	43037936	1831.5	682
flna	13820	12372	-11992	-3.37324	-0.000377	-2.99186	-21.3936	1.54e-101	8.4e-100	15941	3	0	55060	15941	15941	15925	15925	1	0	0	16	16	0.001	1	7.96287	NC_007134.6	19827620	19882680	18149	3	0	55060	18149	18149	18127	18127	1	0	0	22	22	0.00121	1	10.3263	NC_007134.6	19827620	19882680	17045	5777
flt4	96	87	-82	-2.88506	-2.54e-06	-2.55227	-8.01209	1.13e-15	1.62e-14	135	3	1	139889	131	135	131	135	0.97037	0	0	0	0	0	2	0.0265691	NC_007125.6	15511490	15651379	116	3	0	139889	110	116	110	116	0.948276	0	0	0	0	0	2	0.0260094	NC_007125.6	15511490	15651379	125.5	48
flvcr2b	874	860	-723.5	-12.1308	-2.42e-05	-10.8922	-3.68382	0.00023	0.00144	645	2	0	37921	634	645	632	643	0.982893	0	0	2	2	0.0031	2	0.466828	NC_007131.6	46407411	46445332	932	2	0	37921	926	932	922	928	0.993534	0	0	4	4	0.00429	2	0.767582	NC_007131.6	46407411	46445332	788.5	72
fmnl1a	1469	1417	-1266.5	-12.4099	-4.23e-05	-11.1945	-4.67802	2.9e-06	2.29e-05	1201	1	1	35179	1201	1201	1147	1147	1	0	0	54	54	0.0449625	1	0.897648	NC_007114.6	37055882	37091061	1554	1	1	35179	1552	1554	1495	1497	0.998664	0	0	57	57	0.0366795	1	1.33473	NC_007114.6	37055882	37091061	1377.5	137
fn1a	15804	15551	-14394.5	-14.1277	-0.000479	-12.49	-6.10863	1.01e-09	1.06e-08	14208	2	1	62433	14208	14208	14199	14199	1	0	0	9	9	0.000633	2	6.26138	NC_007120.6	15391096	15453529	16774	2	1	62433	16772	16774	16762	16764	0.999881	0	0	10	10	0.000596	2	8.42209	NC_007120.6	15391096	15453529	15491	970
fndc1	197	153	161	2.00625	6.79e-06	2.27955	9.95191	0	0	182	1	1	64774	182	182	180	180	1	0	0	2	2	0.010989	1	0.0765064	NC_007131.6	31099643	31164417	138	1	1	64774	138	138	138	138	1	0	0	0	0	0	1	0.0668244	NC_007131.6	31099643	31164417	160	335
fndc7rs1	1674	1418	1079.5	3.30662	4.16e-05	3.61305	2.6858	0.00724	0.0344345	340	10	0	62849	336	340	334	338	0.988166	0	0	2	2	0.00588	1	0.148062	NC_007113.6	45738579	45801428	596	10	0	62849	592	596	586	590	0.99322	0	0	6	6	0.0100671	1	0.294449	NC_007113.6	45738579	45801428	468	2014
focad	144	117	-126	-2.34759	-3.79e-06	-2.07809	-7.19609	6.2e-13	7.93e-12	215	1	1	104478	214	215	214	215	0.995349	0	0	0	0	0	1	0.0566552	NC_007118.6	18626690	18731168	224	1	1	104478	224	224	224	224	1	0	0	0	0	0	1	0.0672481	NC_007118.6	18626690	18731168	219.5	107
fosl1a	567	367	-457	-4.51538	-1.44e-05	-3.82024	-3.53547	0.000407	0.00246	597	2	2	6422	597	597	567	567	1	0	0	30	30	0.0502513	2	2.43074	NC_007125.6	30401239	30407661	577	2	2	6422	577	577	554	554	1	0	0	23	23	0.0398614	2	2.7058	NC_007125.6	30401239	30407661	587	30
fosl1b	150	148	-130	-11.8333	-4.33e-06	-10.5938	-4.647	3.37e-06	2.65e-05	123	1	1	4581	123	123	123	123	1	0	0	0	0	0	1	0.739215	NC_007132.6	25577818	25582399	161	1	1	4581	161	161	160	160	1	0	0	1	1	0.00621	1	1.09551	NC_007132.6	25577818	25582399	142	13
fosl2	4502	3426	-3832.5	-6.04941	-0.000123	-5.13283	-5.61433	1.97e-08	1.89e-07	4723	4	0	15933	4723	4723	4720	4720	1	0	0	3	3	0.000635	2	8.15588	NC_007128.6	41313747	41329680	4460	4	0	15933	4460	4460	4459	4459	1	0	0	1	1	0.000224	2	8.77802	NC_007128.6	41313747	41329680	4591.5	221
foxg1c	42	40	-31.5	-7.3	-1.02e-06	-6.43504	-3.83847	0.000124	0.000807	46	1	1	1140	46	46	42	42	1	0	0	4	4	0.0869565	1	1.01431	NC_007129.6	40910375	40911515	27	1	1	1140	27	27	21	21	1	0	0	6	6	0.222222	1	0.577791	NC_007129.6	40910375	40911515	36.5	6
foxl1	37	33	-26	-4.25	-8.22e-07	-3.75606	-3.1976	0.00139	0.00763	43	1	1	1863	43	43	43	43	1	0	0	0	0	0	1	0.635451	NC_007129.6	17494490	17496353	25	1	1	1863	25	25	23	23	1	0	0	2	2	0.08	1	0.387232	NC_007129.6	17494490	17496353	34	10
foxm1	128	110	-113	-3.30612	-3.55e-06	-2.92985	-8.63742	5.75e-18	9.01e-17	168	1	1	23554	162	168	159	165	0.963636	0	0	3	3	0.0178571	1	0.192861	NC_007115.6	5799393	5822947	156	1	1	23554	145	156	145	156	0.929487	0	0	0	0	0	1	0.207738	NC_007115.6	5799393	5822947	162	58
foxp4	928	900	-836.5	-3.46755	-2.63e-05	-3.06093	-27.8912	3.42e-171	2.72e-169	1098	2	1	183093	1093	1098	1074	1079	0.995366	0	0	19	19	0.0173042	2	0.162247	NC_007122.6	21749711	21932804	1253	2	1	183093	1234	1253	1215	1234	0.984603	0	0	19	19	0.0151636	2	0.211398	NC_007122.6	21749711	21932804	1175.5	325
fpgs	191	123	-148.5	-2.30263	-4.49e-06	-2.05753	-3.94329	8.04e-05	0.000537	254	1	1	19781	254	254	245	245	1	0	0	9	9	0.0354331	1	0.340992	NC_007132.6	6009201	6028982	271	1	1	19781	271	271	269	269	1	0	0	2	2	0.00738	1	0.426541	NC_007132.6	6009201	6028982	262.5	148
fpgt	121	107	-113	-2.48684	-3.4e-06	-2.17846	-8.54193	1.32e-17	2.04e-16	188	1	1	4181	188	188	187	187	1	0	0	1	1	0.00532	1	1.23137	NC_007119.6	17947656	17951837	190	1	1	4181	190	190	190	190	1	0	0	0	0	0	1	1.42538	NC_007119.6	17947656	17951837	189	69
fpr1	186	163	-160	-2.87135	-4.95e-06	-2.53989	-9.86089	6.15e-23	1.13e-21	231	1	1	3173	231	231	229	229	1	0	0	2	2	0.00866	1	1.98697	NC_007127.6	25056506	25059679	260	1	1	3173	260	260	259	259	1	0	0	1	1	0.00385	1	2.56027	NC_007127.6	25056506	25059679	245.5	97
frmpd3	24	19	-17	-3	-5.37e-07	-2.68161	-2.65866	0.00785	0.0369813	21	3	0	54758	21	21	21	21	1	0	0	0	0	0	2	0.0105584	NC_007125.6	11603919	11658677	30	3	0	54758	30	30	30	30	1	0	0	0	0	0	2	0.0171842	NC_007125.6	11603919	11658677	25.5	11
fstl3	55	49	-39.5	-3.32353	-1.22e-06	-2.87714	-3.55282	0.000381	0.00232	69	1	1	8519	69	69	61	61	1	0	0	8	8	0.115942	1	0.197137	NC_007133.6	18859893	18868412	44	1	1	8519	44	44	39	39	1	0	0	5	5	0.113636	1	0.143593	NC_007133.6	18859893	18868412	56.5	14
ft1	66	64	-64	-65	-2.12e-06	-55.7797	-10.9705	5.3e-28	1.12e-26	66	2	1	5969	66	66	65	65	1	0	0	1	1	0.0151515	2	0.299804	NC_007130.6	5733083	5739052	64	2	1	5969	64	64	63	63	1	0	0	1	1	0.015625	2	0.331052	NC_007130.6	5733083	5739052	65	0
ftr26	25	22	-20.5	-2.51852	-6.16e-07	-2.20097	-3.65721	0.000255	0.00159	37	1	1	8340	37	37	34	34	1	0	0	3	3	0.0810811	1	0.112238	NC_007113.6	48080993	48089333	31	1	1	8340	31	31	30	30	1	0	0	1	1	0.0322581	1	0.112827	NC_007113.6	48080993	48089333	34	12
ftr35	75	45	-57	-2.58333	-1.76e-06	-2.32071	-3.1967	0.00139	0.00766	90	1	1	8576	72	90	67	85	0.788235	0	0	5	5	0.0555556	1	0.272873	NC_007113.6	59197715	59206291	96	1	1	8576	75	96	72	92	0.782609	0	0	3	4	0.0416667	1	0.33648	NC_007113.6	59197715	59206291	93	51
ftr37	10	8	-8.5	-5.25	-2.72e-07	-4.50229	-3.19551	0.0014	0.00769	11	1	1	9508	9	11	9	11	0.818182	0	0	0	0	0	1	0.0318515	NC_007113.6	59269690	59279198	10	1	1	9508	9	10	9	10	0.9	0	0	0	0	0	1	0.0329889	NC_007113.6	59269690	59279198	10.5	1
ftr41	35	30	-26.5	-5.07692	-8.51e-07	-4.50246	-4.50232	6.72e-06	5.13e-05	39	1	1	8146	39	39	39	39	1	0	0	0	0	0	1	0.131809	NC_007114.6	44840143	44848289	27	1	1	8146	27	27	27	27	1	0	0	0	0	0	1	0.103962	NC_007114.6	44840143	44848289	33	9
ftr56	151	119	-108.5	-2.83898	-3.45e-06	-2.56741	-2.57167	0.010121	0.046376	141	1	1	6753	141	141	140	140	1	0	0	1	1	0.00709	1	0.570765	NC_007130.6	12478603	12485356	194	1	1	6753	194	194	193	193	1	0	0	1	1	0.00516	1	0.896432	NC_007130.6	12478603	12485356	167.5	75
ftr76	731	673	-569	-2.84142	-1.79e-05	-2.52737	-2.70114	0.00691	0.0330383	745	3	0	5225	587	745	587	745	0.787919	0	0	0	0	0	2	3.92551	NC_007126.6	41759200	41764425	1011	3	0	5225	784	1011	784	1010	0.776238	0	0	0	1	0.000989	2	6.06306	NC_007126.6	41759200	41764425	878	280
ftr80	182	134	-156	-2.52941	-4.77e-06	-2.25164	-5.80548	6.42e-09	6.39e-08	256	1	1	8618	256	256	256	256	1	0	0	0	0	0	1	0.817824	NC_007124.6	33320643	33329261	260	1	1	8618	260	260	260	260	1	0	0	0	0	0	1	0.946288	NC_007124.6	33320643	33329261	258	126
ftr91	75	66	-55	-4.54839	-1.8e-06	-4.03596	-2.6002	0.00932	0.0430421	55	2	0	8715	52	55	52	55	0.945455	0	0	0	0	0	2	0.173749	NC_007126.6	41798706	41807421	86	2	0	8715	78	86	77	85	0.905882	0	0	1	1	0.0116279	2	0.30592	NC_007126.6	41798706	41807421	70.5	11
ftr95	83	73	-73.5	-2.75	-2.26e-06	-2.43607	-7.39821	1.38e-13	1.82e-12	111	1	1	4259	45	111	45	109	0.412844	0	0	0	2	0.018018	1	0.704604	NC_007113.6	59077322	59081581	120	1	1	4259	50	120	49	117	0.418803	0	0	1	3	0.025	1	0.861658	NC_007113.6	59077322	59081581	115.5	47
ftr97	195	171	-174.5	-2.46639	-5.25e-06	-2.1632	-6.94429	3.8e-12	4.64e-11	285	1	1	5949	282	285	260	263	0.988593	0	0	22	22	0.077193	1	1.21713	NC_007131.6	27032285	27038234	302	1	1	5949	298	302	272	275	0.989091	0	0	26	27	0.089404	1	1.44992	NC_007131.6	27032285	27038234	293.5	107
ftsj3	646	455	-489.5	-2.59706	-1.53e-05	-2.34596	-3.16684	0.00154	0.00842	735	1	1	27479	708	735	706	733	0.963165	0	0	2	2	0.00272	1	0.734394	NC_007133.6	3167226	3194705	857	1	1	27479	827	857	826	856	0.964953	0	0	1	1	0.00117	1	0.977078	NC_007133.6	3167226	3194705	796	402
fuca1.1	431	391	-376.5	-3.20175	-1.18e-05	-2.83189	-15.3073	6.83e-53	2.25e-51	582	1	1	4840	582	582	546	546	1	0	0	36	36	0.0618557	1	3.1058	NC_007130.6	32908298	32913138	513	1	1	4840	511	513	472	474	0.995781	0	0	39	39	0.0760234	1	3.07178	NC_007130.6	32908298	32913138	547.5	191
fuca1.2	396	344	-359.5	-3.60507	-1.14e-05	-3.20137	-12.4074	2.38e-35	5.85e-34	508	2	1	5271	506	508	476	478	0.995816	0	0	30	30	0.0590551	2	2.49667	NC_007130.6	32901475	32906746	487	2	1	5271	485	487	456	458	0.995633	0	0	29	29	0.0595483	2	2.72539	NC_007130.6	32901475	32906746	497.5	164
fuca2	1934	1597	-1741	-2.56354	-5.32e-05	-2.27428	-12.0378	2.25e-33	5.31e-32	2879	2	1	23967	2840	2879	2839	2878	0.986449	0	0	1	1	0.000347	2	3.306	NC_007128.6	6280817	6304784	2830	2	1	23967	2799	2830	2799	2830	0.989046	0	0	0	0	0	2	3.70365	NC_007128.6	6280817	6304784	2854.5	1282
fus	1019	808	-812	-2.32788	-2.49e-05	-2.08668	-3.47851	0.000504	0.003	1322	1	1	12808	1322	1322	1321	1321	1	0	0	1	1	0.000756	1	2.83954	NC_007114.6	32566758	32579566	1525	1	1	12808	1525	1525	1521	1521	1	0	0	4	4	0.00262	1	3.72481	NC_007114.6	32566758	32579566	1423.5	717
fut7	228	221	-217.5	-13.4286	-7.15e-06	-11.7903	-18.4141	1.01e-75	4.47e-74	242	1	1	4558	242	242	221	221	1	0	0	21	21	0.0867769	1	1.33489	NC_007132.6	13580160	13584718	228	1	1	4558	228	228	211	211	1	0	0	17	17	0.0745614	1	1.45199	NC_007132.6	13580160	13584718	235	14
fut9b	103	103	-102.5	-6.39474	-3.32e-06	-5.64486	-11.706	1.19e-31	2.72e-30	121	3	1	105486	77	121	75	118	0.635593	0	0	2	3	0.0247934	3	0.0307974	NC_007119.6	3249002	3354488	122	3	1	105486	91	122	89	120	0.741667	0	0	2	2	0.0163934	3	0.0356815	NC_007119.6	3249002	3354488	121.5	19
fynb	299	246	-236	-2.4704	-7.3e-06	-2.21385	-3.31512	0.000916	0.00523	360	4	0	67996	359	360	349	350	0.997143	0	0	10	10	0.0277778	3	0.141713	NC_007131.6	340307	408303	433	4	0	67996	429	433	418	422	0.990521	0	0	11	11	0.0254042	3	0.194664	NC_007131.6	340307	408303	396.5	187
g2e3	75	49	-50	-2.31579	-1.51e-06	-2.06717	-2.91712	0.00353	0.0179649	100	1	1	12872	100	100	95	95	1	0	0	5	5	0.05	1	0.203191	NC_007128.6	28781765	28794637	76	1	1	12872	76	76	73	73	1	0	0	3	3	0.0394737	1	0.177883	NC_007128.6	28781765	28794637	88	51
g6pd	1200	1194	-1184.5	-4.14191	-3.77e-05	-3.65621	-35.4746	1.22e-275	1.26e-273	1574	7	1	29875	1574	1574	1572	1572	1	0	0	2	2	0.00127	5	1.44867	NC_007134.6	14088842	14118717	1549	7	1	29875	1549	1549	1548	1548	1	0	0	1	1	0.000646	5	1.62525	NC_007134.6	14088842	14118717	1561.5	380
gabbr1b	19	14	-16	-2.52381	-4.84e-07	-2.22066	-3.11875	0.00182	0.0098	26	3	0	221140	25	26	25	26	0.961538	0	0	0	0	0	2	0.00324	NC_007130.6	27455912	27677052	27	3	0	221140	26	27	26	27	0.962963	0	0	0	0	0	2	0.00383	NC_007130.6	27455912	27677052	26.5	8
gabrb3	39	29	24	2.5	9.69e-07	2.83828	2.76465	0.0057	0.0277205	21	3	0	131854	14	21	14	21	0.666667	0	0	0	0	0	3	0.00439	NC_007117.6	38384135	38515989	11	3	0	131854	8	11	8	11	0.727273	0	0	0	0	0	3	0.00262	NC_007117.6	38384135	38515989	16	50
gabrd	8	6	-6	-7	-1.95e-07	-6.30156	-2.69645	0.00701	0.0334576	8	1	1	13250	8	8	8	8	1	0	0	0	0	0	1	0.0166227	NC_007119.6	53306467	53319717	6	1	1	13250	6	6	6	6	1	0	0	0	0	0	1	0.0142034	NC_007119.6	53306467	53319717	7	2
gak	906	873	-824.5	-2.39156	-2.48e-05	-2.11112	-22.6034	4.02e-113	2.37e-111	1482	3	0	96687	1467	1482	1458	1473	0.989817	0	0	9	9	0.00607	1	0.419431	NC_007116.6	8939336	9036023	1352	3	0	96687	1341	1352	1335	1346	0.991828	0	0	6	6	0.00444	1	0.43665	NC_007116.6	8939336	9036023	1417	609
gal3st4	20	19	-19	-3.53333	-5.97e-07	-3.09934	-4.22348	2.41e-05	0.000172	26	3	1	28051	26	26	26	26	1	0	0	0	0	0	3	0.0255183	NC_007118.6	26125827	26153878	27	3	1	28051	27	27	25	25	1	0	0	2	2	0.0740741	3	0.0279543	NC_007118.6	26125827	26153878	26.5	7
galca	295	264	-263	-3.93855	-8.31e-06	-3.44024	-9.61956	6.61e-22	1.18e-20	336	1	1	23508	336	336	305	305	1	0	0	31	31	0.0922619	1	0.357199	NC_007131.6	4726848	4750356	369	1	1	23508	368	369	346	347	0.997118	0	0	22	22	0.0596206	1	0.462989	NC_007131.6	4726848	4750356	352.5	74
galcb	426	389	-358	-2.49478	-1.08e-05	-2.20201	-11.9596	5.79e-33	1.36e-31	647	1	1	8446	647	647	631	631	1	0	0	16	16	0.0247295	1	2.05686	NC_007128.6	18869800	18878246	548	1	1	8446	548	548	535	535	1	0	0	13	13	0.0237226	1	1.98682	NC_007128.6	18869800	18878246	597.5	258
gale	392	391	-353.5	-12.5902	-1.18e-05	-11.2347	-5.58583	2.33e-08	2.21e-07	346	2	1	10607	346	346	346	346	1	0	0	0	0	0	2	0.898069	NC_007128.6	24861920	24872527	422	2	1	10607	422	422	421	421	1	0	0	1	1	0.00237	2	1.24493	NC_007128.6	24861920	24872527	384	31
galk1	441	384	-404.5	-8.70476	-1.33e-05	-7.88102	-12.09	1.19e-33	2.83e-32	449	1	1	15217	445	449	436	440	0.990909	0	0	9	9	0.0200445	1	0.796067	NC_007123.6	33689137	33704354	465	1	1	15217	464	465	458	459	0.997821	0	0	6	6	0.0129032	1	0.946107	NC_007123.6	33689137	33704354	457	81
galk2	335	310	-296	-6.9798	-9.75e-06	-6.27393	-16.5642	1.27e-61	4.75e-60	319	1	1	9393	319	319	314	314	1	0	0	5	5	0.015674	1	0.920347	NC_007136.6	31979859	31989252	372	1	1	9393	372	372	369	369	1	0	0	3	3	0.00807	1	1.23219	NC_007136.6	31979859	31989252	345.5	62
galns	351	326	-300.5	-3.07958	-9.5e-06	-2.74635	-4.20882	2.57e-05	0.000182	407	1	1	90121	386	407	366	387	0.945736	0	0	20	20	0.04914	1	0.118225	NC_007118.6	55241943	55332064	483	1	1	90121	449	483	434	468	0.92735	0	0	15	15	0.0310559	1	0.162883	NC_007118.6	55241943	55332064	445	157
galnt12	237	225	-221	-2.9386	-6.85e-06	-2.594	-13.27	3.45e-40	9.26e-39	325	1	1	30578	325	325	307	307	1	0	0	18	18	0.0553846	1	0.276411	NC_007130.6	34642470	34673048	345	1	1	30578	345	345	333	333	1	0	0	12	12	0.0347826	1	0.341579	NC_007130.6	34642470	34673048	335	108
galnt3	6	5	-5	-11	-1.64e-07	-9.69495	-2.81047	0.00495	0.0244163	6	1	1	29208	6	6	6	6	1	0	0	0	0	0	1	0.00566	NC_007120.6	50078657	50107865	5	1	1	29208	5	5	4	4	1	0	0	1	1	0.2	1	0.0043	NC_007120.6	50078657	50107865	5.5	0
galnt6	284	274	-240.5	-10.25	-8.01e-06	-9.19731	-4.27417	1.92e-05	0.000139	228	1	1	21009	228	228	213	213	1	0	0	15	15	0.0657895	1	0.279126	NC_007134.6	26837059	26858068	305	1	1	21009	305	305	287	287	1	0	0	18	18	0.0590164	1	0.428483	NC_007134.6	26837059	26858068	266.5	31
ganab	926	771	-800	-2.77187	-2.47e-05	-2.4612	-10.9852	4.5e-28	9.58e-27	1203	1	1	37710	1203	1203	1202	1202	1	0	0	1	1	0.000831	1	0.877555	NC_007125.6	46527174	46564884	1300	1	1	37710	1299	1300	1297	1298	0.99923	0	0	2	2	0.00154	1	1.07963	NC_007125.6	46527174	46564884	1251.5	529
gap43	24	20	-18	-4	-5.78e-07	-3.56579	-3.39611	0.000684	0.00398	20	1	1	14231	20	20	20	20	1	0	0	0	0	0	1	0.038692	NW_003337230.1	0	14231	28	1	1	14231	28	28	28	28	1	0	0	0	0	0	1	0.0617134	NW_003337230.1	0	14231	24	8
gapdhs	11588	10555	-10044	-3.47359	-0.000317	-3.07743	-23.548	1.32e-122	8.45e-121	15132	1	1	25173	15132	15132	15079	15079	1	0	0	53	53	0.0035	1	16.4916	NC_007127.6	45077925	45103098	13077	1	1	25173	13077	13077	13045	13045	1	0	0	32	32	0.00245	1	16.2542	NC_007127.6	45077925	45103098	14104.5	4577
gar1	1103	1036	-972.5	-4.55576	-3.16e-05	-4.07195	-5.1905	2.1e-07	1.85e-06	1149	1	1	11516	1149	1149	1143	1143	1	0	0	6	6	0.00522	1	2.73257	NC_007125.6	43193383	43204899	1343	1	1	11516	1341	1343	1340	1342	0.99851	0	0	1	1	0.000745	1	3.65517	NC_007125.6	43193383	43204899	1246	307
gars	2354	1885	-1777.5	-2.43058	-5.52e-05	-2.18749	-2.85045	0.00437	0.0217969	2678	1	1	18914	2678	2678	2678	2678	1	0	0	0	0	0	1	3.8981	NC_007135.6	20391636	20410550	3362	1	1	18914	3362	3362	3358	3358	1	0	0	4	4	0.00119	1	5.5687	NC_007135.6	20391636	20410550	3020	1477
gas5	157	137	-134.5	-5.33871	-4.35e-06	-4.76463	-9.74154	2.01e-22	3.64e-21	178	0	0	3653	178	178	0	0	NaN	0	0	178	178	1	0	1.34152	NC_007119.6	16574116	16577769	153	0	0	3653	153	153	0	0	NaN	0	0	153	153	1	0	1.31371	NC_007119.6	16574116	16577769	165.5	41
gatm	139	114	101	2.64228	4.15e-06	3.04299	3.18465	0.00145	0.00795	74	1	1	10007	74	74	74	74	1	0	0	0	0	0	1	0.203589	NC_007129.6	35728	45735	49	1	1	10007	49	49	49	49	1	0	0	0	0	0	1	0.153585	NC_007129.6	35728	45735	61.5	137
gba	619	616	-577	-2.51245	-1.75e-05	-2.21783	-19.5602	3.38e-85	1.63e-83	918	1	1	14773	918	918	918	918	1	0	0	0	0	0	1	1.7108	NC_007127.6	14326409	14341182	999	1	1	14773	999	999	997	997	1	0	0	2	2	0.002	1	2.11682	NC_007127.6	14326409	14341182	958.5	383
gbp1	28	20	-21.5	-6.375	-7.02e-07	-5.87231	-3.76026	0.00017	0.00108	28	2	0	14405	0	28	0	28	0	0	0	0	0	0	2	0.0535144	NC_007113.6	42171496	42185901	23	2	0	14405	0	23	0	23	0	0	0	0	0	0	2	0.0500808	NC_007113.6	42171496	42185901	25.5	8
gcga	222	203	-191.5	-6.89231	-6.2e-06	-5.98655	-10.4663	1.23e-25	2.46e-24	245	2	0	8499	43	245	42	244	0.172131	0	0	1	1	0.00408	2	0.790402	NC_007133.6	11587837	11596336	203	2	0	8499	34	203	33	202	0.163366	0	0	1	1	0.00493	2	0.745487	NC_007133.6	11587837	11596336	224	23
gckr	5	5	4.5	5.5	1.76e-07	6.27817	2.62952	0.00855	0.0398669	1	1	1	31186	1	1	1	1	1	0	0	0	0	0	1	0.000883	NC_007128.6	5706413	5737599	1	1	1	31186	1	1	1	1	1	0	0	0	0	0	1	0.00101	NC_007128.6	5706413	5737599	1	5
gcnt3	46	35	-30.5	-2.35556	-9.11e-07	-2.08068	-2.86654	0.00415	0.0208222	63	1	1	1588	63	63	63	63	1	0	0	0	0	0	1	1.09224	NC_007136.6	33793112	33794700	43	1	1	1588	43	43	43	43	1	0	0	0	0	0	1	0.849326	NC_007136.6	33793112	33794700	53	28
gdap2	514	468	-490.5	-2.61881	-1.5e-05	-2.31246	-17.381	1.15e-67	4.66e-66	794	1	1	47108	794	794	775	775	1	0	0	19	19	0.0239295	1	0.452932	NC_007120.6	20995462	21042570	793	1	1	47108	793	793	775	775	1	0	0	18	18	0.0226986	1	0.516017	NC_007120.6	20995462	21042570	793.5	326
gde1	324	280	-255.5	-2.4435	-7.9e-06	-2.18719	-3.07527	0.0021	0.0112137	386	1	1	13060	384	386	374	376	0.994681	0	0	10	10	0.0259067	1	0.792631	NC_007133.6	26976793	26989853	479	1	1	13060	473	479	462	468	0.987179	0	0	11	11	0.0229645	1	1.12398	NC_007133.6	26976793	26989853	432.5	199
gdf10a	10	8	-8.5	-3.83333	-2.71e-07	-3.43492	-2.94257	0.00326	0.0166945	11	1	1	5230	11	11	11	11	1	0	0	0	0	0	1	0.0579051	NC_007124.6	31155165	31160395	12	1	1	5230	12	12	12	12	1	0	0	0	0	0	1	0.0719675	NC_007124.6	31155165	31160395	11.5	4
gdf7	36	34	-29	-2.8125	-9.07e-07	-2.50568	-3.20223	0.00136	0.00752	39	1	1	4911	39	39	38	38	1	0	0	1	1	0.025641	1	0.21303	NC_007128.6	30817855	30822766	51	1	1	4911	51	51	49	49	1	0	0	2	2	0.0392157	1	0.312956	NC_007128.6	30817855	30822766	45	17
gdi1	640	598	-548.5	-4.18895	-1.74e-05	-3.66208	-11.0623	1.91e-28	4.1e-27	791	1	1	13512	791	791	754	754	1	0	0	37	37	0.0467762	1	1.53631	NC_007134.6	26137056	26150568	650	1	1	13512	650	650	624	624	1	0	0	26	26	0.04	1	1.44851	NC_007134.6	26137056	26150568	720.5	151
gdpd3a	20	18	-14.5	-8.25	-4.68e-07	-7.02849	-3.43125	0.000601	0.00353	21	1	1	10981	21	21	21	21	1	0	0	0	0	0	1	0.0526506	NC_007114.6	26062720	26073701	12	1	1	10981	12	12	12	12	1	0	0	0	0	0	1	0.0342765	NC_007114.6	26062720	26073701	16.5	1
gdpd4a	5	4	-4.5	-10	-1.47e-07	-8.82735	-2.63977	0.0083	0.0388482	5	1	1	33091	5	5	4	4	1	0	0	1	1	0.2	1	0.00333	NC_007129.6	3196002	3229093	5	1	1	33091	5	5	5	5	1	0	0	0	0	0	1	0.00474	NC_007129.6	3196002	3229093	5	0
gem	15	14	-11	-4.14286	-3.47e-07	-3.60772	-2.98945	0.0028	0.0145404	18	1	1	2905	18	18	18	18	1	0	0	0	0	0	1	0.17059	NC_007127.6	26892980	26895885	11	1	1	2905	11	11	11	11	1	0	0	0	0	0	1	0.118769	NC_007127.6	26892980	26895885	14.5	3
gemin4	224	180	-181	-2.448	-5.59e-06	-2.19232	-7.39532	1.41e-13	1.86e-12	285	1	1	4968	285	285	285	285	1	0	0	0	0	0	1	1.57939	NC_007126.6	24648416	24653384	327	1	1	4968	327	327	327	327	1	0	0	0	0	0	1	2.06454	NC_007126.6	24648416	24653384	306	147
gemin5	318	311	-264.5	-2.65831	-8.26e-06	-2.37541	-3.15114	0.00163	0.00885	374	2	0	43317	374	374	373	373	1	0	0	1	1	0.00267	1	0.23707	NC_007132.6	36711570	36754887	474	2	0	43317	474	474	473	473	1	0	0	1	1	0.00211	1	0.342499	NC_007132.6	36711570	36754887	424	156
gfpt1	270	243	-222.5	-4.44961	-7.24e-06	-3.99971	-4.01932	5.84e-05	0.000397	253	1	1	36835	252	253	252	253	0.996047	0	0	0	0	0	1	0.189098	NC_007119.6	50019618	50056453	321	1	1	36835	320	321	320	321	0.996885	0	0	0	0	0	1	0.273339	NC_007119.6	50019618	50056453	287	78
gfpt2	221	209	-197.5	-8.31481	-6.53e-06	-7.44719	-16.1671	8.61e-59	3.1e-57	207	1	1	45918	207	207	207	207	1	0	0	0	0	0	1	0.124112	NC_007132.6	32357448	32403366	242	1	1	45918	242	242	238	238	1	0	0	4	4	0.0165289	1	0.162574	NC_007132.6	32357448	32403366	224.5	33
ggt7	230	197	-182	-3.37908	-5.84e-06	-3.04006	-3.46846	0.000523	0.00311	227	1	1	140411	67	227	67	227	0.295154	0	0	0	0	0	1	0.0445093	NC_007134.6	2614617	2755028	290	1	1	140411	70	290	70	290	0.241379	0	0	0	0	0	1	0.0647819	NC_007134.6	2614617	2755028	258.5	93
gig2e	181	154	-139.5	-2.63158	-4.25e-06	-2.32535	-6.03527	1.59e-09	1.65e-08	253	1	1	3537	253	253	242	242	1	0	0	11	11	0.0434783	1	1.88368	NC_007132.6	22649663	22653200	197	1	1	3537	197	197	195	195	1	0	0	2	2	0.0101523	1	1.72924	NC_007132.6	22649663	22653200	225	99
gins4	104	75	-72.5	-2.33028	-2.18e-06	-2.07118	-3.62279	0.000291	0.0018	144	1	1	15909	143	144	130	131	0.992366	0	0	13	13	0.0902778	1	0.226702	NC_007119.6	52429084	52444993	110	1	1	15909	109	110	102	103	0.990291	0	0	7	7	0.0636364	1	0.203072	NC_007119.6	52429084	52444993	127	69
gk5	234	218	-225	-5.5	-7.24e-06	-4.81448	-13.3806	7.85e-41	2.12e-39	276	1	1	42500	276	276	275	275	1	0	0	1	1	0.00362	1	0.178143	NC_007113.6	16983647	17026147	274	1	1	42500	274	274	267	267	1	0	0	7	7	0.0255474	1	0.197051	NC_007113.6	16983647	17026147	275	42
glb1	464	436	-373	-3.07222	-1.19e-05	-2.7499	-3.10422	0.00191	0.0102604	476	2	1	16809	475	476	451	452	0.997788	0	0	24	24	0.0504202	2	0.740326	NC_007112.6	51827331	51844140	630	2	1	16809	628	630	596	598	0.996656	0	0	32	32	0.0507937	2	1.11588	NC_007112.6	51827331	51844140	553	194
glb1l	801	740	-714.5	-4.22573	-2.28e-05	-3.743	-21.0799	1.22e-98	6.56e-97	992	1	1	19541	992	992	931	931	1	0	0	61	61	0.0614919	1	1.31168	NC_007120.6	12875950	12895491	880	1	1	19541	880	880	854	854	1	0	0	26	26	0.0295455	1	1.37078	NC_007120.6	12875950	12895491	936	252
gle1	209	192	-192	-2.32872	-5.75e-06	-2.05629	-10.7001	1.02e-26	2.09e-25	345	2	2	31261	345	345	345	345	1	0	0	0	0	0	2	0.303838	NC_007119.6	2484981	2516242	328	2	2	31261	327	328	326	327	0.996942	0	0	1	1	0.00305	2	0.328096	NC_007119.6	2484981	2516242	336.5	153
glipr2	847	838	-797	-16.4757	-2.63e-05	-14.4363	-36.9303	1.52e-298	1.67e-296	803	1	1	11808	803	803	795	795	1	0	0	8	8	0.00996	1	1.8536	NC_007116.6	32427762	32439570	894	1	1	11808	894	894	887	887	1	0	0	7	7	0.00783	1	2.35616	NC_007116.6	32427762	32439570	848.5	47
glipr2l	181	176	-171.5	-6.1194	-5.56e-06	-5.40805	-15.0057	6.74e-51	2.16e-49	198	2	1	7222	198	198	192	192	1	0	0	6	6	0.030303	2	0.731931	NC_007127.6	27680343	27687565	212	2	1	7222	212	212	211	211	1	0	0	1	1	0.00472	2	0.916393	NC_007127.6	27680343	27687565	205	36
glmp	484	445	-461	-2.74953	-1.42e-05	-2.42753	-17.8389	3.53e-71	1.48e-69	721	1	1	9578	721	721	689	689	1	0	0	32	32	0.0443828	1	1.98048	NC_007130.6	798878	808456	728	1	1	9578	728	728	700	700	1	0	0	28	28	0.0384615	1	2.29234	NC_007130.6	798878	808456	724.5	283
glo1	959	944	-890	-2.39389	-2.68e-05	-2.11317	-23.5005	4.04e-122	2.58e-120	1590	1	1	20581	1590	1590	1566	1566	1	0	0	24	24	0.0150943	1	2.09484	NC_007124.6	44651172	44671753	1467	1	1	20581	1467	1467	1427	1427	1	0	0	40	40	0.0272665	1	2.17477	NC_007124.6	44651172	44671753	1528.5	646
glod5	207	206	-182.5	-22.4706	-6.11e-06	-20.0855	-5.06538	4.08e-07	3.51e-06	167	2	1	4146	167	167	165	165	1	0	0	2	2	0.011976	2	1.09567	NC_007125.6	11089414	11093560	215	2	1	4146	215	215	212	212	1	0	0	3	3	0.0139535	2	1.60385	NC_007125.6	11089414	11093560	191	9
glra3	32	29	-28	-3.43478	-8.82e-07	-3.04453	-5.09275	3.53e-07	3.05e-06	42	1	1	120784	25	42	25	42	0.595238	0	0	0	0	0	1	0.00957	NC_007112.6	37698137	37818921	37	1	1	120784	23	37	23	37	0.621622	0	0	0	0	0	1	0.00961	NC_007112.6	37698137	37818921	39.5	13
glrx	1206	1140	-1148.5	-2.28611	-3.42e-05	-2.01803	-25.7979	9.38e-147	6.76e-145	2017	1	1	3262	763	2017	755	2009	0.375809	0	0	8	8	0.00397	1	16.956	NC_007132.6	11686199	11689461	2066	1	1	3262	862	2066	859	2062	0.416586	0	0	3	4	0.00194	1	19.8272	NC_007132.6	11686199	11689461	2041.5	926
glt8d1	148	143	-140.5	-2.31925	-4.2e-06	-2.04728	-9.12258	7.34e-20	1.23e-18	242	1	1	15898	236	242	226	232	0.974138	0	0	10	10	0.0413223	1	0.401765	NC_007122.6	3952564	3968462	252	1	1	15898	243	252	223	232	0.961207	0	0	20	20	0.0793651	1	0.457722	NC_007122.6	3952564	3968462	247	104
gltpa	215	214	-201.5	-5.85542	-6.52e-06	-5.16879	-16.1031	2.43e-58	8.66e-57	230	2	2	16987	229	230	203	204	0.995098	0	0	26	26	0.113043	2	0.330628	NC_007116.6	19347027	19364014	256	2	2	16987	255	256	238	239	0.995816	0	0	17	17	0.0664062	2	0.441304	NC_007116.6	19347027	19364014	243	42
gm2a	631	562	-537	-2.35435	-1.61e-05	-2.08033	-15.0847	2.04e-51	6.6e-50	993	2	1	3516	993	993	990	990	1	0	0	3	3	0.00302	2	7.75198	NC_007125.6	25927077	25930593	874	2	1	3516	874	874	868	868	1	0	0	6	6	0.00687	2	7.74332	NC_007125.6	25927077	25930593	933.5	431
gmds	522	491	-426.5	-3.51622	-1.37e-05	-3.14797	-3.40768	0.000655	0.00383	516	2	0	113542	515	516	515	516	0.998062	0	0	0	0	0	1	0.125118	NC_007131.6	26809918	26923460	676	2	0	113542	675	676	674	675	0.998519	0	0	1	1	0.00148	1	0.186468	NC_007131.6	26809918	26923460	596	185
gmfb	1321	1313	-1220	-2.55216	-3.71e-05	-2.25288	-28.7348	1.41e-181	1.17e-179	2103	1	1	8072	2103	2103	2092	2092	1	0	0	11	11	0.00523	1	7.13521	NC_007124.6	36459714	36467786	1909	1	1	8072	1909	1909	1904	1904	1	0	0	5	5	0.00262	1	7.39848	NC_007124.6	36459714	36467786	2006	782
gmip	542	529	-515	-5.97585	-1.67e-05	-5.27786	-25.8651	1.65e-147	1.2e-145	639	2	1	64840	639	639	638	638	1	0	0	1	1	0.00157	2	0.270897	NC_007114.6	52482915	52547755	598	2	2	64840	597	598	597	598	0.998328	0	0	0	0	0	2	0.289278	NC_007114.6	52482915	52547755	618.5	110
gmppab	335	284	-290	-4.1016	-9.27e-06	-3.65886	-10.0835	6.54e-24	1.24e-22	364	1	1	7373	364	364	364	364	1	0	0	0	0	0	1	1.3592	NC_007117.6	13273322	13280695	403	1	1	7373	403	403	402	402	1	0	0	1	1	0.00248	1	1.71017	NC_007117.6	13273322	13280695	383.5	119
gmppb	1013	926	-894	-3.97504	-2.84e-05	-3.52325	-20.3583	3.92e-92	1.99e-90	1119	1	1	11401	1096	1119	1082	1105	0.979186	0	0	14	14	0.0125112	1	2.66837	NC_007133.6	39098272	39109673	1270	1	1	11401	1247	1270	1223	1246	0.981541	0	0	24	24	0.0188976	1	3.42793	NC_007133.6	39098272	39109673	1194.5	344
gmpr2	790	727	-680	-3.2186	-2.16e-05	-2.87401	-4.43131	9.37e-06	7.03e-05	908	1	1	7199	655	908	655	908	0.721366	0	0	0	0	0	1	3.47248	NC_007118.6	23926299	23933498	1065	1	1	7199	767	1065	767	1065	0.720188	0	0	0	0	0	1	4.64017	NC_007118.6	23926299	23933498	986.5	338
gna13a_1	69	57	-61	-2.29787	-1.81e-06	-2.01763	-4.91626	8.82e-07	7.34e-06	110	1	1	291	60	110	54	104	0.519231	0	0	6	6	0.0545455	1	9.83935	NW_008805402.1	37644	37935	106	1	1	291	46	106	41	101	0.405941	0	0	5	5	0.0471698	1	10.8864	NW_008805402.1	37644	37935	108	41
gna13a_2	218	164	-187.5	-2.39925	-5.58e-06	-2.09136	-4.16469	3.12e-05	0.000219	325	1	1	1083	104	325	95	316	0.300633	0	0	9	9	0.0276923	1	8.03313	NW_008805585.1	3549	4632	318	1	1	1083	106	318	100	312	0.320513	0	0	6	6	0.0188679	1	9.03614	NW_008805585.1	3549	4632	321.5	107
gna15.1	17	16	-13.5	-10	-4.41e-07	-8.64686	-4.47333	7.7e-06	5.83e-05	18	3	1	21335	16	18	16	18	0.888889	0	0	0	0	0	3	0.0232277	NC_007133.6	21996863	22018198	12	3	1	21335	11	12	11	12	0.916667	0	0	0	0	0	3	0.0176419	NC_007133.6	21996863	22018198	15	1
gnai2a	3849	3776	-3782	-3.09008	-0.000118	-2.72772	-56.3068	0	0	5622	1	1	120703	5605	5622	5145	5162	0.996707	0	0	460	460	0.0818214	1	1.17741	NC_007122.6	34659498	34780201	5561	1	1	120703	5548	5561	5213	5226	0.997512	0	0	335	335	0.060241	1	1.35803	NC_007122.6	34659498	34780201	5591.5	1846
gnai3	88	81	-73.5	-2.72941	-2.25e-06	-2.39215	-7.28908	3.12e-13	4.05e-12	127	1	1	30935	127	127	114	114	1	0	0	13	13	0.102362	1	0.101457	NC_007119.6	25170883	25201818	105	1	1	30935	105	105	98	98	1	0	0	7	7	0.0666667	1	0.0993648	NC_007119.6	25170883	25201818	116	39
gnaia	1570	1515	-1508	-2.64002	-4.61e-05	-2.33044	-32.6318	1.46e-233	1.37e-231	2393	1	1	33374	2393	2393	2388	2388	1	0	0	5	5	0.00209	1	1.96994	NC_007136.6	20900016	20933390	2462	1	1	33374	2460	2462	2457	2459	0.999187	0	0	3	3	0.00122	1	2.31104	NC_007136.6	20900016	20933390	2427.5	892
gnao1a	1258	1200	-1213	-5.19723	-3.91e-05	-4.59467	-33.7682	5.79e-250	5.67e-248	1518	3	2	183528	1478	1518	1475	1515	0.973597	0	0	3	3	0.00198	3	0.227267	NC_007129.6	22804070	22987598	1486	3	1	183528	1454	1486	1454	1486	0.978466	0	0	0	0	0	3	0.253965	NC_007129.6	22804070	22987598	1502	318
gnaq	22	20	-18.5	-5.625	-6.08e-07	-5.07941	-4.92108	8.61e-07	7.18e-06	20	1	1	12301	20	20	20	20	1	0	0	0	0	0	1	0.0447626	NC_007116.6	54918171	54930472	25	1	1	12301	25	25	25	25	1	0	0	0	0	0	1	0.0637465	NC_007116.6	54918171	54930472	22.5	5
gnaz	726	672	-687.5	-3.26151	-2.14e-05	-2.85945	-12.3329	6.02e-35	1.47e-33	980	2	1	91898	979	980	967	968	0.998967	0	0	12	12	0.0122449	2	0.289998	NC_007121.6	17292888	17384786	1003	2	1	91898	1000	1003	989	992	0.996976	0	0	11	11	0.0109671	2	0.338581	NC_007121.6	17292888	17384786	991.5	277
gnb4a	728	679	-693.5	-3.19115	-2.17e-05	-2.81809	-22.8699	9.27e-116	5.62e-114	1000	1	1	22785	999	1000	960	961	0.998959	0	0	39	39	0.039	1	1.16118	NC_007113.6	5383208	5405993	1020	1	1	22785	1018	1020	993	995	0.99799	0	0	25	25	0.0245098	1	1.36972	NC_007113.6	5383208	5405993	1010	341
gne	240	216	-204.5	-2.2943	-6.06e-06	-2.01151	-10.8429	2.16e-27	4.5e-26	339	1	1	39283	339	339	339	339	1	0	0	0	0	0	1	0.237586	NC_007112.6	11608457	11647740	386	1	1	39283	386	386	386	386	1	0	0	0	0	0	1	0.308205	NC_007112.6	11608457	11647740	362.5	146
gng12a	990	961	-943.5	-3.26531	-2.95e-05	-2.8824	-28.8583	3.99e-183	3.35e-181	1328	3	1	51681	1327	1328	1326	1327	0.999246	0	0	1	1	0.000753	3	0.706913	NC_007113.6	10503533	10555214	1392	3	1	51681	1388	1392	1383	1387	0.997116	0	0	5	5	0.00359	3	0.841787	NC_007113.6	10503533	10555214	1360	431
gng5	867	791	-759	-2.9264	-2.35e-05	-2.58707	-19.7337	1.11e-86	5.41e-85	1083	1	1	6024	1083	1083	1083	1083	1	0	0	0	0	0	1	4.94959	NC_007113.6	6331261	6337285	1223	1	1	6024	1223	1223	1222	1222	1	0	0	1	1	0.000818	1	6.36272	NC_007113.6	6331261	6337285	1153	432
gngt1	9	7	-7.5	-3.5	-2.38e-07	-3.13623	-2.67005	0.00758	0.0358842	10	1	1	2733	10	10	10	10	1	0	0	0	0	0	1	0.100736	NC_007130.6	41269608	41272341	11	1	1	2733	11	11	10	10	1	0	0	1	1	0.0909091	1	0.114767	NC_007130.6	41269608	41272341	10.5	4
gnl3	1152	1074	-976.5	-3.47843	-3.13e-05	-3.11036	-4.06541	4.8e-05	0.00033	1234	1	1	11501	1234	1234	1211	1211	1	0	0	23	23	0.0186386	1	2.89891	NC_007122.6	3940141	3951642	1507	1	1	11501	1507	1507	1479	1479	1	0	0	28	28	0.01858	1	4.03357	NC_007122.6	3940141	3951642	1370.5	433
gnpda1	585	565	-553	-14.825	-1.82e-05	-13.1862	-27.8034	3.95e-170	3.13e-168	571	2	2	4755	571	571	565	565	1	0	0	6	6	0.0105079	2	3.27133	NC_007125.6	23411979	23416734	615	2	1	4755	615	615	612	612	1	0	0	3	3	0.00488	2	4.03699	NC_007125.6	23411979	23416734	593	50
gnpda2	332	329	-327.5	-3.06625	-1.02e-05	-2.70668	-16.5056	3.34e-61	1.25e-59	489	1	1	13344	485	489	411	415	0.990361	0	0	74	74	0.151329	1	0.856226	NC_007125.6	4169377	4182721	483	1	1	13344	479	483	421	425	0.990588	0	0	58	58	0.120083	1	0.998986	NC_007125.6	4169377	4182721	486	157
gnpnat1	187	151	-163	-2.38136	-4.86e-06	-2.08184	-4.98848	6.09e-07	5.15e-06	275	2	0	6549	266	275	264	273	0.967033	0	0	2	2	0.00727	2	1.14766	NC_007128.6	15205554	15212103	287	2	1	6549	268	287	265	284	0.933099	0	0	3	3	0.010453	2	1.36019	NC_007128.6	15205554	15212103	281	100
gnsb	1218	1196	-1082	-10.0924	-3.59e-05	-9.01557	-5.22289	1.76e-07	1.56e-06	1076	1	1	15845	1076	1076	976	976	1	0	0	100	100	0.0929368	1	1.69584	NC_007121.6	45184785	45200630	1326	1	1	15845	1325	1326	1242	1243	0.999195	0	0	83	83	0.0625943	1	2.46057	NC_007121.6	45184785	45200630	1201	130
golt1bb	415	400	-372.5	-6.35971	-1.22e-05	-5.66938	-5.73236	9.9e-09	9.7e-08	407	1	1	5625	404	407	401	404	0.992574	0	0	3	3	0.00737	1	1.97736	NC_007136.6	3216029	3221654	477	1	1	5625	477	477	475	475	1	0	0	2	2	0.00419	1	2.64867	NC_007136.6	3216029	3221654	442	77
gorasp2	875	729	-799.5	-2.27512	-2.39e-05	-2.01406	-12.5224	5.63e-36	1.4e-34	1424	1	1	11069	1424	1424	1419	1419	1	0	0	5	5	0.00351	1	3.52939	NC_007117.6	3703219	3714288	1429	1	1	11069	1429	1429	1427	1427	1	0	0	2	2	0.0014	1	4.04364	NC_007117.6	3703219	3714288	1426.5	700
gpaa1	283	276	-263	-3.29694	-8.24e-06	-2.91033	-15.3021	7.4e-53	2.43e-51	394	2	0	16854	394	394	394	394	1	0	0	0	0	0	2	0.643605	NC_007113.6	2339620	2356474	361	2	0	16854	361	361	361	361	1	0	0	0	0	0	2	0.671832	NC_007113.6	2339620	2356474	377.5	118
gpatch4	454	450	-390.5	-4.82843	-1.27e-05	-4.31695	-4.03944	5.36e-05	0.000366	431	1	1	5394	431	431	430	430	1	0	0	1	1	0.00232	1	2.19474	NC_007127.6	29090652	29096046	554	1	1	5394	554	554	552	552	1	0	0	2	2	0.00361	1	3.20985	NC_007127.6	29090652	29096046	492.5	104
gpbar1	18	18	-17	-4.4	-5.43e-07	-3.88404	-4.3338	1.47e-05	0.000108	21	2	1	9229	21	21	21	21	1	0	0	0	0	0	2	0.0626456	NC_007120.6	48264229	48273458	23	2	1	9229	23	23	23	23	1	0	0	0	0	0	2	0.0781681	NC_007120.6	48264229	48273458	22	5
gpc1b	2133	2113	-1656.5	-6.67295	-5.52e-05	-6.01409	-2.756	0.00585	0.0283826	1482	1	1	152093	1473	1482	1402	1411	0.993622	0	0	71	71	0.0479082	1	0.255414	NC_007113.6	46179679	46331772	2415	1	1	152093	2405	2415	2286	2296	0.995645	0	0	119	119	0.0492754	1	0.473499	NC_007113.6	46179679	46331772	1948.5	302
gpc2	10	8	-8.5	-9.5	-2.77e-07	-8.15241	-3.37243	0.000745	0.00432	10	1	1	7811	10	10	9	9	1	0	0	1	1	0.1	1	0.0317221	NC_007125.6	160257	168068	9	1	1	7811	9	9	7	7	1	0	0	2	2	0.222222	1	0.0281092	NC_007125.6	160257	168068	9.5	0
gpc6a_1	44	36	-36	-2.71429	-1.11e-06	-2.39947	-4.91659	8.81e-07	7.33e-06	61	1	1	139812	53	61	48	56	0.857143	0	0	5	5	0.0819672	1	0.0110273	NC_007112.6	2565161	2704973	53	1	1	139812	46	53	45	52	0.865385	0	0	1	1	0.0188679	1	0.0116658	NC_007112.6	2565161	2704973	57	25
gpd1b	915	648	759.5	1.87049	3.26e-05	2.13047	11.5565	0	0	1006	1	1	10880	1006	1006	996	996	1	0	0	10	10	0.00994	1	2.52033	NC_007133.6	6966199	6977079	739	1	1	10880	739	739	732	732	1	0	0	7	7	0.00947	1	2.11027	NC_007133.6	6966199	6977079	872.5	1654
gpd1c	951	881	-867	-6.59355	-2.82e-05	-5.86878	-21.9335	1.25e-106	7.05e-105	973	1	1	7967	973	973	972	972	1	0	0	1	1	0.00103	1	3.3589	NC_007130.6	317421	325388	1071	1	1	7967	1071	1071	1069	1069	1	0	0	2	2	0.00187	1	4.20862	NC_007130.6	317421	325388	1022	190
gpd1l	431	399	-391.5	-2.90049	-1.21e-05	-2.56082	-17.0591	2.99e-65	1.17e-63	621	2	1	19595	620	621	619	620	0.998387	0	0	1	1	0.00161	2	0.871109	NC_007127.6	39297612	39317207	574	2	1	19595	574	574	574	574	1	0	0	0	0	0	2	0.918805	NC_007127.6	39297612	39317207	597.5	222
gpr132b	198	175	-175.5	-11.0286	-5.74e-06	-9.40204	-10.0597	8.33e-24	1.57e-22	204	1	1	6004	204	204	197	197	1	0	0	7	7	0.0343137	1	0.903341	NC_007131.6	18445934	18451938	182	1	1	6004	182	182	179	179	1	0	0	3	3	0.0164835	1	0.935123	NC_007131.6	18445934	18451938	193	6
gpr141	181	178	-148	-13.8696	-4.83e-06	-12.2022	-6.4478	1.14e-10	1.27e-09	191	1	1	6104	191	191	183	183	1	0	0	8	8	0.0418848	1	0.825397	NC_007135.6	23534554	23540658	128	1	1	6104	128	128	125	125	1	0	0	3	3	0.0234375	1	0.642321	NC_007135.6	23534554	23540658	159.5	13
gpr143	13	10	9	2.05882	3.69e-07	2.28297	2.81821	0.00483	0.0238936	7	1	1	34749	6	7	6	7	0.857143	0	0	0	0	0	1	0.00555	NC_007120.6	55466477	55501226	10	1	1	34749	9	10	9	10	0.9	0	0	0	0	0	1	0.00903	NC_007120.6	55466477	55501226	8.5	20
gpr156	135	127	-115	-2.47436	-3.55e-06	-2.20678	-8.80848	1.27e-18	2.03e-17	177	1	1	26284	177	177	169	169	1	0	0	8	8	0.0451977	1	0.17702	NC_007120.6	9701259	9727543	209	1	1	26284	207	209	199	201	0.99005	0	0	8	8	0.0382775	1	0.239862	NC_007120.6	9701259	9727543	193	74
gpr174	155	153	-133	-4.59459	-4.33e-06	-4.10444	-4.05602	4.99e-05	0.000343	149	1	1	32036	149	149	146	146	1	0	0	3	3	0.0201342	1	0.12547	NC_007125.6	10261118	10293154	191	1	1	32036	190	191	185	186	0.994624	0	0	5	5	0.026178	1	0.182109	NC_007125.6	10261118	10293154	170	38
gpr18	195	184	-179.5	-11.2571	-5.9e-06	-10.0259	-15.5911	8.36e-55	2.83e-53	187	1	1	4588	187	187	164	164	1	0	0	23	23	0.122995	1	0.984117	NC_007120.6	31278130	31282718	207	1	1	4588	207	207	194	194	1	0	0	13	13	0.0628019	1	1.32628	NC_007120.6	31278130	31282718	197	23
gpr180	37	30	-31.5	-3.33333	-9.9e-07	-2.9538	-4.97369	6.57e-07	5.53e-06	47	1	1	5694	47	47	43	43	1	0	0	4	4	0.0851064	1	0.207911	NC_007117.6	59796280	59801974	43	1	1	5694	43	43	41	41	1	0	0	2	2	0.0465116	1	0.225852	NC_007117.6	59796280	59801974	45	17
gpr183a	438	428	-372.5	-8.60204	-1.21e-05	-7.58019	-9.93644	2.89e-23	5.37e-22	482	1	1	2897	482	482	482	482	1	0	0	0	0	0	1	4.58062	NC_007120.6	31294642	31297539	361	1	1	2897	361	361	359	359	1	0	0	2	2	0.00554	1	3.88689	NC_007120.6	31294642	31297539	421.5	54
gpr184	49	42	-42.5	-6.66667	-1.38e-06	-5.96986	-6.70648	1.99e-11	2.34e-10	53	2	0	25286	51	53	51	53	0.962264	0	0	0	0	0	2	0.0577061	NC_007126.6	11952379	11977665	47	2	0	25286	47	47	46	46	1	0	0	1	1	0.0212766	2	0.0570603	NC_007126.6	11952379	11977665	50	11
gpr39	38	38	-30.5	-7.1	-9.86e-07	-6.23495	-4.64104	3.47e-06	2.72e-05	43	1	1	3935	43	43	40	40	1	0	0	3	3	0.0697674	1	0.27986	NC_007120.6	56873297	56877232	28	1	1	3935	28	28	28	28	1	0	0	0	0	0	1	0.223188	NC_007120.6	56873297	56877232	35.5	5
gpr65	55	49	-47	-3.76471	-1.5e-06	-3.31615	-6.89235	5.49e-12	6.64e-11	59	3	0	6319	59	59	57	57	1	0	0	2	2	0.0338983	2	0.248343	NC_007128.6	2634318	2640637	69	3	0	6319	69	69	68	68	1	0	0	1	1	0.0144928	2	0.337534	NC_007128.6	2634318	2640637	64	14
gpr84	2286	2283	-1729	-30.0588	-5.62e-05	-26.0957	-3.87722	0.000106	0.000695	2344	2	1	4821	2344	2344	2212	2212	1	0	0	132	132	0.056314	2	12.6321	NC_007117.6	39116785	39121606	1233	2	1	4821	1232	1233	1171	1172	0.999147	0	0	61	61	0.0494728	2	7.62513	NC_007117.6	39116785	39121606	1788.5	61
gpt2l	132	113	-116	-2.37278	-3.49e-06	-2.09634	-7.92832	2.22e-15	3.16e-14	194	2	2	37023	194	194	190	190	1	0	0	4	4	0.0206186	2	0.141289	NC_007113.6	3701941	3738964	207	2	2	37023	207	207	206	206	1	0	0	1	1	0.00483	2	0.174523	NC_007113.6	3701941	3738964	200.5	94
gpx1b	26	25	-24	-2.77778	-7.38e-07	-2.45204	-4.24139	2.22e-05	0.000159	36	1	1	2915	36	36	35	35	1	0	0	1	1	0.0277778	1	0.330564	NC_007117.6	42340773	42343688	39	1	1	2915	39	39	38	38	1	0	0	1	1	0.025641	1	0.408885	NC_007117.6	42340773	42343688	37.5	13
gra	48	41	-42	-4.11111	-1.34e-06	-3.64302	-6.28342	3.31e-10	3.61e-09	53	1	1	3827	53	53	52	52	1	0	0	1	1	0.0188679	1	0.374086	NC_007127.6	16314416	16318243	58	1	1	3827	58	58	54	54	1	0	0	4	4	0.0689655	1	0.44258	NC_007127.6	16314416	16318243	55.5	17
gramd1c	80	71	-70	-7.66667	-2.29e-06	-6.86248	-8.73182	2.51e-18	3.98e-17	86	3	0	16943	86	86	82	82	1	0	0	4	4	0.0465116	2	0.133245	NC_007135.6	20988661	21005604	75	3	0	16943	75	75	73	73	1	0	0	2	2	0.0266667	2	0.135142	NC_007135.6	20988661	21005604	80.5	15
grap2a	449	419	-403	-8.46296	-1.32e-05	-7.54548	-19.0381	8.25e-81	3.84e-79	426	1	1	23387	422	426	420	424	0.990566	0	0	2	2	0.0047	1	0.499134	NC_007114.6	29314630	29338017	488	1	1	23387	487	488	485	486	0.997942	0	0	2	2	0.0041	1	0.651806	NC_007114.6	29314630	29338017	457	69
grap2b	938	896	-826	-8.86667	-2.74e-05	-7.96423	-5.31101	1.09e-07	9.84e-07	840	2	2	14976	837	840	833	836	0.996411	0	0	4	4	0.00476	2	1.53687	NC_007117.6	404609	419585	1022	2	2	14976	1018	1022	1014	1018	0.996071	0	0	4	4	0.00391	2	2.1321	NC_007117.6	404609	419585	931	126
grcc10	305	272	-255.5	-2.34121	-7.75e-06	-2.07377	-7.27139	3.56e-13	4.6e-12	413	1	1	4068	413	413	413	413	1	0	0	0	0	0	1	2.79509	NC_007131.6	14562949	14567017	479	1	1	4068	479	479	479	479	1	0	0	0	0	0	1	3.69327	NC_007131.6	14562949	14567017	446	174
grhl2a	31	30	-26.5	-4.11765	-8.4e-07	-3.62445	-5.27302	1.34e-07	1.2e-06	39	1	1	23559	39	39	39	39	1	0	0	0	0	0	1	0.0455758	NC_007127.6	9916038	9939597	31	1	1	23559	31	31	30	30	1	0	0	1	1	0.0322581	1	0.0399412	NC_007127.6	9916038	9939597	35	9
grin2da	284	180	202	1.87826	8.8e-06	2.16193	3.83215	0.000127	0.000826	282	1	1	168833	279	282	268	271	0.98893	0	0	11	11	0.0390071	1	0.0441914	NC_007130.6	9994027	10162860	178	1	1	168833	171	178	165	172	0.959302	0	0	6	6	0.0337079	1	0.0319542	NC_007130.6	9994027	10162860	230	402
grinab	1490	1369	-1257.5	-2.66007	-3.84e-05	-2.34824	-16.0816	3.43e-58	1.22e-56	2187	2	0	28247	2183	2187	2182	2186	0.99817	0	0	1	1	0.000457	2	2.13061	NC_007127.6	53601359	53629606	1843	2	1	28247	1840	1843	1838	1841	0.99837	0	0	2	2	0.00109	2	2.04427	NC_007127.6	53601359	53629606	2015	818
grn1	6469	6182	-4905	-25.4638	-0.00016	-22.9582	-4.41987	9.88e-06	7.39e-05	6526	1	1	5492	28	6526	28	6524	0.00429	0	0	0	2	0.000307	1	32.7047	NC_007130.6	40599556	40605048	3685	1	1	5492	12	3685	12	3684	0.00326	0	0	0	1	0.000271	1	21.04	NC_007130.6	40599556	40605048	5105.5	344
grna	8146	7809	-7304.5	-12.8291	-0.000243	-11.576	-5.96184	2.49e-09	2.56e-08	7249	7	0	26931	5202	7249	5201	7246	0.717775	0	0	1	3	0.000414	1	7.40751	NC_007114.6	29783584	29810515	8595	7	0	26931	6163	8595	6162	8593	0.717095	0	0	1	2	0.000233	1	10.008	NC_007114.6	29783584	29810515	7922	786
grnas	24182	23291	-23609.5	-41.2549	-0.000783	-37.8333	-48.7138	0	0	24323	0	0	19088	341	24323	0	0	NaN	0	0	341	24323	1	0	35.0819	NC_007130.6	40599264	40618352	24069	0	0	19088	269	24069	0	0	NaN	0	0	269	24069	1	0	39.5507	NC_007130.6	40599264	40618352	24196	1032
grwd1	949	921	-782	-4.25833	-2.55e-05	-3.81553	-3.42764	0.000609	0.00358	869	1	1	10541	869	869	798	798	1	0	0	71	71	0.0817031	1	2.08424	NC_007127.6	13970226	13980767	1175	1	1	10541	1175	1175	1084	1084	1	0	0	91	91	0.0774468	1	3.22555	NC_007127.6	13970226	13980767	1022	254
gsnb	99	91	-89	-18.8	-2.93e-06	-15.9773	-10.5296	6.31e-26	1.27e-24	100	2	1	8382	92	100	92	100	0.92	0	0	0	0	0	2	0.328457	NC_007116.6	62601167	62609549	88	2	1	8382	83	88	83	88	0.943182	0	0	0	0	0	2	0.3293	NC_007116.6	62601167	62609549	94	1
gspt1l	3116	2970	-2933.5	-2.58739	-8.94e-05	-2.28398	-44.9497	0	0	4672	1	1	18141	4671	4672	4580	4581	0.999782	0	0	91	91	0.0194777	1	6.95225	NC_007114.6	36504311	36522452	4891	1	1	18141	4889	4891	4801	4803	0.999584	0	0	88	88	0.0179922	1	8.30439	NC_007114.6	36504311	36522452	4781.5	1921
gsr	707	624	-618	-2.40614	-1.86e-05	-2.12704	-15.3144	6.13e-53	2.02e-51	1105	4	1	20167	1105	1105	1104	1104	1	0	0	1	1	0.000905	4	1.50714	NC_007125.6	38512654	38532821	1010	4	1	20167	1010	1010	1006	1006	1	0	0	4	4	0.00396	4	1.56464	NC_007125.6	38512654	38532821	1057.5	481
gtdc1	118	104	-98.5	-4.64815	-3.2e-06	-4.17151	-4.62077	3.82e-06	2.99e-05	113	3	0	71784	113	113	104	104	1	0	0	9	9	0.079646	3	0.039887	NC_007120.6	26029803	26101587	138	3	0	71784	138	138	127	127	1	0	0	11	11	0.0797101	3	0.0554923	NC_007120.6	26029803	26101587	125.5	34
gtf2b	439	381	-403	-2.36149	-1.21e-05	-2.08747	-12.843	9.42e-38	2.41e-36	692	1	1	12175	692	692	688	688	1	0	0	4	4	0.00578	1	1.55577	NC_007113.6	22824463	22836638	706	1	1	12175	706	706	698	698	1	0	0	8	8	0.0113314	1	1.79822	NC_007113.6	22824463	22836638	699	325
gtf2h4	287	268	-272	-3.16733	-8.5e-06	-2.7993	-15.2888	9.08e-53	2.98e-51	392	1	1	17864	392	392	385	385	1	0	0	7	7	0.0178571	1	0.593346	NC_007130.6	27732243	27750107	403	1	1	17864	403	403	398	398	1	0	0	5	5	0.0124069	1	0.698813	NC_007130.6	27732243	27750107	397.5	135
gtse1	139	113	-125	-6.20833	-4.07e-06	-5.61374	-7.66567	1.78e-14	2.44e-13	150	3	0	14069	150	150	149	149	1	0	0	1	1	0.00667	3	0.291574	NC_007136.6	19496363	19510432	148	3	0	14069	148	148	148	148	1	0	0	0	0	0	3	0.329955	NC_007136.6	19496363	19510432	149	37
gucy2f	13	7	9.5	2.9	3.84e-07	3.36889	2.80108	0.00509	0.0250706	8	6	0	19898	7	8	6	6	1	0	0	1	2	0.25	5	0.0083	NC_007126.6	29426864	29451008	2	6	0	19898	2	2	2	2	1	0	0	0	0	0	5	0.00315	NC_007126.6	29426864	29451008	5	14
guk1a	1220	1208	-1158	-3.25292	-3.62e-05	-2.87147	-31.9161	1.6e-223	1.48e-221	1616	3	1	19063	1589	1616	1587	1614	0.983271	0	0	2	2	0.00124	3	2.33098	NC_007113.6	3184821	3203884	1728	3	0	19063	1690	1728	1687	1725	0.977971	0	0	3	3	0.00174	3	2.83827	NC_007113.6	3184821	3203884	1672	508
gyltl1b	290	232	-221.5	-2.37578	-6.67e-06	-2.10605	-6.08351	1.18e-09	1.24e-08	422	2	1	145083	405	422	405	422	0.959716	0	0	0	0	0	2	0.0800796	NC_007129.6	45121019	45266102	343	2	1	145083	330	343	330	343	0.962099	0	0	0	0	0	2	0.0741539	NC_007129.6	45121019	45266102	382.5	190
h1f0	4001	3422	3581.5	2.61584	0.000145	2.9754	27.4494	0	0	2506	1	1	1331	2506	2506	2494	2494	1	0	0	12	12	0.00479	1	51.5875	NC_007135.6	37679308	37680639	1927	1	1	1331	1927	1927	1916	1916	1	0	0	11	11	0.00571	1	45.1517	NC_007135.6	37679308	37680639	2216.5	5668
h2afva	547	452	-468.5	-2.93196	-1.46e-05	-2.60606	-9.76614	1.57e-22	2.86e-21	680	2	2	5427	680	680	671	671	1	0	0	9	9	0.0132353	2	3.40399	NC_007116.6	13147043	13152470	742	2	2	5427	742	742	739	739	1	0	0	3	3	0.00404	2	4.27111	NC_007116.6	13147043	13152470	711	290
h2afy	438	393	-376.5	-2.30957	-1.13e-05	-2.03954	-13.7944	2.76e-43	7.82e-42	625	2	1	11089	625	625	625	625	1	0	0	0	0	0	2	1.55172	NC_007132.6	45538225	45549314	703	2	1	11089	703	703	703	703	1	0	0	0	0	0	2	1.98847	NC_007132.6	45538225	45549314	664	310
haao	35	34	-33	-2.60976	-1.01e-06	-2.30372	-4.79292	1.64e-06	1.33e-05	52	3	0	27875	52	52	39	39	1	0	0	13	13	0.25	3	0.0385191	NC_007124.6	8622627	8650502	55	3	0	27875	55	55	43	43	1	0	0	12	12	0.218182	3	0.0483849	NC_007124.6	8622627	8650502	53.5	20
hamp	127	125	-97.5	-49.75	-3.19e-06	-42.0893	-4.25996	2.05e-05	0.000147	128	4	0	9003	0	128	0	128	0	0	0	0	0	0	3	0.391425	NC_007127.6	50687681	50696684	71	4	0	9003	0	71	0	71	0	0	0	0	0	0	3	0.247359	NC_007127.6	50687681	50696684	99.5	1
has1	1527	1459	-1381.5	-23.2823	-4.61e-05	-20.1259	-6.49182	8.48e-11	9.59e-10	1332	1	1	4961	1332	1332	1167	1167	1	0	0	165	165	0.123874	1	6.47631	NC_007127.6	25025344	25030305	1555	1	1	4961	1555	1555	1415	1415	1	0	0	140	140	0.0900322	1	8.94631	NC_007127.6	25025344	25030305	1443.5	28
has2	221	188	-191.5	-5.03158	-6.12e-06	-4.35535	-7.66201	1.83e-14	2.5e-13	226	1	1	16041	226	226	222	222	1	0	0	4	4	0.0176991	1	0.38102	NC_007127.6	15481298	15497339	252	1	1	16041	252	252	250	250	1	0	0	2	2	0.00794	1	0.488838	NC_007127.6	15481298	15497339	239	31
haus1	33	31	-23.5	-2.80769	-7.16e-07	-2.46427	-2.8737	0.00406	0.0203925	45	1	1	11153	44	45	44	45	0.977778	0	0	0	0	0	1	0.111083	NC_007132.6	4901992	4913145	28	1	1	11153	28	28	28	28	1	0	0	0	0	0	1	0.078745	NC_007132.6	4901992	4913145	36.5	14
haus3	111	77	-88.5	-3.01136	-2.78e-06	-2.70138	-4.44492	8.79e-06	6.62e-05	138	1	0	7313	0	138	0	138	0	0	0	0	0	0	1	0.519529	NC_007118.6	24119959	24127272	127	1	0	7313	0	127	0	127	0	0	0	0	0	0	1	0.544709	NC_007118.6	24119959	24127272	132.5	61
haus5	31	21	-24	-2.5	-7.32e-07	-2.22537	-3.25443	0.00114	0.00637	38	1	1	16892	38	38	37	37	1	0	0	1	1	0.0263158	1	0.0603041	NC_007119.6	20865766	20882658	42	1	1	16892	42	42	38	38	1	0	0	4	4	0.0952381	1	0.0705601	NC_007119.6	20865766	20882658	40	21
haus6	148	135	-132.5	-2.96296	-4.11e-06	-2.62155	-10.3338	4.96e-25	9.71e-24	191	1	1	9222	191	191	190	190	1	0	0	1	1	0.00524	1	0.567224	NC_007118.6	58853982	58863204	209	1	1	9222	209	209	206	206	1	0	0	3	3	0.0143541	1	0.700646	NC_007118.6	58853982	58863204	200	74
haus7	123	104	-108.5	-3.23711	-3.4e-06	-2.87081	-8.13259	4.2e-16	6.18e-15	152	1	1	10988	149	152	149	152	0.980263	0	0	0	0	0	1	0.380847	NC_007134.6	19896074	19907062	162	1	1	10988	157	162	157	162	0.969136	0	0	0	0	0	1	0.462437	NC_007134.6	19896074	19907062	157	58
havcr1	1049	1034	-935	-18.4766	-3.12e-05	-16.528	-5.41111	6.26e-08	5.77e-07	882	5	0	7845	882	882	841	841	1	0	0	41	41	0.0464853	5	2.95141	NC_007132.6	29065696	29073541	1095	5	0	7845	1095	1095	1060	1060	1	0	0	35	35	0.0319635	5	4.23808	NC_007132.6	29065696	29073541	988.5	61
havcr2	149	144	-126	-8.63636	-4.18e-06	-7.76565	-4.2362	2.27e-05	0.000163	122	2	0	5315	122	122	121	121	1	0	0	1	1	0.0082	1	0.62677	NC_007132.6	29075650	29080965	163	2	0	5315	163	163	162	162	1	0	0	1	1	0.00614	1	0.956023	NC_007132.6	29075650	29080965	142.5	19
hcar1-3	132	128	-116	-5.2963	-3.74e-06	-4.67894	-10.949	6.72e-28	1.42e-26	157	1	1	7160	157	157	144	144	1	0	0	13	13	0.0828025	1	0.553701	NC_007124.6	8654990	8662150	129	1	1	7160	129	129	119	119	1	0	0	10	10	0.0775194	1	0.521303	NC_007124.6	8654990	8662150	143	29
hcar1-4	701	678	-687.5	-10.106	-2.25e-05	-8.9468	-30.6522	2.47e-206	2.2e-204	765	1	1	2344	765	765	730	730	1	0	0	35	35	0.0457516	1	8.57416	NC_007123.6	25201523	25203867	761	1	1	2344	761	761	741	741	1	0	0	20	20	0.0262812	1	9.91556	NC_007123.6	25201523	25203867	763	87
hck	845	807	-801	-13.7143	-2.64e-05	-12.2482	-28.6925	4.74e-181	3.92e-179	839	1	1	34826	839	839	762	762	1	0	0	77	77	0.0917759	1	0.60239	NC_007134.6	7572036	7606862	889	1	1	34826	889	889	820	820	1	0	0	69	69	0.0776153	1	0.738528	NC_007134.6	7572036	7606862	864	82
hcls1	1297	1246	-1132.5	-8.3301	-3.75e-05	-7.47579	-4.95604	7.19e-07	6.04e-06	1148	4	1	11371	1148	1148	1143	1143	1	0	0	5	5	0.00436	3	2.76741	NC_007115.6	22579354	22590725	1426	4	1	11371	1426	1426	1424	1424	1	0	0	2	2	0.0014	3	3.92797	NC_007115.6	22579354	22590725	1287	180
hcst	91	86	-88	-6.33333	-2.86e-06	-5.62006	-10.8371	2.3e-27	4.79e-26	104	1	1	3913	104	104	93	93	1	0	0	11	11	0.105769	1	0.654334	NC_007127.6	25269176	25273089	105	1	1	3913	105	105	86	86	1	0	0	19	19	0.180952	1	0.689359	NC_007127.6	25269176	25273089	104.5	19
hdac3	354	295	-316	-2.30849	-9.46e-06	-2.04307	-10.0504	9.15e-24	1.73e-22	549	1	1	26872	549	549	549	549	1	0	0	0	0	0	1	0.562469	NC_007125.6	11872979	11899851	566	1	1	26872	566	566	558	558	1	0	0	8	8	0.0141343	1	0.651315	NC_007125.6	11872979	11899851	557.5	271
heatr3	502	487	-401.5	-2.60279	-1.26e-05	-2.33014	-2.73829	0.00618	0.0298107	559	1	1	20771	559	559	529	529	1	0	0	30	30	0.0536673	1	0.701172	NC_007118.6	37627362	37648133	745	1	1	20771	745	745	690	690	1	0	0	55	55	0.0738255	1	1.04195	NC_007118.6	37627362	37648133	652	243
heatr5b	590	504	-522.5	-2.36423	-1.57e-05	-2.0919	-12.5411	4.45e-36	1.11e-34	881	1	1	32171	604	881	604	880	0.686364	0	0	0	1	0.00114	1	0.753085	NC_007124.6	317541	349712	930	1	1	32171	615	930	614	929	0.660926	0	0	1	1	0.00108	1	0.905749	NC_007124.6	317541	349712	905.5	426
heatr6	198	146	-168	-2.47368	-5.12e-06	-2.20138	-5.83396	5.41e-09	5.42e-08	278	1	1	50030	278	278	266	266	1	0	0	12	12	0.0431655	1	0.146379	NC_007132.6	38697401	38747431	286	1	1	50030	285	286	278	279	0.996416	0	0	7	7	0.0244755	1	0.174916	NC_007132.6	38697401	38747431	282	140
hells	195	190	-179.5	-2.62443	-5.48e-06	-2.31668	-11.2172	3.36e-29	7.29e-28	277	1	1	15497	277	277	251	251	1	0	0	26	26	0.0938628	1	0.445915	NC_007124.6	7923197	7938694	303	1	1	15497	303	303	283	283	1	0	0	20	20	0.0660066	1	0.57279	NC_007124.6	7923197	7938694	290	108
henmt1	50	46	-41	-2.86364	-1.25e-06	-2.50131	-5.58216	2.38e-08	2.26e-07	70	2	1	5092	70	70	70	70	1	0	0	0	0	0	2	0.378474	NC_007131.6	33841203	33846295	56	2	1	5092	56	56	56	56	1	0	0	0	0	0	2	0.34495	NC_007131.6	33841203	33846295	63	20
her4.3	20	19	16	4.55556	6.23e-07	5.11233	4.24226	2.21e-05	0.000159	4	1	1	1878	2	4	2	4	0.5	0	0	0	0	0	1	0.0586395	NC_007134.6	21532711	21534589	5	1	1	1878	3	5	3	5	0.6	0	0	0	0	0	1	0.0835086	NC_007134.6	21532711	21534589	4.5	17
her8a	9	8	-7.5	-6	-2.43e-07	-5.36058	-3.1232	0.00179	0.00967	10	2	1	4826	10	10	10	10	1	0	0	0	0	0	2	0.0570478	NC_007118.6	26160553	26165379	8	2	1	4826	8	8	8	8	1	0	0	0	0	0	2	0.0519947	NC_007118.6	26160553	26165379	9	2
hexa	269	244	-230	-2.53846	-7.11e-06	-2.26237	-12.3503	4.86e-35	1.18e-33	353	1	1	24553	351	353	348	350	0.994286	0	0	3	3	0.0085	1	0.392455	NC_007136.6	22119211	22143764	406	1	1	24553	402	406	396	400	0.99	0	0	6	6	0.0147783	1	0.51099	NC_007136.6	22119211	22143764	379.5	162
hexb	1453	1117	-1207.5	-2.80224	-3.75e-05	-2.49938	-7.29515	2.98e-13	3.87e-12	1955	5	1	16272	1925	1955	1922	1952	0.984631	0	0	3	3	0.00154	5	3.30267	NC_007116.6	34000215	34016487	1800	5	1	16272	1779	1800	1779	1800	0.988333	0	0	0	0	0	5	3.46967	NC_007116.6	34000215	34016487	1877.5	838
hfe2	34	13	21.5	1.84314	9.39e-07	2.13043	2.66668	0.00766	0.0362112	36	2	0	10780	36	36	33	33	1	0	0	3	3	0.0833333	2	0.0842794	NC_007127.6	42980035	42990815	15	2	0	10780	15	15	15	15	1	0	0	0	0	0	2	0.0436445	NC_007127.6	42980035	42990815	25.5	45
hgfb	43	42	-41	-12.7143	-1.35e-06	-11.2772	-8.19384	2.53e-16	3.74e-15	46	1	1	9709	46	46	37	37	1	0	0	9	9	0.195652	1	0.104919	NC_007129.6	10084076	10093785	43	1	1	9709	43	43	34	34	1	0	0	9	9	0.209302	1	0.10984	NC_007129.6	10084076	10093785	44.5	4
hgh1	250	212	-204.5	-3.43452	-6.55e-06	-3.0859	-4.09061	4.3e-05	0.000298	262	1	1	11076	262	262	257	257	1	0	0	5	5	0.019084	1	0.638817	NC_007130.6	2803407	2814483	315	1	1	11076	315	315	313	313	1	0	0	2	2	0.00635	1	0.886376	NC_007130.6	2803407	2814483	288.5	103
hgsnat	213	195	-188	-2.32394	-5.63e-06	-2.05257	-10.5743	3.92e-26	7.93e-25	346	2	1	28152	346	346	323	323	1	0	0	23	23	0.066474	2	0.315878	NC_007112.6	14539783	14567935	314	2	1	28152	314	314	297	297	1	0	0	17	17	0.0541401	2	0.330905	NC_007112.6	14539783	14567935	330	151
hhatlb	255	230	242.5	3.74011	9.53e-06	4.24695	16.6617	0	0	101	1	1	13157	101	101	101	101	1	0	0	0	0	0	1	0.211344	NC_007135.6	20414594	20427751	76	1	1	13157	76	76	76	76	1	0	0	0	0	0	1	0.181181	NC_007135.6	20414594	20427751	88.5	331
hhipl1	887	559	701	1.94347	2.99e-05	2.22423	7.55053	4.33e-14	5.83e-13	907	1	1	9493	907	907	868	868	1	0	0	39	39	0.0429989	1	2.51734	NC_007128.6	17919258	17928751	579	1	1	9493	579	579	559	559	1	0	0	20	20	0.0345423	1	1.84699	NC_007128.6	17919258	17928751	743	1422
hhla2b.2	12	11	-9	-19	-2.96e-07	-16.7406	-3.68884	0.000225	0.00142	12	4	0	11476	9	12	9	12	0.75	0	0	0	0	0	4	0.0287884	NC_007135.6	25091085	25102561	7	4	0	11476	5	7	5	7	0.714286	0	0	0	0	0	4	0.0191322	NC_007135.6	25091085	25102561	9.5	1
hif1al2	728	543	-623.5	-2.41866	-1.86e-05	-2.1061	-4.19557	2.72e-05	0.000193	1075	2	1	11928	1075	1075	1069	1069	1	0	0	6	6	0.00558	2	2.46738	NC_007132.6	27290728	27302656	1051	2	2	11928	1049	1051	1037	1039	0.998075	0	0	12	12	0.0114177	2	2.73215	NC_007132.6	27290728	27302656	1063	347
hivep3a	37	29	-33	-4.3	-1.06e-06	-3.84044	-5.10821	3.25e-07	2.82e-06	43	5	0	91027	42	43	42	43	0.976744	0	0	0	0	0	5	0.0130054	NC_007130.6	15402551	15493578	43	5	0	91027	43	43	42	42	1	0	0	1	1	0.0232558	5	0.0144722	NC_007130.6	15402551	15493578	43	14
hk2	2425	2396	-2258.5	-40.2783	-7.49e-05	-35.8597	-61.3946	0	0	2164	1	1	133876	2156	2164	2141	2149	0.996277	0	0	15	15	0.00693	1	0.441936	NC_007116.6	13370122	13503998	2468	1	1	133876	2467	2468	2449	2450	0.999592	0	0	18	18	0.00729	1	0.574011	NC_007116.6	13370122	13503998	2316	72
hlfb	44	31	-28	-2.6	-8.53e-07	-2.31086	-2.55931	0.0104879	0.0478657	55	2	1	7999	55	55	53	53	1	0	0	2	2	0.0363636	2	0.182417	NC_007123.6	32044313	32052312	36	2	1	7999	36	36	34	34	1	0	0	2	2	0.0555556	2	0.133321	NC_007123.6	32044313	32052312	45.5	24
hm13	1326	1222	-1197.5	-3.27662	-3.75e-05	-2.89751	-24.6848	1.56e-134	1.05e-132	1647	2	2	12960	1629	1647	1617	1635	0.988991	0	0	12	12	0.00729	2	3.47327	NC_007134.6	467639	480599	1800	2	2	12960	1771	1800	1757	1786	0.983763	0	0	14	14	0.00778	2	4.32248	NC_007134.6	467639	480599	1723.5	578
hmbsb	220	202	-210.5	-2.81466	-6.49e-06	-2.48785	-12.6655	9.19e-37	2.31e-35	326	2	1	11877	326	326	325	325	1	0	0	1	1	0.00307	2	0.75336	NC_007126.6	23576080	23587957	327	2	2	11877	327	327	326	326	1	0	0	1	1	0.00306	2	0.860929	NC_007126.6	23576080	23587957	326.5	125
hmga1a	5816	5621	-5029	-2.55528	-0.000156	-2.27897	-3.72549	0.000195	0.00124	7573	4	0	8061	7573	7573	7570	7570	1	0	0	3	3	0.000396	3	25.8543	NC_007134.6	3808547	3816608	8952	4	0	8061	8952	8952	8950	8950	1	0	0	2	2	0.000223	3	34.825	NC_007134.6	3808547	3816608	8262.5	3331
hmha1b	1558	1483	-1370	-8.00767	-4.53e-05	-7.1938	-5.26077	1.44e-07	1.28e-06	1415	5	1	41116	1414	1415	1412	1413	0.999292	0	0	2	2	0.00141	4	0.946145	NC_007133.6	17586840	17627956	1716	5	1	41116	1716	1716	1714	1714	1	0	0	2	2	0.00117	4	1.30754	NC_007133.6	17586840	17627956	1565.5	233
hmox1a	2586	2552	-1966.5	-5.14	-6.23e-05	-4.48213	-4.26252	2.02e-05	0.000146	3044	1	1	6111	3044	3044	3031	3031	1	0	0	13	13	0.00427	1	13.6553	NC_007114.6	25880610	25886721	1839	1	1	6111	1839	1839	1831	1831	1	0	0	8	8	0.00435	1	9.39794	NC_007114.6	25880610	25886721	2441.5	492
hn1b	1982	1739	-1640	-2.29901	-5e-05	-2.05326	-3.53934	0.000401	0.00243	2682	2	1	37168	2675	2682	2642	2649	0.997357	0	0	33	33	0.0123043	2	1.96218	NC_007114.6	6494036	6531204	3123	2	1	37168	3114	3123	3080	3089	0.997086	0	0	34	34	0.010887	2	2.60679	NC_007114.6	6494036	6531204	2902.5	1384
hn1l	2403	2167	-2093.5	-2.34544	-6.28e-05	-2.07224	-25.4122	1.85e-142	1.31e-140	3841	1	1	9191	3841	3841	3838	3838	1	0	0	3	3	0.000781	1	11.4966	NC_007114.6	15743238	15752429	3458	1	1	9191	3458	3458	3456	3456	1	0	0	2	2	0.000578	1	11.7942	NC_007114.6	15743238	15752429	3649.5	1674
hnrnpa0b	7175	7164	-6736	-2.80372	-0.000208	-2.47494	-71.4386	0	0	10037	2	1	2700	10037	10037	10029	10029	1	0	0	8	8	0.000797	2	102.263	NC_007125.6	38505364	38508064	10904	2	1	2700	10904	10904	10900	10900	1	0	0	4	4	0.000367	2	126.625	NC_007125.6	38505364	38508064	10470.5	3729
hnrnpabb	3328	2992	-2878	-2.62783	-8.8e-05	-2.32424	-24.5198	9.09e-133	6.11e-131	4364	1	1	7217	4364	4364	4357	4357	1	0	0	7	7	0.0016	1	16.621	NC_007132.6	3013339	3020556	4928	1	1	7217	4928	4928	4921	4921	1	0	0	7	7	0.00142	1	21.3872	NC_007132.6	3013339	3020556	4646	1936
hnrnph1l	1411	1282	-1214.5	-3.49128	-3.89e-05	-3.12353	-4.63643	3.55e-06	2.78e-05	1570	1	1	12121	1566	1570	1561	1565	0.997444	0	0	5	5	0.00319	1	3.55469	NC_007132.6	30132914	30145035	1834	1	1	12121	1830	1834	1828	1832	0.997817	0	0	2	2	0.00109	1	4.74071	NC_007132.6	30132914	30145035	1702	552
hnrnpl2	1432	1085	-1200.5	-2.34812	-3.62e-05	-2.08807	-7.3341	2.23e-13	2.92e-12	2033	5	0	14846	2033	2033	1949	1949	1	0	0	84	84	0.0413182	4	3.61434	NC_007126.6	5796544	5811390	2149	5	0	14846	2149	2149	2098	2098	1	0	0	51	51	0.023732	4	4.43254	NC_007126.6	5796544	5811390	2091	1064
hnrpl	1317	1123	-1116	-2.39675	-3.37e-05	-2.12253	-13.6647	1.65e-42	4.63e-41	1811	1	1	11747	1811	1811	1811	1811	1	0	0	0	0	0	1	4.24441	NC_007116.6	36300003	36311750	2019	1	1	11747	2019	2019	2016	2016	1	0	0	3	3	0.00149	1	5.38295	NC_007116.6	36300003	36311750	1915	896
hp	597	572	-528.5	-7.9085	-1.75e-05	-7.08073	-5.417	6.06e-08	5.59e-07	549	1	1	4913	549	549	544	544	1	0	0	5	5	0.00911	1	3.04844	NC_007119.6	50154454	50159367	661	1	1	4913	661	661	654	654	1	0	0	7	7	0.01059	1	4.1753	NC_007119.6	50154454	50159367	605	89
hpca	361	354	-350.5	-2.39364	-1.05e-05	-2.11295	-14.7464	3.24e-49	1.02e-47	595	1	1	87690	592	595	585	588	0.994898	0	0	7	7	0.0117647	1	0.184609	NC_007130.6	33036112	33123802	609	1	1	87690	601	609	596	604	0.986755	0	0	5	5	0.00821	1	0.216045	NC_007130.6	33036112	33123802	602	255
hpcal4	21	18	-15.5	-5.42857	-4.99e-07	-4.79776	-3.82566	0.00013	0.000847	23	2	1	44854	23	23	23	23	1	0	0	0	0	0	2	0.0141173	NC_007130.6	30930461	30975315	15	2	1	44854	15	15	15	15	1	0	0	0	0	0	2	0.0104893	NC_007130.6	30930461	30975315	19	5
hps1	99	91	-90	-2.36364	-2.69e-06	-2.07397	-7.36365	1.79e-13	2.35e-12	161	1	1	21606	161	161	149	149	1	0	0	12	12	0.0745342	1	0.189862	NC_007124.6	40566913	40588519	151	1	1	21606	151	151	143	143	1	0	0	8	8	0.0529801	1	0.207596	NC_007124.6	40566913	40588519	156	62
hps3	293	262	-251	-2.65677	-7.68e-06	-2.34771	-12.0905	1.19e-33	2.81e-32	376	2	1	21722	376	376	366	366	1	0	0	10	10	0.0265957	2	0.463882	NC_007133.6	38249447	38271169	429	2	1	21722	429	429	421	421	1	0	0	8	8	0.018648	2	0.607909	NC_007133.6	38249447	38271169	402.5	167
hpse	180	172	-170.5	-9.525	-5.58e-06	-8.4246	-15.8367	1.74e-56	6.04e-55	196	1	1	13659	190	196	167	173	0.965318	0	0	23	23	0.117347	1	0.348701	NC_007132.6	19311018	19324677	185	1	1	13659	183	185	159	161	0.987578	0	0	24	24	0.12973	1	0.369712	NC_007132.6	19311018	19324677	190.5	24
hrc	4249	4006	2950.5	1.99797	0.000123	2.24588	3.74261	0.000182	0.00116	3078	1	1	11407	3071	3078	3068	3075	0.997724	0	0	3	3	0.000975	1	7.42164	NC_007123.6	4340639	4352046	2835	1	1	11407	2831	2835	2828	2831	0.99894	0	0	3	4	0.00141	1	7.7844	NC_007123.6	4340639	4352046	2956.5	7084
hs1bp3	175	163	-147.5	-3.02055	-4.66e-06	-2.69805	-3.89901	9.66e-05	0.000638	199	1	1	13929	199	199	194	194	1	0	0	5	5	0.0251256	1	0.383449	NC_007128.6	48911642	48925571	242	1	1	13929	242	242	237	237	1	0	0	5	5	0.0206612	1	0.533685	NC_007128.6	48911642	48925571	220.5	79
hsd17b14	501	497	-437.5	-13.5	-1.46e-05	-12.0041	-4.70171	2.58e-06	2.06e-05	411	1	1	8311	410	411	398	399	0.997494	0	0	12	12	0.0291971	1	1.32174	NC_007114.6	29838302	29846613	534	1	1	8311	530	534	512	516	0.992248	0	0	18	18	0.0337079	1	1.94739	NC_007114.6	29838302	29846613	472.5	33
hsp90b1	6844	6233	-6203	-5.32415	-0.0002	-4.73953	-22.3884	5.11e-111	2.98e-109	7302	1	1	7328	7302	7302	7261	7261	1	0	0	41	41	0.00562	1	27.2795	NC_007115.6	9835592	9842920	7973	1	1	7328	7973	7973	7903	7903	1	0	0	70	70	0.00878	1	33.827	NC_007115.6	9835592	9842920	7637.5	1740
hspa13	766	738	-591.5	-3.9575	-1.93e-05	-3.56086	-2.69323	0.00708	0.0337598	631	1	1	7584	540	631	502	593	0.846543	0	0	38	38	0.0602219	1	2.1527	NC_007126.6	29616238	29623822	952	1	1	7584	818	952	775	909	0.852585	0	0	43	43	0.0451681	1	3.75943	NC_007126.6	29616238	29623822	791.5	214
hspa14	686	470	-554.5	-2.38625	-1.68e-05	-2.13033	-4.98299	6.26e-07	5.29e-06	931	1	1	9199	931	931	927	927	1	0	0	4	4	0.0043	1	2.77438	NC_007115.6	9591569	9600768	978	1	1	9199	978	978	969	969	1	0	0	9	9	0.0092	1	3.304	NC_007115.6	9591569	9600768	954.5	508
hspa4a	2222	2174	-1901.5	-2.98073	-6.01e-05	-2.66194	-3.66485	0.000248	0.00154	2565	1	1	33753	2562	2565	2511	2514	0.998807	0	0	51	51	0.019883	1	2.05059	NC_007132.6	43142320	43176073	3158	1	1	33753	3158	3158	3117	3117	1	0	0	41	41	0.0129829	1	2.89655	NC_007132.6	43142320	43176073	2861.5	984
hspa4b	1871	1674	-1561	-2.74902	-4.89e-05	-2.45855	-3.82532	0.000131	0.000848	2242	1	1	20415	2242	2242	2124	2124	1	0	0	118	118	0.0526316	1	2.86438	NC_007125.6	23390499	23410914	2665	1	1	20415	2665	2665	2531	2531	1	0	0	134	134	0.0502814	1	3.88865	NC_007125.6	23390499	23410914	2453.5	991
hspa5	1608	1271	-1338.5	-3.78564	-4.27e-05	-3.39473	-7.74703	9.41e-15	1.3e-13	1718	1	0	7909	0	1718	0	1718	0	0	0	0	0	0	1	5.98037	NC_007116.6	2440678	2448587	1920	1	0	7909	0	1920	0	1920	0	0	0	0	0	0	1	7.61441	NC_007116.6	2440678	2448587	1819	649
hspa8	45120	38216	-38469	-2.5355	-0.00116	-2.21577	-6.4195	1.37e-10	1.53e-09	60323	1	1	4213	60323	60323	60262	60262	1	0	0	61	61	0.00101	1	393.802	NC_007121.6	29963157	29967370	66721	1	1	4213	66721	66721	66501	66501	1	0	0	220	220	0.0033	1	495.1	NC_007121.6	29963157	29967370	63522	21601
hspb9	68	55	-50	-2.81818	-1.58e-06	-2.53296	-2.75405	0.00589	0.0285379	66	1	1	659	66	66	54	54	1	0	0	12	12	0.181818	1	2.25598	NC_007114.6	33168823	33169482	89	1	1	659	89	89	83	83	1	0	0	6	6	0.0674157	1	3.95047	NC_007114.6	33168823	33169482	77.5	34
htr2a	48	42	39.5	14.1667	1.49e-06	15.1113	7.05268	1.76e-12	2.18e-11	0	1	0	58471	0	0	0	0	NaN	0	0	0	0	NaN	1	0	NC_007120.6	25386815	25445286	6	1	1	58471	2	6	2	6	0.333333	0	0	0	0	0	1	0.00322	NC_007120.6	25386815	25445286	3	48
htra1b	3041	2667	-2614.5	-2.62593	-7.93e-05	-2.29761	-7.65762	1.89e-14	2.59e-13	4462	1	1	68902	4458	4462	4384	4388	0.999088	0	0	74	74	0.0165845	1	1.75332	NC_007123.6	11350420	11419322	3983	1	1	68902	3983	3983	3924	3924	1	0	0	59	59	0.014813	1	1.7863	NC_007123.6	11350420	11419322	4222.5	1421
htra3a	99	94	-96	-3.78261	-3.04e-06	-3.34251	-9.78353	1.33e-22	2.42e-21	130	1	1	17460	130	130	121	121	1	0	0	9	9	0.0692308	1	0.190795	NC_007112.6	40038410	40055870	131	1	1	17460	131	131	120	120	1	0	0	11	11	0.0839695	1	0.215573	NC_007112.6	40038410	40055870	130.5	37
htra3b	114	113	-107.5	-4.20896	-3.43e-06	-3.71539	-10.7439	6.33e-27	1.31e-25	135	1	1	26202	135	135	135	135	1	0	0	0	0	0	1	0.141849	NC_007118.6	61506627	61532829	147	1	1	26202	147	147	147	147	1	0	0	0	0	0	1	0.17597	NC_007118.6	61506627	61532829	141	33
htra4	21	18	-16	-2.88235	-5.02e-07	-2.55006	-3.59049	0.00033	0.00203	21	1	1	18929	21	21	21	21	1	0	0	0	0	0	1	0.0305434	NC_007116.6	26331274	26350203	28	1	1	18929	28	28	28	28	1	0	0	0	0	0	1	0.0463967	NC_007116.6	26331274	26350203	24.5	7
hunk	10	9	-9.5	-3.71429	-2.99e-07	-3.24503	-3.04121	0.00236	0.0124459	13	2	0	9270	10	13	10	13	0.769231	0	0	0	0	0	1	0.0386091	NC_007121.6	33668965	33678235	13	2	0	9270	11	13	11	13	0.846154	0	0	0	0	0	1	0.0439866	NC_007121.6	33668965	33678235	13	3
hyou1	2224	2066	-1970	-6.23936	-6.47e-05	-5.60528	-5.69766	1.22e-08	1.18e-07	2171	1	1	21236	2171	2171	2128	2128	1	0	0	43	43	0.0198065	1	2.75883	NC_007121.6	29883890	29905126	2521	1	1	21236	2521	2521	2477	2477	1	0	0	44	44	0.0174534	1	3.65856	NC_007121.6	29883890	29905126	2346	455
hypk	1032	855	-828	-2.47725	-2.56e-05	-2.22049	-3.49333	0.000477	0.00285	1273	1	1	2681	1273	1273	937	937	1	0	0	336	336	0.263943	1	9.62208	NC_007118.6	50135034	50137715	1504	1	1	2681	1504	1504	1183	1183	1	0	0	321	321	0.213431	1	13.8403	NC_007118.6	50135034	50137715	1388.5	649
iah1	153	128	-106.5	-2.57778	-3.21e-06	-2.2693	-3.64064	0.000272	0.00169	208	1	1	3622	208	208	206	206	1	0	0	2	2	0.00962	1	1.56583	NC_007128.6	35295806	35299428	140	1	1	3622	140	140	140	140	1	0	0	0	0	0	1	1.21237	NC_007128.6	35295806	35299428	174	80
icn	4893	4618	-3955	-2.76287	-0.00012	-2.41453	-7.47153	7.93e-14	1.06e-12	6999	1	1	1373	6999	6999	6991	6991	1	0	0	8	8	0.00114	1	140.183	NC_007127.6	23516147	23517520	5398	1	1	1373	5398	5398	5393	5393	1	0	0	5	5	0.000926	1	123.202	NC_007127.6	23516147	23517520	6198.5	2106
id2a	1350	1251	-1069	-2.38561	-3.3e-05	-2.13393	-2.76242	0.00574	0.0278948	1609	1	1	2227	1609	1609	1545	1545	1	0	0	64	64	0.0397763	1	19.1	NC_007128.6	34857992	34860219	2072	1	1	2227	2072	2072	2010	2010	1	0	0	62	62	0.0299228	1	28.3095	NC_007128.6	34857992	34860219	1840.5	821
ier5l	1051	1020	-943.5	-3.29842	-2.96e-05	-2.91163	-28.9893	9.01e-185	7.57e-183	1446	1	1	2237	1446	1446	1417	1417	1	0	0	29	29	0.0200553	1	17.4393	NC_007116.6	32191091	32193328	1262	1	1	2237	1262	1262	1242	1242	1	0	0	20	20	0.0158479	1	17.4145	NC_007116.6	32191091	32193328	1354	426
iffo2a	98	87	-89	-2.54783	-2.71e-06	-2.25417	-7.76648	8.07e-15	1.12e-13	150	2	0	38674	150	150	140	140	1	0	0	10	10	0.0666667	2	0.0996633	NC_007134.6	21453022	21491696	143	2	0	38674	143	143	137	137	1	0	0	6	6	0.041958	2	0.111111	NC_007134.6	21453022	21491696	146.5	63
ifi30	1726	1490	-1274.5	-3.17121	-4.1e-05	-2.8682	-2.60878	0.00909	0.0420964	1528	1	1	4904	1528	1528	1520	1520	1	0	0	8	8	0.00524	1	8.53334	NC_007113.6	25106932	25111836	2195	1	1	4904	2195	2195	2186	2186	1	0	0	9	9	0.0041	1	13.9816	NC_007113.6	25106932	25111836	1861.5	705
ifi35	419	337	-352	-3.2	-1.11e-05	-2.85332	-8.13169	4.23e-16	6.22e-15	486	1	1	7164	486	486	486	486	1	0	0	0	0	0	1	1.8677	NC_007114.6	29810949	29818113	538	1	1	7164	538	538	538	538	1	0	0	0	0	0	1	2.3555	NC_007114.6	29810949	29818113	512	201
ifit11	258	243	-243	-4.13548	-7.74e-06	-3.65064	-16.0359	7.18e-58	2.55e-56	328	2	1	6212	321	328	321	328	0.978659	0	0	0	0	0	2	1.45368	NC_007123.6	16895995	16902207	313	2	1	6212	307	313	307	313	0.980831	0	0	0	0	0	2	1.58041	NC_007123.6	16895995	16902207	320.5	85
ifit12	101	96	-85	-3	-2.68e-06	-2.67594	-3.73501	0.000188	0.00119	114	1	1	1787	114	114	109	109	1	0	0	5	5	0.0438596	1	1.6793	NC_007123.6	16867226	16869013	141	1	1	1787	141	141	135	135	1	0	0	6	6	0.0425532	1	2.36955	NC_007123.6	16867226	16869013	127.5	45
ifit16	267	256	-223.5	-3.74233	-7.2e-06	-3.34765	-3.70071	0.000215	0.00135	267	1	1	4984	264	267	255	258	0.988372	0	0	9	9	0.0337079	1	1.42517	NC_007128.6	23578289	23583273	343	1	1	4984	331	343	328	340	0.964706	0	0	3	3	0.00875	1	2.13972	NC_007128.6	23578289	23583273	305	87
ifitm1	5543	5163	-3894	-4.29442	-0.000122	-3.75478	-3.25001	0.00115	0.00646	6535	1	1	791	6535	6535	6505	6505	1	0	0	30	30	0.00459	1	226.411	NC_007116.6	32658135	32658926	3617	1	1	791	3617	3617	3594	3594	1	0	0	23	23	0.00636	1	142.514	NC_007116.6	32658135	32658926	5076	1372
ift22	47	46	-41.5	-4.95238	-1.33e-06	-4.36326	-6.99192	2.71e-12	3.34e-11	57	1	1	2298	57	57	54	54	1	0	0	3	3	0.0526316	1	0.646949	NC_007116.6	30101939	30104237	47	1	1	2298	47	47	46	46	1	0	0	1	1	0.0212766	1	0.627862	NC_007116.6	30101939	30104237	52	10
igf2r	1156	1035	-896	-3.13588	-2.87e-05	-2.82143	-2.93719	0.00331	0.0169664	1116	1	1	95097	1113	1116	1072	1075	0.997209	0	0	41	41	0.0367384	1	0.31122	NC_007131.6	42668046	42763143	1515	1	1	95097	1511	1515	1470	1474	0.997286	0	0	41	41	0.0270627	1	0.486169	NC_007131.6	42668046	42763143	1315.5	480
igsf8	124	108	-101.5	-2.8125	-3.13e-06	-2.48672	-7.8027	6.06e-15	8.45e-14	172	1	1	32064	171	172	169	170	0.994118	0	0	2	2	0.0116279	1	0.145968	NC_007117.6	58704387	58736451	143	1	1	32064	140	143	140	143	0.979021	0	0	0	0	0	1	0.139886	NC_007117.6	58704387	58736451	157.5	64
igsf9bb	238	143	189	2.07082	7.77e-06	2.29431	3.80273	0.000143	0.000923	129	9	0	171448	128	129	128	129	0.992248	0	0	0	0	0	4	0.0207149	NC_007132.6	24657422	24828870	224	9	0	171448	224	224	224	224	1	0	0	0	0	0	4	0.04098	NC_007132.6	24657422	24828870	176.5	367
ihhb	9	8	-7	-15	-2.35e-07	-13.484	-3.50471	0.000457	0.00274	6	2	2	22649	6	6	6	6	1	0	0	0	0	0	2	0.00729	NC_007117.6	6902829	6925478	9	2	1	22649	9	9	9	9	1	0	0	0	0	0	2	0.0124638	NC_007117.6	6902829	6925478	7.5	1
ikzf1	210	177	-192.5	-3.05882	-6e-06	-2.71293	-9.56649	1.11e-21	1.96e-20	287	7	0	37231	287	287	287	287	1	0	0	0	0	0	4	0.212228	NC_007124.6	15826859	15864090	285	7	0	37231	285	285	284	284	1	0	0	1	1	0.00351	4	0.23926	NC_007124.6	15826859	15864090	286	110
il10ra	598	566	-569	-7.77381	-1.85e-05	-6.78393	-19.2012	3.62e-82	1.71e-80	640	1	1	10441	640	640	616	616	1	0	0	24	24	0.0375	1	1.62429	NC_007126.6	12446576	12457017	666	1	1	10441	666	666	638	638	1	0	0	28	28	0.042042	1	1.91662	NC_007126.6	12446576	12457017	653	68
il11a	2048	1995	-1839.5	-50.0533	-6.08e-05	-42.4426	-22.8206	2.87e-115	1.73e-113	2059	1	1	9364	2059	2059	2058	2058	1	0	0	1	1	0.000486	1	6.05076	NC_007127.6	12716786	12726150	1695	1	1	9364	1695	1695	1695	1695	1	0	0	0	0	0	1	5.6776	NC_007127.6	12716786	12726150	1877	11
il12bc	7	7	-6	-7	-1.94e-07	-6.14754	-2.86538	0.00417	0.0208863	8	1	1	12305	8	8	7	7	1	0	0	1	1	0.125	1	0.0156618	NC_007132.6	35255563	35267868	6	1	1	12305	6	6	5	5	1	0	0	1	1	0.166667	1	0.0127452	NC_007132.6	35255563	35267868	7	1
il12rb2	134	127	-112.5	-7.08108	-3.72e-06	-6.33618	-4.22972	2.34e-05	0.000167	113	3	0	17814	113	113	112	112	1	0	0	1	1	0.00885	3	0.173094	NC_007117.6	34925213	34943027	149	3	0	17814	149	149	146	146	1	0	0	3	3	0.0201342	3	0.257068	NC_007117.6	34925213	34943027	131	22
il12rb2l	714	616	-660	-2.79837	-2.04e-05	-2.47901	-14.0792	5.1e-45	1.49e-43	1022	1	1	24746	1022	1022	973	973	1	0	0	49	49	0.0479452	1	1.08252	NC_007114.6	19066717	19091463	1032	1	1	24746	1031	1032	987	988	0.998988	0	0	44	44	0.0426357	1	1.2523	NC_007114.6	19066717	19091463	1027	416
il13ra1	375	349	-343.5	-2.67561	-1.05e-05	-2.34737	-15.6291	4.62e-55	1.57e-53	567	1	1	14330	567	567	471	471	1	0	0	96	96	0.169312	1	0.904901	NC_007118.6	18901727	18916057	530	1	1	14330	530	530	454	454	1	0	0	76	76	0.143396	1	0.993725	NC_007118.6	18901727	18916057	548.5	192
il16	372	367	-333	-2.52403	-1.01e-05	-2.22805	-14.9045	3.08e-50	9.81e-49	588	3	0	176827	527	588	510	571	0.89317	0	0	17	17	0.0289116	3	0.0889024	NC_007118.6	11162381	11339208	515	3	0	176827	457	515	446	504	0.884921	0	0	11	11	0.0213592	3	0.0894002	NC_007118.6	11162381	11339208	551.5	221
il1b	1106	1103	-894.5	-34.7547	-2.93e-05	-30.1751	-5.90159	3.6e-09	3.65e-08	1131	1	1	7116	1131	1131	1131	1131	1	0	0	0	0	0	1	4.37575	NC_007121.6	45110047	45117163	711	1	1	7116	711	711	711	711	1	0	0	0	0	0	1	3.13394	NC_007121.6	45110047	45117163	921	25
il1fma	252	205	-183	-4.18261	-5.81e-06	-3.73109	-4.47756	7.55e-06	5.72e-05	286	1	1	5660	286	286	252	252	1	0	0	34	34	0.118881	1	1.22577	NC_007122.6	29718747	29724407	195	1	1	5660	195	195	175	175	1	0	0	20	20	0.102564	1	0.969791	NC_007122.6	29718747	29724407	240.5	81
il1rap	112	95	-85.5	-2.32558	-2.53e-06	-2.03484	-4.4042	1.06e-05	7.91e-05	168	1	1	67755	165	168	165	168	0.982143	0	0	0	0	0	1	0.0682644	NC_007126.6	45319566	45387321	132	1	1	67755	130	132	130	132	0.984848	0	0	0	0	0	1	0.0611068	NC_007126.6	45319566	45387321	150	56
il21	39	37	-34	-18	-1.14e-06	-16.4749	-7.79493	6.45e-15	8.98e-14	32	2	1	9540	32	32	32	32	1	0	0	0	0	0	2	0.0923481	NC_007125.6	1291268	1300808	40	2	1	9540	40	40	40	40	1	0	0	0	0	0	2	0.131513	NC_007125.6	1291268	1300808	36	3
il21r.1	1033	995	-779.5	-20.4875	-2.64e-05	-18.9164	-2.72191	0.00649	0.0312152	585	2	0	17698	585	585	581	581	1	0	0	4	4	0.00684	2	0.903812	NC_007114.6	47391444	47409142	1054	2	0	17698	1054	1054	1045	1045	1	0	0	9	9	0.00854	2	1.85203	NC_007114.6	47391444	47409142	819.5	59
il2rga	319	272	-236	-5.17699	-7.81e-06	-4.73819	-2.84018	0.00451	0.0224448	233	1	1	12971	233	233	203	203	1	0	0	30	30	0.128755	1	0.430872	NC_007121.6	33600468	33613439	352	1	1	12971	352	352	307	307	1	0	0	45	45	0.127841	1	0.742372	NC_007121.6	33600468	33613439	292.5	80
il34	658	641	-632.5	-4.52368	-2.02e-05	-3.99321	-26.6614	1.32e-156	9.94e-155	795	1	1	16186	795	795	776	776	1	0	0	19	19	0.0238994	1	1.31992	NC_007129.6	18538106	18554292	829	1	1	16186	829	829	815	815	1	0	0	14	14	0.0168878	1	1.57934	NC_007129.6	18538106	18554292	812	188
il4r.1	747	735	-735.5	-5.48476	-2.37e-05	-4.84159	-30.2963	1.29e-201	1.14e-199	905	2	1	11480	795	905	780	890	0.876404	0	0	15	15	0.0165746	2	2.13439	NC_007114.6	43347635	43359115	894	2	1	11480	777	894	765	882	0.867347	0	0	12	12	0.0134228	2	2.40981	NC_007114.6	43347635	43359115	899.5	158
il4r.2	529	504	-447.5	-6.17341	-1.47e-05	-5.47333	-4.14891	3.34e-05	0.000234	465	1	1	23338	434	465	404	435	0.928736	0	0	30	30	0.0645161	1	0.513159	NC_007114.6	43301146	43324484	603	1	1	23338	557	603	544	589	0.923599	0	0	13	14	0.0232172	1	0.791605	NC_007114.6	43301146	43324484	534	74
il6r	240	211	-214	-3.0878	-6.67e-06	-2.73323	-11.2746	1.75e-29	3.83e-28	328	1	1	13119	328	328	299	299	1	0	0	29	29	0.0884146	1	0.627475	NC_007127.6	18403303	18416422	305	1	1	13119	305	305	293	293	1	0	0	12	12	0.0393443	1	0.700525	NC_007127.6	18403303	18416422	316.5	117
il6st	3396	3042	-3084.5	-3.58117	-9.75e-05	-3.17657	-20.9178	3.69e-97	1.96e-95	4145	2	1	27835	4145	4145	3986	3986	1	0	0	159	159	0.0383595	2	3.9425	NC_007121.6	5792587	5820422	4414	2	1	27835	4412	4414	4297	4299	0.999535	0	0	115	115	0.0260535	2	4.84432	NC_007121.6	5792587	5820422	4279.5	1372
ilf2	1711	1555	-1605.5	-3.46242	-5.06e-05	-3.06573	-23.7239	2.05e-124	1.32e-122	2230	1	1	6920	2230	2230	2226	2226	1	0	0	4	4	0.00179	1	8.85616	NC_007130.6	37914531	37921451	2285	1	1	6920	2285	2285	2276	2276	1	0	0	9	9	0.00394	1	10.3163	NC_007130.6	37914531	37921451	2257.5	730
illr3	16	14	-13	-14	-4.36e-07	-12.8508	-4.56773	4.93e-06	3.81e-05	12	2	0	5679	12	12	6	6	1	0	0	6	6	0.5	2	0.0290874	NC_007130.6	3326421	3332100	16	2	0	5679	16	16	12	12	1	0	0	4	4	0.25	2	0.0662775	NC_007130.6	3326421	3332100	14	2
illr4	607	599	-500	-34.3333	-1.64e-05	-30.1965	-7.03774	1.95e-12	2.42e-11	618	1	1	8414	618	618	592	592	1	0	0	26	26	0.0420712	1	1.93707	NC_007130.6	40580242	40588656	412	1	1	8414	412	412	394	394	1	0	0	18	18	0.0436893	1	1.46876	NC_007130.6	40580242	40588656	515	19
im:7142702	35	27	-25	-7.25	-8.2e-07	-6.18416	-2.78581	0.00534	0.0261551	23	1	1	63498	22	23	22	23	0.956522	0	0	0	0	0	1	0.00997	NC_007131.6	4222034	4285532	35	1	1	63498	35	35	33	33	1	0	0	2	2	0.0571429	1	0.0163009	NC_007131.6	4222034	4285532	29	0
im:7148292	731	690	-622.5	-4.56734	-2.03e-05	-4.08829	-4.26628	1.99e-05	0.000144	709	1	1	18916	709	709	704	704	1	0	0	5	5	0.00705	1	1.02464	NC_007121.6	15363402	15382318	885	1	1	18916	885	885	883	883	1	0	0	2	2	0.00226	1	1.46416	NC_007121.6	15363402	15382318	797	195
im:7154036	603	555	-521.5	-9.27778	-1.73e-05	-8.41629	-5.24098	1.6e-07	1.42e-06	527	1	1	49289	518	527	458	467	0.980728	0	0	60	60	0.113852	1	0.260851	NC_007116.6	66076562	66125851	642	1	1	49289	613	642	575	604	0.951987	0	0	38	38	0.05919	1	0.384365	NC_007116.6	66076562	66125851	584.5	87
im:7160594	146	122	-132	-2.91304	-4.1e-06	-2.58186	-8.31283	9.35e-17	1.41e-15	203	1	1	7290	201	203	188	190	0.989474	0	0	13	13	0.0640394	1	0.71755	NC_007135.6	39306442	39313732	199	1	1	7290	198	199	185	186	0.994624	0	0	13	13	0.0653266	1	0.80028	NC_007135.6	39306442	39313732	201	81
imp4	346	322	-276.5	-4.63816	-9.05e-06	-4.17082	-3.3208	0.000898	0.00513	295	2	1	12046	290	295	289	294	0.982993	0	0	1	1	0.00339	2	0.67194	NC_007116.6	26239835	26251881	410	2	1	12046	408	410	404	406	0.995074	0	0	4	4	0.00976	2	1.05716	NC_007116.6	26239835	26251881	352.5	88
impa1	477	427	-396	-2.69957	-1.24e-05	-2.41193	-3.73055	0.000191	0.00121	573	2	1	6158	573	573	570	570	1	0	0	3	3	0.00524	2	2.54836	NC_007113.6	27027293	27033451	685	2	1	6158	685	685	684	684	1	0	0	1	1	0.00146	2	3.48396	NC_007113.6	27027293	27033451	629	258
impdh1a	39	34	-28	-9	-9.39e-07	-8.30375	-2.63915	0.00831	0.0389067	23	4	0	37964	23	23	19	19	1	0	0	4	4	0.173913	4	0.0137787	NC_007129.6	8846837	8884801	40	4	0	37964	40	40	40	40	1	0	0	0	0	0	4	0.033048	NC_007129.6	8846837	8884801	31.5	6
impdh1b	526	497	-452.5	-3.49311	-1.42e-05	-3.08094	-13.9114	5.4e-44	1.55e-42	693	5	1	24903	693	693	692	692	1	0	0	1	1	0.00144	5	0.765034	NC_007115.6	18971602	18996505	575	5	1	24903	575	575	573	573	1	0	0	2	2	0.00348	5	0.721705	NC_007115.6	18971602	18996505	634	196
impg2a	121	120	-107.5	-15.3333	-3.54e-06	-13.5326	-11.3201	1.04e-29	2.29e-28	128	5	0	18117	116	128	114	126	0.904762	0	0	2	2	0.015625	2	0.191474	NC_007120.6	30368971	30387088	102	5	0	18117	83	102	81	100	0.81	0	0	2	2	0.0196078	2	0.173129	NC_007120.6	30368971	30387088	115	8
ing5b	125	109	-108.5	-2.87069	-3.36e-06	-2.53801	-8.52517	1.53e-17	2.36e-16	158	2	1	2755	158	158	157	157	1	0	0	1	1	0.00633	2	1.56893	NC_007113.6	36623548	36626303	175	2	1	2755	175	175	175	175	1	0	0	0	0	0	2	1.99238	NC_007113.6	36623548	36626303	166.5	66
inhbaa	43	27	-31.5	-2.65789	-9.64e-07	-2.31718	-2.57147	0.0101268	0.0463978	47	1	0	12129	0	47	0	47	0	0	0	0	0	0	1	0.106684	NC_007135.6	3191761	3203890	54	1	0	12129	0	54	0	54	0	0	0	0	0	0	1	0.139645	NC_007135.6	3191761	3203890	50.5	11
inhbb	900	780	723	2.16238	3.04e-05	2.4705	4.26481	2e-05	0.000144	682	1	1	7585	682	682	658	658	1	0	0	24	24	0.0351906	1	2.38834	NC_007120.6	37157499	37165084	562	1	1	7585	562	562	547	547	1	0	0	15	15	0.0266904	1	2.26198	NC_007120.6	37157499	37165084	622	1228
inpp5d	545	450	-497	-3.01623	-1.55e-05	-2.6805	-10.3859	2.88e-25	5.67e-24	744	1	1	52361	744	744	738	738	1	0	0	6	6	0.00807	1	0.388038	NC_007117.6	28150401	28202762	743	1	1	52361	742	743	740	741	0.99865	0	0	2	2	0.00269	1	0.443881	NC_007117.6	28150401	28202762	743.5	294
inppl1b	69	56	-62	-2.30526	-1.84e-06	-2.02211	-4.71439	2.42e-06	1.94e-05	109	1	1	30822	109	109	99	99	1	0	0	10	10	0.0917431	1	0.0884302	NC_007125.6	32453271	32484093	110	1	1	30822	110	110	107	107	1	0	0	3	3	0.0272727	1	0.108888	NC_007125.6	32453271	32484093	109.5	41
ipcef1_1	21	18	-16	-2.68421	-5.04e-07	-2.41621	-3.49131	0.000481	0.00287	22	1	1	7810	22	22	22	22	1	0	0	0	0	0	1	0.0775529	NC_007131.6	4505900	4513710	29	1	1	7810	29	29	29	29	1	0	0	0	0	0	1	0.116467	NC_007131.6	4505900	4513710	25.5	11
ipo13	772	731	-744	-2.5076	-2.26e-05	-2.21355	-22.1829	5.02e-109	2.9e-107	1230	2	1	118224	1225	1230	1200	1205	0.995851	0	0	25	25	0.0203252	2	0.280613	NC_007131.6	47813880	47932104	1245	2	1	118224	1240	1245	1203	1208	0.995861	0	0	37	37	0.0297189	2	0.320493	NC_007131.6	47813880	47932104	1237.5	514
ipo4	643	608	-505	-2.57566	-1.58e-05	-2.3067	-2.67454	0.00748	0.0354965	705	1	1	78311	700	705	698	703	0.992888	0	0	2	2	0.00284	1	0.247149	NC_007135.6	12607704	12686015	946	1	1	78311	942	946	937	941	0.995749	0	0	5	5	0.00529	1	0.376898	NC_007135.6	12607704	12686015	825.5	338
ipp	235	204	-198.5	-3.21788	-6.22e-06	-2.85229	-10.2442	1.26e-24	2.43e-23	309	4	0	28933	305	309	292	296	0.986486	0	0	13	13	0.0420712	4	0.28166	NC_007113.6	3151913	3180846	267	4	0	28933	264	267	253	256	0.988281	0	0	11	11	0.0411985	4	0.277526	NC_007113.6	3151913	3180846	288	105
iqcb1	19	18	-16.5	-3.2	-5.24e-07	-2.85612	-3.8433	0.000121	0.000793	22	2	0	10720	17	22	17	22	0.772727	0	0	0	0	0	2	0.0565007	NC_007117.6	8990050	9000770	26	2	1	10720	19	26	19	26	0.730769	0	0	0	0	0	2	0.0760738	NC_007117.6	8990050	9000770	24	8
iqgap1	2411	2152	-2165	-3.05116	-6.75e-05	-2.70252	-20.7989	4.43e-96	2.34e-94	3104	1	1	117570	3103	3104	3026	3027	0.99967	0	0	77	77	0.0248067	1	0.70883	NC_007118.6	50371641	50489211	3337	1	1	117570	3333	3337	3281	3285	0.998782	0	0	52	52	0.0155829	1	0.876386	NC_007118.6	50371641	50489211	3220.5	1185
iqsec2	361	308	-331	-2.36495	-9.95e-06	-2.09151	-11.3261	9.75e-30	2.15e-28	570	6	0	175863	570	570	570	570	1	0	0	0	0	0	4	0.0892332	NC_007119.6	36769725	36945588	577	6	0	175863	577	577	577	577	1	0	0	0	0	0	4	0.10291	NC_007119.6	36769725	36945588	573.5	269
irak3	242	211	-221.5	-3.50282	-6.99e-06	-3.10619	-11.3209	1.03e-29	2.28e-28	305	1	1	8776	305	305	302	302	1	0	0	3	3	0.00984	1	0.947407	NC_007115.6	12783346	12792122	315	1	1	8776	315	315	309	309	1	0	0	6	6	0.0190476	1	1.10438	NC_007115.6	12783346	12792122	310	104
irak4	220	167	-171	-2.52	-5.22e-06	-2.24183	-5.82776	5.62e-09	5.62e-08	306	1	1	9170	306	306	303	303	1	0	0	3	3	0.0098	1	0.909703	NW_003336182.2	667	9837	261	1	1	9170	261	261	258	258	1	0	0	3	3	0.0114943	1	0.882484	NW_003336182.2	667	9837	283.5	139
irf2a	371	344	-335.5	-2.61687	-1.02e-05	-2.31149	-15.3158	6e-53	1.98e-51	565	4	0	20442	565	565	558	558	1	0	0	7	7	0.0123894	4	0.751514	NC_007112.6	39141745	39162187	521	4	1	20442	520	521	515	516	0.998062	0	0	5	5	0.0096	4	0.791741	NC_007112.6	39141745	39162187	543	221
irf5	170	165	-159	-4.65517	-5.1e-06	-4.11028	-13.483	1.97e-41	5.41e-40	211	1	1	9337	211	211	207	207	1	0	0	4	4	0.0189573	1	0.610364	NC_007115.6	13606750	13616087	194	1	1	9337	194	194	193	193	1	0	0	1	1	0.00516	1	0.648346	NC_007115.6	13606750	13616087	202.5	46
irf6	63	61	-44	-5.88889	-1.39e-06	-5.06906	-2.77807	0.00547	0.0267214	71	1	1	11854	71	71	71	71	1	0	0	0	0	0	1	0.1649	NC_007133.6	1153396	1165250	35	1	1	11854	35	35	34	34	1	0	0	1	1	0.0285714	1	0.0899644	NC_007133.6	1153396	1165250	53	8
irf8	620	525	-532	-3.88347	-1.69e-05	-3.46333	-10.7332	7.11e-27	1.46e-25	676	1	1	5855	676	676	653	653	1	0	0	23	23	0.0340237	1	3.07052	NC_007129.6	30589735	30595590	757	1	1	5855	757	757	745	745	1	0	0	12	12	0.015852	1	3.99104	NC_007129.6	30589735	30595590	716.5	232
irf9	660	503	-517.5	-2.8784	-1.64e-05	-2.59691	-3.56982	0.000357	0.00218	729	2	1	24145	729	729	729	729	1	0	0	0	0	0	2	0.83124	NC_007123.6	13244440	13268585	857	2	0	24145	857	857	854	854	1	0	0	3	3	0.0035	2	1.1094	NC_007123.6	13244440	13268585	793	354
irg1	2409	2391	-2005.5	-32.3359	-6.58e-05	-28.3625	-7.70428	1.32e-14	1.81e-13	2464	1	1	4418	2464	2464	2277	2277	1	0	0	187	187	0.0758929	1	14.1894	NC_007120.6	22022758	22027176	1675	1	1	4418	1675	1675	1584	1584	1	0	0	91	91	0.0543284	1	11.2457	NC_007120.6	22022758	22027176	2069.5	73
irge4	159	138	-142.5	-5.13043	-4.6e-06	-4.57716	-9.93157	3.03e-23	5.63e-22	183	2	1	7325	112	183	111	182	0.60989	0	0	1	1	0.00546	2	0.684053	NC_007127.6	25907422	25914747	171	2	0	7325	111	171	111	171	0.649123	0	0	0	0	0	2	0.732226	NC_007127.6	25907422	25914747	177	45
irgf1	122	105	-106.5	-5.95349	-3.46e-06	-5.33439	-8.85773	8.17e-19	1.32e-17	121	1	1	3436	121	121	121	121	1	0	0	0	0	0	1	0.969524	NC_007130.6	23712289	23715725	135	1	1	3436	135	135	135	135	1	0	0	0	0	0	1	1.23236	NC_007130.6	23712289	23715725	128	30
irgf3	201	195	-172.5	-44.125	-5.8e-06	-40.6206	-4.71283	2.44e-06	1.95e-05	151	1	1	2094	150	151	144	145	0.993103	0	0	6	6	0.0397351	1	1.90642	NC_007130.6	11328912	11331006	202	1	1	2094	202	202	198	198	1	0	0	4	4	0.019802	1	2.96582	NC_007130.6	11328912	11331006	176.5	7
isg15	431	378	-344	-3.25574	-1.08e-05	-2.88068	-8.00401	1.2e-15	1.73e-14	557	1	1	1255	557	557	557	557	1	0	0	0	0	0	1	12.2191	NC_007116.6	19608231	19609486	436	1	1	1255	436	436	436	436	1	0	0	0	0	0	1	10.8968	NC_007116.6	19608231	19609486	496.5	179
isg20	655	609	-572.5	-3.52203	-1.83e-05	-3.1427	-4.822	1.42e-06	1.16e-05	740	2	1	5260	740	740	738	738	1	0	0	2	2	0.0027	2	3.86275	NC_007136.6	18997269	19002529	859	2	1	5260	859	859	858	858	1	0	0	1	1	0.00116	2	5.11633	NC_007136.6	18997269	19002529	799.5	250
ist1	1590	1402	-1490	-2.38734	-4.49e-05	-2.11038	-20.5607	6.18e-94	3.2e-92	2558	2	0	12237	2558	2558	2547	2547	1	0	0	11	11	0.0043	1	5.73034	NC_007118.6	56171150	56183387	2570	2	0	12237	2570	2570	2563	2563	1	0	0	7	7	0.00272	1	6.56947	NC_007118.6	56171150	56183387	2564	1168
isy1	382	359	-351	-2.31707	-1.05e-05	-2.04536	-14.4088	4.56e-47	1.37e-45	637	1	1	11868	637	637	632	632	1	0	0	5	5	0.00785	1	1.46611	NC_007122.6	447940	459808	598	1	1	11868	598	598	596	596	1	0	0	2	2	0.00334	1	1.57516	NC_007122.6	447940	459808	617.5	278
itga2.2	43	39	-38.5	-2.83333	-1.19e-06	-2.50671	-5.43971	5.34e-08	4.95e-07	57	1	1	55767	56	57	56	57	0.982456	0	0	0	0	0	1	0.02814	NC_007121.6	9052180	9107947	62	1	1	55767	62	62	62	62	1	0	0	0	0	0	1	0.0348715	NC_007121.6	9052180	9107947	59.5	23
itga3a	41	32	-35	-8.77778	-1.15e-06	-8.10838	-5.25147	1.51e-07	1.35e-06	41	3	0	71067	41	41	40	40	1	0	0	1	1	0.0243902	3	0.0154959	NC_007114.6	34716669	34787736	38	3	0	71067	38	38	36	36	1	0	0	2	2	0.0526316	3	0.0158888	NC_007114.6	34716669	34787736	39.5	9
itga4	589	583	-511	-11.22	-1.7e-05	-10.0418	-4.52991	5.9e-06	4.53e-05	486	1	1	53448	486	486	459	459	1	0	0	27	27	0.0555556	1	0.236433	NC_007120.6	44233149	44286597	636	1	1	53448	636	636	606	606	1	0	0	30	30	0.0471698	1	0.355629	NC_007120.6	44233149	44286597	561	53
itga6b	307	251	-232.5	-2.43519	-6.92e-06	-2.1206	-4.27567	1.91e-05	0.000138	441	2	1	45557	440	441	440	441	0.997732	0	0	0	0	0	2	0.266508	NC_007112.6	30215222	30260779	348	2	1	45557	344	348	342	346	0.988439	0	0	2	2	0.00575	2	0.23822	NC_007112.6	30215222	30260779	394.5	134
itgae.2	1081	1061	-1004.5	-18.0254	-3.32e-05	-15.9667	-40.1288	0	0	997	1	1	18273	997	997	964	964	1	0	0	33	33	0.0330993	1	1.45242	NC_007126.6	17236243	17254516	1130	1	1	18273	1129	1130	1108	1109	0.999098	0	0	21	21	0.0185841	1	1.90361	NC_007126.6	17236243	17254516	1063.5	69
itgam	207	155	-155	-2.63158	-4.86e-06	-2.37336	-3.01254	0.00259	0.0135605	224	1	1	21805	214	224	213	223	0.955157	0	0	1	1	0.00446	1	0.281563	NC_007123.6	4110844	4132649	276	1	1	21805	263	276	262	275	0.952727	0	0	1	1	0.00362	1	0.395579	NC_007123.6	4110844	4132649	250	121
itgav	1546	1486	-1509.5	-3.32589	-4.73e-05	-2.93588	-36.803	1.66e-296	1.82e-294	2165	1	1	57497	2164	2165	1987	1988	0.999497	0	0	177	177	0.0817552	1	0.951913	NC_007120.6	11626296	11683793	2152	1	1	57497	2152	2152	2021	2021	1	0	0	131	131	0.0608736	1	1.1025	NC_007120.6	11626296	11683793	2158.5	679
itgb2	3557	3282	-2912	-5.11009	-9.56e-05	-4.60829	-3.75564	0.000173	0.0011	3113	1	1	21777	3113	3113	3003	3003	1	0	0	110	110	0.0353357	1	3.7965	NC_007120.6	45161055	45182832	4128	1	1	21777	4128	4128	3985	3985	1	0	0	143	143	0.0346415	1	5.73967	NC_007120.6	45161055	45182832	3620.5	846
itgb3a	161	161	-135.5	-23.5833	-4.55e-06	-21.1505	-3.93951	8.17e-05	0.000545	116	1	1	28506	116	116	113	113	1	0	0	3	3	0.0258621	1	0.109136	NC_007114.6	19471293	19499799	167	1	1	28506	167	167	159	159	1	0	0	8	8	0.0479042	1	0.174951	NC_007114.6	19471293	19499799	141.5	6
itgb6	45	40	-37	-9.22222	-1.21e-06	-7.96553	-6.53505	6.36e-11	7.24e-10	47	3	0	43938	46	47	46	47	0.978723	0	0	0	0	0	3	0.0294499	NC_007122.6	10991702	11035640	36	3	0	43938	35	36	35	36	0.972222	0	0	0	0	0	3	0.0256992	NC_007122.6	10991702	11035640	41.5	2
itgb7	1076	1073	-959	-9.0251	-3.18e-05	-8.06085	-5.05989	4.2e-07	3.6e-06	963	1	1	33935	961	963	919	921	0.997828	0	0	42	42	0.0436137	1	0.747202	NC_007117.6	39705594	39739529	1194	1	1	33935	1192	1194	1152	1154	0.998267	0	0	40	40	0.0335008	1	1.06663	NC_007117.6	39705594	39739529	1078.5	118
itih2	10	8	-7	-8	-2.26e-07	-7.1487	-2.97382	0.00294	0.0152292	10	1	1	28057	10	10	10	10	1	0	0	0	0	0	1	0.00981	NC_007115.6	25198713	25226770	6	1	1	28057	6	6	6	6	1	0	0	0	0	0	1	0.00671	NC_007115.6	25198713	25226770	8	2
itpk1a	89	88	-82	-6.29032	-2.66e-06	-5.55269	-10.4344	1.73e-25	3.43e-24	104	2	0	36633	104	104	102	102	1	0	0	2	2	0.0192308	2	0.0766574	NC_007131.6	27150432	27187065	91	2	0	36633	91	91	90	90	1	0	0	1	1	0.010989	2	0.0770596	NC_007131.6	27150432	27187065	97.5	15
itpk1b	127	124	-109.5	-2.80992	-3.43e-06	-2.5045	-3.82903	0.000129	0.000836	154	1	1	102357	153	154	139	140	0.992857	0	0	14	14	0.0909091	1	0.0376562	NC_007128.6	43307177	43409534	186	1	1	102357	186	186	178	178	1	0	0	8	8	0.0430108	1	0.0545455	NC_007128.6	43307177	43409534	170	62
ivns1abpa	2080	2038	-1992	-2.55261	-6.06e-05	-2.25328	-36.7222	3.24e-295	3.53e-293	3342	1	1	14314	3342	3342	3336	3336	1	0	0	6	6	0.0018	1	6.4164	NC_007131.6	34423992	34438306	3208	1	1	14314	3208	3208	3205	3205	1	0	0	3	3	0.000935	1	7.02302	NC_007131.6	34423992	34438306	3275	1304
jak1	2593	2133	-2253	-2.84521	-6.98e-05	-2.52935	-10.8274	2.55e-27	5.32e-26	3364	1	1	58316	3364	3364	3184	3184	1	0	0	180	180	0.0535077	1	1.50318	NC_007117.6	31381156	31439472	3584	1	1	58316	3584	3584	3439	3439	1	0	0	145	145	0.0404576	1	1.8497	NC_007117.6	31381156	31439472	3474	1451
jak3	397	355	-340.5	-6.00735	-1.12e-05	-5.42196	-5.15358	2.56e-07	2.24e-06	373	1	1	27369	373	373	373	373	1	0	0	0	0	0	1	0.375211	NC_007119.6	13348045	13375414	444	1	1	27369	444	444	443	443	1	0	0	1	1	0.00225	1	0.507693	NC_007119.6	13348045	13375414	408.5	89
jmjd8	150	139	-118.5	-6.78049	-3.81e-06	-5.8727	-5.79727	6.74e-09	6.7e-08	165	1	1	9687	151	165	136	150	0.906667	0	0	15	15	0.0909091	1	0.426313	NC_007114.6	13362000	13371687	113	1	1	9687	105	113	99	107	0.925234	0	0	6	6	0.0530973	1	0.346458	NC_007114.6	13362000	13371687	139	15
kansl1l	63	52	-50	-2.63934	-1.56e-06	-2.36111	-5.5988	2.16e-08	2.06e-07	73	1	1	34651	73	73	72	72	1	0	0	1	1	0.0136986	1	0.0572062	NC_007120.6	38927311	38961962	88	1	1	34651	88	88	85	85	1	0	0	3	3	0.0340909	1	0.0769413	NC_007120.6	38927311	38961962	80.5	36
kat2a	209	209	-185	-2.5812	-5.63e-06	-2.2785	-11.2272	3e-29	6.52e-28	326	2	1	27524	326	326	314	314	1	0	0	12	12	0.0368098	2	0.314083	NC_007114.6	17503940	17531464	278	2	1	27524	278	278	275	275	1	0	0	3	3	0.0107914	2	0.313385	NC_007114.6	17503940	17531464	302	117
kcna1a	24	19	-19	-5.22222	-6.24e-07	-4.74093	-4.31701	1.58e-05	0.000116	21	1	1	8577	21	21	21	21	1	0	0	0	0	0	1	0.0674078	NC_007136.6	19856471	19865048	26	1	1	8577	26	26	26	26	1	0	0	0	0	0	1	0.0950812	NC_007136.6	19856471	19865048	23.5	7
kcnb2	36	35	-31.5	-4	-9.98e-07	-3.52439	-5.7014	1.19e-08	1.16e-07	46	2	0	32749	46	46	33	33	1	0	0	13	13	0.282609	1	0.0277423	NC_007113.6	30161189	30193938	38	2	0	32749	38	38	30	30	1	0	0	8	8	0.210526	1	0.0287329	NC_007113.6	30161189	30193938	42	11
kcng4a	19	18	-16.5	-5.71429	-5.32e-07	-5.05733	-4.57516	4.76e-06	3.68e-05	22	1	1	52894	22	22	22	22	1	0	0	0	0	0	1	0.011451	NC_007129.6	14509227	14562121	18	1	1	52894	18	18	18	18	1	0	0	0	0	0	1	0.0106739	NC_007129.6	14509227	14562121	20	4
kcnh6a	11637	10526	-9637.5	-3.08943	-0.0003	-2.73069	-14.5851	3.49e-48	1.07e-46	15694	4	0	55301	15689	15694	15628	15633	0.99968	0	0	61	61	0.00389	4	7.78279	NC_007114.6	31597153	31652454	12806	4	0	55301	12797	12806	12766	12775	0.999295	0	0	31	31	0.00242	4	7.24577	NC_007114.6	31597153	31652454	14250	5168
kcnk5a	38	37	-35.5	-4.73684	-1.14e-06	-4.18138	-6.40261	1.53e-10	1.7e-09	47	1	1	22215	47	47	45	45	1	0	0	2	2	0.0425532	1	0.0557689	NC_007128.6	48601149	48623364	43	1	1	22215	41	43	40	42	0.952381	0	0	1	1	0.0232558	1	0.0593007	NC_007128.6	48601149	48623364	45	9
kcnk5b	38	34	-32	-2.77778	-1e-06	-2.48457	-4.9918	5.98e-07	5.07e-06	46	1	1	15521	46	46	46	46	1	0	0	0	0	0	1	0.0815951	NC_007131.6	9235774	9251295	54	1	1	15521	54	54	53	53	1	0	0	1	1	0.0185185	1	0.107106	NC_007131.6	9235774	9251295	50	20
kctd1	119	100	-99.5	-2.592	-3.01e-06	-2.26871	-5.52451	3.3e-08	3.11e-07	172	2	1	46438	172	172	172	172	1	0	0	0	0	0	2	0.101972	NC_007131.6	18310292	18356730	152	2	1	46438	152	152	152	152	1	0	0	0	0	0	2	0.102666	NC_007131.6	18310292	18356730	162	53
kctd5a	953	934	-932	-2.77355	-2.87e-05	-2.44831	-26.4086	1.09e-153	8.1e-152	1446	1	1	19743	1446	1446	1408	1408	1	0	0	38	38	0.0262794	1	1.96343	NC_007114.6	47309052	47328795	1469	1	1	19743	1469	1469	1427	1427	1	0	0	42	42	0.0285909	1	2.26708	NC_007114.6	47309052	47328795	1457.5	535
kctd9b	123	104	-100.5	-2.74783	-3.15e-06	-2.45827	-7.56448	3.89e-14	5.25e-13	145	1	1	13249	145	145	112	112	1	0	0	33	33	0.227586	1	0.232735	NC_007121.6	42714189	42727438	171	1	1	13249	171	171	128	128	1	0	0	43	43	0.251462	1	0.303029	NC_007121.6	42714189	42727438	158	67
kdelr2a	2137	2074	-1838	-2.45239	-5.66e-05	-2.18752	-3.54277	0.000396	0.0024	2836	1	1	8179	2836	2836	2818	2818	1	0	0	18	18	0.00635	1	9.48565	NC_007114.6	18226528	18234707	3371	1	1	8179	3371	3371	3356	3356	1	0	0	15	15	0.00445	1	12.87	NC_007114.6	18226528	18234707	3103.5	1234
kdelr2b	991	850	-902	-3.15532	-2.82e-05	-2.80106	-13.5884	4.69e-42	1.3e-40	1339	1	1	7201	1339	1339	1254	1254	1	0	0	85	85	0.0634802	1	4.79436	NC_007123.6	947270	954471	1302	1	1	7201	1302	1302	1213	1213	1	0	0	89	89	0.0683564	1	5.28354	NC_007123.6	947270	954471	1320.5	489
kiaa0368	938	823	-876.5	-2.4694	-2.66e-05	-2.18352	-17.1476	6.55e-66	2.6e-64	1469	2	1	36526	1463	1469	1463	1469	0.995916	0	0	0	0	0	2	1.10725	NC_007112.6	18869813	18906339	1477	2	0	36526	1476	1477	1476	1477	0.999323	0	0	0	0	0	2	1.26834	NC_007112.6	18869813	18906339	1473	654
kiaa1549la	129	109	80.5	1.78922	3.43e-06	2.01167	2.98172	0.00287	0.0148816	112	3	0	128115	111	112	106	107	0.990654	0	0	5	5	0.0446429	1	0.0229938	NC_007136.6	15257725	15385840	92	3	0	128115	89	92	88	91	0.967033	0	0	1	1	0.0108696	1	0.0222791	NC_007136.6	15257725	15385840	102	221
kif13bb	26	24	-22.5	-3.8125	-7.2e-07	-3.36821	-4.79868	1.6e-06	1.3e-05	28	2	0	77355	27	28	27	28	0.964286	0	0	0	0	0	1	0.00997	NC_007131.6	50012530	50089885	33	2	0	77355	33	33	33	33	1	0	0	0	0	0	1	0.0133808	NC_007131.6	50012530	50089885	30.5	7
kif15	170	113	-124	-2.46746	-3.79e-06	-2.2091	-3.87109	0.000108	0.000712	226	1	1	27008	226	226	224	224	1	0	0	2	2	0.00885	1	0.22834	NC_007136.6	34563207	34590215	191	1	1	27008	191	191	190	190	1	0	0	1	1	0.00524	1	0.220657	NC_007136.6	34563207	34590215	208.5	113
kif20ba	172	122	-129.5	-3.35455	-4.17e-06	-3.05196	-3.27391	0.00106	0.00597	167	2	0	38169	167	167	167	167	1	0	0	0	0	0	1	0.120457	NC_007128.6	23450973	23489142	202	2	0	38169	202	202	200	200	1	0	0	2	2	0.0099	1	0.164352	NC_007128.6	23450973	23489142	184.5	80
kif4	237	161	-185.5	-3.37821	-5.89e-06	-3.05002	-4.39473	1.11e-05	8.23e-05	277	1	1	35136	274	277	267	270	0.988889	0	0	7	7	0.0252708	1	0.211562	NC_007132.6	44713347	44748483	250	1	1	35136	248	250	243	245	0.991837	0	0	5	5	0.02	1	0.218711	NC_007132.6	44713347	44748483	263.5	116
kirrela	690	647	-646	-2.27291	-1.92e-05	-2.00637	-19.2608	1.15e-82	5.43e-81	1131	3	1	76715	1131	1131	1131	1131	1	0	0	0	0	0	2	0.40589	NC_007118.6	18818196	18894911	1176	3	1	76715	1175	1176	1173	1174	0.999148	0	0	2	2	0.0017	2	0.480004	NC_007118.6	18818196	18894911	1153.5	486
kitlga	470	446	-418	-3.67949	-1.34e-05	-3.25622	-20.4056	1.49e-92	7.64e-91	534	2	1	23750	534	534	532	532	1	0	0	2	2	0.00375	2	0.6167	NC_007136.6	18020451	18044201	614	2	1	23750	614	614	611	611	1	0	0	3	3	0.00489	2	0.806927	NC_007136.6	18020451	18044201	574	144
klf1	433	389	-347.5	-2.61628	-1.08e-05	-2.32018	-3.01042	0.00261	0.0136471	499	1	1	11416	499	499	475	475	1	0	0	24	24	0.0480962	1	1.14553	NC_007117.6	7894003	7905419	626	1	1	11416	626	626	601	601	1	0	0	25	25	0.0399361	1	1.65127	NC_007117.6	7894003	7905419	562.5	193
klf5a	32	26	-26.5	-3.94444	-8.37e-07	-3.44087	-4.48617	7.25e-06	5.51e-05	38	1	1	15907	37	38	34	35	0.971429	0	0	3	3	0.0789474	1	0.0605767	NC_007112.6	33864334	33880241	33	1	1	15907	33	33	33	33	1	0	0	0	0	0	1	0.0650702	NC_007112.6	33864334	33880241	35.5	6
klhdc4	477	416	-404.5	-3.12336	-1.28e-05	-2.79614	-12.6091	1.88e-36	4.71e-35	553	1	1	22739	551	553	528	530	0.996226	0	0	23	23	0.0415913	1	0.641698	NC_007136.6	12611016	12633755	637	1	1	22739	633	637	619	623	0.993579	0	0	14	14	0.021978	1	0.859356	NC_007136.6	12611016	12633755	595	221
klhdc8b	43	31	-35	-2.34615	-1.04e-06	-2.04846	-3.22685	0.00125	0.00695	59	1	1	212490	57	59	54	56	0.964286	0	0	3	3	0.0508475	1	0.00726	NC_007134.6	19322488	19534978	63	1	1	212490	62	63	59	60	0.983333	0	0	3	3	0.047619	1	0.00886	NC_007134.6	19322488	19534978	61	20
klhl18	97	84	-88	-2.77778	-2.7e-06	-2.43735	-6.5701	5.03e-11	5.76e-10	135	1	1	12642	135	135	124	124	1	0	0	11	11	0.0814815	1	0.270042	NC_007113.6	32760588	32773230	140	1	1	12642	140	140	136	136	1	0	0	4	4	0.0285714	1	0.337427	NC_007113.6	32760588	32773230	137.5	43
klhl36	256	230	-230.5	-2.53667	-6.97e-06	-2.22607	-8.10528	5.26e-16	7.7e-15	393	3	1	9442	375	393	375	393	0.954198	0	0	0	0	0	3	1.14592	NC_007129.6	13225459	13234901	368	3	1	9442	357	368	357	368	0.970109	0	0	0	0	0	3	1.22248	NC_007129.6	13225459	13234901	380.5	137
klhl38a	156	133	110	3.47191	4.44e-06	4.02714	2.72542	0.00642	0.0309068	56	3	0	9461	56	56	56	56	1	0	0	0	0	0	2	0.162959	NC_007130.6	33495958	33505419	33	3	0	9461	33	33	32	32	1	0	0	1	1	0.030303	2	0.106089	NC_007130.6	33495958	33505419	44.5	120
klhl43	1216	833	929	1.88603	3.99e-05	2.15286	9.36445	0	0	1240	2	0	32134	1240	1240	1239	1239	1	0	0	1	1	0.000807	1	1.06153	NC_007130.6	44191592	44223726	857	2	0	32134	856	857	856	857	0.998833	0	0	0	0	0	1	0.836513	NC_007130.6	44191592	44223726	1048.5	2073
klhl6	138	123	-128.5	-4.09639	-4.09e-06	-3.62796	-10.5336	6.05e-26	1.22e-24	168	2	1	13022	168	168	163	163	1	0	0	5	5	0.0297619	2	0.344617	NC_007113.6	36663877	36676899	172	2	1	13022	171	172	161	162	0.993827	0	0	10	10	0.0581395	2	0.390206	NC_007113.6	36663877	36676899	170	49
kmo	47	42	-40	-17	-1.34e-06	-15.8139	-7.52716	5.19e-14	6.96e-13	38	1	1	6014	36	38	24	26	0.923077	0	0	12	12	0.315789	1	0.119024	NW_003337164.1	3549	9563	47	1	1	6014	45	47	36	38	0.947368	0	0	9	9	0.191489	1	0.198188	NW_003337164.1	3549	9563	42.5	5
kng1	31	30	-29.5	-3.80952	-9.35e-07	-3.3628	-5.43533	5.47e-08	5.07e-07	41	2	1	17366	41	41	41	41	1	0	0	0	0	0	2	0.0649995	NC_007133.6	36898334	36915700	39	2	1	17366	39	39	39	39	1	0	0	0	0	0	2	0.0704403	NC_007133.6	36898334	36915700	40	10
knop1	442	418	-373	-2.62882	-1.16e-05	-2.34557	-3.56671	0.000362	0.00221	545	1	1	10099	541	545	509	513	0.992203	0	0	32	32	0.0587156	1	1.39851	NC_007112.6	54005994	54016093	659	1	1	10099	657	659	627	629	0.99682	0	0	30	30	0.0455235	1	1.95357	NC_007112.6	54005994	54016093	602	241
kntc1	193	171	-162.5	-4.25	-5.19e-06	-3.77384	-9.90257	4.06e-23	7.49e-22	232	2	0	79236	230	232	230	232	0.991379	0	0	0	0	0	1	0.0806105	NC_007116.6	65754178	65833414	193	2	0	79236	193	193	192	192	1	0	0	1	1	0.00518	1	0.0760038	NC_007116.6	65754178	65833414	212.5	61
kri1	421	339	-346	-2.86022	-1.07e-05	-2.54541	-8.10228	5.39e-16	7.89e-15	498	1	1	18700	498	498	486	486	1	0	0	12	12	0.0240964	1	0.715518	NC_007114.6	19186760	19205460	566	1	1	18700	566	566	553	553	1	0	0	13	13	0.0229682	1	0.927556	NC_007114.6	19186760	19205460	532	227
krt18	11819	9834	-9119	-2.87808	-0.000285	-2.53903	-2.83718	0.00455	0.0226361	12267	1	0	3898	0	12267	0	12260	0	0	0	0	7	0.000571	1	86.5914	NC_007134.6	10412885	10416783	15682	1	0	3898	0	15682	0	15672	0	0	0	0	10	0.000638	1	126.107	NC_007134.6	10412885	10416783	13974.5	3863
krt4	8607	6311	-6578.5	-2.61555	-0.000198	-2.26657	-3.80114	0.000144	0.000928	11531	1	1	4541	11531	11531	11505	11505	1	0	0	26	26	0.00226	1	69.7527	NC_007117.6	39310961	39315502	9770	1	1	4541	9770	9770	9757	9757	1	0	0	13	13	0.00133	1	67.394	NC_007117.6	39310961	39315502	10650.5	2924
krt5	3582	3542	-3161	-91.3143	-0.000105	-77.8236	-16.1371	1.4e-58	5.02e-57	3597	3	0	4278	3597	3597	3595	3595	1	0	0	2	2	0.000556	2	23.1358	NC_007134.6	10238227	10242505	2795	3	0	4278	2795	2795	2792	2792	1	0	0	3	3	0.00107	2	20.4706	NC_007134.6	10238227	10242505	3196	15
krt93	36	32	-26.5	-7.625	-8.54e-07	-6.57601	-3.85821	0.000114	0.000749	38	1	1	3661	38	38	38	38	1	0	0	0	0	0	1	0.285766	NC_007122.6	11470928	11474589	23	1	1	3661	23	23	23	23	1	0	0	0	0	0	1	0.197054	NC_007122.6	11470928	11474589	30.5	2
krtcap2	373	279	-317	-2.60101	-9.73e-06	-2.31708	-6.46877	9.88e-11	1.11e-09	524	1	1	5256	449	524	448	523	0.856597	0	0	1	1	0.00191	1	2.73951	NC_007127.6	23468331	23473587	506	1	1	5256	414	506	412	504	0.81746	0	0	2	2	0.00395	1	3.00768	NC_007127.6	23468331	23473587	515	245
krtcap3	9	8	-7.5	-4	-2.36e-07	-3.47659	-2.76594	0.00568	0.0276205	11	1	1	17347	11	11	11	11	1	0	0	0	0	0	1	0.017458	NC_007128.6	8418053	8435400	9	1	1	17347	9	9	9	9	1	0	0	0	0	0	1	0.0162733	NC_007128.6	8418053	8435400	10	2
kti12	49	43	-39	-2.34483	-1.17e-06	-2.07048	-4.83564	1.33e-06	1.09e-05	75	1	1	9872	75	75	75	75	1	0	0	0	0	0	1	0.209162	NC_007129.6	26789366	26799238	61	1	1	9872	61	61	61	61	1	0	0	0	0	0	1	0.193812	NC_007129.6	26789366	26799238	68	32
ky	445	346	316	2.02431	1.32e-05	2.29757	6.09267	1.11e-09	1.17e-08	358	1	1	13937	358	358	347	347	1	0	0	11	11	0.0307263	1	0.685467	NC_007124.6	13611440	13625377	259	1	1	13937	259	259	253	253	1	0	0	6	6	0.023166	1	0.569387	NC_007124.6	13611440	13625377	308.5	704
kynu	72	68	-57	-20	-1.92e-06	-18.3159	-3.4263	0.000612	0.0036	47	1	1	11378	47	47	46	46	1	0	0	1	1	0.0212766	1	0.111306	NC_007117.6	588808	600186	73	1	1	11378	72	73	70	71	0.985915	0	0	2	2	0.0273973	1	0.195726	NC_007117.6	588808	600186	60	5
lactbl1b	14	11	-10.5	-5.2	-3.37e-07	-4.61803	-3.34107	0.000835	0.00479	15	3	0	29458	14	15	14	15	0.933333	0	0	0	0	0	3	0.0140189	NC_007122.6	27880511	27909969	11	3	1	29458	10	11	10	11	0.909091	0	0	0	0	0	3	0.0117124	NC_007122.6	27880511	27909969	13	4
lamtor5	387	343	-353	-2.63426	-1.08e-05	-2.32852	-13.5219	1.16e-41	3.21e-40	581	1	1	4080	581	581	566	566	1	0	0	15	15	0.0258176	1	3.81929	NC_007119.6	24720909	24724989	557	1	1	4080	557	557	548	548	1	0	0	9	9	0.016158	1	4.21286	NC_007119.6	24720909	24724989	569	238
larsb	863	783	-699	-3.11178	-2.23e-05	-2.78949	-3.40767	0.000655	0.00383	906	1	1	41547	904	906	901	903	0.997785	0	0	3	3	0.00331	1	0.598376	NC_007132.6	41005625	41047172	1154	1	1	41547	1146	1154	1143	1151	0.99305	0	0	3	3	0.0026	1	0.868945	NC_007132.6	41005625	41047172	1030	371
las1l	677	613	-568	-2.88704	-1.79e-05	-2.57996	-3.91252	9.13e-05	0.000606	792	1	1	15688	527	792	498	762	0.653543	0	0	29	30	0.0378788	1	1.33725	NC_007116.6	21611449	21627137	946	1	1	15688	624	946	603	925	0.651892	0	0	21	21	0.0221987	1	1.8494	NC_007116.6	21611449	21627137	869	333
lasp1	3539	3529	-3509.5	-3.56542	-0.000111	-3.14733	-57.7882	0	0	4902	1	1	36844	4902	4902	4606	4606	1	0	0	296	296	0.0603835	1	3.44178	NC_007114.6	15923171	15960015	4853	1	1	36844	4853	4853	4577	4577	1	0	0	276	276	0.056872	1	3.89646	NC_007114.6	15923171	15960015	4877.5	1373
lcat	42	34	-27.5	-4.92857	-8.75e-07	-4.38705	-2.72077	0.00651	0.0313051	45	1	1	11534	45	45	44	44	1	0	0	1	1	0.0222222	1	0.105027	NC_007136.6	13620222	13631756	24	1	1	11534	24	24	24	24	1	0	0	0	0	0	1	0.0652661	NC_007136.6	13620222	13631756	34.5	11
lcp1	4058	3913	-3781.5	-13.7538	-0.000125	-12.2601	-47.1691	0	0	4282	1	1	7759	1310	4282	1307	4277	0.305588	0	0	3	5	0.00117	1	15.1761	NC_007120.6	56663224	56670983	3874	1	1	7759	1086	3874	1086	3873	0.280403	0	0	0	1	0.000258	1	15.6566	NC_007120.6	56663224	56670983	4078	369
lcp2a	360	355	-320	-6.56522	-1.05e-05	-5.85848	-5.06306	4.13e-07	3.55e-06	340	4	0	41335	340	340	340	340	1	0	0	0	0	0	2	0.226458	NC_007132.6	30269582	30310917	415	4	0	41335	415	415	415	415	1	0	0	0	0	0	2	0.31491	NC_007132.6	30269582	30310917	377.5	55
ldah	125	115	-117.5	-4.35714	-3.75e-06	-3.84859	-11.1728	5.54e-29	1.2e-27	155	1	1	67826	154	155	124	125	0.992	0	0	30	30	0.193548	1	0.0507388	NC_007128.6	30732287	30800113	150	1	1	67826	149	150	134	135	0.992593	0	0	15	15	0.1	1	0.0624301	NC_007128.6	30732287	30800113	152.5	40
ldb2b	91	77	-80	-3.5	-2.51e-06	-3.05589	-6.26821	3.65e-10	3.97e-09	116	3	1	29450	116	116	114	114	1	0	0	2	2	0.0172414	3	0.106573	NC_007112.6	22114658	22144108	108	3	1	29450	108	108	108	108	1	0	0	0	0	0	3	0.115026	NC_007112.6	22114658	22144108	112	25
ldb3b	26642	20376	16942	1.91268	0.000715	2.16648	3.80606	0.000141	0.000912	21696	5	0	39463	21696	21696	21674	21674	1	0	0	22	22	0.00101	5	15.1208	NC_007123.6	25933705	25973168	15430	5	0	39463	15430	15430	15412	15412	1	0	0	18	18	0.00117	5	12.2497	NC_007123.6	25933705	25973168	18563	42072
ldhbb	60	54	48.5	2.12791	2.03e-06	2.42309	4.3963	1.1e-05	8.17e-05	46	5	1	9700	46	46	45	45	1	0	0	1	1	0.0217391	5	0.127722	NC_007136.6	3201145	3210845	40	5	0	9700	40	40	40	40	1	0	0	0	0	0	5	0.129344	NC_007136.6	3201145	3210845	43	83
ldlra	51	51	-49.5	-9.25	-1.62e-06	-8.1653	-8.66387	4.56e-18	7.18e-17	57	2	1	24559	57	57	57	57	1	0	0	0	0	0	2	0.0638985	NC_007114.6	19149399	19173958	54	2	1	24559	54	54	54	54	1	0	0	0	0	0	2	0.0689667	NC_007114.6	19149399	19173958	55.5	6
ldlrap1b	181	169	-138	-3.55556	-4.45e-06	-3.17928	-2.65338	0.00797	0.0375064	155	1	1	33081	155	155	146	146	1	0	0	9	9	0.0580645	1	0.121507	NC_007124.6	45458874	45491955	229	1	1	33081	224	229	207	212	0.976415	0	0	17	17	0.0742358	1	0.201008	NC_007124.6	45458874	45491955	192	48
ldlrb	111	93	-91	-4.95652	-2.94e-06	-4.44065	-7.41723	1.2e-13	1.59e-12	125	1	1	6308	125	125	121	121	1	0	0	4	4	0.032	1	0.528104	NC_007117.6	84954	91262	103	1	1	6308	103	103	102	102	1	0	0	1	1	0.00971	1	0.507183	NC_007117.6	84954	91262	114	32
lect2l	432	386	-361	-6.73016	-1.17e-05	-6.02009	-10.1196	4.52e-24	8.61e-23	472	1	1	1540	472	472	472	472	1	0	0	0	0	0	1	8.43815	NC_007125.6	36545209	36546749	376	1	1	1540	376	376	376	376	1	0	0	0	0	0	1	7.65815	NC_007125.6	36545209	36546749	424	86
lgals2b	14	13	-10.5	-22	-3.51e-07	-19.6506	-3.09013	0.002	0.0107026	8	3	0	6620	8	8	8	8	1	0	0	0	0	0	3	0.0332704	NC_007117.6	579651	586271	14	3	0	6620	14	14	14	14	1	0	0	0	0	0	3	0.0663325	NC_007117.6	579651	586271	11	0
lgals3bpb	2795	2686	-2106.5	-6.85953	-6.75e-05	-6.00478	-4.30713	1.65e-05	0.000121	3100	1	1	2357	3096	3100	3035	3039	0.998684	0	0	61	61	0.0196774	1	35.4975	NC_007114.6	57671408	57673765	1832	1	1	2357	1827	1832	1765	1770	0.997175	0	0	62	62	0.0338428	1	23.5543	NC_007114.6	57671408	57673765	2466	414
lgals9l3	1318	1186	-1016.5	-4.79291	-3.34e-05	-4.34567	-3.05355	0.00226	0.0119842	1049	1	1	13466	1047	1049	1047	1049	0.998093	0	0	0	0	0	1	2.14468	NC_007126.6	31173458	31186924	1520	1	1	13466	1516	1520	1514	1518	0.997365	0	0	2	2	0.00132	1	3.53582	NC_007126.6	31173458	31186924	1284.5	334
lgalsla	446	431	-432.5	-3.11491	-1.35e-05	-2.74964	-19.1137	1.94e-81	9.1e-80	631	1	1	9921	631	631	628	628	1	0	0	3	3	0.00475	1	1.74273	NC_007112.6	54403145	54413066	643	1	1	9921	643	643	641	641	1	0	0	2	2	0.00311	1	2.02656	NC_007112.6	54403145	54413066	637	212
lgi3	49	49	-37	-6.28571	-1.18e-06	-5.48895	-3.58274	0.00034	0.00208	56	1	1	29499	55	56	48	49	0.979592	0	0	7	7	0.125	1	0.0457314	NC_007119.6	51388778	51418277	32	1	1	29499	29	32	23	26	0.884615	0	0	6	6	0.1875	1	0.0276454	NC_007119.6	51388778	51418277	44	7
lgmn	18395	18314	-16491	-7.17756	-0.000544	-6.40754	-5.13829	2.77e-07	2.42e-06	17297	1	1	10592	17297	17297	17291	17291	1	0	0	6	6	0.000347	1	44.9436	NC_007124.6	35913842	35924434	21024	1	1	10592	21024	21024	21016	21016	1	0	0	8	8	0.000381	1	62.2341	NC_007124.6	35913842	35924434	19160.5	2629
lhfpl2b	159	147	-150.5	-2.67222	-4.59e-06	-2.34399	-10.3359	4.85e-25	9.51e-24	238	2	1	23561	237	238	237	238	0.995798	0	0	0	0	0	2	0.278105	NC_007116.6	51092587	51116148	243	2	1	23561	243	243	243	243	1	0	0	0	0	0	2	0.323496	NC_007116.6	51092587	51116148	240.5	84
lhx2a	516	499	-433.5	-2.64516	-1.35e-05	-2.36216	-3.34446	0.000824	0.00474	623	4	0	65894	4	623	4	601	0.00666	0	0	0	22	0.035313	3	0.251105	NC_007132.6	8264104	8329998	771	4	0	65894	7	771	7	753	0.0093	0	0	0	18	0.0233463	3	0.358431	NC_007132.6	8264104	8329998	697	272
lifrb	955	955	-919	-16.5763	-3.03e-05	-14.6325	-39.6968	0	0	1014	3	0	17405	1014	1014	1010	1010	1	0	0	4	4	0.00395	2	1.59762	NC_007132.6	21207417	21224822	942	3	0	17405	942	942	937	937	1	0	0	5	5	0.00531	2	1.68858	NC_007132.6	21207417	21224822	978	59
lima1a	977	927	-872.5	-3.20886	-2.72e-05	-2.81522	-27.4384	9.56e-166	7.42e-164	1347	1	1	11256	1347	1347	1344	1344	1	0	0	3	3	0.00223	1	3.28732	NC_007134.6	36354197	36365453	1188	1	1	11256	1188	1188	1187	1187	1	0	0	1	1	0.000842	1	3.30768	NC_007134.6	36354197	36365453	1267.5	370
limd2	948	912	-744.5	-2.66555	-2.34e-05	-2.38871	-2.6264	0.00863	0.0401938	1006	2	2	25979	1005	1006	952	953	0.998951	0	0	53	53	0.0526839	2	1.00994	NC_007114.6	31717445	31743424	1377	2	2	25979	1377	1377	1326	1326	1	0	0	51	51	0.037037	2	1.60095	NC_007114.6	31717445	31743424	1191.5	429
limk1a	579	518	-524	-3.00382	-1.63e-05	-2.65778	-16.0277	8.19e-58	2.91e-56	761	4	1	86673	753	761	750	758	0.989446	0	0	3	3	0.00394	4	0.240775	NC_007126.6	256699	343372	810	4	1	86673	801	810	799	808	0.988861	0	0	2	2	0.00247	4	0.292405	NC_007126.6	256699	343372	785.5	292
lims1	1402	1381	-1295	-2.62382	-3.95e-05	-2.31614	-30.1255	2.25e-199	1.97e-197	1996	1	1	18231	1996	1996	1947	1947	1	0	0	49	49	0.0245491	1	2.94023	NC_007122.6	33337537	33355778	2189	1	1	18231	2189	2189	2157	2157	1	0	0	32	32	0.0146185	1	3.71105	NC_007122.6	33337537	33355778	2092.5	808
lingo1a	24	21	-19	-5.22222	-6.1e-07	-4.65358	-4.79576	1.62e-06	1.31e-05	27	2	1	87608	27	27	26	26	1	0	0	1	1	0.037037	2	0.00817	NC_007136.6	6970532	7058140	20	2	1	87608	19	20	19	20	0.95	0	0	0	0	0	2	0.00716	NC_007136.6	6970532	7058140	23.5	6
lipf	1330	1297	-1152	-5.37192	-3.77e-05	-4.80296	-4.39085	1.13e-05	8.36e-05	1254	1	1	42387	1251	1254	1247	1250	0.9976	0	0	4	4	0.00319	1	0.811902	NC_007123.6	17036767	17079154	1577	1	1	42387	1570	1577	1562	1569	0.995539	0	0	8	8	0.00507	1	1.16104	NC_007123.6	17036767	17079154	1415.5	280
lipg	412	404	-385.5	-12.6818	-1.27e-05	-11.0922	-25.0843	7.39e-139	5.06e-137	396	1	1	9070	396	396	395	395	1	0	0	1	1	0.00253	1	1.19899	NC_007119.6	32367703	32376773	441	1	1	9070	441	441	440	440	1	0	0	1	1	0.00227	1	1.52161	NC_007119.6	32367703	32376773	418.5	29
litaf	1231	1186	-1107.5	-2.58327	-3.37e-05	-2.28035	-27.59	1.47e-167	1.15e-165	1908	2	1	5275	1674	1908	1674	1908	0.877358	0	0	0	0	0	2	9.95823	NC_007114.6	43124838	43130113	1706	2	1	5275	1502	1706	1500	1704	0.880282	0	0	2	2	0.00117	2	10.1322	NC_007114.6	43124838	43130113	1807	722
llph	788	708	-716.5	-2.73487	-2.2e-05	-2.41787	-18.1005	3.16e-73	1.35e-71	1098	2	1	2476	1098	1098	1096	1096	1	0	0	2	2	0.00182	2	12.1867	NC_007115.6	22576872	22579348	1161	2	0	2476	1161	1161	1159	1159	1	0	0	2	2	0.00172	2	14.6821	NC_007115.6	22576872	22579348	1129.5	453
lman1	641	597	-515	-3.73936	-1.67e-05	-3.35586	-3.27567	0.00105	0.00593	599	1	1	29150	599	599	576	576	1	0	0	23	23	0.0383973	1	0.544014	NC_007132.6	10609407	10638557	807	1	1	29150	807	807	784	784	1	0	0	23	23	0.0285006	1	0.843595	NC_007132.6	10609407	10638557	703	210
lmf2b	659	454	-510.5	-2.31065	-1.54e-05	-2.06205	-4.82584	1.39e-06	1.14e-05	946	1	1	24344	945	946	943	944	0.998941	0	0	2	2	0.00211	1	1.06759	NC_007115.6	9477586	9501930	854	1	1	24344	854	854	852	852	1	0	0	2	2	0.00234	1	1.09775	NC_007115.6	9477586	9501930	900	492
lmln	91	82	-79	-2.42342	-2.37e-06	-2.12414	-7.0183	2.25e-12	2.78e-11	127	2	1	15266	127	127	118	118	1	0	0	9	9	0.0708661	2	0.212806	NC_007120.6	38692738	38708004	142	2	1	15266	142	142	136	136	1	0	0	6	6	0.0422535	2	0.279428	NC_007120.6	38692738	38708004	134.5	51
lmna	3445	3331	-3204.5	-3.74123	-0.000101	-3.30252	-56.2693	0	0	4557	4	0	48758	4557	4557	4552	4552	1	0	0	5	5	0.0011	4	2.57029	NC_007127.6	30562929	30611687	4190	4	0	48758	4190	4190	4187	4187	1	0	0	3	3	0.000716	4	2.69348	NC_007127.6	30562929	30611687	4373.5	1226
lmnb1	919	796	-748	-2.44262	-2.31e-05	-2.18491	-3.46888	0.000523	0.0031	1157	2	0	20699	1155	1157	1151	1153	0.998265	0	0	4	4	0.00346	2	1.53358	NC_007121.6	16078090	16098789	1376	2	0	20699	1371	1376	1371	1376	0.996366	0	0	0	0	0	2	2.08509	NC_007121.6	16078090	16098789	1266.5	580
lmnb2	1371	1342	-1223	-2.28534	-3.65e-05	-2.01735	-26.6145	4.62e-156	3.46e-154	2041	1	1	31272	2040	2041	2037	2038	0.999509	0	0	3	3	0.00147	1	1.79422	NC_007133.6	3103812	3135084	2308	1	1	31272	2308	2308	2306	2306	1	0	0	2	2	0.000867	1	2.31292	NC_007133.6	3103812	3135084	2174.5	937
lmnl3	38	28	-31	-2.72222	-9.43e-07	-2.37312	-3.48873	0.000485	0.0029	51	1	1	12299	51	51	51	51	1	0	0	0	0	0	1	0.114163	NC_007134.6	46000441	46012740	47	1	1	12299	47	47	47	47	1	0	0	0	0	0	1	0.119863	NC_007134.6	46000441	46012740	49	13
lmo1	6	6	5	6	1.95e-07	6.87624	2.81744	0.00484	0.0239397	1	2	0	38951	0	1	0	1	0	0	0	0	0	0	1	0.000707	NC_007118.6	27838168	27877119	1	2	0	38951	0	1	0	1	0	0	0	0	0	0	1	0.000805	NC_007118.6	27838168	27877119	1	5
lnx1	68	64	-63.5	-2.92424	-1.97e-06	-2.58239	-7.09678	1.28e-12	1.6e-11	99	7	0	74637	98	99	98	99	0.989899	0	0	0	0	0	3	0.036518	NC_007131.6	22766898	22841535	94	7	0	74637	94	94	94	94	1	0	0	0	0	0	3	0.039503	NC_007131.6	22766898	22841535	96.5	35
LOC100000863	75	73	-71.5	-72.5	-2.37e-06	-65.6017	-11.6632	1.97e-31	4.48e-30	75	1	1	7513	75	75	75	75	1	0	0	0	0	0	1	0.274836	NC_007113.6	51760017	51767530	70	1	1	7513	70	70	70	70	1	0	0	0	0	0	1	0.292241	NC_007113.6	51760017	51767530	72.5	2
LOC100000884	62	56	-58.5	-15.625	-1.93e-06	-14.1912	-9.00329	2.19e-19	3.61e-18	62	1	1	9600	62	62	62	62	1	0	0	0	0	0	1	0.177806	NC_007128.6	32656280	32665880	63	1	1	9600	63	63	63	63	1	0	0	0	0	0	1	0.205838	NC_007128.6	32656280	32665880	62.5	7
LOC100001479	126	125	-118	-9.13793	-3.86e-06	-8.06637	-13.3538	1.13e-40	3.04e-39	125	1	1	2037	125	125	125	125	1	0	0	0	0	0	1	1.68945	NC_007132.6	38585613	38587650	140	1	1	2037	140	140	140	140	1	0	0	0	0	0	1	2.15573	NC_007132.6	38585613	38587650	132.5	15
LOC100002141	32	31	-30.5	-3.44	-9.59e-07	-3.03661	-5.30791	1.11e-07	1e-06	42	1	1	6102	41	42	36	37	0.972973	0	0	5	5	0.119048	1	0.166938	NC_007133.6	5941582	5947684	44	1	1	6102	44	44	42	42	1	0	0	2	2	0.0454545	1	0.215891	NC_007133.6	5941582	5947684	43	13
LOC100002392	565	557	-551.5	-92.9167	-1.83e-05	-84.193	-31.9731	2.59e-224	2.4e-222	548	1	1	1378	548	548	543	543	1	0	0	5	5	0.00912	1	10.8487	NW_003337066.1	9166	10544	567	1	1	1378	567	567	562	562	1	0	0	5	5	0.00882	1	12.7922	NW_003337066.1	9166	10544	557.5	10
LOC100002406	138	117	-110	-2.67939	-3.37e-06	-2.37111	-6.85596	7.08e-12	8.51e-11	193	1	1	10998	193	193	184	184	1	0	0	9	9	0.0466321	1	0.460607	NC_007121.6	4923599	4934597	158	1	1	10998	158	158	154	154	1	0	0	4	4	0.0253165	1	0.439201	NC_007121.6	4923599	4934597	175.5	76
LOC100002503	19	17	-16.5	-3.35714	-5.15e-07	-2.93301	-3.84302	0.000122	0.000793	22	1	1	4391	22	22	21	21	1	0	0	1	1	0.0454545	1	0.131669	NC_007134.6	2507150	2511541	25	1	1	4391	25	25	24	24	1	0	0	1	1	0.04	1	0.171437	NC_007134.6	2507150	2511541	23.5	6
LOC100003349	337	328	-318.5	-15.1556	-1.05e-05	-13.4113	-22.8015	4.44e-115	2.67e-113	355	1	1	41547	355	355	355	355	1	0	0	0	0	0	1	0.235242	NC_007118.6	6344400	6385947	327	1	1	41547	325	327	325	327	0.993884	0	0	0	0	0	1	0.246868	NC_007118.6	6344400	6385947	341	27
LOC100004321	40	39	-37	-3.74074	-1.17e-06	-3.30208	-6.04568	1.49e-09	1.55e-08	48	2	1	7258	48	48	48	48	1	0	0	0	0	0	2	0.182075	NC_007114.6	37624614	37631955	53	2	1	7258	53	53	52	52	1	0	0	1	1	0.0188679	2	0.224721	NC_007114.6	37624614	37631955	50.5	14
LOC100004427	8	7	-6	-13	-2.02e-07	-11.7103	-3.21038	0.00133	0.00733	5	1	1	7757	5	5	5	5	1	0	0	0	0	0	1	0.0177461	NC_007114.6	19338314	19346071	8	1	1	7757	8	8	8	8	1	0	0	0	0	0	1	0.0323484	NC_007114.6	19338314	19346071	6.5	1
LOC100004499	11	10	-8	-4.2	-2.57e-07	-3.75403	-2.67058	0.00757	0.0358459	8	1	1	65053	7	8	7	8	0.875	0	0	0	0	0	1	0.00339	NC_007118.6	13674550	13739603	13	1	1	65053	12	13	12	13	0.923077	0	0	0	0	0	1	0.00627	NC_007118.6	13674550	13739603	10.5	3
LOC100004582	33	30	-28.5	-20	-9.37e-07	-16.9733	-6.61969	3.6e-11	4.16e-10	33	2	1	28956	33	33	31	31	1	0	0	2	2	0.0606061	2	0.0294747	NC_007130.6	6934186	6963142	27	2	1	28956	27	27	24	24	1	0	0	3	3	0.111111	2	0.0259974	NC_007130.6	6934186	6963142	30	0
LOC100005323	37	34	-29.5	-12.8	-9.82e-07	-11.2534	-3.80064	0.000144	0.000929	26	1	1	2652	26	26	25	25	1	0	0	1	1	0.0384615	1	0.259533	NC_007114.6	2202837	2205489	38	1	1	2652	37	38	34	35	0.971429	0	0	3	3	0.0789474	1	0.413953	NC_007114.6	2202837	2205489	32	1
LOC100005337	89	87	-76	-5	-2.44e-06	-4.40715	-7.8122	5.62e-15	7.85e-14	107	1	1	5505	107	107	100	100	1	0	0	7	7	0.0654206	1	0.500114	NC_007116.6	34901904	34907409	83	1	1	5505	83	83	81	81	1	0	0	2	2	0.0240964	1	0.461513	NC_007116.6	34901904	34907409	95	18
LOC100005927	119	106	-98	-6.02564	-3.23e-06	-5.43721	-4.30803	1.65e-05	0.00012	103	4	0	15838	101	103	101	103	0.980583	0	0	0	0	0	2	0.179045	NC_007120.6	535492	551330	132	4	0	15838	129	132	128	131	0.977099	0	0	1	1	0.00758	2	0.259434	NC_007120.6	535492	551330	117.5	26
LOC100006649	688	659	-597.5	-16.5195	-2e-05	-14.9926	-5.01914	5.19e-07	4.41e-06	560	1	1	8334	557	560	501	504	0.994048	0	0	56	56	0.1	1	1.66496	NC_007112.6	56721128	56729462	712	1	1	8334	705	712	659	666	0.989489	0	0	46	46	0.0646067	1	2.50656	NC_007112.6	56721128	56729462	636	53
LOC100006926	61	58	-49.5	-20.8	-1.66e-06	-18.8606	-3.80567	0.000141	0.000913	42	0	0	3610	42	42	0	0	NaN	0	0	42	42	1	0	0.320308	NC_007127.6	22069727	22073337	62	0	0	3610	62	62	0	0	NaN	0	0	62	62	1	0	0.538693	NC_007127.6	22069727	22073337	52	4
LOC100007087	273	261	-220.5	-12.025	-7.37e-06	-10.643	-3.51146	0.000446	0.00268	194	2	1	8596	194	194	194	194	1	0	0	0	0	0	2	0.621343	NC_007118.6	24778390	24786988	287	2	1	8596	287	287	287	287	1	0	0	0	0	0	2	1.04723	NC_007118.6	24778390	24786988	240.5	14
LOC100007258	63	52	-48.5	-3.62162	-1.52e-06	-3.14814	-4.60363	4.15e-06	3.23e-05	76	0	0	47348	40	76	0	0	NaN	0	0	40	76	1	0	0.0441914	NC_007114.6	881539	928887	58	0	0	47348	29	58	0	0	NaN	0	0	29	58	1	0	0.0384223	NC_007114.6	881539	928887	67	13
LOC100007467	90	86	-82.5	-5.85294	-2.67e-06	-5.18441	-10.3113	6.27e-25	1.22e-23	94	1	1	9493	77	94	74	91	0.813187	0	0	3	3	0.0319149	1	0.263915	NC_007114.6	461512	471005	105	1	1	9493	77	105	75	103	0.728155	0	0	2	2	0.0190476	1	0.340322	NC_007114.6	461512	471005	99.5	19
LOC100008030	22	21	-17.5	-2.2963	-5.18e-07	-2.01857	-3.16901	0.00153	0.00836	35	1	1	9487	35	35	35	35	1	0	0	0	0	0	1	0.10157	NC_007133.6	9996428	10005915	27	1	1	9487	27	27	27	27	1	0	0	0	0	0	1	0.0892671	NC_007133.6	9996428	10005915	31	13
LOC100147938	25	22	-22.5	-2.95652	-6.93e-07	-2.58468	-4.22187	2.42e-05	0.000173	33	1	1	11725	32	33	32	33	0.969697	0	0	0	0	0	1	0.0774867	NC_007114.6	32895323	32907048	35	1	1	11725	34	35	34	35	0.971429	0	0	0	0	0	1	0.0936293	NC_007114.6	32895323	32907048	34	10
LOC100147995	35	32	-30	-5.61538	-9.63e-07	-4.87412	-6.1153	9.64e-10	1.02e-08	40	1	1	5220	40	40	35	35	1	0	0	5	5	0.125	1	0.184597	NC_007114.6	471017	476237	33	1	1	5220	33	33	30	30	1	0	0	3	3	0.0909091	1	0.180263	NC_007114.6	471017	476237	36.5	5
LOC100148254	925	917	-819	-41.95	-2.75e-05	-37.2513	-5.20063	1.99e-07	1.75e-06	737	1	1	5233	733	737	698	702	0.994302	0	0	35	35	0.0474898	1	3.69328	NC_007133.6	11053088	11058321	941	1	1	5233	941	941	898	898	1	0	0	43	43	0.0456961	1	5.38248	NC_007133.6	11053088	11058321	839	16
LOC100148399	101	98	-94.5	-12.1176	-3.11e-06	-10.7673	-12.3806	3.33e-35	8.14e-34	98	1	1	5200	98	98	93	93	1	0	0	5	5	0.0510204	1	0.492386	NC_007119.6	24687019	24692219	108	1	1	5200	106	108	88	90	0.977778	0	0	18	18	0.166667	1	0.54287	NC_007119.6	24687019	24692219	103	10
LOC100148479	38	34	-31.5	-5.5	-1.01e-06	-4.84334	-6.2019	5.58e-10	5.98e-09	43	1	1	4193	37	43	34	40	0.85	0	0	3	3	0.0697674	1	0.26264	NC_007130.6	25472516	25476709	34	1	1	4193	30	34	29	33	0.878788	0	0	1	1	0.0294118	1	0.246857	NC_007130.6	25472516	25476709	38.5	9
LOC100148510	226	204	-214	-3.09804	-6.67e-06	-2.73719	-12.6217	1.6e-36	4.02e-35	317	6	1	11010	315	317	313	315	0.993651	0	0	2	2	0.00631	3	0.787679	NC_007116.6	21946074	21957084	315	6	1	11010	315	315	311	311	1	0	0	4	4	0.0126984	3	0.885992	NC_007116.6	21946074	21957084	316	113
LOC100148704	612	560	-489	-2.65763	-1.53e-05	-2.37833	-3.04082	0.00236	0.0124603	687	3	0	16373	686	687	686	687	0.998544	0	0	0	0	0	2	1.15519	NC_007120.6	56843725	56860098	881	3	0	16373	880	881	880	881	0.998865	0	0	0	0	0	2	1.68773	NC_007120.6	56843725	56860098	784	321
LOC100149074	26	20	20.5	1.97619	8.54e-07	2.20599	4.21629	2.48e-05	0.000177	18	1	1	43881	18	18	18	18	1	0	0	0	0	0	1	0.0112933	NW_003336484.1	3812	47693	24	1	1	43881	24	24	24	24	1	0	0	0	0	0	1	0.017155	NW_003336484.1	3812	47693	21	44
LOC100149169	1003	955	-854.5	-8.18067	-2.78e-05	-7.24274	-12.1365	6.77e-34	1.61e-32	1098	0	0	25537	1029	1098	0	0	NaN	0	0	1029	1098	1	0	1.18375	NC_007117.6	17317252	17342789	849	0	0	25537	772	849	0	0	NaN	0	0	772	849	1	0	1.04278	NC_007117.6	17317252	17342789	973.5	143
LOC100150142	14	11	-12	-3.66667	-3.82e-07	-3.28558	-3.43934	0.000583	0.00344	17	1	1	4280	17	17	17	17	1	0	0	0	0	0	1	0.109353	NC_007114.6	51831344	51835624	16	1	1	4280	16	16	16	16	1	0	0	0	0	0	1	0.117255	NC_007114.6	51831344	51835624	16.5	6
LOC100150882	2108	2071	-1970.5	-56.507	-6.54e-05	-51.0711	-53.2455	0	0	2125	1	1	1195	2107	2125	2106	2124	0.991525	0	0	1	1	0.000471	1	48.9342	NC_007133.6	5093867	5095062	1887	1	1	1195	1848	1887	1848	1887	0.979332	0	0	0	0	0	1	49.5291	NC_007133.6	5093867	5095062	2006	54
LOC100151049	693	668	-596.5	-6.87685	-1.97e-05	-6.15754	-4.49798	6.86e-06	5.23e-05	614	1	1	12063	613	614	553	554	0.998195	0	0	60	60	0.0977199	1	1.26439	NC_007130.6	43701936	43713999	782	1	1	12063	780	782	715	717	0.997211	0	0	65	65	0.0831202	1	1.86432	NC_007130.6	43701936	43713999	698	114
LOC100151059	2390	2344	-2310	-5.33396	-7.45e-05	-4.70847	-53.3237	0	0	2786	1	1	117418	2073	2786	2073	2786	0.744078	0	0	0	0	0	1	0.65324	NC_007113.6	57474971	57592389	2900	1	1	117418	1956	2900	1956	2900	0.674483	0	0	0	0	0	1	0.774676	NC_007113.6	57474971	57592389	2843	556
LOC100151196	521	496	-482.5	-5.48837	-1.55e-05	-4.80958	-18.0232	1.28e-72	5.44e-71	616	6	1	8402	616	616	615	615	1	0	0	1	1	0.00162	2	2.0152	NC_007116.6	71622998	71631400	564	6	1	8402	564	564	564	564	1	0	0	0	0	0	2	2.10549	NC_007116.6	71622998	71631400	590	95
LOC100151468	34	30	-31	-16.5	-1.03e-06	-15.1274	-6.68409	2.32e-11	2.72e-10	34	1	1	5281	34	34	34	34	1	0	0	0	0	0	1	0.177251	NC_007113.6	51782115	51787396	32	1	1	5281	32	32	32	32	1	0	0	0	0	0	1	0.19006	NC_007113.6	51782115	51787396	33	4
LOC100329375	557	540	477	2.8034	1.91e-05	3.17015	12.1868	0	0	273	1	0	4721	0	273	0	273	0	0	0	0	0	0	1	1.59204	NC_007113.6	52197355	52202076	256	1	0	4721	0	256	0	256	0	0	0	0	0	0	1	1.70084	NC_007113.6	52197355	52202076	264.5	813
LOC100329495	29	18	-19	-3.53333	-6.07e-07	-3.21601	-2.58228	0.00982	0.0450913	31	1	1	74005	16	31	15	30	0.5	0	0	1	1	0.0322581	1	0.0111606	NC_007116.6	11000121	11074126	22	1	1	74005	14	22	14	22	0.636364	0	0	0	0	0	1	0.00932	NC_007116.6	11000121	11074126	26.5	13
LOC100329508	14	11	-12	-3.18182	-3.77e-07	-2.84185	-3.23673	0.00121	0.00673	17	1	1	10279	15	17	15	17	0.882353	0	0	0	0	0	1	0.0455328	NC_007113.6	51990919	52001198	18	1	1	10279	17	18	17	18	0.944444	0	0	0	0	0	1	0.054926	NC_007113.6	51990919	52001198	17.5	7
LOC100329848	32	22	-25	-3.08333	-7.85e-07	-2.75978	-3.51322	0.000443	0.00266	39	1	1	48744	25	39	25	39	0.641026	0	0	0	0	0	1	0.0220277	NC_007114.6	3233336	3282080	35	1	1	48744	31	35	31	35	0.885714	0	0	0	0	0	1	0.0225218	NC_007114.6	3233336	3282080	37	17
LOC100330136	28	26	-22.5	-6.625	-7.31e-07	-5.90374	-5.15853	2.49e-07	2.18e-06	31	1	1	8625	31	31	30	30	1	0	0	1	1	0.0322581	1	0.0957609	NW_003336398.1	8384	17009	22	1	1	8625	22	22	20	20	1	0	0	2	2	0.0909091	1	0.0727323	NW_003336398.1	8384	17009	26.5	5
LOC100330283	10	10	9	2.5	3.65e-07	2.83004	3.09027	0.002	0.0106992	6	1	1	2955	6	6	6	6	1	0	0	0	0	0	1	0.055901	NC_007134.6	5122364	5125319	6	1	1	2955	6	6	6	6	1	0	0	0	0	0	1	0.0636869	NC_007134.6	5122364	5125319	6	16
LOC100331045	135	105	-104	-4.58621	-3.35e-06	-4.13615	-5.32674	1e-07	9.06e-07	149	1	1	4494	149	149	149	149	1	0	0	0	0	0	1	0.912808	NC_007133.6	8849032	8853526	117	1	1	4494	117	117	117	117	1	0	0	0	0	0	1	0.8166	NC_007133.6	8849032	8853526	133	44
LOC100331324	96	92	-89.5	-7.88462	-2.91e-06	-6.88451	-11.3493	7.48e-30	1.65e-28	98	1	1	5406	98	98	97	97	1	0	0	1	1	0.0102041	1	0.493994	NC_007132.6	8440748	8446154	107	1	1	5406	106	107	104	105	0.990476	0	0	2	2	0.0186916	1	0.609214	NC_007132.6	8440748	8446154	102.5	11
LOC100331436	87	72	66.5	1.98519	2.8e-06	2.24754	6.73518	1.64e-11	1.93e-10	75	1	1	23612	75	75	74	74	1	0	0	1	1	0.0133333	1	0.086283	NC_007116.6	3144373	3167985	60	1	1	23612	60	60	60	60	1	0	0	0	0	0	1	0.0797031	NC_007116.6	3144373	3167985	67.5	147
LOC100331492	16	13	13.5	2	5.63e-07	2.23823	3.44863	0.000563	0.00333	12	1	1	45489	12	12	11	11	1	0	0	1	1	0.0833333	1	0.00666	NC_007112.6	55412553	55458042	15	1	1	45489	14	15	14	15	0.933333	0	0	0	0	0	1	0.0103429	NC_007112.6	55412553	55458042	13.5	26
LOC100331609	30	29	-29	-3	-9e-07	-2.64821	-4.85836	1.18e-06	9.73e-06	43	1	1	21318	40	43	40	43	0.930233	0	0	0	0	0	1	0.0555326	NC_007114.6	2303706	2325024	44	1	1	21318	40	44	40	44	0.909091	0	0	0	0	0	1	0.0647385	NC_007114.6	2303706	2325024	43.5	15
LOC100331665	426	414	362	1.9005	1.54e-05	2.15146	12.4663	0	0	396	1	1	9466	396	396	396	396	1	0	0	0	0	0	1	1.15174	NC_007124.6	51714885	51724351	408	1	1	9466	408	408	408	408	1	0	0	0	0	0	1	1.35192	NC_007124.6	51714885	51724351	402	822
LOC100331692	317	310	-294.5	-2.5876	-8.97e-06	-2.28417	-14.2421	5.02e-46	1.48e-44	461	1	1	60352	460	461	449	450	0.997778	0	0	11	11	0.0238612	1	0.20528	NC_007134.6	37807272	37867624	499	1	1	60352	497	499	485	487	0.995893	0	0	12	12	0.0240481	1	0.253101	NC_007134.6	37807272	37867624	480	189
LOC100331996	781	778	-578.5	-106.182	-1.88e-05	-90.4168	-3.48976	0.000483	0.00289	785	1	1	3182	672	785	668	781	0.855314	0	0	4	4	0.0051	1	6.75736	NC_007113.6	14340741	14343923	383	1	1	3182	327	383	327	383	0.853786	0	0	0	0	0	1	3.77533	NC_007113.6	14340741	14343923	584	4
LOC100332108	121	120	-97	-65.6667	-3.19e-06	-58.2607	-5.35932	8.35e-08	7.64e-07	122	0	0	2580	122	122	0	0	NaN	0	0	122	122	1	0	1.30187	NC_007113.6	51475519	51478099	75	0	0	2580	75	75	0	0	NaN	0	0	75	75	1	0	0.911797	NC_007113.6	51475519	51478099	98.5	2
LOC100332177	238	232	-229	-6.32558	-7.43e-06	-5.58881	-17.4611	2.84e-68	1.16e-66	266	2	0	8785	265	266	252	253	0.996047	0	0	13	13	0.0488722	2	0.792875	NC_007120.6	696991	705776	278	2	0	8785	278	278	261	261	1	0	0	17	17	0.0611511	2	0.93187	NC_007120.6	696991	705776	272	46
LOC100332191	14	14	-13	-2.44444	-3.93e-07	-2.1578	-2.88213	0.00395	0.0198876	21	1	1	64687	21	21	21	21	1	0	0	0	0	0	1	0.00894	NC_007119.6	35129387	35194074	23	1	1	64687	23	23	23	23	1	0	0	0	0	0	1	0.0111524	NC_007119.6	35129387	35194074	22	9
LOC100332221	38	34	-34	-4.09091	-1.08e-06	-3.56677	-5.95641	2.58e-09	2.64e-08	43	1	0	5155	0	43	0	43	0	0	0	0	0	0	1	0.22965	NC_007119.6	53698665	53703820	47	1	0	5155	0	47	0	47	0	0	0	0	0	0	1	0.285974	NC_007119.6	53698665	53703820	45	9
LOC100332237	4727	4400	-3986	-3.39759	-0.000125	-2.999	-15.8977	6.57e-57	2.3e-55	6226	1	1	16671	6226	6226	6125	6125	1	0	0	101	101	0.0162223	1	10.1151	NW_003335567.1	939	17610	5071	1	1	16671	5071	5071	4983	4983	1	0	0	88	88	0.0173536	1	9.37531	NW_003335567.1	939	17610	5648.5	1826
LOC100332306	76	66	-69	-3.55556	-2.17e-06	-3.11499	-6.80328	1.02e-11	1.22e-10	94	1	1	3343	8	94	8	94	0.0851064	0	0	0	0	0	1	0.774137	NC_007115.6	55721833	55725176	98	1	1	3343	9	98	7	96	0.0729167	0	0	2	2	0.0204082	1	0.900723	NC_007115.6	55721833	55725176	96	22
LOC100332522	447	435	-371	-3.99194	-1.2e-05	-3.57317	-3.48294	0.000496	0.00296	425	1	1	2527	425	425	424	424	1	0	0	1	1	0.00235	1	4.61941	NC_007135.6	26762684	26765211	565	1	1	2527	565	565	564	564	1	0	0	1	1	0.00177	1	7.00052	NC_007135.6	26762684	26765211	495	130
LOC100332582	8	6	6.5	2.3	2.68e-07	2.62927	2.56842	0.0102165	0.0467781	6	1	1	12572	5	6	5	6	0.833333	0	0	0	0	0	1	0.0131393	NW_003336751.1	13340	25912	4	1	1	12572	3	4	3	4	0.75	0	0	0	0	0	1	0.00998	NW_003336751.1	13340	25912	5	11
LOC100332737	11	10	-9.5	-4.8	-3.08e-07	-4.22437	-3.35596	0.000791	0.00456	11	1	1	6664	6	11	6	11	0.545455	0	0	0	0	0	1	0.0454448	NC_007133.6	4388687	4395351	13	1	1	6664	9	13	9	13	0.692308	0	0	0	0	0	1	0.0611878	NC_007133.6	4388687	4395351	12	2
LOC100332841	6	5	-5	-11	-1.64e-07	-9.69495	-2.81047	0.00495	0.0244163	6	1	1	12341	6	6	5	5	1	0	0	1	1	0.166667	1	0.0111544	NC_007118.6	73057933	73070274	5	1	1	12341	5	5	5	5	1	0	0	0	0	0	1	0.012708	NC_007118.6	73057933	73070274	5.5	0
LOC100333021	15	11	-13	-3.6	-4.11e-07	-3.19656	-3.3438	0.000826	0.00475	18	1	1	7688	18	18	18	18	1	0	0	0	0	0	1	0.0644593	NC_007125.6	142202	149890	18	1	1	7688	18	18	18	18	1	0	0	0	0	0	1	0.0734371	NC_007125.6	142202	149890	18	7
LOC100333105	16	16	-14	-8	-4.64e-07	-7.15523	-4.57711	4.71e-06	3.65e-05	14	1	1	2705	13	14	13	14	0.928571	0	0	0	0	0	1	0.142491	NC_007112.6	56844617	56847322	18	1	1	2705	16	18	16	18	0.888889	0	0	0	0	0	1	0.208719	NC_007112.6	56844617	56847322	16	2
LOC100333117	341	292	-269.5	-3.21811	-8.42e-06	-2.85217	-7.3528	1.94e-13	2.54e-12	438	1	1	6006	438	438	424	424	1	0	0	14	14	0.0319635	1	1.9436	NC_007118.6	1314008	1320014	344	1	1	6006	344	344	328	328	1	0	0	16	16	0.0465116	1	1.71295	NC_007118.6	1314008	1320014	391	146
LOC100333244	14	13	-12.5	-26	-4.18e-07	-23.179	-4.81019	1.51e-06	1.23e-05	12	1	1	3175	9	12	9	12	0.75	0	0	0	0	0	1	0.104055	NC_007112.6	56885229	56888404	14	1	1	3175	9	14	9	14	0.642857	0	0	0	0	0	1	0.138306	NC_007112.6	56885229	56888404	13	1
LOC100333391	7	6	5.5	12	2.12e-07	13.7525	3.149	0.00164	0.00891	1	1	1	4486	1	1	1	1	1	0	0	0	0	0	1	0.00614	NC_007116.6	57690012	57694498	0	1	0	4486	0	0	0	0	NaN	0	0	0	0	NaN	1	0	NC_007116.6	57690012	57694498	0.5	5
LOC100333406	75	75	-65	-3.24138	-2.03e-06	-2.86041	-7.17763	7.09e-13	9.03e-12	104	2	1	147421	104	104	98	98	1	0	0	6	6	0.0576923	2	0.0183018	NC_007119.6	18008481	18155902	84	2	1	147421	84	84	83	83	1	0	0	1	1	0.0119048	2	0.0176594	NC_007119.6	18008481	18155902	94	29
LOC100333415	6	6	5	6	1.95e-07	6.87624	2.81744	0.00484	0.0239397	1	0	0	19722	1	1	0	0	NaN	0	0	1	1	1	0	0.0014	NC_007113.6	47168201	47187923	1	0	0	19722	1	1	0	0	NaN	0	0	1	1	1	0	0.00159	NC_007113.6	47168201	47187923	1	5
LOC100333456	201	151	-153.5	-2.38288	-4.65e-06	-2.11985	-5.37975	7.46e-08	6.84e-07	287	1	1	6935	287	287	262	262	1	0	0	25	25	0.087108	1	1.04011	NC_007135.6	10922477	10929412	242	1	1	6935	242	242	224	224	1	0	0	18	18	0.0743802	1	1.01311	NC_007135.6	10922477	10929412	264.5	136
LOC100333484	294	239	-260	-2.65079	-7.98e-06	-2.35235	-8.71847	2.82e-18	4.48e-17	411	1	1	30520	321	411	321	411	0.781022	0	0	0	0	0	1	0.370752	NC_007121.6	9020119	9050639	424	1	1	30520	347	424	347	424	0.818396	0	0	0	0	0	1	0.435751	NC_007121.6	9020119	9050639	417.5	185
LOC100333625	952	807	-783	-2.36292	-2.4e-05	-2.11243	-3.69722	0.000218	0.00137	1261	1	1	53555	1254	1261	1230	1237	0.994341	0	0	24	24	0.0190325	1	0.63591	NW_003334673.2	2130	55685	1454	1	1	53555	1445	1454	1434	1443	0.993763	0	0	11	11	0.00757	1	0.845129	NW_003334673.2	2130	55685	1357.5	647
LOC100333633	426	364	371	2.89286	1.49e-05	3.29275	15.9414	0	0	227	0	0	21928	210	227	0	0	NaN	0	0	210	227	1	0	0.285005	NC_007130.6	48417345	48439273	165	0	0	21928	160	165	0	0	NaN	0	0	160	165	1	0	0.236016	NC_007130.6	48417345	48439273	196	591
LOC100333957	53	44	-34.5	-2.97143	-1.05e-06	-2.6075	-2.61958	0.0088	0.0409165	66	0	0	14027	63	66	0	0	NaN	0	0	63	66	1	0	0.12954	NC_007112.6	55857945	55871972	38	0	0	14027	38	38	0	0	NaN	0	0	38	38	1	0	0.0849719	NC_007112.6	55857945	55871972	52	22
LOC100334018	123	118	-119.5	-3.36634	-3.75e-06	-2.97158	-10.4096	2.24e-25	4.44e-24	171	1	1	6739	171	171	141	141	1	0	0	30	30	0.175439	1	0.576036	NC_007118.6	72381659	72388398	169	1	1	6739	169	169	141	141	1	0	0	28	28	0.16568	1	0.656267	NC_007118.6	72381659	72388398	170	53
LOC100334101	20	16	-17.5	-4.5	-5.61e-07	-3.9957	-4.22608	2.38e-05	0.00017	22	2	1	6047	17	22	17	22	0.772727	0	0	0	0	0	2	0.100163	NC_007112.6	57725189	57731236	23	2	1	6047	17	23	17	23	0.73913	0	0	0	0	0	2	0.119301	NC_007112.6	57725189	57731236	22.5	7
LOC100334116	54	50	-44	-5.88889	-1.45e-06	-5.30589	-3.93755	8.23e-05	0.000549	45	1	1	54414	45	45	44	44	1	0	0	1	1	0.0222222	1	0.0222622	NC_007129.6	9926252	9980666	61	1	1	54414	61	61	59	59	1	0	0	2	2	0.0327869	1	0.0340093	NC_007129.6	9926252	9980666	53	11
LOC100334140	51	40	-43	-5.09524	-1.39e-06	-4.58936	-5.41586	6.1e-08	5.63e-07	51	1	1	18651	51	51	50	50	1	0	0	1	1	0.0196078	1	0.0738064	NC_007115.6	71458700	71477351	56	1	1	18651	56	56	56	56	1	0	0	0	0	0	1	0.0941765	NC_007115.6	71458700	71477351	53.5	16
LOC100334363	270	248	-234.5	-5.50962	-7.54e-06	-4.80511	-11.1013	1.24e-28	2.66e-27	311	1	1	8492	311	311	311	311	1	0	0	0	0	0	1	1.00827	NC_007130.6	17451387	17459879	262	1	1	8492	262	262	261	261	1	0	0	1	1	0.00382	1	0.964022	NC_007130.6	17451387	17459879	286.5	41
LOC100334604	92	87	-72.5	-3.63636	-2.33e-06	-3.23267	-2.96482	0.00303	0.0156357	83	1	1	992	83	83	74	74	1	0	0	9	9	0.108434	1	2.05374	NC_007116.6	42282582	42283574	117	1	1	992	117	117	100	100	1	0	0	17	17	0.145299	1	3.16188	NC_007116.6	42282582	42283574	100	25
LOC100334784	135	113	-123.5	-2.56329	-3.76e-06	-2.26772	-8.02186	1.04e-15	1.5e-14	203	1	1	11259	203	203	203	203	1	0	0	0	0	0	1	0.496389	NC_007120.6	5297793	5309052	202	1	1	11259	202	202	202	202	1	0	0	0	0	0	1	0.56274	NC_007120.6	5297793	5309052	202.5	90
LOC100334841	164	150	133	2.9	5.28e-06	3.24069	7.9886	1.33e-15	1.91e-14	63	3	0	9694	63	63	63	63	1	0	0	0	0	0	2	0.178922	NC_007133.6	35344768	35354462	77	3	0	9694	76	77	76	77	0.987013	0	0	0	0	0	2	0.24914	NC_007133.6	35344768	35354462	70	227
LOC100334999	57	50	-43.5	-4.22222	-1.38e-06	-3.727	-4.84469	1.27e-06	1.04e-05	67	1	1	6640	67	67	56	56	1	0	0	11	11	0.164179	1	0.232191	NW_003336186.1	1105	7745	47	1	1	6640	47	47	41	41	1	0	0	6	6	0.12766	1	0.193674	NW_003336186.1	1105	7745	57	17
LOC100534669	20	18	-17.5	-18.5	-5.78e-07	-16.7249	-5.37043	7.86e-08	7.19e-07	20	1	1	4833	20	20	16	16	1	0	0	4	4	0.2	1	0.0911443	NC_007114.6	31935581	31940414	17	1	1	4833	17	17	13	13	1	0	0	4	4	0.235294	1	0.0843691	NC_007114.6	31935581	31940414	18.5	2
LOC100534731	23	21	-17	-9.5	-5.54e-07	-8.53316	-3.72808	0.000193	0.00122	24	0	0	624	24	24	0	0	NaN	0	0	24	24	1	0	1.05889	NC_007132.6	40377031	40377655	14	0	0	624	14	14	0	0	NaN	0	0	14	14	1	0	0.70372	NC_007132.6	40377031	40377655	19	3
LOC100534785	48	34	-34	-3	-1.06e-06	-2.68599	-3.50904	0.00045	0.0027	58	1	1	9900	30	58	27	55	0.490909	0	0	3	3	0.0517241	1	0.152951	NW_003336812.1	580	10480	44	1	1	9900	17	44	15	42	0.357143	0	0	2	2	0.0454545	1	0.133067	NW_003336812.1	580	10480	51	24
LOC100534789	238	235	-204.5	-2.64257	-6.37e-06	-2.35754	-3.54155	0.000398	0.00241	297	1	1	10589	297	297	279	279	1	0	0	18	18	0.0606061	1	0.725396	NC_007119.6	25320288	25330877	361	1	1	10589	361	361	348	348	1	0	0	13	13	0.0360111	1	1.03082	NC_007119.6	25320288	25330877	329	126
LOC100534952	6	5	-4.5	-10	-1.46e-07	-8.74768	-2.6129	0.00898	0.0416614	6	1	1	2499	6	6	5	5	1	0	0	1	1	0.166667	1	0.0550846	NC_007114.6	27574985	27577484	4	1	1	2499	4	4	4	4	1	0	0	0	0	0	1	0.0502054	NC_007114.6	27574985	27577484	5	1
LOC100535037	116	109	-107.5	-8.41379	-3.51e-06	-7.44987	-12.2484	1.71e-34	4.14e-33	117	1	1	1435	117	117	117	117	1	0	0	0	0	0	1	2.24471	NC_007118.6	34515127	34516562	127	1	1	1435	127	127	126	126	1	0	0	1	1	0.00787	1	2.75407	NC_007118.6	34515127	34516562	122	18
LOC100535040	31	24	-21.5	-2.48276	-6.5e-07	-2.19411	-3.15043	0.00163	0.00886	42	1	1	20869	42	42	42	42	1	0	0	0	0	0	1	0.0554082	NC_007112.6	56054305	56075174	30	1	1	20869	30	30	30	30	1	0	0	0	0	0	1	0.0450896	NC_007112.6	56054305	56075174	36	18
LOC100535166	1165	1109	-1011.5	-3.34687	-3.17e-05	-2.95191	-18.1987	5.28e-74	2.29e-72	1568	1	1	10754	1568	1568	1567	1567	1	0	0	1	1	0.000638	1	4.01167	NW_008805445.1	58909	69663	1317	1	1	10754	1317	1317	1316	1316	1	0	0	1	1	0.000759	1	3.83833	NW_008805445.1	58909	69663	1442.5	459
LOC100535208	168	161	-127.5	-18	-4.3e-06	-15.9269	-2.79433	0.0052	0.0255377	98	1	1	3244	98	98	98	98	1	0	0	0	0	0	1	0.831709	NC_007116.6	31027138	31030382	172	1	1	3244	172	172	172	172	1	0	0	0	0	0	1	1.66305	NC_007116.6	31027138	31030382	135	4
LOC100535225	506	439	438	4.35632	1.72e-05	5.02097	6.88935	5.61e-12	6.78e-11	164	0	0	825	0	164	0	0	NaN	0	0	0	164	1	0	5.47288	NC_007124.6	30546374	30547199	97	0	0	825	0	97	0	0	NaN	0	0	0	97	1	0	3.68786	NC_007124.6	30546374	30547199	130.5	534
LOC100535315	196	153	-146	-3.83495	-4.75e-06	-3.49442	-3.06576	0.00217	0.0115489	169	0	0	3598	169	169	0	0	NaN	0	0	169	169	1	0	1.29316	NC_007130.6	16122819	16126417	226	0	0	3598	226	226	0	0	NaN	0	0	226	226	1	0	1.97017	NC_007130.6	16122819	16126417	197.5	73
LOC100535415	304	301	-257.5	-4.23899	-8.36e-06	-3.7916	-3.70994	0.000207	0.00131	292	1	1	6583	292	292	278	278	1	0	0	14	14	0.0479452	1	1.16264	NC_007136.6	34179448	34186031	382	1	1	6583	382	382	374	374	1	0	0	8	8	0.0209424	1	1.78199	NC_007136.6	34179448	34186031	337	78
LOC100535622	159	159	-113.5	-3.31633	-3.48e-06	-2.88773	-2.9326	0.00336	0.0171836	208	1	1	3562	208	208	205	205	1	0	0	3	3	0.0144231	1	1.58448	NW_003336678.1	28510	32072	117	1	1	3562	117	117	113	113	1	0	0	4	4	0.034188	1	0.995041	NW_003336678.1	28510	32072	162.5	49
LOC100535674	244	222	-222	-5.82609	-7.19e-06	-5.18028	-13.8724	9.31e-44	2.66e-42	257	1	1	5919	223	257	223	257	0.867704	0	0	0	0	0	1	1.19539	NC_007128.6	53302840	53308759	279	1	1	5919	240	279	240	279	0.860215	0	0	0	0	0	1	1.47847	NC_007128.6	53302840	53308759	268	57
LOC100535743	25	15	-17	-2.88889	-5.44e-07	-2.63802	-2.56785	0.010233	0.0468386	23	2	1	13126	10	23	10	23	0.434783	0	0	0	0	0	2	0.0482416	NC_007114.6	940760	953886	29	2	1	13126	10	29	10	29	0.344828	0	0	0	0	0	2	0.0692982	NC_007114.6	940760	953886	26	14
LOC100535838	112	108	-103.5	-2.99038	-3.21e-06	-2.63972	-9.16333	5.03e-20	8.45e-19	149	1	1	6101	149	149	149	149	1	0	0	0	0	0	1	0.672375	NC_007123.6	96325	102426	162	1	1	6101	162	162	162	162	1	0	0	0	0	0	1	0.832857	NC_007123.6	96325	102426	155.5	50
LOC100535890	99	73	-78.5	-2.35345	-2.37e-06	-2.09168	-4.85671	1.19e-06	9.81e-06	129	0	0	7544	125	129	0	0	NaN	0	0	125	129	1	0	0.470776	NW_003336860.1	16864	24408	144	0	0	7544	141	144	0	0	NaN	0	0	141	144	1	0	0.598711	NW_003336860.1	16864	24408	136.5	71
LOC100535898	229	226	-222	-13	-7.3e-06	-11.4927	-19.1028	2.4e-81	1.12e-79	246	1	1	19411	246	246	246	246	1	0	0	0	0	0	1	0.34891	NC_007115.6	72792961	72812372	235	1	1	19411	235	235	234	234	1	0	0	1	1	0.00426	1	0.378116	NC_007115.6	72792961	72812372	240.5	20
LOC100535969	239	233	-181	-6.48485	-6.03e-06	-5.86072	-2.6012	0.00929	0.0429314	159	4	1	61437	110	159	109	157	0.694268	0	0	1	2	0.0125786	3	0.0703551	NC_007128.6	6049019	6110456	269	4	1	61437	202	269	201	268	0.75	0	0	1	1	0.00372	3	0.136824	NC_007128.6	6049019	6110456	214	36
LOC100536156	2116	1552	-1600.5	-2.60854	-4.92e-05	-2.32806	-5.39359	6.91e-08	6.34e-07	2829	1	1	11339	2829	2829	2809	2809	1	0	0	20	20	0.00707	1	6.82029	NC_007130.6	117616	128955	2362	1	1	11339	2362	2362	2352	2352	1	0	0	10	10	0.00423	1	6.50608	NC_007130.6	117616	128955	2595.5	1277
LOC100536187	84	74	-61	-4.58824	-2.01e-06	-4.15752	-2.56177	0.010414	0.0475642	60	1	1	12000	45	60	45	60	0.75	0	0	0	0	0	1	0.137656	NW_003336703.1	69128	81128	96	1	1	12000	76	96	76	96	0.791667	0	0	0	0	0	1	0.250927	NW_003336703.1	69128	81128	78	22
LOC100536213	83	76	-78.5	-3.15068	-2.45e-06	-2.78758	-8.19797	2.45e-16	3.62e-15	114	1	0	4926	0	114	0	114	0	0	0	0	0	0	1	0.637143	NC_007115.6	29381420	29386346	116	1	0	4926	0	116	0	116	0	0	0	0	0	0	1	0.738619	NC_007115.6	29381420	29386346	115	40
LOC100536326	135	128	-121	-12.5238	-4.02e-06	-11.2501	-13.613	3.35e-42	9.33e-41	121	1	1	5605	121	121	114	114	1	0	0	7	7	0.0578512	1	0.559958	NC_007133.6	24886861	24892466	142	1	1	5605	142	142	139	139	1	0	0	3	3	0.0211268	1	0.77785	NC_007133.6	24886861	24892466	131.5	14
LOC100536458	44	42	-32.5	-3.5	-1.01e-06	-3.04534	-3.4254	0.000614	0.00361	56	0	0	2927	51	56	0	0	NaN	0	0	51	56	1	0	0.526734	NC_007114.6	58773064	58775991	35	0	0	2927	31	35	0	0	NaN	0	0	31	35	1	0	0.375061	NC_007114.6	58773064	58775991	45.5	12
LOC100536600	546	499	-484	-8.38931	-1.59e-05	-7.32306	-13.8161	2.04e-43	5.8e-42	511	1	1	7177	511	511	504	504	1	0	0	7	7	0.0136986	1	1.93336	NC_007127.6	50355405	50362582	588	1	1	7177	588	588	582	582	1	0	0	6	6	0.0102041	1	2.54353	NC_007127.6	50355405	50362582	549.5	42
LOC100536647	417	386	-371.5	-2.43714	-1.12e-05	-2.15215	-15.3804	2.22e-53	7.37e-52	600	1	1	1210	600	600	515	515	1	0	0	85	85	0.141667	1	11.7179	NC_007136.6	49040	50250	660	1	1	1210	660	660	564	564	1	0	0	96	96	0.145455	1	14.6201	NC_007136.6	49040	50250	630	274
LOC100536657	1620	1595	-1581	-5.0076	-5.08e-05	-4.42039	-43.3948	0	0	1949	1	1	31362	1922	1949	1921	1948	0.98614	0	0	1	1	0.000513	1	1.71006	NC_007112.6	57900275	57931637	2002	1	1	31362	1971	2002	1971	2002	0.984515	0	0	0	0	0	1	2.00224	NC_007112.6	57900275	57931637	1975.5	407
LOC100536673	214	212	-202.5	-2.67355	-6.2e-06	-2.36004	-12.0491	1.96e-33	4.63e-32	313	1	1	1755	313	313	296	296	1	0	0	17	17	0.0543131	1	4.64345	NC_007131.6	51584241	51585996	334	1	1	1755	334	334	314	314	1	0	0	20	20	0.0598802	1	5.61189	NC_007131.6	51584241	51585996	323.5	122
LOC100536865	176	143	-152.5	-2.76301	-4.65e-06	-2.41104	-5.41617	6.09e-08	5.62e-07	232	0	0	80901	232	232	0	0	NaN	0	0	232	232	1	0	0.0789515	NC_007115.6	11612449	11693350	246	0	0	80901	245	246	0	0	NaN	0	0	245	246	1	0	0.0953757	NC_007115.6	11612449	11693350	239	70
LOC100536946	3565	3562	-3045	-469.462	-0.000103	-425.154	-4.24296	2.21e-05	0.000158	2533	1	1	981	2515	2533	2513	2531	0.992888	0	0	2	2	0.00079	1	71.0312	NC_007133.6	11067657	11068638	3570	1	1	981	3526	3570	3525	3569	0.987672	0	0	1	1	0.00028	1	114.113	NC_007133.6	11067657	11068638	3051.5	8
LOC100536983	278	277	-224	-449	-7.37e-06	-392.062	-5.61386	1.98e-08	1.9e-07	278	0	0	3358	278	278	0	0	NaN	0	0	278	278	1	0	2.27924	NC_007127.6	17757424	17760782	171	0	0	3358	171	171	0	0	NaN	0	0	171	171	1	0	1.59725	NC_007127.6	17757424	17760782	224.5	1
LOC100536989	66	59	-60.5	-12	-1.98e-06	-10.2928	-8.34787	6.95e-17	1.05e-15	68	0	0	1458	0	68	0	0	NaN	0	0	0	68	1	0	1.28404	NC_007133.6	11073151	11074609	64	0	0	1458	0	64	0	0	NaN	0	0	0	64	1	0	1.37683	NC_007133.6	11073151	11074609	66	2
LOC100537011	155	139	-119.5	-3.77907	-3.87e-06	-3.39965	-2.99702	0.00273	0.0142203	135	1	1	4379	134	135	133	134	0.992537	0	0	1	1	0.00741	1	0.842473	NC_007121.6	21980343	21984722	190	1	1	4379	188	190	186	188	0.989362	0	0	2	2	0.0105263	1	1.3466	NC_007121.6	21980343	21984722	162.5	51
LOC100537030	15	14	-14.5	-10.6667	-4.76e-07	-9.55805	-4.78532	1.71e-06	1.38e-05	16	0	0	3234	13	16	0	0	NaN	0	0	13	16	1	0	0.136209	NC_007132.6	11454019	11457253	16	0	0	3234	15	16	0	0	NaN	0	0	15	16	1	0	0.15518	NC_007132.6	11454019	11457253	16	2
LOC100537060	11	9	-9	-5.5	-2.88e-07	-4.70933	-3.32147	0.000896	0.00512	12	1	1	2488	12	12	10	10	1	0	0	2	2	0.166667	1	0.110656	NC_007126.6	37806958	37818047	10	1	1	2488	10	10	6	6	1	0	0	4	4	0.4	1	0.075641	NC_007126.6	37806958	37818047	11	1
LOC100537134	12	10	-8.5	-9.5	-2.77e-07	-8.13716	-3.17107	0.00152	0.00831	12	1	1	7111	12	12	12	12	1	0	0	0	0	0	1	0.0464597	NC_007114.6	1806681	1813792	7	1	1	7111	6	7	6	7	0.857143	0	0	0	0	0	1	0.0308762	NC_007114.6	1806681	1813792	9.5	0
LOC100537147	47	32	-37	-3.96	-1.19e-06	-3.58653	-3.83738	0.000124	0.00081	47	0	0	1671	47	47	0	0	NaN	0	0	47	47	1	0	0.774368	NC_007134.6	42367824	42369495	52	0	0	1671	52	52	0	0	NaN	0	0	52	52	1	0	0.976076	NC_007134.6	42367824	42369495	49.5	20
LOC100537163	15	12	-11.5	-3.55556	-3.66e-07	-3.11624	-3.33652	0.000848	0.00487	14	1	1	3540	14	14	10	10	1	0	0	4	4	0.285714	1	0.0777719	NC_007112.6	57224028	57227568	18	1	1	3540	18	18	15	15	1	0	0	3	3	0.166667	1	0.132906	NC_007112.6	57224028	57227568	16	3
LOC100537194	6	5	-4.5	-10	-1.51e-07	-8.98935	-2.6944	0.00705	0.0336492	4	1	1	10892	3	4	3	4	0.75	0	0	0	0	0	1	0.0101106	NC_007112.6	55230920	55241812	6	1	1	10892	5	6	5	6	0.833333	0	0	0	0	0	1	0.0172783	NC_007112.6	55230920	55241812	5	0
LOC100537286	26	22	-23	-2.4375	-6.96e-07	-2.15993	-3.83877	0.000124	0.000806	38	0	0	1470	20	38	0	0	NaN	0	0	20	38	1	0	0.711693	NC_007115.6	65040193	65041663	40	0	0	1470	16	40	0	0	NaN	0	0	16	40	1	0	0.853492	NC_007115.6	65040193	65041663	39	18
LOC100537452	260	259	-208	-6.69863	-6.91e-06	-6.02288	-3.04594	0.00232	0.0122672	193	1	1	22601	193	193	175	175	1	0	0	18	18	0.0932642	1	0.213175	NW_003336420.1	4619	27220	296	1	1	22601	296	296	286	286	1	0	0	10	10	0.0337838	1	0.396913	NW_003336420.1	4619	27220	244.5	37
LOC100537481	9	6	6.5	5.33333	2.52e-07	5.80956	2.74488	0.00605	0.029275	0	1	0	1557	0	0	0	0	NaN	0	0	0	0	NaN	1	0	NC_007115.6	61136168	61137725	3	1	0	1557	1	3	0	2	0	0	0	1	1	0.333333	1	0.0402901	NC_007115.6	61136168	61137725	1.5	7
LOC100537661	11	10	-7.5	-16	-2.45e-07	-13.9845	-2.63191	0.00849	0.0396395	11	2	0	25003	4	11	4	11	0.363636	0	0	0	0	0	1	0.0121123	NC_007117.6	17757930	17782933	5	2	0	25003	3	5	3	5	0.6	0	0	0	0	0	1	0.00627	NC_007117.6	17757930	17782933	8	0
LOC100537803	5318	4907	-4401	-8.41533	-0.000146	-7.6533	-4.09976	4.14e-05	0.000287	4283	2	0	21914	2362	4283	2361	4280	0.551636	0	0	1	3	0.0007	2	5.3771	NC_007120.6	56683238	56705152	5706	2	0	21914	2981	5706	2976	5698	0.522289	0	0	5	8	0.0014	2	8.15563	NC_007120.6	56683238	56705152	4994.5	799
LOC100537840	124	87	-103	-2.48201	-3.14e-06	-2.21235	-4.78635	1.7e-06	1.38e-05	175	1	1	12026	174	175	173	174	0.994253	0	0	1	1	0.00571	1	0.39834	NW_008805527.1	11678	23704	170	1	1	12026	169	170	169	170	0.994118	0	0	0	0	0	1	0.443388	NW_008805527.1	11678	23704	172.5	88
LOC100538151	72	59	-55	-3.44444	-1.77e-06	-3.10088	-3.27454	0.00106	0.00596	67	1	1	2955	63	67	61	65	0.938462	0	0	2	2	0.0298507	1	0.605595	NC_007113.6	58251598	58254553	88	1	1	2955	81	88	76	83	0.915663	0	0	5	5	0.0568182	1	0.881003	NC_007113.6	58251598	58254553	77.5	29
LOC100538200	16	12	12	3.4	4.7e-07	3.78384	3.58222	0.000341	0.00209	3	0	0	9500	3	3	0	0	NaN	0	0	3	3	1	0	0.00869	NC_007136.6	27416282	27425782	7	0	0	9500	7	7	0	0	NaN	0	0	7	7	1	0	0.0231117	NC_007136.6	27416282	27425782	5	19
LOC100538255	357	342	-319	-23	-1.06e-05	-20.7243	-17.0756	2.25e-65	8.88e-64	364	2	1	8581	362	364	362	364	0.994505	0	0	0	0	0	2	1.16786	NC_007133.6	5061547	5070128	303	2	1	8581	299	303	299	303	0.986799	0	0	0	0	0	2	1.10754	NC_007133.6	5061547	5070128	333.5	22
LOC100538283	301	287	-250	-3.13675	-7.92e-06	-2.78646	-3.45963	0.000541	0.0032	323	1	1	48569	275	323	253	301	0.840532	0	0	22	22	0.0681115	1	0.170621	NC_007114.6	52193373	52241942	411	1	1	48569	352	411	329	388	0.847938	0	0	23	23	0.0559611	1	0.25057	NC_007114.6	52193373	52241942	367	110
LOC100538287	9	8	-7.5	-3.14286	-2.39e-07	-2.81796	-2.57756	0.00995	0.0456515	10	1	1	13585	10	10	10	10	1	0	0	0	0	0	1	0.0202659	NC_007118.6	10346900	10360485	12	1	1	13585	12	12	12	12	1	0	0	0	0	0	1	0.0277063	NC_007118.6	10346900	10360485	11	4
LOC100538338	14	13	10.5	2.90909	4.19e-07	3.26478	3.32248	0.000892	0.0051	5	1	1	7262	5	5	5	5	1	0	0	0	0	0	1	0.0189557	NC_007123.6	28428140	28435402	6	1	1	7262	6	6	6	6	1	0	0	0	0	0	1	0.025915	NC_007123.6	28428140	28435402	5.5	13
LOC101882086	688	644	-519.5	-2.62344	-1.56e-05	-2.28675	-4.62137	3.81e-06	2.98e-05	986	1	1	237789	381	986	380	982	0.386965	0	0	1	4	0.00406	1	0.113696	NC_007116.6	4246234	4484023	693	1	1	237789	244	693	244	690	0.353623	0	0	0	3	0.00433	1	0.0910152	NC_007116.6	4246234	4484023	839.5	298
LOC101882116	19	16	-14	-2.47368	-4.15e-07	-2.14751	-2.95606	0.00312	0.0160419	27	2	1	5721	24	27	24	27	0.888889	0	0	0	0	0	2	0.129933	NC_007136.6	4881211	4886932	20	2	1	5721	20	20	19	19	1	0	0	1	1	0.05	2	0.104169	NC_007136.6	4881211	4886932	23.5	8
LOC101882159	39	39	-32	-11.6667	-1.07e-06	-10.4447	-3.57882	0.000345	0.00211	28	2	0	4558	24	28	21	25	0.84	0	0	3	3	0.107143	1	0.151005	NC_007112.6	57059205	57063763	42	2	0	4558	38	42	37	41	0.902439	0	0	1	1	0.0238095	1	0.282141	NC_007112.6	57059205	57063763	35	3
LOC101882208	66	61	-57.5	-5.6	-1.89e-06	-5.03466	-8.64261	5.5e-18	8.62e-17	64	1	1	9991	64	64	49	49	1	0	0	15	15	0.234375	1	0.135025	NW_003336650.1	3253	13244	76	1	1	9991	75	76	59	60	0.983333	0	0	16	16	0.210526	1	0.188364	NW_003336650.1	3253	13244	70	15
LOC101882213	54	50	-44.5	-7.35714	-1.45e-06	-6.46692	-6.75344	1.44e-11	1.71e-10	59	1	1	5798	59	59	56	56	1	0	0	3	3	0.0508475	1	0.265911	NC_007112.6	57065833	57071631	44	1	1	5798	42	44	40	42	0.952381	0	0	2	2	0.0454545	1	0.22721	NC_007112.6	57065833	57071631	51.5	5
LOC101882313	36	23	-26	-2.92593	-8.28e-07	-2.65958	-3.09197	0.00199	0.0106457	36	0	0	7938	36	36	0	0	NaN	0	0	36	36	1	0	0.124858	NW_003337240.1	2433	10371	43	0	0	7938	43	43	0	0	NaN	0	0	43	43	1	0	0.169908	NW_003337240.1	2433	10371	39.5	20
LOC101882378	56	53	-46	-7.13333	-1.52e-06	-6.42435	-3.93823	8.21e-05	0.000548	45	0	0	1567	45	45	0	0	NaN	0	0	45	45	1	0	0.790623	NC_007113.6	37831494	37833061	62	0	0	1567	62	62	0	0	NaN	0	0	62	62	1	0	1.24102	NC_007113.6	37831494	37833061	53.5	9
LOC101882399	6	5	-5	-11	-1.66e-07	-9.81578	-2.84952	0.00438	0.02185	5	0	0	553	3	5	0	0	NaN	0	0	3	5	1	0	0.248926	NW_003334369.1	73101	73654	6	0	0	553	5	6	0	0	NaN	0	0	5	6	1	0	0.340316	NW_003334369.1	73101	73654	5.5	0
LOC101882466	240	236	-186	-4.875	-5.9e-06	-4.2617	-4.67746	2.91e-06	2.3e-05	286	0	0	1428	252	286	0	0	NaN	0	0	252	286	1	0	5.51396	NC_007114.6	8320432	8321860	182	0	0	1428	175	182	0	0	NaN	0	0	175	182	1	0	3.9976	NC_007114.6	8320432	8321860	234	50
LOC101882500	11	9	-7.5	-3.5	-2.38e-07	-3.13393	-2.60386	0.00922	0.0426404	13	2	0	18970	0	13	0	13	0	0	0	0	0	0	2	0.018867	NC_007126.6	31015980	31034950	8	2	0	18970	0	8	0	8	0	0	0	0	0	0	2	0.0132275	NC_007126.6	31015980	31034950	10.5	4
LOC101882529	1758	1756	-1447	-16.7283	-4.87e-05	-15.0378	-3.51385	0.000442	0.00266	1229	0	0	35391	16	1229	0	0	NaN	0	0	16	1229	1	0	0.95606	NC_007122.6	25130677	25166068	1849	0	0	35391	17	1849	0	0	NaN	0	0	17	1849	1	0	1.6387	NC_007122.6	25130677	25166068	1539	91
LOC101882553	15	13	-11.5	-3.3	-3.59e-07	-2.91918	-3.18634	0.00144	0.00791	19	1	1	7331	4	19	4	17	0.235294	0	0	0	2	0.105263	1	0.0638428	NC_007135.6	7124237	7131568	14	1	1	7331	3	14	3	13	0.230769	0	0	0	1	0.0714286	1	0.0556207	NC_007135.6	7124237	7131568	16.5	6
LOC101882560	61	53	-51	-3.31818	-1.63e-06	-2.96293	-6.66208	2.7e-11	3.14e-10	67	2	0	7147	67	67	66	66	1	0	0	1	1	0.0149254	1	0.254241	NC_007113.6	48072620	48079767	79	2	0	7147	79	79	78	78	1	0	0	1	1	0.0126582	1	0.342316	NC_007113.6	48072620	48079767	73	26
LOC101882656	16	13	11.5	2	4.82e-07	2.26603	3.20126	0.00137	0.00754	13	1	1	38159	13	13	13	13	1	0	0	0	0	0	1	0.00938	NC_007128.6	7511	45670	10	1	1	38159	10	10	9	9	1	0	0	1	1	0.1	1	0.0074	NC_007128.6	7511	45670	11.5	26
LOC101882663	21	19	16	9	6.19e-07	10.5911	3.57071	0.000356	0.00217	3	0	0	17104	0	3	0	0	NaN	0	0	0	3	1	0	0.00483	NC_007115.6	7617450	7634554	1	0	0	17104	0	1	0	0	NaN	0	0	0	1	1	0	0.00183	NC_007115.6	7617450	7634554	2	14
LOC101882758	9	7	7.5	1.9375	3.19e-07	2.20346	2.56806	0.0102269	0.0468156	9	1	0	1528	0	9	0	9	0	0	0	0	0	0	1	0.162161	NC_007123.6	30167864	30169392	7	1	0	1528	0	7	0	7	0	0	0	0	0	0	1	0.143692	NC_007123.6	30167864	30169392	8	16
LOC101882763	6	5	-5	-11	-1.66e-07	-9.81578	-2.84952	0.00438	0.02185	5	1	1	21807	5	5	5	5	1	0	0	0	0	0	1	0.00631	NC_007113.6	4107876	4129683	6	1	1	21807	6	6	6	6	1	0	0	0	0	0	1	0.00863	NC_007113.6	4107876	4129683	5.5	0
LOC101882843	30	29	-26.5	-3.52381	-8.47e-07	-3.14236	-5.07257	3.93e-07	3.38e-06	34	1	1	5804	34	34	33	33	1	0	0	1	1	0.0294118	1	0.156535	NC_007133.6	11083625	11089429	40	1	1	5804	40	40	39	39	1	0	0	1	1	0.025	1	0.210763	NC_007133.6	11083625	11089429	37	11
LOC101882918	189	138	-130	-2.67742	-3.89e-06	-2.30691	-2.91524	0.00355	0.0180561	241	2	0	13796	0	241	0	241	0	0	0	0	0	0	2	0.480939	NC_007112.6	7444356	7458152	174	2	0	13796	0	174	0	174	0	0	0	0	0	0	2	0.395597	NC_007112.6	7444356	7458152	207.5	52
LOC101882921	18	17	-17	-12.3333	-5.58e-07	-10.6685	-5.2464	1.55e-07	1.38e-06	19	1	1	7371	18	19	16	17	0.941176	0	0	2	2	0.105263	1	0.0634963	NC_007121.6	28510568	28517939	18	1	1	7371	18	18	17	17	1	0	0	1	1	0.0555556	1	0.0723401	NC_007121.6	28510568	28517939	18.5	1
LOC101883013	26	25	-22	-15.6667	-7.21e-07	-13.9607	-6.08506	1.16e-09	1.22e-08	27	1	1	8556	26	27	26	27	0.962963	0	0	0	0	0	1	0.0868799	NC_007114.6	6317322	6325878	20	1	1	8556	20	20	20	20	1	0	0	0	0	0	1	0.0733189	NC_007114.6	6317322	6325878	23.5	2
LOC101883054	15	15	-11	-6.5	-3.54e-07	-5.69201	-2.85296	0.00433	0.0216509	17	1	1	2004	17	17	15	15	1	0	0	2	2	0.117647	1	0.206072	NC_007112.6	56907936	56909940	9	1	1	2004	9	9	8	8	1	0	0	1	1	0.111111	1	0.125213	NC_007112.6	56907936	56909940	13	2
LOC101883059	369	367	-361	-28.7692	-1.19e-05	-25.2219	-25.6985	1.22e-145	8.72e-144	367	2	0	8470	367	367	366	366	1	0	0	1	1	0.00273	1	1.18966	NC_007121.6	28548881	28557351	381	2	0	8470	381	381	380	380	1	0	0	1	1	0.00263	1	1.4072	NC_007121.6	28548881	28557351	374	12
LOC101883086	203	200	-174	-70.6	-5.86e-06	-63.9781	-4.51754	6.26e-06	4.79e-05	149	1	1	1639	149	149	144	144	1	0	0	5	5	0.033557	1	2.41885	NC_007118.6	42013890	42015529	204	1	1	1639	204	204	204	204	1	0	0	0	0	0	1	3.90398	NC_007118.6	42013890	42015529	176.5	4
LOC101883154	32	19	21	1.85714	8.98e-07	2.08292	2.83379	0.0046	0.0228635	18	2	0	4135	18	18	16	16	1	0	0	2	2	0.111111	2	0.10653	NW_008805506.1	59755	63890	31	2	0	4135	31	31	30	30	1	0	0	1	1	0.0322581	2	0.227563	NW_008805506.1	59755	63890	24.5	41
LOC101883184	10	9	-7.5	-16	-2.53e-07	-14.4313	-3.65994	0.000252	0.00157	6	0	0	654	6	6	0	0	NaN	0	0	6	6	1	0	0.25258	NW_003335558.1	25254	25908	10	0	0	654	10	10	0	0	NaN	0	0	10	10	1	0	0.4796	NW_003335558.1	25254	25908	8	1
LOC101883314	6	5	-5	-11	-1.64e-07	-9.69495	-2.81047	0.00495	0.0244163	6	1	1	1840	5	6	5	6	0.833333	0	0	0	0	0	1	0.0897759	NC_007124.6	48555004	48556844	5	1	1	1840	3	5	3	5	0.6	0	0	0	0	0	1	0.0852332	NC_007124.6	48555004	48556844	5.5	0
LOC101883382	35	25	-24	-5.8	-7.98e-07	-5.43511	-2.60327	0.00923	0.0427098	23	1	1	2567	22	23	20	21	0.952381	0	0	2	2	0.0869565	1	0.225227	NC_007115.6	18341087	18343654	35	1	1	2567	35	35	35	35	1	0	0	0	0	0	1	0.42766	NC_007115.6	18341087	18343654	29	10
LOC101883437	135	112	-100	-3.06186	-3.2e-06	-2.76171	-2.76148	0.00575	0.0279624	125	2	0	85921	124	125	124	125	0.992	0	0	0	0	0	1	0.0400532	NC_007134.6	5899612	5985533	172	2	0	85921	170	172	170	172	0.988372	0	0	0	0	0	1	0.0627893	NC_007134.6	5899612	5985533	148.5	60
[truncated: 2,381 more rows]
[truncated: 38 more columns]
