# Supplementary material for: Metabolic reprogramming and membrane glycan remodeling as potential drivers of zebrafish heart regeneration
Source: Commun Biol. 2022 Dec 13;5:1365. doi: 10.1038/s42003-022-04328-2 (PMC9744865; doi:10.1038/s42003-022-04328-2)
Supplement: Supplementary file 5 — Supplementary Data 2 [file 42003_2022_4328_MOESM5_ESM.xls]

## Sheet: 7dpci vs. 7dps subexperiment
Supplementary Data 2 Differentially expressed genes (DEG) at 7 dpci (days post cryoinjury).
Feature ID	Experiment - Range (original values)	Experiment - IQR (original values)	Experiment - Difference (original values)	Experiment - Fold Change (original values)	Baggerley's test: 7dps vs 7dpci original values - Weighted proportions difference	Baggerley's test: 7dps vs 7dpci original values - Weighted proportions fold change	Baggerley's test: 7dps vs 7dpci original values - Test statistic	Baggerley's test: 7dps vs 7dpci original values - P-value	Baggerley's test: 7dps vs 7dpci original values - FDR p-value correction	7dpci - 7dpCl-2_S101_R1_001 (paired) trimmed (paired) (GE) - Expression values	7dpci - 7dpCl-2_S101_R1_001 (paired) trimmed (paired) (GE) - Transcripts annotated	7dpci - 7dpCl-2_S101_R1_001 (paired) trimmed (paired) (GE) - Detected transcripts	7dpci - 7dpCl-2_S101_R1_001 (paired) trimmed (paired) (GE) - Exon length	7dpci - 7dpCl-2_S101_R1_001 (paired) trimmed (paired) (GE) - Unique gene reads	7dpci - 7dpCl-2_S101_R1_001 (paired) trimmed (paired) (GE) - Total gene reads	7dpci - 7dpCl-2_S101_R1_001 (paired) trimmed (paired) (GE) - Unique exon reads	7dpci - 7dpCl-2_S101_R1_001 (paired) trimmed (paired) (GE) - Total exon reads	7dpci - 7dpCl-2_S101_R1_001 (paired) trimmed (paired) (GE) - Ratio of unique to total (exon reads)	7dpci - 7dpCl-2_S101_R1_001 (paired) trimmed (paired) (GE) - Unique exon-exon reads	7dpci - 7dpCl-2_S101_R1_001 (paired) trimmed (paired) (GE) - Total exon-exon reads	7dpci - 7dpCl-2_S101_R1_001 (paired) trimmed (paired) (GE) - Unique intron reads	7dpci - 7dpCl-2_S101_R1_001 (paired) trimmed (paired) (GE) - Total intron reads	7dpci - 7dpCl-2_S101_R1_001 (paired) trimmed (paired) (GE) - Ratio of intron to total gene reads	7dpci - 7dpCl-2_S101_R1_001 (paired) trimmed (paired) (GE) - Exons	7dpci - 7dpCl-2_S101_R1_001 (paired) trimmed (paired) (GE) - RPKM	7dpci - 7dpCl-2_S101_R1_001 (paired) trimmed (paired) (GE) - Chromosome	7dpci - 7dpCl-2_S101_R1_001 (paired) trimmed (paired) (GE) - Chromosome region start	7dpci - 7dpCl-2_S101_R1_001 (paired) trimmed (paired) (GE) - Chromosome region end	7dpci - 7dpCl-1_S95_R1_001 (paired) trimmed (paired) (GE)-1 - Expression values	7dpci - 7dpCl-1_S95_R1_001 (paired) trimmed (paired) (GE)-1 - Transcripts annotated	7dpci - 7dpCl-1_S95_R1_001 (paired) trimmed (paired) (GE)-1 - Detected transcripts	7dpci - 7dpCl-1_S95_R1_001 (paired) trimmed (paired) (GE)-1 - Exon length	7dpci - 7dpCl-1_S95_R1_001 (paired) trimmed (paired) (GE)-1 - Unique gene reads	7dpci - 7dpCl-1_S95_R1_001 (paired) trimmed (paired) (GE)-1 - Total gene reads	7dpci - 7dpCl-1_S95_R1_001 (paired) trimmed (paired) (GE)-1 - Unique exon reads	7dpci - 7dpCl-1_S95_R1_001 (paired) trimmed (paired) (GE)-1 - Total exon reads	7dpci - 7dpCl-1_S95_R1_001 (paired) trimmed (paired) (GE)-1 - Ratio of unique to total (exon reads)	7dpci - 7dpCl-1_S95_R1_001 (paired) trimmed (paired) (GE)-1 - Unique exon-exon reads	7dpci - 7dpCl-1_S95_R1_001 (paired) trimmed (paired) (GE)-1 - Total exon-exon reads	7dpci - 7dpCl-1_S95_R1_001 (paired) trimmed (paired) (GE)-1 - Unique intron reads	7dpci - 7dpCl-1_S95_R1_001 (paired) trimmed (paired) (GE)-1 - Total intron reads	7dpci - 7dpCl-1_S95_R1_001 (paired) trimmed (paired) (GE)-1 - Ratio of intron to total gene reads	7dpci - 7dpCl-1_S95_R1_001 (paired) trimmed (paired) (GE)-1 - Exons	7dpci - 7dpCl-1_S95_R1_001 (paired) trimmed (paired) (GE)-1 - RPKM	7dpci - 7dpCl-1_S95_R1_001 (paired) trimmed (paired) (GE)-1 - Chromosome	7dpci - 7dpCl-1_S95_R1_001 (paired) trimmed (paired) (GE)-1 - Chromosome region start	7dpci - 7dpCl-1_S95_R1_001 (paired) trimmed (paired) (GE)-1 - Chromosome region end	7dpci - Means	7dps - 7dps-1_S92_R1_001 (paired) trimmed (paired) (GE) - Expression values
abca1a	4926	4050	-3278	-2.26564	-0.0001073	-2.06477	-3.8241	0.0001312	0.002639	7078	1	1	67859	7056	7078	7048	7070	0.996888	0	0	8	8	0.00113	1	3.03165	NC_007112.6	51925805	51993669	4658	1	1	67859	4637	4658	4637	4658	0.995492	0	0	0	0	0	1	2.32448	NC_007112.6	51925805	51993669	5868	3028
abca2	539	433	-419	-3.095	-1.443e-05	-2.87776	-8.98579	2.569e-19	3.539e-17	686	3	0	147951	641	686	623	667	0.934033	0	0	18	19	0.0276968	1	0.131182	NC_007116.6	24584848	24732799	552	3	0	147951	511	552	497	537	0.925512	0	0	14	15	0.0271739	1	0.122911	NC_007116.6	24584848	24732799	619	253
abcb6b	193	172	-132	-2.32663	-4.32e-06	-2.112	-3.38494	0.0007119	0.0108248	282	1	1	72898	282	282	276	276	1	0	0	6	6	0.0212766	1	0.110169	NC_007120.6	14229682	14302580	181	1	1	72898	181	181	177	177	1	0	0	4	4	0.0220994	1	0.0822226	NC_007120.6	14229682	14302580	231.5	89
abcc4	703	534	-455.5	-2.84787	-1.548e-05	-2.6535	-3.42775	0.0006086	0.009545	865	1	1	69086	865	865	853	853	1	0	0	12	12	0.0138728	1	0.359274	NC_007117.6	7165534	7234620	539	1	1	69086	539	539	526	526	1	0	0	13	13	0.0241187	1	0.257827	NC_007117.6	7165534	7234620	702	331
abch1	138	136	-99	-4.41379	-3.378e-06	-3.98331	-3.20021	0.001373	0.0184051	166	3	1	33271	166	166	151	151	1	0	0	15	15	0.0903614	3	0.132062	NC_007128.6	24518111	24551382	90	3	1	33271	90	90	78	78	1	0	0	12	12	0.133333	3	0.0793893	NC_007128.6	24518111	24551382	128	28
abhd6b	101	77	-72.5	-3.9	-2.538e-06	-3.71127	-4.63304	3.603e-06	0.0001156	114	2	2	13020	114	114	106	106	1	0	0	8	8	0.0701754	2	0.236898	NC_007134.6	19728957	19741977	81	2	2	13020	81	81	75	75	1	0	0	6	6	0.0740741	2	0.195067	NC_007134.6	19728957	19741977	97.5	37
ackr4a	249	194	-220	-3.4581	-7.655e-06	-3.23551	-9.48771	2.362e-21	3.409e-19	308	1	1	4043	308	308	308	308	1	0	0	0	0	0	1	2.21674	NC_007113.6	31688253	31692296	311	1	1	4043	311	311	311	311	1	0	0	0	0	0	1	2.60489	NC_007113.6	31688253	31692296	309.5	117
acsl4b	363	306	-264	-3.82353	-9.111e-06	-3.54628	-5.10394	3.327e-07	1.346e-05	428	1	1	55935	413	428	410	425	0.964706	0	0	3	3	0.007009	1	0.221092	NC_007116.6	23014490	23070425	287	1	1	55935	277	287	274	284	0.964789	0	0	3	3	0.010453	1	0.171937	NC_007116.6	23014490	23070425	357.5	122
acta2	2203	1459	-1613	-2.25721	-5.462e-05	-2.1137	-6.80799	9.897e-12	8.161e-10	3114	1	1	15248	3114	3114	3113	3113	1	0	0	1	1	0.0003211	1	5.94065	NC_007123.6	16978608	16993856	2678	1	1	15248	2678	2678	2677	2677	1	0	0	1	1	0.0003734	1	5.94523	NC_007123.6	16978608	16993856	2896	1655
acvrl1	2353	1804	-1568	-2.99111	-5.357e-05	-2.79443	-3.89034	0.0001001	0.002102	2866	4	1	21448	2866	2866	2841	2841	1	0	0	25	25	0.008723	3	3.85436	NC_007134.6	27909111	27930559	1845	4	1	21448	1845	1845	1833	1833	1	0	0	12	12	0.006504	3	2.89407	NC_007134.6	27909111	27930559	2355.5	1062
ada	871	735	-627	-3.39313	-2.146e-05	-3.13084	-5.05781	4.241e-07	1.673e-05	1065	1	1	30209	1065	1065	1057	1057	1	0	0	8	8	0.007512	1	1.01814	NC_007134.6	26019906	26050115	713	1	1	30209	713	713	708	708	1	0	0	5	5	0.007013	1	0.793652	NC_007134.6	26019906	26050115	889	330
adam10a	6862	5597	-4736.5	-2.82912	-0.0001601	-2.6068	-4.47977	7.472e-06	0.0002199	8819	3	0	82979	8816	8819	8801	8804	0.999659	0	0	15	15	0.001701	2	3.0873	NC_007118.6	30137915	30220894	5833	3	0	82979	5831	5833	5811	5813	0.999656	0	0	20	20	0.003429	2	2.37228	NC_007118.6	30137915	30220894	7326	3222
adam11	45	37	-34.5	-4.83333	-1.213e-06	-4.5399	-5.34829	8.879e-08	4.056e-06	50	1	1	74649	49	50	49	50	0.98	0	0	0	0	0	1	0.0194901	NC_007123.6	13773800	13848449	37	1	1	74649	35	37	32	34	0.941176	0	0	3	3	0.0810811	1	0.0154237	NC_007123.6	13773800	13848449	43.5	13
adam22	492	315	-394	-2.2608	-1.332e-05	-2.1129	-6.5487	5.804e-11	4.284e-09	697	3	0	132384	43	697	43	695	0.0618705	0	0	0	2	0.002869	2	0.152762	NC_007127.6	43248968	43381352	716	3	0	132384	66	716	64	714	0.0896359	0	0	2	2	0.002793	2	0.18264	NC_007127.6	43248968	43381352	706.5	401
adam8b	955	782	-622.5	-2.72677	-2.083e-05	-2.49937	-3.2336	0.001222	0.0167004	1229	2	0	35105	1229	1229	1182	1182	1	0	0	47	47	0.0382425	1	0.979751	NC_007123.6	9059864	9094969	737	2	0	35105	737	737	714	714	1	0	0	23	23	0.0312076	1	0.688752	NC_007123.6	9059864	9094969	983	447
adam9	2343	1686	-1529.5	-2.41949	-5.145e-05	-2.25166	-4.03201	5.53e-05	0.001278	3092	1	1	89555	1475	3092	1458	3072	0.474609	0	0	17	20	0.006468	1	0.998157	NC_007119.6	45842257	45931812	2122	1	1	89555	941	2122	920	2098	0.438513	0	0	21	24	0.0113101	1	0.793321	NC_007119.6	45842257	45931812	2607	1406
adamts12	127	112	-89	-5.34146	-3.082e-06	-4.93525	-3.59354	0.0003262	0.005674	140	1	1	51532	139	140	132	133	0.992481	0	0	7	7	0.05	1	0.0751004	NC_007116.6	8331626	8383158	79	1	1	51532	78	79	75	76	0.986842	0	0	3	3	0.0379747	1	0.0499425	NC_007116.6	8331626	8383158	109.5	28
adamtsl2	219	145	-180.5	-4.61	-6.459e-06	-4.60459	-5.10458	3.315e-07	1.343e-05	232	1	1	37110	229	232	217	220	0.986364	0	0	12	12	0.0517241	1	0.172504	NC_007116.6	65205424	65242534	229	1	1	37110	228	229	208	209	0.995215	0	0	20	20	0.0873362	1	0.190717	NC_007116.6	65205424	65242534	230.5	87
adap2	252	241	-183.5	-3.22424	-6.192e-06	-2.92198	-3.8422	0.0001219	0.002488	329	1	1	15742	329	329	329	329	1	0	0	0	0	0	1	0.60814	NC_007114.6	26136020	26151762	203	1	1	15742	203	203	203	203	1	0	0	0	0	0	1	0.436686	NC_007114.6	26136020	26151762	266	88
adgrd1	74	51	-54	-2.33333	-1.819e-06	-2.16593	-4.67994	2.87e-06	9.431e-05	103	1	1	115680	103	103	102	102	1	0	0	1	1	0.009709	1	0.0256572	NC_007119.6	43822737	43938417	86	1	1	115680	86	86	85	85	1	0	0	1	1	0.0116279	1	0.0248825	NC_007119.6	43822737	43938417	94.5	52
adgrf11	72	56	-50	-2.72414	-1.694e-06	-2.51172	-4.00051	6.321e-05	0.001427	93	2	0	19127	26	93	26	93	0.27957	0	0	0	0	0	1	0.141483	NC_007131.6	35614655	35633782	65	2	0	19127	22	65	22	65	0.338462	0	0	0	0	0	1	0.11508	NC_007131.6	35614655	35633782	79	37
adgrl2a	124	87	-82	-2.65657	-2.801e-06	-2.49139	-3.6782	0.0002349	0.004327	155	23	0	207887	152	155	149	152	0.980263	0	0	3	3	0.0193548	14	0.0212757	NC_007122.6	7518770	7726657	108	23	0	207887	106	108	106	108	0.981481	0	0	0	0	0	14	0.0175926	NC_007122.6	7518770	7726657	131.5	68
adgrv1	208	134	-127	-2.44318	-4.321e-06	-2.30597	-2.92697	0.003423	0.0378503	259	3	0	256828	248	259	248	259	0.957529	0	0	0	0	0	2	0.0293444	NC_007116.6	48031835	48288663	171	3	0	256828	169	171	169	171	0.988304	0	0	0	0	0	2	0.0225469	NC_007116.6	48031835	48288663	215	125
adpgk	359	290	-242.5	-2.80297	-8.179e-06	-2.57883	-3.84568	0.0001202	0.002458	459	3	1	17243	458	459	440	441	0.997732	0	0	18	18	0.0392157	3	0.744206	NC_007136.6	2553331	2570574	295	3	1	17243	295	295	279	279	1	0	0	16	16	0.0542373	3	0.54793	NC_007136.6	2553331	2570574	377	169
afap1l1a	262	194	-181	-4.62	-6.389e-06	-4.53229	-4.06787	4.744e-05	0.001119	278	3	0	71535	273	278	272	277	0.981949	0	0	1	1	0.003597	2	0.112675	NC_007125.6	34222111	34293646	184	3	0	71535	179	184	179	184	0.972826	0	0	0	0	0	2	0.0871029	NC_007125.6	34222111	34293646	231	84
agpat4	225	191	-167.5	-2.90341	-5.677e-06	-2.65829	-5.87867	4.136e-09	2.38e-07	296	2	2	23098	296	296	282	282	1	0	0	14	14	0.0472973	2	0.355257	NC_007124.6	35639287	35662385	215	2	1	23098	215	215	210	210	1	0	0	5	5	0.0232558	2	0.307878	NC_007124.6	35639287	35662385	255.5	105
agtr1a	57	51	-44.5	-2.30882	-1.481e-06	-2.11532	-5.00396	5.617e-07	2.166e-05	88	1	1	1647	88	88	73	73	1	0	0	15	15	0.170455	1	1.28972	NC_007113.6	25275805	25277452	69	1	1	1647	69	69	64	64	1	0	0	5	5	0.0724638	1	1.31589	NC_007113.6	25275805	25277452	78.5	37
aicda	7	6	-6	-13	-2.131e-07	-11.9162	-3.16112	0.001572	0.0205241	7	1	1	5176	7	7	7	7	1	0	0	0	0	0	1	0.0393524	NC_007127.6	12770356	12775532	6	1	1	5176	6	6	6	6	1	0	0	0	0	0	1	0.0392546	NC_007127.6	12770356	12775532	6.5	1
aif1l	1011	902	-703.5	-2.77427	-2.344e-05	-2.51409	-3.78291	0.000155	0.003047	1353	1	1	26086	1349	1353	1340	1344	0.997024	0	0	9	9	0.006652	1	1.4992	NC_007116.6	33949263	33975349	847	1	1	26086	847	847	839	839	1	0	0	8	8	0.009445	1	1.08915	NC_007116.6	33949263	33975349	1100	451
aldh1a2	4110	3434	-3675	-2.83475	-0.0001253	-2.60884	-30.8602	4.097e-209	8.496e-207	5581	1	1	40459	5581	5581	5509	5509	1	0	0	72	72	0.0129009	1	3.9621	NC_007118.6	30055905	30096364	5775	1	1	40459	5775	5775	5716	5716	1	0	0	59	59	0.0102165	1	4.78421	NC_007118.6	30055905	30096364	5678	2341
aldh3b1	59	56	-46	-2.95745	-1.562e-06	-2.70168	-4.71832	2.378e-06	7.926e-05	81	2	0	8784	81	81	80	80	1	0	0	1	1	0.0123457	2	0.265012	NC_007114.6	33990710	33999494	58	2	0	8784	58	58	58	58	1	0	0	0	0	0	2	0.223599	NC_007114.6	33990710	33999494	69.5	25
alg6	144	123	-96	-3.56	-3.265e-06	-3.25762	-3.09981	0.001936	0.0243265	171	2	1	22015	171	171	171	171	1	0	0	0	0	0	2	0.226019	NC_007117.6	32078179	32100194	96	2	1	22015	96	96	96	96	1	0	0	0	0	0	2	0.147668	NC_007117.6	32078179	32100194	133.5	48
alox5a	194	156	-130.5	-4.34615	-4.533e-06	-4.1149	-3.47853	0.0005042	0.008158	214	1	1	47203	208	214	195	201	0.970149	0	0	13	13	0.0607477	1	0.123906	NC_007124.6	17996669	18043872	125	1	1	47203	122	125	113	116	0.974138	0	0	9	9	0.072	1	0.0832189	NC_007124.6	17996669	18043872	169.5	58
amigo1	105	83	-71.5	-2.7875	-2.419e-06	-2.56739	-3.79453	0.0001479	0.002935	134	1	1	5453	134	134	131	131	1	0	0	3	3	0.0223881	1	0.699042	NC_007119.6	25095732	25101185	89	1	1	5453	89	89	88	88	1	0	0	1	1	0.011236	1	0.546488	NC_007119.6	25095732	25101185	111.5	51
ampd2b	500	314	-301	-2.3871	-1.023e-05	-2.25768	-2.87932	0.003985	0.0424932	624	6	0	55981	624	624	624	624	1	0	0	0	0	0	4	0.324348	NC_007119.6	25218534	25274515	412	6	0	55981	412	412	412	412	1	0	0	0	0	0	4	0.249224	NC_007119.6	25218534	25274515	518	310
and4	9	8	6.5	5.33333	2.766e-07	6.25501	3.29242	0.0009933	0.0141605	2	1	1	27530	1	2	1	2	0.5	0	0	0	0	0	1	0.002114	NC_007125.6	108861	136391	1	1	0	27530	0	1	0	1	0	0	0	0	0	0	1	0.00123	NC_007125.6	108861	136391	1.5	6
ankhb	160	91	-120	-2.45455	-4.145e-06	-2.33565	-4.07513	4.599e-05	0.001092	208	1	1	48698	123	208	116	201	0.577114	0	0	7	7	0.0336538	1	0.120103	NC_007113.6	31974396	32023094	197	1	1	48698	128	197	123	192	0.640625	0	0	5	5	0.0253807	1	0.133513	NC_007113.6	31974396	32023094	202.5	117
ankrd10a	138	98	-100	-3.04082	-3.476e-06	-2.87966	-5.0115	5.401e-07	2.09e-05	167	2	2	23323	167	167	166	166	1	0	0	1	1	0.005988	2	0.207105	NC_007112.6	28337096	28360419	131	2	2	23323	130	131	130	131	0.992366	0	0	0	0	0	2	0.190204	NC_007112.6	28337096	28360419	149	69
ankrd22	34	22	-24.5	-3.72222	-8.858e-07	-3.68564	-3.60673	0.0003101	0.005426	30	1	1	3845	30	30	30	30	1	0	0	0	0	0	1	0.227035	NC_007123.6	17032903	17036748	37	1	1	3845	37	37	36	36	1	0	0	1	1	0.027027	1	0.317059	NC_007123.6	17032903	17036748	33.5	15
ankrd44	1011	683	-721	-2.50208	-2.47e-05	-2.35555	-5.63971	1.703e-08	8.808e-07	1327	3	0	53065	1326	1327	1323	1324	0.999245	0	0	3	3	0.002261	2	0.726018	NC_007120.6	32295589	32348654	1075	3	0	53065	1075	1075	1070	1070	1	0	0	5	5	0.004651	2	0.682824	NC_007120.6	32295589	32348654	1201	644
anln	1239	1111	-824	-4.76256	-2.822e-05	-4.36711	-2.84318	0.004467	0.0464081	1394	2	1	17562	1394	1394	1390	1390	1	0	0	4	4	0.002869	2	2.30308	NC_007130.6	35846034	35863596	692	2	0	17562	692	692	692	692	1	0	0	0	0	0	2	1.33434	NC_007130.6	35846034	35863596	1043	283
antxr2a	2260	1816	-1436	-3.56887	-4.915e-05	-3.33547	-2.84351	0.004462	0.0463709	2597	2	2	84979	2595	2597	2558	2560	0.999219	0	0	37	37	0.0142472	2	0.876588	NC_007116.6	38788925	38873904	1393	2	2	84979	1393	1393	1358	1358	1	0	0	35	35	0.0251256	2	0.541155	NC_007116.6	38788925	38873904	1995	781
anxa2a	28669	23026	-18391	-3.58282	-0.0006302	-3.35171	-2.96928	0.002985	0.0338675	32968	1	1	14049	32967	32968	32930	32931	0.99997	0	0	37	37	0.001122	1	68.2067	NC_007136.6	33527903	33541952	18055	1	1	14049	18055	18055	18030	18030	1	0	0	25	25	0.001385	1	43.4594	NC_007136.6	33527903	33541952	25511.5	9942
anxa5b	2573	2234	-1901.5	-4.59112	-6.601e-05	-4.27391	-5.41468	6.14e-08	2.873e-06	2933	1	1	10209	2581	2933	2552	2902	0.879394	0	0	29	31	0.0105694	1	8.27145	NC_007112.6	21964144	21974353	1929	1	1	10209	1725	1929	1708	1911	0.893773	0	0	17	18	0.009331	1	6.33886	NC_007112.6	21964144	21974353	2431	699
ap1s1	631	559	-413.5	-2.45599	-1.354e-05	-2.22054	-2.88053	0.00397	0.0423952	879	3	0	18146	879	879	879	879	1	0	0	0	0	0	1	1.40953	NC_007118.6	25973867	25992013	516	3	0	18146	516	516	515	515	1	0	0	1	1	0.001938	1	0.961081	NC_007118.6	25973867	25992013	697.5	320
apba1b	62	55	-48	-2.88235	-1.592e-06	-2.53987	-5.15878	2.486e-07	1.043e-05	84	2	0	36059	83	84	83	84	0.988095	0	0	0	0	0	1	0.0677849	NC_007121.6	15819099	15855158	63	2	0	36059	63	63	63	63	1	0	0	0	0	0	1	0.0591644	NC_007121.6	15819099	15855158	73.5	22
aplp1	938	747	-643.5	-3.70947	-2.225e-05	-3.48832	-4.07976	4.508e-05	0.001074	1080	1	1	124336	1073	1080	1073	1080	0.993519	0	0	0	0	0	1	0.252752	NC_007126.6	37204409	37328745	682	1	1	124336	679	682	679	682	0.995601	0	0	0	0	0	1	0.185747	NC_007126.6	37204409	37328745	881	333
apoc1l	75	53	-62.5	-5.80769	-2.128e-06	-4.7063	-3.86304	0.000112	0.002317	77	2	0	1597	77	77	77	77	1	0	0	0	0	0	1	1.40299	NC_007127.6	24057094	24058691	74	2	0	1597	74	74	73	73	1	0	0	1	1	0.0135135	1	1.54793	NC_007127.6	24057094	24058691	75.5	2
apoc2	16	15	-14	-29	-4.984e-07	-26.5288	-5.06824	4.015e-07	1.595e-05	16	1	1	6407	16	16	15	15	1	0	0	1	1	0.0625	1	0.0681246	NC_007127.6	24069722	24076129	13	1	1	6407	13	13	13	13	1	0	0	0	0	0	1	0.0687103	NC_007127.6	24069722	24076129	14.5	0
aprt	237	201	-158	-2.61224	-5.242e-06	-2.37381	-3.29501	0.0009842	0.0140449	317	1	1	9196	309	317	304	312	0.974359	0	0	5	5	0.0157729	1	0.987241	NC_007118.6	55229121	55238317	195	1	1	9196	192	195	186	189	0.984127	0	0	6	6	0.0307692	1	0.695979	NC_007118.6	55229121	55238317	256	116
aqp11	163	125	-128.5	-3.29464	-4.465e-06	-3.09073	-7.37752	1.613e-13	1.568e-11	200	1	1	8816	200	200	198	198	1	0	0	2	2	0.01	1	0.653523	NC_007129.6	2928214	2937030	169	1	1	8816	169	169	169	169	1	0	0	0	0	0	1	0.649155	NC_007129.6	2928214	2937030	184.5	75
aqp8a.1	32470	25753	20073.5	2.2706	0.0008186	2.46272	4.505	6.637e-06	0.000198	19157	1	1	6950	19157	19157	19042	19042	1	0	0	115	115	0.006003	1	79.7251	NC_007123.6	20244234	20251184	12440	1	1	6950	12440	12440	12345	12345	1	0	0	95	95	0.007637	1	60.1506	NC_007123.6	20244234	20251184	15798.5	44910
arf4b	22	19	-15.5	-2.82353	-5.262e-07	-2.594	-3.06227	0.002197	0.0268152	29	1	1	1611	29	29	29	29	1	0	0	0	0	0	1	0.523805	NW_003336639.1	22140	23751	19	1	1	1611	19	19	18	18	1	0	0	1	1	0.0526316	1	0.378365	NW_003336639.1	22140	23751	24	10
arhgap32a	20	13	-13.5	-3.45455	-4.717e-07	-3.30978	-2.9307	0.003382	0.0374575	22	1	1	91461	18	22	18	22	0.818182	0	0	0	0	0	1	0.006999	NC_007126.6	19101471	19192932	16	1	1	91461	13	16	13	16	0.8125	0	0	0	0	0	1	0.005924	NC_007126.6	19101471	19192932	19	9
arhgap4b	604	479	-408	-2.47559	-1.361e-05	-2.27378	-4.18282	2.879e-05	0.0007262	818	5	0	72270	818	818	818	818	1	0	0	0	0	0	3	0.329354	NC_007134.6	18688898	18761168	551	5	0	72270	551	551	549	549	1	0	0	2	2	0.00363	3	0.257245	NC_007134.6	18688898	18761168	684.5	339
arhgdig	2468	2107	-1663.5	-3.61351	-5.675e-05	-3.32953	-3.40047	0.0006727	0.0103206	2924	1	1	30501	2922	2924	2723	2725	0.999266	0	0	199	199	0.0680575	1	2.59968	NC_007114.6	27607270	27637771	1676	1	1	30501	1674	1676	1567	1569	0.998725	0	0	107	107	0.0638425	1	1.74198	NC_007114.6	27607270	27637771	2300	817
arhgef10lb	595	452	-419	-4.04727	-1.467e-05	-3.88378	-4.65184	3.29e-06	0.0001068	661	7	0	94580	658	661	648	651	0.995392	0	0	10	10	0.0151286	5	0.200285	NC_007134.6	21610535	21705115	452	7	0	94580	444	452	436	444	0.981982	0	0	8	8	0.0176991	5	0.158971	NC_007134.6	21610535	21705115	556.5	209
arhgef15	74	58	-50	-3.08333	-1.708e-06	-2.85498	-3.54987	0.0003854	0.006539	90	1	1	45446	89	90	88	89	0.988764	0	0	1	1	0.0111111	1	0.0569852	NC_007116.6	53469104	53514550	58	1	1	45446	58	58	54	54	1	0	0	4	4	0.0689655	1	0.0402376	NC_007116.6	53469104	53514550	74	32
arhgef2	363	325	-291	-2.19753	-9.872e-06	-2.04043	-2.9551	0.003126	0.035144	481	2	0	68372	440	481	424	465	0.911828	0	0	16	16	0.033264	1	0.197898	NC_007127.6	6923837	6992209	587	2	0	68372	340	587	334	581	0.574871	0	0	6	6	0.0102215	1	0.287761	NC_007127.6	6923837	6992209	534	224
arhgef5	474	396	-350.5	-4.2757	-1.22e-05	-4.00709	-5.67672	1.373e-08	7.135e-07	542	2	0	24767	542	542	542	542	1	0	0	0	0	0	2	0.636786	NC_007127.6	17705709	17730476	373	2	0	24767	373	373	373	373	1	0	0	0	0	0	2	0.509998	NC_007127.6	17705709	17730476	457.5	146
arid5a	212	203	-156	-7.36735	-5.414e-06	-6.6962	-3.87195	0.000108	0.002247	232	1	1	25760	232	232	220	220	1	0	0	12	12	0.0517241	1	0.24851	NC_007119.6	52390986	52416746	129	1	1	25760	129	129	126	126	1	0	0	3	3	0.0232558	1	0.165637	NC_007119.6	52390986	52416746	180.5	29
arl4ca	110	77	-78	-3.19718	-2.724e-06	-3.04817	-4.45065	8.561e-06	0.0002492	129	1	1	1244	129	129	115	115	1	0	0	14	14	0.108527	1	2.68995	NC_007133.6	13953402	13954646	98	1	1	1244	98	98	86	86	1	0	0	12	12	0.122449	1	2.34105	NC_007133.6	13953402	13954646	113.5	52
arl4cb	136	134	-106	-9.15385	-3.705e-06	-8.29848	-4.82708	1.386e-06	4.888e-05	148	1	1	1489	148	148	143	143	1	0	0	5	5	0.0337838	1	2.79453	NC_007120.6	23546123	23547612	90	1	1	1489	90	90	88	88	1	0	0	2	2	0.0222222	1	2.00134	NC_007120.6	23546123	23547612	119	14
armc1l	102	79	-80.5	-2.24806	-2.675e-06	-2.0635	-6.67343	2.499e-11	1.939e-09	155	1	1	6211	155	155	153	153	1	0	0	2	2	0.0129032	1	0.716799	NC_007134.6	31986817	31993028	135	1	1	6211	135	135	135	135	1	0	0	0	0	0	1	0.736047	NC_007134.6	31986817	31993028	145	76
arpc4	1588	1388	-1038	-2.79275	-3.448e-05	-2.5306	-2.89298	0.003816	0.0411235	2067	1	1	6226	2067	2067	2050	2050	1	0	0	17	17	0.008224	1	9.58103	NC_007117.6	40764892	40771118	1167	1	1	6226	1167	1167	1150	1150	1	0	0	17	17	0.0145673	1	6.25493	NC_007117.6	40764892	40771118	1617	679
arpc5a	2034	1770	-1392.5	-3.59311	-4.742e-05	-3.29384	-3.54634	0.0003906	0.006612	2439	1	1	7978	2439	2439	2435	2435	1	0	0	4	4	0.00164	1	8.88121	NC_007113.6	21309638	21317616	1420	1	1	7978	1420	1420	1419	1419	1	0	0	1	1	0.0007042	1	6.02312	NC_007113.6	21309638	21317616	1929.5	669
arrdc1a	10	10	-8	-3.66667	-2.843e-07	-3.42704	-2.94269	0.003254	0.0363376	9	2	0	15106	9	9	9	9	1	0	0	0	0	0	2	0.0173365	NC_007116.6	28916689	28931795	13	2	0	15106	13	13	13	13	1	0	0	0	0	0	2	0.0291425	NC_007116.6	28916689	28931795	11	3
arrdc1b	519	424	-352	-2.37769	-1.163e-05	-2.17097	-4.07728	4.557e-05	0.001085	727	1	1	66499	723	727	722	726	0.99449	0	0	1	1	0.001376	1	0.317679	NC_007132.6	14599921	14666420	488	1	1	66499	488	488	488	488	1	0	0	0	0	0	1	0.248507	NC_007132.6	14599921	14666420	607.5	303
arrdc2	3041	2855	-2074	-3.79892	-7.004e-05	-3.42065	-2.93686	0.003316	0.0368663	3689	2	1	9279	3689	3689	3688	3688	1	0	0	1	1	0.0002711	2	11.5653	NC_007122.6	13466844	13476123	1941	2	1	9279	1941	1941	1941	1941	1	0	0	0	0	0	2	7.08366	NC_007122.6	13466844	13476123	2815	648
asap2b	239	231	-169	-4.18868	-5.749e-06	-3.77804	-3.17753	0.001485	0.0196151	288	2	1	40838	288	288	285	285	1	0	0	3	3	0.0104167	2	0.203071	NC_007131.6	29731737	29772575	156	2	1	40838	156	156	156	156	1	0	0	0	0	0	2	0.129358	NC_007131.6	29731737	29772575	222	57
asap3	49	43	-35	-2.84211	-1.182e-06	-2.59738	-3.65796	0.0002542	0.004631	65	1	1	32682	65	65	65	65	1	0	0	0	0	0	1	0.0578725	NC_007128.6	27184721	27217403	43	1	1	32682	43	43	42	42	1	0	0	1	1	0.0232558	1	0.0435185	NC_007128.6	27184721	27217403	54	22
aspm	394	337	-261.5	-2.41734	-8.581e-06	-2.19169	-3.27025	0.001075	0.0150997	550	2	0	35708	541	550	541	550	0.983636	0	0	0	0	0	2	0.448192	NC_007133.6	23520336	23556044	342	2	0	35708	329	342	328	341	0.961877	0	0	1	1	0.002924	2	0.323387	NC_007133.6	23520336	23556044	446	213
atad5a	425	315	-266.5	-2.50565	-8.937e-06	-2.32248	-3.10455	0.001906	0.0240186	547	2	1	22103	547	547	543	543	1	0	0	4	4	0.007313	2	0.714852	NC_007114.6	26113490	26135593	340	2	0	22103	340	340	339	339	1	0	0	1	1	0.002941	2	0.519376	NC_007114.6	26113490	26135593	443.5	232
atat1	108	101	-79.5	-2.74725	-2.664e-06	-2.49956	-4.08503	4.407e-05	0.001053	150	10	1	36062	150	150	148	148	1	0	0	2	2	0.0133333	6	0.119421	NC_007130.6	27895366	27931428	100	10	1	36062	100	100	98	98	1	0	0	2	2	0.02	6	0.0920258	NC_007130.6	27895366	27931428	125	49
atf5a	179	123	-147.5	-2.55263	-5.04e-06	-2.38416	-6.47461	9.506e-11	6.838e-09	246	1	1	4387	246	246	230	230	1	0	0	16	16	0.0650407	1	1.52555	NC_007116.6	29814096	29818483	239	1	1	4387	239	239	227	227	1	0	0	12	12	0.0502092	1	1.75223	NC_007116.6	29814096	29818483	242.5	123
atl3	980	715	-695.5	-2.35973	-2.341e-05	-2.19116	-6.39138	1.644e-10	1.146e-08	1359	2	1	20080	1359	1359	1353	1353	1	0	0	6	6	0.004415	2	1.96066	NC_007125.6	30433717	30453797	1055	2	1	20080	1055	1055	1043	1043	1	0	0	12	12	0.0113744	2	1.75895	NC_007125.6	30433717	30453797	1207	644
atox1	41	30	31.5	2.28571	1.314e-06	2.50534	4.96922	6.722e-07	2.548e-05	30	1	0	2806	0	30	0	30	0	0	0	0	0	0	1	0.311101	NC_007125.6	25685711	25688517	19	1	0	2806	0	19	0	19	0	0	0	0	0	0	1	0.229298	NC_007125.6	25685711	25688517	24.5	60
atp1a3b	26160	23691	17012	1.89558	0.0007099	2.04392	5.9728	2.332e-09	1.389e-07	17761	1	1	44222	17761	17761	17757	17757	1	0	0	4	4	0.0002252	1	11.6842	NC_007127.6	10885785	10930007	20230	1	1	44222	20230	20230	20217	20217	1	0	0	13	13	0.0006426	1	15.4815	NC_007127.6	10885785	10930007	18995.5	43921
atp1b3a	61	59	-48.5	-3.85294	-1.671e-06	-3.51738	-5.13052	2.889e-07	1.19e-05	77	1	1	17983	77	77	76	76	1	0	0	1	1	0.012987	1	0.122976	NC_007113.6	16879115	16897098	54	1	1	17983	54	54	54	54	1	0	0	0	0	0	1	0.101687	NC_007113.6	16879115	16897098	65.5	18
atp2b1b	181	102	-126	-2.6051	-4.405e-06	-2.51106	-3.6233	0.0002909	0.005167	220	3	1	51489	220	220	220	220	1	0	0	0	0	0	3	0.12433	NC_007136.6	19511753	19563242	189	3	0	51489	189	189	189	189	1	0	0	0	0	0	3	0.124303	NC_007136.6	19511753	19563242	204.5	118
atp6ap1b	1157	913	-727.5	-2.47566	-2.414e-05	-2.27211	-2.9663	0.003014	0.0341426	1528	1	1	14696	1528	1528	1516	1516	1	0	0	12	12	0.007853	1	3.0017	NC_007134.6	26152941	26167637	913	1	1	14696	913	913	911	911	1	0	0	2	2	0.002191	1	2.09919	NC_007134.6	26152941	26167637	1220.5	615
atp6ap1lb	65	37	-41.5	-2.53704	-1.444e-06	-2.43788	-2.92123	0.003486	0.0383542	78	1	1	19421	78	78	78	78	1	0	0	0	0	0	1	0.116867	NC_007134.6	19638050	19657471	59	1	1	19421	59	59	59	59	1	0	0	0	0	0	1	0.102876	NC_007134.6	19638050	19657471	68.5	41
atp6v0a2a	24	22	-16.5	-6.5	-5.748e-07	-6.04516	-2.83708	0.004553	0.0470045	26	3	0	44723	26	26	26	26	1	0	0	0	0	0	2	0.0169165	NC_007121.6	8030045	8074768	13	3	0	44723	13	13	13	13	1	0	0	0	0	0	2	0.009843	NC_007121.6	8030045	8074768	19.5	4
atp6v0ca	7242	6098	-4606.5	-2.3938	-0.0001508	-2.17376	-2.83684	0.004556	0.047015	9975	2	1	10786	9975	9975	9962	9962	1	0	0	13	13	0.001303	2	26.8753	NC_007114.6	15894877	15905663	5848	2	1	10786	5848	5848	5840	5840	1	0	0	8	8	0.001368	2	18.3352	NC_007114.6	15894877	15905663	7911.5	3877
atp6v1ba	1227	1028	-785.5	-2.40645	-2.575e-05	-2.18624	-2.92182	0.00348	0.0383014	1686	1	1	45960	1686	1686	1681	1681	1	0	0	5	5	0.002966	1	1.06428	NC_007128.6	21352457	21398417	1002	1	1	45960	1002	1002	1001	1001	1	0	0	1	1	0.000998	1	0.737543	NC_007128.6	21352457	21398417	1344	658
atp7b	25	21	16	4.2	6.286e-07	4.53766	2.94765	0.003202	0.0358821	7	2	0	41719	7	7	7	7	1	0	0	0	0	0	2	0.004882	NC_007117.6	9855049	9896768	3	2	0	41719	3	3	3	3	1	0	0	0	0	0	2	0.002435	NC_007117.6	9855049	9896768	5	28
aunip	36	30	-24.5	-2.53125	-8.213e-07	-2.32382	-3.10964	0.001873	0.0236866	49	1	1	5100	49	49	46	46	1	0	0	3	3	0.0612245	1	0.262455	NC_007130.6	46626499	46631599	32	1	1	5100	32	32	26	26	1	0	0	6	6	0.1875	1	0.172638	NC_007130.6	46626499	46631599	40.5	19
avil	11	9	-8	-9	-2.762e-07	-7.52255	-3.17699	0.001488	0.0196458	11	1	1	13937	11	11	11	11	1	0	0	0	0	0	1	0.0229663	NC_007122.6	206956	220893	7	1	1	13937	7	7	7	7	1	0	0	0	0	0	1	0.0170084	NC_007122.6	206956	220893	9	0
axl	1729	1457	-1200.5	-3.67372	-4.119e-05	-3.40267	-4.05229	5.072e-05	0.001186	2042	1	1	10687	2042	2042	1990	1990	1	0	0	52	52	0.0254652	1	5.41832	NC_007126.6	2125	12812	1257	1	1	10687	1257	1257	1227	1227	1	0	0	30	30	0.0238663	1	3.88796	NC_007126.6	2125	12812	1649.5	585
b3glctb	19	14	-14.5	-2.26087	-4.975e-07	-2.12039	-3.11984	0.001809	0.0230518	24	2	0	91501	24	24	24	24	1	0	0	0	0	0	2	0.007632	NC_007121.6	33674866	33766367	28	2	0	91501	26	28	23	25	0.92	0	0	3	3	0.107143	2	0.009252	NC_007121.6	33674866	33766367	26	14
b3gnt7	145	123	-97.5	-2.68103	-3.247e-06	-2.43686	-3.34003	0.0008377	0.0123629	192	2	1	4776	192	192	186	186	1	0	0	6	6	0.03125	2	1.13322	NC_007133.6	36687670	36692446	119	2	1	4776	119	119	115	115	1	0	0	4	4	0.0336134	2	0.815393	NC_007133.6	36687670	36692446	155.5	69
b3gnt7l	38	33	-35.5	-3.84	-1.234e-06	-3.55146	-6.1504	7.729e-10	4.894e-08	48	1	1	1557	48	48	46	46	1	0	0	2	2	0.0416667	1	0.85968	NC_007119.6	22268090	22269647	48	1	1	1557	48	48	48	48	1	0	0	0	0	0	1	1.04397	NC_007119.6	22268090	22269647	48	15
b4galt1	181	164	-125	-4.42466	-4.274e-06	-4.01633	-3.24769	0.001163	0.0160451	209	1	1	19681	209	209	205	205	1	0	0	4	4	0.0191388	1	0.303092	NC_007112.6	11454666	11474347	114	1	1	19681	114	114	108	108	1	0	0	6	6	0.0526316	1	0.185828	NC_007112.6	11454666	11474347	161.5	45
baiap2l1a	10	8	-7	-8	-2.566e-07	-7.95977	-3.18628	0.001441	0.0191368	6	2	0	47383	6	6	6	6	1	0	0	0	0	0	2	0.003685	NC_007123.6	17694068	17741451	10	2	0	47383	10	10	10	10	1	0	0	0	0	0	2	0.007147	NC_007123.6	17694068	17741451	8	2
bbc3	168	126	-120.5	-2.82576	-4.13e-06	-2.63675	-5.17697	2.255e-07	9.52e-06	213	2	2	16420	213	213	213	213	1	0	0	0	0	0	2	0.377463	NC_007126.6	23809951	23826371	160	2	2	16420	160	160	159	159	1	0	0	1	1	0.00625	2	0.327912	NC_007126.6	23809951	23826371	186.5	87
bbs5	27	20	-18	-2.24138	-5.96e-07	-2.05395	-3.01752	0.002549	0.0298775	38	1	1	11825	38	38	37	37	1	0	0	1	1	0.0263158	1	0.0910475	NC_007120.6	48587210	48599035	27	1	1	11825	27	27	27	27	1	0	0	0	0	0	1	0.0773208	NC_007120.6	48587210	48599035	32.5	18
bcl10	64	45	-41.5	-2.62745	-1.413e-06	-2.45441	-3.22046	0.00128	0.0173499	80	1	1	6479	80	80	75	75	1	0	0	5	5	0.0625	1	0.336838	NC_007113.6	1602213	1608692	54	1	1	6479	53	54	44	45	0.977778	0	0	9	9	0.166667	1	0.2352	NC_007113.6	1602213	1608692	67	35
bcl3	264	245	-188	-5.04301	-6.458e-06	-4.56823	-3.58556	0.0003364	0.005824	301	1	1	38309	301	301	300	300	1	0	0	1	1	0.003322	1	0.22787	NC_007127.6	25786326	25824635	168	1	1	38309	168	168	168	168	1	0	0	0	0	0	1	0.148505	NC_007127.6	25786326	25824635	234.5	56
bicc1a	241	171	-154	-2.65591	-5.24e-06	-2.48864	-3.34634	0.0008189	0.0121318	299	2	0	64068	299	299	290	290	1	0	0	9	9	0.0301003	1	0.131712	NC_007128.6	20965319	21029387	195	2	0	64068	195	195	184	184	1	0	0	11	11	0.0564103	1	0.0972546	NC_007128.6	20965319	21029387	247	128
bin2b	405	354	-285.5	-3.38912	-9.701e-06	-3.09391	-4.05276	5.062e-05	0.001184	499	3	0	13329	499	499	496	496	1	0	0	3	3	0.006012	3	1.08281	NC_007117.6	38882637	38895966	311	3	0	13329	311	311	310	310	1	0	0	1	1	0.003215	3	0.787585	NC_007117.6	38882637	38895966	405	145
bmb	153	95	-97	-2.18293	-3.266e-06	-2.04838	-3.36346	0.0007697	0.0115167	206	1	1	17551	206	206	206	206	1	0	0	0	0	0	1	0.341533	NC_007136.6	35742745	35760296	152	1	1	17551	152	152	151	151	1	0	0	1	1	0.006579	1	0.291346	NC_007136.6	35742745	35760296	179	111
bmp2b	9	7	-7	-4.5	-2.472e-07	-4.33394	-2.8946	0.003796	0.0409726	10	1	0	5732	0	10	0	10	0	0	0	0	0	0	1	0.0507646	NC_007131.6	45989446	45995178	8	1	0	5732	0	8	0	8	0	0	0	0	0	0	1	0.0472626	NC_007131.6	45989446	45995178	9	3
bmp2k	1591	1224	-1040	-2.53054	-3.486e-05	-2.33764	-3.71046	0.0002069	0.003889	2087	3	1	54158	2087	2087	2085	2085	1	0	0	2	2	0.0009583	3	1.12024	NC_007116.6	38498460	38552618	1352	3	1	54158	1351	1352	1350	1351	0.99926	0	0	1	1	0.0007396	3	0.844746	NC_007116.6	38498460	38552618	1719.5	863
bmper	96	72	-80.5	-2.96341	-2.772e-06	-2.75765	-6.59151	4.354e-11	3.271e-09	125	1	1	65220	117	125	113	121	0.933884	0	0	4	4	0.032	1	0.0539849	NC_007127.6	7213111	7278331	118	1	1	65220	114	118	114	118	0.966102	0	0	0	0	0	1	0.0612681	NC_007127.6	7213111	7278331	121.5	53
bnc1	229	175	-179.5	-4.14912	-6.439e-06	-4.02533	-4.01104	6.045e-05	0.001371	214	1	1	7952	214	214	214	214	1	0	0	0	0	0	1	0.783078	NW_003335650.1	52016	59968	259	1	1	7952	259	259	258	258	1	0	0	1	1	0.003861	1	1.09869	NW_003335650.1	52016	59968	236.5	84
bnc2	902	700	-640	-3.74678	-2.227e-05	-3.55144	-4.96366	6.918e-07	2.617e-05	1034	4	1	185797	1031	1034	1003	1006	0.997018	0	0	28	28	0.0270793	4	0.157553	NC_007112.6	26330188	26515985	712	4	1	185797	709	712	696	699	0.995708	0	0	13	13	0.0182584	4	0.127401	NC_007112.6	26330188	26515985	873	334
bnipl	124	116	-95	-4.65385	-3.284e-06	-4.24202	-5.07957	3.783e-07	1.51e-05	146	3	0	22899	146	146	138	138	1	0	0	8	8	0.0547945	3	0.17536	NC_007127.6	38327124	38350023	96	3	0	22899	96	96	92	92	1	0	0	4	4	0.0416667	3	0.136052	NC_007127.6	38327124	38350023	121	30
boc	909	617	-563.5	-2.33215	-1.893e-05	-2.17978	-3.26545	0.001093	0.0152971	1186	1	1	51669	1184	1186	1106	1108	0.998195	0	0	78	78	0.0657673	1	0.623989	NC_007135.6	21062857	21114526	787	1	1	51669	787	787	747	747	1	0	0	40	40	0.0508259	1	0.48958	NC_007135.6	21062857	21114526	986.5	569
bora	23	21	-16.5	-3.75	-5.563e-07	-3.27765	-3.11154	0.001861	0.0235688	28	4	0	11418	28	28	28	28	1	0	0	0	0	0	4	0.0713568	NC_007112.6	29919454	29930872	17	4	0	11418	17	17	17	17	1	0	0	0	0	0	4	0.0504188	NC_007112.6	29919454	29930872	22.5	5
bri3	3533	2712	-2246	-2.21307	-7.367e-05	-2.03081	-3.42561	0.0006134	0.009603	4974	1	1	7357	4974	4974	4974	4974	1	0	0	0	0	0	1	19.6731	NC_007114.6	61158991	61166348	3221	1	1	7357	3221	3221	3221	3221	1	0	0	0	0	0	1	14.826	NC_007114.6	61158991	61166348	4097.5	2262
brinp3b	21	20	-15	-7	-5.228e-07	-6.40304	-3.01424	0.002576	0.0301185	23	2	1	71479	23	23	23	23	1	0	0	0	0	0	2	0.009363	NC_007113.6	6822286	6893765	12	2	1	71479	12	12	12	12	1	0	0	0	0	0	2	0.005685	NC_007113.6	6822286	6893765	17.5	3
bsnd	7	6	-6	-13	-2.131e-07	-11.9162	-3.16112	0.001572	0.0205241	7	1	1	7895	7	7	7	7	1	0	0	0	0	0	1	0.0257996	NC_007131.6	7253999	7261894	6	1	1	7895	6	6	6	6	1	0	0	0	0	0	1	0.0257355	NC_007131.6	7253999	7261894	6.5	1
btbd11b	115	105	-98	-3.33333	-3.368e-06	-3.05341	-9.65268	4.789e-22	7.107e-20	152	1	1	145916	152	152	144	144	1	0	0	8	8	0.0526316	1	0.0287162	NC_007129.6	14987186	15133102	128	1	1	145916	128	128	125	125	1	0	0	3	3	0.0234375	1	0.0290095	NC_007129.6	14987186	15133102	140	47
btk	273	249	-186	-4.64706	-6.358e-06	-4.21685	-3.02935	0.002451	0.0290293	312	1	1	38236	312	312	311	311	1	0	0	1	1	0.003205	1	0.236677	NC_007125.6	38551405	38589641	162	1	1	38236	161	162	161	162	0.993827	0	0	0	0	0	1	0.143475	NC_007125.6	38551405	38589641	237	63
btr32	34	33	-26.5	-3.78947	-9.127e-07	-3.46036	-4.16969	3.05e-05	0.0007643	43	2	1	22401	42	43	42	43	0.976744	0	0	0	0	0	2	0.0558558	NC_007134.6	46206384	46228785	29	2	1	22401	26	29	26	29	0.896552	0	0	0	0	0	2	0.0438393	NC_007134.6	46206384	46228785	36	9
bub1ba	44	36	-29.5	-2.475	-9.864e-07	-2.27426	-3.13569	0.001715	0.0220832	60	6	0	35007	60	60	60	60	1	0	0	0	0	0	2	0.0498728	NC_007131.6	53669570	53704577	39	6	0	35007	39	39	39	39	1	0	0	0	0	0	2	0.0377262	NC_007131.6	53669570	53704577	49.5	24
c1ql3a	23	19	-19.5	-4.25	-6.72e-07	-3.79063	-4.28463	1.83e-05	0.0004866	27	1	1	7693	27	27	26	26	1	0	0	1	1	0.037037	1	0.0983433	NC_007135.6	32003086	32010779	24	1	1	7693	24	24	22	22	1	0	0	2	2	0.0833333	1	0.0968413	NC_007135.6	32003086	32010779	25.5	4
c1qtnf2	838	643	-576.5	-4.30372	-2.018e-05	-4.1445	-4.11525	3.868e-05	0.0009423	915	2	0	3277	915	915	894	894	1	0	0	21	21	0.0229508	1	7.93832	NC_007125.6	47033210	47036487	587	2	0	3277	587	587	554	554	1	0	0	33	33	0.0562181	1	5.72489	NC_007125.6	47033210	47036487	751	272
c1qtnf5	831	612	-630	-2.99052	-2.184e-05	-2.81819	-7.26704	3.675e-13	3.446e-11	1038	1	1	7524	1038	1038	1025	1025	1	0	0	13	13	0.0125241	1	3.96408	NC_007126.6	23433754	23441278	855	1	1	7524	855	855	846	846	1	0	0	9	9	0.0105263	1	3.80763	NC_007126.6	23433754	23441278	946.5	426
c1qtnf6a	692	566	-458	-4.94828	-1.593e-05	-4.72249	-3.19017	0.001422	0.0189427	745	1	1	7437	745	745	717	717	1	0	0	28	28	0.0375839	1	2.80536	NC_007114.6	25086228	25093665	403	1	1	7437	403	403	392	392	1	0	0	11	11	0.0272953	1	1.78493	NC_007114.6	25086228	25093665	574	179
c20h2orf81	473	317	-312.5	-2.27551	-1.052e-05	-2.12698	-4.27266	1.932e-05	0.0005103	640	1	1	103979	588	640	587	639	0.918623	0	0	1	1	0.001563	1	0.178823	NC_007131.6	12645224	12749203	475	1	1	103979	444	475	444	475	0.934737	0	0	0	0	0	1	0.154697	NC_007131.6	12645224	12749203	557.5	323
c4	8769	6414	-5945	-2.83064	-0.0002037	-2.65814	-4.51364	6.372e-06	0.0001908	10839	1	1	31377	10839	10839	10750	10750	1	0	0	89	89	0.008211	1	9.96929	NC_007126.6	32494100	32525477	7546	1	1	31377	7546	7546	7453	7453	1	0	0	93	93	0.0123244	1	8.04365	NC_007126.6	32494100	32525477	9192.5	4425
c6	17845	14060	-12381	-2.97009	-0.0004225	-2.762	-4.79485	1.628e-06	5.663e-05	22237	3	0	17262	21026	22237	21003	22214	0.945485	0	0	23	23	0.001034	3	37.4458	NC_007132.6	20878822	20896084	15094	3	0	17262	14421	15094	14406	15079	0.955368	0	0	15	15	0.0009938	3	29.5811	NC_007132.6	20878822	20896084	18665.5	8177
c6h1orf226	160	104	-98	-2.18072	-3.272e-06	-2.03497	-3.02675	0.002472	0.0292146	215	1	1	12427	215	215	201	201	1	0	0	14	14	0.0651163	1	0.470649	NC_007117.6	35122336	35134763	147	1	1	12427	147	147	134	134	1	0	0	13	13	0.0884354	1	0.365151	NC_007117.6	35122336	35134763	181	111
c7a	7952	6157	-5485.5	-2.93322	-0.0001874	-2.73411	-4.73427	2.198e-06	7.374e-05	9892	2	0	26520	9892	9892	9491	9491	1	0	0	401	401	0.0405378	2	10.4137	NC_007119.6	31863596	31890116	6754	2	0	26520	6754	6754	6507	6507	1	0	0	247	247	0.0365709	2	8.30885	NC_007119.6	31863596	31890116	8323	3735
ca10a	85	48	-57	-2.80952	-2.01e-06	-2.73561	-3.22308	0.001268	0.0172264	98	1	1	250455	98	98	84	84	1	0	0	14	14	0.142857	1	0.009759	NC_007123.6	21177463	21427918	79	1	1	250455	77	79	63	65	0.969231	0	0	14	14	0.177215	1	0.008789	NC_007123.6	21177463	21427918	88.5	50
ca16c	19	13	-15	-2.25	-4.982e-07	-2.06386	-3.04222	0.002348	0.0281114	26	3	0	157332	26	26	26	26	1	0	0	0	0	0	3	0.004809	NC_007136.6	27897052	28054384	28	3	0	157332	28	28	25	25	1	0	0	3	3	0.107143	3	0.005381	NC_007136.6	27897052	28054384	27	15
cabz01093075.1	79	66	-53.5	-4.96296	-1.858e-06	-4.65717	-3.28568	0.001017	0.0144499	86	2	0	5736	86	86	83	83	1	0	0	3	3	0.0348837	1	0.421053	NC_007127.6	8819662	8825398	48	2	0	5736	48	48	43	43	1	0	0	5	5	0.104167	1	0.253859	NC_007127.6	8819662	8825398	67	20
cacna1bb	13	12	-10	-5	-3.465e-07	-4.58058	-3.47953	0.0005023	0.008137	15	6	0	245370	15	15	15	15	1	0	0	0	0	0	3	0.001779	NC_007132.6	14282562	14527932	10	6	0	245370	10	10	10	10	1	0	0	0	0	0	3	0.00138	NC_007132.6	14282562	14527932	12.5	3
cacnb2b	122	84	-92.5	-4.18966	-3.291e-06	-4.11877	-4.93194	8.142e-07	3.026e-05	132	2	1	76698	29	132	29	131	0.221374	0	0	0	1	0.007576	2	0.0496998	NC_007113.6	31479543	31556241	111	2	1	76698	23	111	23	111	0.207207	0	0	0	0	0	2	0.0490086	NC_007113.6	31479543	31556241	121.5	48
cadm3	69	42	-44.5	-2.45902	-1.531e-06	-2.33416	-3.14494	0.001661	0.0215078	86	3	0	134711	83	86	83	86	0.965116	0	0	0	0	0	2	0.0185765	NC_007113.6	44195761	44330472	64	3	0	134711	63	64	58	59	0.983051	0	0	5	5	0.078125	2	0.0148314	NC_007113.6	44195761	44330472	75	44
calr	1066	998	-768.5	-2.96046	-2.577e-05	-2.68328	-4.0189	5.847e-05	0.001333	1424	1	1	10785	1401	1424	1397	1420	0.983803	0	0	4	4	0.002809	1	3.83121	NC_007119.6	16546057	16556842	897	1	1	10785	882	897	882	896	0.984375	0	0	0	1	0.001115	1	2.81333	NC_007119.6	16546057	16556842	1160.5	426
camk1db	22	21	-17	-4.77778	-5.917e-07	-4.36725	-3.92684	8.607e-05	0.001847	26	2	0	39912	25	26	25	26	0.961538	0	0	0	0	0	1	0.0189556	NC_007136.6	7866114	7906026	17	2	0	39912	17	17	16	16	1	0	0	1	1	0.0588235	1	0.0135753	NC_007136.6	7866114	7906026	21.5	5
capn12	11	11	-10	-3	-3.417e-07	-2.7502	-2.94946	0.003183	0.0357062	16	2	1	65126	16	16	14	14	1	0	0	2	2	0.125	2	0.006255	NC_007129.6	36683592	36748718	14	2	1	65126	14	14	13	13	1	0	0	1	1	0.0714286	2	0.00676	NC_007129.6	36683592	36748718	15	5
capn2a	1037	685	-710	-2.1794	-2.383e-05	-2.03562	-5.31791	1.05e-07	4.703e-06	1463	1	1	27997	1462	1463	1283	1284	0.999221	0	0	179	179	0.122351	1	1.33451	NC_007124.6	42602509	42630506	1161	1	1	27997	1161	1161	1018	1018	1	0	0	143	143	0.12317	1	1.23132	NC_007124.6	42602509	42630506	1312	778
capn2b	467	322	-298.5	-2.24116	-9.966e-06	-2.08447	-3.7266	0.0001941	0.003693	635	1	1	25854	633	635	620	622	0.996785	0	0	13	13	0.0204724	1	0.700052	NC_007133.6	26308165	26334019	443	1	1	25854	442	443	427	428	0.997664	0	0	15	15	0.03386	1	0.560595	NC_007133.6	26308165	26334019	539	313
capn2l	9	8	-6.5	-14	-2.309e-07	-12.8248	-3.23812	0.001203	0.0165024	9	2	1	30067	9	9	9	9	1	0	0	0	0	0	2	0.00871	NC_007133.6	26616913	26646980	5	2	0	30067	5	5	5	5	1	0	0	0	0	0	2	0.005631	NC_007133.6	26616913	26646980	7	1
card11	229	192	-156.5	-3.87156	-5.378e-06	-3.58754	-3.6104	0.0003057	0.00537	265	3	1	73322	258	265	257	264	0.973485	0	0	1	1	0.003774	3	0.10477	NC_007114.6	41416851	41490173	157	3	1	73322	152	157	147	152	0.967105	0	0	5	5	0.0318471	3	0.0702009	NC_007114.6	41416851	41490173	211	73
carm1l	9	8	-7.5	-4	-2.66e-07	-3.74874	-2.91718	0.003532	0.0387149	9	3	0	30405	8	9	8	9	0.888889	0	0	0	0	0	2	0.008613	NC_007121.6	5059886	5090291	11	3	0	30405	11	11	11	11	1	0	0	0	0	0	2	0.0122513	NC_007121.6	5059886	5090291	10	3
casp3a	1003	748	-648.5	-2.5029	-2.178e-05	-2.32083	-3.62711	0.0002866	0.005102	1307	2	1	8978	1307	1307	1305	1305	1	0	0	2	2	0.00153	2	4.22959	NC_007112.6	16834396	16843374	853	2	1	8978	852	853	852	853	0.998828	0	0	0	0	0	2	3.21738	NC_007112.6	16834396	16843374	1080	559
cass4	218	119	-167	-2.61353	-5.827e-06	-2.5111	-3.92524	8.664e-05	0.001856	272	1	1	33400	272	272	257	257	1	0	0	15	15	0.0551471	1	0.2239	NC_007122.6	27498208	27531608	269	1	1	33400	269	269	262	262	1	0	0	7	7	0.0260223	1	0.265637	NC_007122.6	27498208	27531608	270.5	153
cbfb	1357	1191	-906	-5.76842	-3.135e-05	-5.40456	-2.97383	0.002941	0.0335137	1464	6	1	77360	1461	1464	1419	1422	0.99789	0	0	42	42	0.0286885	4	0.534873	NC_007129.6	23004884	23082244	728	6	1	77360	723	728	688	693	0.992785	0	0	35	35	0.0480769	4	0.303354	NC_007129.6	23004884	23082244	1096	273
cbsa	45	40	-34	-2.19298	-1.122e-06	-2.00814	-4.09708	4.184e-05	0.001006	71	1	1	24899	69	71	69	71	0.971831	0	0	0	0	0	1	0.0829743	NC_007112.6	28264830	28289729	54	1	1	24899	51	54	51	54	0.944444	0	0	0	0	0	1	0.0734421	NC_007112.6	28264830	28289729	62.5	31
ccdc157	7	6	-5.5	-12	-1.938e-07	-10.9246	-2.98093	0.002874	0.0328884	7	1	1	11719	7	7	7	7	1	0	0	0	0	0	1	0.017381	NC_007119.6	36510574	36522293	5	1	1	11719	5	5	5	5	1	0	0	0	0	0	1	0.0144482	NC_007119.6	36510574	36522293	6	0
ccdc177	27	17	-19	-2.26667	-6.382e-07	-2.10482	-3.01868	0.002539	0.0297958	37	1	1	11558	37	37	36	36	1	0	0	1	1	0.027027	1	0.0906332	NC_007128.6	48129336	48140894	31	1	1	11558	31	31	31	31	1	0	0	0	0	0	1	0.0908265	NC_007128.6	48129336	48140894	34	20
ccdc3a	56	51	-38.5	-16.4	-1.351e-06	-16.2679	-2.99277	0.002765	0.0318371	56	1	1	11981	56	56	44	44	1	0	0	12	12	0.214286	1	0.106863	NC_007115.6	7993772	8005753	26	1	1	11981	26	26	16	16	1	0	0	10	10	0.384615	1	0.0452231	NC_007115.6	7993772	8005753	41	5
ccdc6b	232	195	-170	-2.20996	-5.587e-06	-2.01844	-5.81536	6.05e-09	3.354e-07	354	1	1	27590	292	354	282	344	0.819767	0	0	10	10	0.0282486	1	0.362806	NC_007123.6	7577403	7604993	267	1	1	27590	230	267	225	262	0.858779	0	0	5	5	0.0187266	1	0.321576	NC_007123.6	7577403	7604993	310.5	159
ccdc79	693	606	-466	-3.86769	-1.589e-05	-3.54416	-3.1672	0.001539	0.0201994	812	1	1	20426	794	812	794	812	0.977833	0	0	0	0	0	1	1.15675	NC_007129.6	7499793	7520219	445	1	1	20426	433	445	433	445	0.973034	0	0	0	0	0	1	0.737752	NC_007129.6	7499793	7520219	628.5	206
ccdc80l1	79	73	-56	-4.5	-1.923e-06	-4.1003	-3.41448	0.000639	0.009908	92	1	1	15843	92	92	92	92	1	0	0	0	0	0	1	0.168973	NC_007117.6	16279762	16295605	52	1	1	15843	52	52	52	52	1	0	0	0	0	0	1	0.111147	NC_007117.6	16279762	16295605	72	19
ccl32b.3	19	17	-13.5	-4.375	-4.582e-07	-3.78277	-3.06413	0.002183	0.0267182	22	1	1	1233	22	22	21	21	1	0	0	1	1	0.0454545	1	0.495591	NC_007135.6	27451276	27452509	13	1	1	1233	13	13	9	9	1	0	0	4	4	0.307692	1	0.24718	NC_007135.6	27451276	27452509	17.5	3
ccl34b.8	54	49	-44	-13.5714	-1.568e-06	-13.1087	-6.87614	6.15e-12	5.171e-10	55	1	1	2497	55	55	55	55	1	0	0	0	0	0	1	0.640931	NC_007135.6	27370832	27373329	40	1	1	2497	40	40	39	39	1	0	0	1	1	0.025	1	0.528907	NC_007135.6	27370832	27373329	47.5	6
ccnb1	294	289	-209.5	-4.64348	-7.15e-06	-4.18446	-3.16419	0.001555	0.0203713	349	1	1	3357	349	349	339	339	1	0	0	10	10	0.0286533	1	2.93843	NC_007116.6	54088556	54091913	185	1	1	3357	185	185	172	172	1	0	0	13	13	0.0702703	1	1.73504	NC_007116.6	54088556	54091913	267	60
ccnb2	38	36	-27	-3.45455	-9.171e-07	-3.1352	-3.06056	0.002209	0.0269453	48	2	1	4692	47	48	47	48	0.979167	0	0	0	0	0	2	0.297681	NC_007118.6	30355277	30359969	28	2	1	4692	27	28	27	28	0.964286	0	0	0	0	0	2	0.202085	NC_007118.6	30355277	30359969	38	12
ccr12a	1030	932	-715.5	-6.11071	-2.477e-05	-5.65973	-3.36492	0.0007657	0.0114599	1121	2	1	1266	1121	1121	1048	1048	1	0	0	73	73	0.0651204	2	24.0877	NC_007113.6	50249898	50251164	590	2	1	1266	590	590	551	551	1	0	0	39	39	0.0661017	2	14.7384	NC_007113.6	50249898	50251164	855.5	189
ccr12b.2	18	17	-14	-29	-4.979e-07	-26.4991	-4.3866	1.151e-05	0.0003247	18	1	0	3175	0	18	0	18	0	0	0	0	0	0	1	0.164967	NC_007135.6	533797	536972	11	1	0	3175	0	11	0	11	0	0	0	0	0	0	1	0.117323	NC_007135.6	533797	536972	14.5	1
cd4-1	72	60	-58	-5.46154	-2.043e-06	-5.16047	-7.2238	5.056e-13	4.69e-11	79	2	1	34289	71	79	71	79	0.898734	0	0	0	0	0	2	0.0670409	NC_007127.6	12021000	12055289	63	2	1	34289	51	63	51	63	0.809524	0	0	0	0	0	2	0.0622185	NC_007127.6	12021000	12055289	71	19
cd63	7630	6220	-4862.5	-2.47617	-0.0001608	-2.26323	-3.02409	0.002494	0.0293829	10219	1	1	19646	10213	10219	10191	10196	0.99951	0	0	22	23	0.002251	1	15.1016	NC_007134.6	32139762	32159408	6094	1	1	19646	6088	6094	6071	6077	0.999013	0	0	17	17	0.00279	1	10.4749	NC_007134.6	32139762	32159408	8156.5	3999
cd82b	1552	1221	-1130	-3.16268	-3.891e-05	-2.95469	-6.24384	4.27e-10	2.791e-08	1909	1	1	54926	1909	1909	1906	1906	1	0	0	3	3	0.001572	1	1.00975	NC_007129.6	27593225	27648151	1396	1	1	54926	1392	1396	1389	1393	0.997128	0	0	3	3	0.002149	1	0.858829	NC_007129.6	27593225	27648151	1652.5	688
cd9b	586	579	-418	-13.8615	-1.451e-05	-12.4314	-3.07647	0.002095	0.0258238	615	2	1	26630	615	615	604	604	1	0	0	11	11	0.0178862	2	0.659984	NC_007115.6	4226080	4252710	286	2	1	26630	286	286	284	284	1	0	0	2	2	0.006993	2	0.361144	NC_007115.6	4226080	4252710	450.5	36
cdc42ep1b	41	25	-31.5	-2.26	-1.062e-06	-2.10549	-3.59718	0.0003217	0.005602	55	2	2	15140	55	55	52	52	1	0	0	3	3	0.0545455	2	0.0999413	NC_007114.6	3826256	3841396	58	2	2	15140	58	58	52	52	1	0	0	6	6	0.103448	2	0.116308	NC_007114.6	3826256	3841396	56.5	33
cdca8	82	75	-58.5	-3.6	-1.992e-06	-3.2734	-3.60321	0.0003143	0.005489	101	3	1	9938	100	101	96	97	0.989691	0	0	4	4	0.039604	2	0.284014	NC_007130.6	48144918	48154856	61	3	0	9938	61	61	61	61	1	0	0	0	0	0	2	0.207857	NC_007130.6	48144918	48154856	81	26
cdh19	14	12	-10.5	-2.5	-3.637e-07	-2.3317	-2.8273	0.004694	0.0481342	15	7	0	16516	15	15	15	15	1	0	0	0	0	0	2	0.0264274	NC_007135.6	9803	26319	20	7	0	16516	20	20	20	20	1	0	0	0	0	0	2	0.0410071	NC_007135.6	9803	26319	17.5	8
cdhr5-rs	7	6	-5.5	-12	-1.938e-07	-10.9246	-2.98093	0.002874	0.0328884	7	4	1	20004	7	7	7	7	1	0	0	0	0	0	4	0.0101824	NC_007115.6	19918167	19938171	5	4	1	20004	5	5	5	5	1	0	0	0	0	0	4	0.008464	NC_007115.6	19918167	19938171	6	1
cdk1	417	370	-285.5	-4.18994	-9.766e-06	-3.83252	-3.31289	0.0009234	0.0133642	483	1	1	5771	483	483	481	481	1	0	0	2	2	0.004141	1	2.42528	NC_007128.6	20903854	20909625	267	1	1	5771	267	267	264	264	1	0	0	3	3	0.011236	1	1.54912	NC_007128.6	20903854	20909625	375	113
cdkn1a	558	405	-386.5	-2.93734	-1.332e-05	-2.76847	-4.7481	2.053e-06	6.948e-05	681	2	1	5433	681	681	681	681	1	0	0	0	0	0	2	3.64733	NC_007133.6	564661	570094	491	2	1	5433	491	491	491	491	1	0	0	0	0	0	2	3.06038	NC_007133.6	564661	570094	586	276
cdkn2c	79	76	-68.5	-2.77922	-2.324e-06	-2.54614	-7.42854	1.098e-13	1.08e-11	116	1	1	4246	116	116	115	115	1	0	0	1	1	0.008621	1	0.788107	NC_007119.6	16372171	16376417	98	1	1	4246	98	98	98	98	1	0	0	0	0	0	1	0.781591	NC_007119.6	16372171	16376417	107	37
cdkn3	75	67	-53	-2.39474	-1.752e-06	-2.1805	-3.55527	0.0003776	0.006422	109	2	1	9291	109	109	109	109	1	0	0	0	0	0	2	0.341375	NC_007124.6	36486829	36496120	73	2	0	9291	73	73	73	73	1	0	0	0	0	0	2	0.266069	NC_007124.6	36486829	36496120	91	42
cdo1_1	2638	2500	2452.5	2.06353	0.0001033	2.25096	45.7059	0	0	2237	1	1	1716	2237	2237	2079	2079	1	0	0	158	158	0.0706303	1	35.2537	NW_008805351.1	4030	5746	2375	1	1	1716	2375	2375	2220	2220	1	0	0	155	155	0.0652632	1	43.8096	NW_008805351.1	4030	5746	2306	4875
cdo1_2	2165	1988	1825	1.98889	7.726e-05	2.16954	38.7274	0	0	1757	1	1	504	1757	1757	1747	1747	1	0	0	10	10	0.005692	1	100.863	NW_008805416.1	650	1154	1934	1	1	504	1934	1934	1928	1928	1	0	0	6	6	0.003102	1	129.542	NW_008805416.1	650	1154	1845.5	3419
cdr2l	410	304	-314	-2.34188	-1.057e-05	-2.16883	-8.93969	3.903e-19	5.36e-17	591	6	0	30473	591	591	591	591	1	0	0	0	0	0	2	0.564338	NC_007114.6	59659904	59690377	505	6	0	30473	505	505	505	505	1	0	0	0	0	0	2	0.56119	NC_007114.6	59659904	59690377	548	287
celf2	2570	2122	-1718	-3.45429	-5.87e-05	-3.20285	-3.47682	0.0005074	0.008194	3046	23	0	235458	3046	3046	3044	3044	1	0	0	2	2	0.0006566	8	0.376182	NC_007115.6	24160619	24396077	1790	23	0	235458	1790	1790	1790	1790	1	0	0	0	0	0	8	0.257438	NC_007115.6	24160619	24396077	2418	924
cenpf	433	376	-302	-2.78171	-1.01e-05	-2.52862	-4.00386	6.232e-05	0.001408	574	1	1	20914	574	574	574	574	1	0	0	0	0	0	1	0.798624	NC_007128.6	32769651	32790565	369	1	1	20914	369	369	369	369	1	0	0	0	0	0	1	0.597479	NC_007128.6	32769651	32790565	471.5	198
cenpi	66	54	-43.5	-4.10714	-1.5e-06	-3.82195	-3.01003	0.002612	0.0304052	74	1	1	27496	74	74	67	67	1	0	0	7	7	0.0945946	1	0.0709043	NC_007125.6	40877623	40905119	41	1	1	27496	41	41	40	40	1	0	0	1	1	0.0243902	1	0.0492633	NC_007125.6	40877623	40905119	57.5	20
cercam	381	332	-274.5	-3.33617	-9.341e-06	-3.04906	-4.62621	3.724e-06	0.0001191	474	1	1	29526	472	474	472	474	0.995781	0	0	0	0	0	1	0.467134	NC_007121.6	10393401	10422927	310	1	1	29526	309	310	309	310	0.996774	0	0	0	0	0	1	0.355542	NC_007121.6	10393401	10422927	392	142
ces2	27	20	18	2.16129	7.416e-07	2.32046	3.41708	0.000633	0.009836	12	1	1	7118	12	12	12	12	1	0	0	0	0	0	1	0.0490558	NC_007129.6	17419413	17426531	19	1	1	7118	19	19	19	19	1	0	0	0	0	0	1	0.0903918	NC_007129.6	17419413	17426531	15.5	39
cfap43	39	32	-28	-4.29412	-9.746e-07	-3.99331	-4.01593	5.921e-05	0.001348	44	1	1	25266	43	44	43	44	0.977273	0	0	0	0	0	1	0.0506738	NC_007124.6	24587435	24612701	29	1	1	25266	29	29	29	29	1	0	0	0	0	0	1	0.0388682	NC_007124.6	24587435	24612701	36.5	12
cfap53	12	11	-9.5	-3.71429	-3.26e-07	-3.38746	-3.10893	0.001878	0.023729	15	1	1	7750	15	15	13	13	1	0	0	2	2	0.133333	1	0.04881	NC_007132.6	22513083	22520833	11	1	1	7750	11	11	10	10	1	0	0	1	1	0.0909091	1	0.043695	NC_007132.6	22513083	22520833	13	4
cfap57	204	172	126.5	2.10965	5.112e-06	2.23459	3.33911	0.0008405	0.0123913	98	1	1	210762	93	98	93	98	0.94898	0	0	0	0	0	1	0.0135301	NC_007113.6	13779509	13990271	130	1	1	210762	126	130	126	130	0.969231	0	0	0	0	0	1	0.0208874	NC_007113.6	13779509	13990271	114	302
cfl1l	82	76	-58	-10.6667	-2.024e-06	-9.88551	-3.32349	0.000889	0.0129484	85	1	0	2733	0	85	0	85	0	0	0	0	0	0	1	0.904996	NC_007124.6	33497155	33499888	43	1	0	2733	0	43	0	43	0	0	0	0	0	0	1	0.532798	NC_007124.6	33497155	33499888	64	9
chd5	1774	1533	1361	7.78803	5.369e-05	8.7886	10.0456	0	0	321	3	0	73271	318	321	313	316	0.990506	0	0	5	5	0.0155763	2	0.125494	NC_007122.6	29330279	29403550	80	3	0	73271	79	80	79	80	0.9875	0	0	0	0	0	2	0.0369736	NC_007122.6	29330279	29403550	200.5	1854
chia.6	197	194	-143.5	-6.85714	-4.956e-06	-6.1802	-3.43039	0.0006027	0.009474	220	1	1	12450	219	220	216	217	0.995392	0	0	3	3	0.0136364	1	0.507175	NC_007134.6	18054874	18067324	116	1	1	12450	116	116	115	115	1	0	0	1	1	0.008621	1	0.312797	NC_007134.6	18054874	18067324	168	26
chrng	38	30	-32.5	-2.41304	-1.093e-06	-2.22355	-4.74449	2.09e-06	7.062e-05	54	2	1	16255	54	54	54	54	1	0	0	0	0	0	2	0.0966661	NC_007113.6	45228490	45244745	57	2	1	16255	57	57	57	57	1	0	0	0	0	0	2	0.118747	NC_007113.6	45228490	45244745	55.5	27
chst15	586	388	-368	-2.65766	-1.263e-05	-2.52059	-3.24004	0.001195	0.0164182	709	1	1	46359	709	709	705	705	1	0	0	4	4	0.005642	1	0.442509	NC_007128.6	21494967	21541326	471	1	1	46359	471	471	470	470	1	0	0	1	1	0.002123	1	0.343319	NC_007128.6	21494967	21541326	590	321
chst2a	559	455	-372.5	-2.26271	-1.22e-05	-2.06278	-3.79209	0.0001494	0.002953	802	1	1	2160	802	802	786	786	1	0	0	16	16	0.0199501	1	10.5885	NC_007113.6	8314443	8316603	533	1	1	2160	533	533	521	521	1	0	0	12	12	0.0225141	1	8.16803	NC_007113.6	8314443	8316603	667.5	347
ciita	169	139	-122	-2.62667	-4.1e-06	-2.40593	-5.09476	3.492e-07	1.403e-05	229	3	0	18963	229	229	229	229	1	0	0	0	0	0	2	0.351395	NC_007114.6	26778102	26797065	165	3	0	18963	165	165	163	163	1	0	0	2	2	0.0121212	2	0.291081	NC_007114.6	26778102	26797065	197	90
cklf	60	52	-42.5	-3.23684	-1.45e-06	-2.97499	-3.77945	0.0001572	0.003082	75	1	1	1556	75	75	69	69	1	0	0	6	6	0.08	1	1.29035	NC_007118.6	44266548	44268104	48	1	1	1556	48	48	42	42	1	0	0	6	6	0.125	1	0.914057	NC_007118.6	44266548	44268104	61.5	23
cks1b	175	157	-117	-4.25	-3.986e-06	-3.85843	-2.8687	0.004122	0.0436709	202	1	1	3208	202	202	202	202	1	0	0	0	0	0	1	1.83225	NC_007130.6	7916099	7919307	104	1	1	3208	104	104	104	104	1	0	0	0	0	0	1	1.09782	NC_007130.6	7916099	7919307	153	45
cks2	77	69	-57	-2.96552	-1.885e-06	-2.60314	-4.31562	1.592e-05	0.000431	102	3	1	32909	84	102	84	102	0.823529	0	0	0	0	0	3	0.0901889	NC_007133.6	21288353	21321262	70	3	0	32909	55	70	55	70	0.785714	0	0	0	0	0	3	0.0720306	NC_007133.6	21288353	21321262	86	25
cldn11a	103	87	-86	-3.60606	-3.029e-06	-3.36584	-8.66584	4.482e-18	5.962e-16	110	1	1	3701	110	110	91	91	1	0	0	19	19	0.172727	1	0.715467	NC_007113.6	26341791	26345492	128	1	1	3701	128	128	109	109	1	0	0	19	19	0.148438	1	0.997335	NC_007113.6	26341791	26345492	119	41
cldn5a	541	504	-403.5	-6.27451	-1.401e-05	-5.73639	-4.58928	4.448e-06	0.0001388	599	1	1	1507	599	599	531	531	1	0	0	68	68	0.113523	1	10.2529	NC_007119.6	4641496	4643003	361	1	1	1507	361	361	322	322	1	0	0	39	39	0.108033	1	7.23563	NC_007119.6	4641496	4643003	480	95
cldnc	219	194	-195	-5.58824	-6.868e-06	-5.20231	-13.5	1.563e-41	2.814e-39	249	1	1	1844	249	249	249	249	1	0	0	0	0	0	1	3.92922	NC_007132.6	25717670	25719514	226	1	1	1844	226	226	226	226	1	0	0	0	0	0	1	4.15031	NC_007132.6	25717670	25719514	237.5	55
clic1	1404	1219	-921	-2.28901	-2.993e-05	-2.07269	-3.08866	0.002011	0.0250154	2026	1	1	7644	2025	2026	1850	1851	0.99946	0	0	175	175	0.0863771	1	7.04617	NC_007130.6	17470336	17477980	1245	1	1	7644	1245	1245	1139	1139	1	0	0	106	106	0.0851406	1	5.04588	NC_007130.6	17470336	17477980	1635.5	807
cln6a	152	123	-104	-2.90826	-3.522e-06	-2.67529	-3.8739	0.0001071	0.002234	192	2	1	4776	192	192	192	192	1	0	0	0	0	0	2	1.16978	NC_007118.6	34216356	34221132	125	2	1	4776	125	125	125	125	1	0	0	0	0	0	2	0.886297	NC_007118.6	34216356	34221132	158.5	69
cmtm8a	14	14	-11.5	-6.75	-4.011e-07	-6.13641	-3.97685	6.983e-05	0.001548	16	1	1	4124	16	16	16	16	1	0	0	0	0	0	1	0.112893	NC_007130.6	19410909	19415033	11	1	1	4124	11	11	8	8	1	0	0	3	3	0.272727	1	0.0656908	NC_007130.6	19410909	19415033	13.5	2
cnih2	42	40	-30	-3.14286	-1.014e-06	-2.8542	-3.11069	0.001867	0.0236166	55	2	1	24390	55	55	55	55	1	0	0	0	0	0	2	0.0656173	NC_007121.6	27065293	27089683	33	2	1	24390	33	33	33	33	1	0	0	0	0	0	2	0.0458179	NC_007121.6	27065293	27089683	44	15
cnn1b	547	456	-354	-3.71264	-1.209e-05	-3.43954	-2.8937	0.003807	0.0410397	632	1	1	23334	632	632	580	580	1	0	0	52	52	0.0822785	1	0.72328	NC_007114.6	14314086	14337420	337	1	1	23334	337	337	307	307	1	0	0	30	30	0.0890208	1	0.445536	NC_007114.6	14314086	14337420	484.5	176
cnn2	4428	3914	-2932.5	-2.35513	-9.563e-05	-2.13166	-3.10394	0.00191	0.0240608	6335	1	1	6072	6335	6335	6241	6241	1	0	0	94	94	0.0148382	1	29.9082	NC_007113.6	24892600	24898672	3858	1	1	6072	3858	3858	3800	3800	1	0	0	58	58	0.0150337	1	21.1927	NC_007113.6	24892600	24898672	5096.5	2421
cnstb	110	81	-78	-2.19084	-2.588e-06	-2.0187	-4.90248	9.463e-07	3.466e-05	161	2	0	20624	157	161	154	158	0.974684	0	0	3	3	0.0186335	2	0.222921	NC_007131.6	35088640	35109264	126	2	1	20624	123	126	115	118	0.974576	0	0	8	8	0.0634921	2	0.19375	NC_007131.6	35088640	35109264	143.5	80
cntn2	30	29	-27	-5.15385	-9.454e-07	-4.7247	-5.8163	6.016e-09	3.34e-07	36	1	1	55242	36	36	33	33	1	0	0	3	3	0.0833333	1	0.0173825	NC_007122.6	23695159	23750401	31	1	1	55242	31	31	27	27	1	0	0	4	4	0.129032	1	0.0165511	NC_007122.6	23695159	23750401	33.5	7
cobll1b	545	280	-355	-2.11111	-1.214e-05	-2.01158	-3.31548	0.0009149	0.0132635	732	5	0	167610	577	732	577	731	0.78933	0	0	0	1	0.001366	5	0.126907	NC_007120.6	50341154	50508764	617	5	0	167610	489	617	489	617	0.792545	0	0	0	0	0	5	0.124658	NC_007120.6	50341154	50508764	674.5	452
col16a1	1676	1157	-1070.5	-3.0686	-3.705e-05	-2.93138	-3.32947	0.0008701	0.0127307	1934	3	0	162036	1887	1934	1885	1932	0.975673	0	0	2	2	0.001034	2	0.346947	NC_007130.6	38886465	39048501	1242	3	0	162036	1224	1242	1224	1242	0.985507	0	0	0	0	0	2	0.259563	NC_007130.6	38886465	39048501	1588	777
col21a1	213	164	-143	-4.28736	-4.995e-06	-4.1156	-3.58699	0.0003345	0.005804	232	6	0	71168	232	232	232	232	1	0	0	0	0	0	5	0.0948573	NC_007124.6	1665200	1736368	141	6	0	71168	141	141	139	139	1	0	0	2	2	0.0141844	5	0.0661399	NC_007124.6	1665200	1736368	186.5	68
col4a5	38	25	-24.5	-2.68966	-8.436e-07	-2.53833	-2.98376	0.002847	0.0326388	46	2	1	91199	46	46	46	46	1	0	0	0	0	0	2	0.0146769	NC_007118.6	50828161	50919360	32	2	1	91199	32	32	32	32	1	0	0	0	0	0	2	0.0118821	NC_007118.6	50828161	50919360	39	21
col6a1	6174	4692	-3946	-2.98192	-0.0001345	-2.78861	-3.21521	0.001303	0.017615	7424	1	1	66965	7423	7424	7022	7023	0.999858	0	0	401	401	0.054014	1	3.0517	NC_007122.6	33735943	33802908	4450	1	1	66965	4449	4450	4157	4158	0.999759	0	0	292	292	0.065618	1	2.10266	NC_007122.6	33735943	33802908	5937	2732
col6a2	7602	5818	-4890.5	-2.44518	-0.0001631	-2.25661	-3.51764	0.0004354	0.007208	10094	2	0	37197	10094	10094	9820	9820	1	0	0	274	274	0.0271448	2	7.68194	NC_007122.6	33660363	33697560	6455	2	0	37197	6455	6455	6259	6259	1	0	0	196	196	0.0303641	2	5.69811	NC_007122.6	33660363	33697560	8274.5	4276
col6a3	12599	9657	-8523	-3.21953	-0.0002932	-3.02498	-4.12795	3.66e-05	0.000898	14968	4	0	61983	14966	14968	14957	14959	0.999866	0	0	9	9	0.0006013	1	7.02259	NC_007120.6	24103445	24165428	9758	4	0	61983	9757	9758	9754	9755	0.999897	0	0	3	3	0.0003074	1	5.32952	NC_007120.6	24103445	24165428	12363	5311
col8a1b	1130	979	-839.5	-6.43366	-2.947e-05	-6.13038	-5.31038	1.094e-07	4.886e-06	1209	2	1	21573	1209	1209	1206	1206	1	0	0	3	3	0.002481	2	1.62669	NC_007133.6	28697008	28718581	779	2	1	21573	779	779	779	779	1	0	0	0	0	0	2	1.22281	NC_007133.6	28697008	28718581	994	230
col9a1a	20	16	-17	-6.66667	-5.897e-07	-5.67004	-4.07033	4.695e-05	0.00111	21	1	1	25794	21	21	19	19	1	0	0	2	2	0.0952381	1	0.021434	NC_007122.6	11291868	11317662	19	1	1	25794	19	19	19	19	1	0	0	0	0	0	1	0.0249441	NC_007122.6	11291868	11317662	20	1
colec12	4522	3946	-3532.5	-6.83884	-0.0001246	-6.53256	-7.61883	2.56e-14	2.693e-12	4839	2	2	52603	4839	4839	4811	4811	1	0	0	28	28	0.005786	2	2.66129	NC_007113.6	31399337	31451940	3436	2	2	52603	3435	3436	3419	3420	0.999708	0	0	16	16	0.004657	2	2.20165	NC_007113.6	31399337	31451940	4137.5	893
coro1a	2043	1837	-1360	-5.0118	-4.665e-05	-4.60428	-2.83652	0.004561	0.0470287	2279	1	1	14934	2279	2279	2277	2277	1	0	0	2	2	0.0008776	1	4.43664	NC_007114.6	30795513	30810447	1119	1	1	14934	1119	1119	1119	1119	1	0	0	0	0	0	1	2.53739	NC_007114.6	30795513	30810447	1699	442
coro7	108	75	-69	-2.7037	-2.359e-06	-2.5418	-3.2033	0.001359	0.0182321	132	1	1	20567	97	132	91	126	0.722222	0	0	6	6	0.0454545	1	0.178265	NC_007114.6	12207762	12228329	87	1	1	20567	67	87	65	84	0.77381	0	0	2	3	0.0344828	1	0.138306	NC_007114.6	12207762	12228329	109.5	57
cox19	34	24	25.5	1.94444	1.086e-06	2.12544	4.32348	1.536e-05	0.000418	32	1	0	1740	0	32	0	32	0	0	0	0	0	0	1	0.535141	NC_007135.6	12601082	12602822	22	1	0	1740	0	22	0	22	0	0	0	0	0	0	1	0.428161	NC_007135.6	12601082	12602822	27	49
cpeb1a	79	75	-57	-15.25	-1.993e-06	-14.0093	-3.45389	0.0005526	0.008823	81	3	0	18221	81	81	81	81	1	0	0	0	0	0	2	0.129354	NC_007136.6	5936789	5955010	41	3	0	18221	41	41	39	39	1	0	0	2	2	0.0487805	2	0.0724813	NC_007136.6	5936789	5955010	61	6
cpne2	73	63	-53	-3.12	-1.8e-06	-2.84409	-4.33332	1.469e-05	0.0004029	93	2	1	43315	93	93	91	91	1	0	0	2	2	0.0215054	2	0.0611323	NC_007129.6	17671081	17714396	63	2	1	43315	62	63	62	63	0.984127	0	0	0	0	0	2	0.0492533	NC_007129.6	17671081	17714396	78	30
cpvl	696	577	-448.5	-2.36115	-1.47e-05	-2.14713	-3.06493	0.002177	0.0266546	966	1	1	18103	966	966	940	940	1	0	0	26	26	0.0269151	1	1.51093	NC_007127.6	20690998	20709101	590	1	1	18103	586	590	561	565	0.99292	0	0	25	25	0.0423729	1	1.05689	NC_007127.6	20690998	20709101	778	389
crabp2a	240	228	-178	-10.3684	-6.164e-06	-8.8825	-3.99243	6.54e-05	0.001465	253	1	1	13506	253	253	252	252	1	0	0	1	1	0.003953	1	0.542927	NC_007127.6	14493358	14506864	141	1	1	13506	141	141	138	138	1	0	0	3	3	0.0212766	1	0.346008	NC_007127.6	14493358	14506864	197	13
crb2b	555	429	-471.5	-6.01596	-1.684e-05	-5.9509	-8.05588	7.891e-16	9.429e-14	586	2	1	81913	579	586	565	572	0.987762	0	0	14	14	0.0238908	2	0.203194	NC_007119.6	2767879	2849792	545	2	1	81913	541	545	533	537	0.992551	0	0	8	8	0.0146789	2	0.222001	NC_007119.6	2767879	2849792	565.5	157
crb3a	37	31	-26	-7.5	-9.173e-07	-7.26179	-3.60156	0.0003163	0.005516	38	1	1	27125	34	38	32	36	0.888889	0	0	2	2	0.0526316	1	0.0386189	NC_007114.6	45375694	45402819	22	1	1	27125	22	22	21	21	1	0	0	1	1	0.0454545	1	0.026217	NC_007114.6	45375694	45402819	30	7
cryba1l2	38	29	-25	-3.17391	-8.57e-07	-2.94697	-3.05874	0.002223	0.0270708	45	1	1	12781	45	45	45	45	1	0	0	0	0	0	1	0.102451	NC_007112.6	43720616	43733397	28	1	1	12781	28	28	28	28	1	0	0	0	0	0	1	0.0741868	NC_007112.6	43720616	43733397	36.5	16
crygs2	29	19	-20.5	-2.28125	-7.059e-07	-2.14265	-3.29069	0.0009994	0.014231	33	1	1	4511	29	33	29	33	0.878788	0	0	0	0	0	1	0.212867	NC_007120.6	27922853	27927364	40	1	1	4511	31	40	31	40	0.775	0	0	0	0	0	1	0.300276	NC_007120.6	27922853	27927364	36.5	21
csf1ra	2506	2198	-1678.5	-5.61126	-5.805e-05	-5.25168	-3.02771	0.002464	0.0291468	2716	1	1	31216	2642	2716	2560	2634	0.971906	0	0	82	82	0.0301915	1	2.45531	NC_007125.6	3170822	3202038	1369	1	1	31216	1337	1369	1285	1317	0.975702	0	0	52	52	0.0379839	1	1.4287	NC_007125.6	3170822	3202038	2042.5	518
csf1rb	6617	5070	-4523	-3.78596	-0.0001573	-3.60465	-4.15084	3.313e-05	0.0008228	7467	1	1	36541	7461	7467	7450	7456	0.999195	0	0	11	11	0.001473	1	5.93735	NC_007132.6	43846416	43882957	4826	1	1	36541	4826	4826	4816	4816	1	0	0	10	10	0.002072	1	4.46313	NC_007132.6	43846416	43882957	6146.5	2397
csf2rb	431	386	-291.5	-5.02069	-1.002e-05	-4.61069	-3.04286	0.002343	0.0280862	481	4	0	19998	481	481	457	457	1	0	0	24	24	0.049896	2	0.664962	NC_007114.6	24187398	24207396	247	4	0	19998	247	247	220	220	1	0	0	27	27	0.109312	2	0.372537	NC_007114.6	24187398	24207396	364	95
cspg5a	278	253	-206	-8.77358	-7.223e-06	-8.2711	-4.53697	5.707e-06	0.0001737	292	9	0	68530	291	292	291	292	0.996575	0	0	0	0	0	4	0.123985	NC_007127.6	42418164	42486694	173	9	0	68530	173	173	173	173	1	0	0	0	0	0	4	0.0854868	NC_007127.6	42418164	42486694	232.5	39
cst14b.1	2843	2282	-1924	-3.35352	-6.596e-05	-3.12659	-3.88219	0.0001035	0.002166	3380	2	1	10552	3380	3380	3375	3375	1	0	0	5	5	0.001479	2	9.30693	NC_007116.6	4081464	4092016	2103	2	2	10552	2103	2103	2101	2101	1	0	0	2	2	0.000951	2	6.74256	NC_007116.6	4081464	4092016	2741.5	1098
ctbp2a	676	499	-426.5	-2.35182	-1.42e-05	-2.17426	-3.3095	0.0009346	0.0134605	903	2	1	95780	901	903	895	897	0.99777	0	0	6	6	0.006645	2	0.272512	NC_007128.6	8439762	8535542	581	2	1	95780	580	581	577	578	0.99827	0	0	3	3	0.005164	2	0.204356	NC_007128.6	8439762	8535542	742	404
ctbs	267	266	-187.5	-6.59701	-6.438e-06	-5.92175	-2.84252	0.004476	0.046447	300	2	0	13173	300	300	292	292	1	0	0	8	8	0.0266667	2	0.645009	NC_007122.6	15935802	15948975	142	2	0	13173	142	142	136	136	1	0	0	6	6	0.0422535	2	0.349613	NC_007122.6	15935802	15948975	221	34
ctgfb	277	228	-182	-3.0565	-6.152e-06	-2.80836	-3.19087	0.001418	0.0189032	341	2	1	5491	341	341	324	324	1	0	0	17	17	0.0498534	2	1.71696	NC_007130.6	13940946	13946437	200	2	0	5491	200	200	190	190	1	0	0	10	10	0.05	2	1.17175	NC_007130.6	13940946	13946437	270.5	113
ctns	151	111	-99.5	-2.46324	-3.345e-06	-2.28188	-3.69561	0.0002194	0.004085	199	1	1	12063	199	199	186	186	1	0	0	13	13	0.0653266	1	0.448668	NC_007122.6	6284391	6296454	136	1	1	12063	136	136	116	116	1	0	0	20	20	0.147059	1	0.325639	NC_007122.6	6284391	6296454	167.5	88
ctrb1	1171	1093	947	4.75794	3.954e-05	5.31116	2.81961	0.004808	0.0490064	213	1	1	2547	213	213	212	212	1	0	0	1	1	0.004695	1	2.422	NC_007118.6	34804543	34807090	291	1	1	2547	291	291	291	291	1	0	0	0	0	0	1	3.86899	NC_007118.6	34804543	34807090	252	1014
ctsa	2518	2101	-1704	-3.28571	-5.8e-05	-3.0317	-3.67229	0.0002404	0.004407	3055	1	1	24798	3006	3055	2963	3012	0.983732	0	0	43	43	0.0140753	1	3.53432	NC_007117.6	55386993	55411791	1844	1	1	24798	1754	1844	1731	1821	0.950577	0	0	23	23	0.0124729	1	2.48672	NC_007117.6	55386993	55411791	2449.5	954
ctsba	7253	6589	-5312	-4.08837	-0.0001821	-3.7316	-4.65603	3.224e-06	0.0001048	8641	1	1	7381	8641	8641	8638	8638	1	0	0	3	3	0.0003472	1	34.0538	NC_007128.6	32670391	32677772	5423	1	1	7381	5423	5423	5421	5421	1	0	0	2	2	0.0003688	1	24.8713	NC_007128.6	32670391	32677772	7032	2052
ctsc	7002	6219	-4725	-3.5983	-0.0001602	-3.27994	-3.17329	0.001507	0.0198542	8429	1	1	21519	8429	8429	8266	8266	1	0	0	163	163	0.019338	1	11.1774	NC_007126.6	43682953	43704472	4658	1	1	21519	4657	4658	4570	4571	0.999781	0	0	87	87	0.0186775	1	7.19321	NC_007126.6	43682953	43704472	6543.5	2210
ctsk	5766	5215	-3872	-3.89712	-0.0001314	-3.54095	-2.96478	0.003029	0.0342449	6827	1	1	9556	6825	6827	6782	6784	0.999705	0	0	43	43	0.006299	1	20.6575	NC_007127.6	29558370	29567926	3590	1	1	9556	3590	3590	3558	3558	1	0	0	32	32	0.008914	1	12.6085	NC_007127.6	29558370	29567926	5208.5	1612
ctss2.2	4275	3916	-2884	-6.61636	-9.956e-05	-6.11408	-2.87111	0.00409	0.0433945	4609	2	2	5554	4609	4609	4599	4599	1	0	0	10	10	0.00217	2	24.0949	NC_007127.6	29579872	29585426	2186	2	2	5554	2186	2186	2184	2184	1	0	0	2	2	0.0009149	2	13.3162	NC_007127.6	29579872	29585426	3397.5	693
cx35.4	111	83	-86	-2.34375	-2.886e-06	-2.16194	-6.38758	1.685e-10	1.172e-08	161	1	1	4929	161	161	161	161	1	0	0	0	0	0	1	0.950461	NC_007128.6	24830585	24835514	139	1	1	4929	139	139	139	139	1	0	0	0	0	0	1	0.954969	NC_007128.6	24830585	24835514	150	78
cx50.5	26	18	-18	-2.63636	-6.318e-07	-2.49325	-3.40466	0.0006625	0.010208	25	2	1	4106	25	25	25	25	1	0	0	0	0	0	2	0.177169	NC_007120.6	30618646	30622752	33	2	1	4106	33	33	33	33	1	0	0	0	0	0	2	0.272163	NC_007120.6	30618646	30622752	29	15
cxadr	307	196	-236.5	-2.74539	-8.218e-06	-2.61176	-5.20834	1.905e-07	8.182e-06	387	1	1	62121	384	387	355	358	0.99162	0	0	29	29	0.0749354	1	0.167692	NC_007121.6	27134406	27196527	357	1	1	62121	353	357	315	319	0.987461	0	0	38	38	0.106443	1	0.173894	NC_007121.6	27134406	27196527	372	191
cxcr3.1	118	112	-82.5	-3.5	-2.787e-06	-3.16311	-3.10197	0.001922	0.0241957	148	2	0	18730	146	148	146	148	0.986486	0	0	0	0	0	2	0.229928	NC_007127.6	11962553	11981283	83	2	1	18730	67	83	67	83	0.807229	0	0	0	0	0	2	0.150063	NC_007127.6	11962553	11981283	115.5	36
cxcr3.2	947	890	-656	-5.50859	-2.25e-05	-4.98004	-3.076	0.002098	0.0258571	1064	1	1	7168	1064	1064	1064	1064	1	0	0	0	0	0	1	4.31928	NC_007127.6	11927233	11934401	539	1	1	7168	538	539	537	538	0.998141	0	0	1	1	0.001855	1	2.54166	NC_007127.6	11927233	11934401	801.5	174
cxcr3.3	192	175	-137.5	-2.64671	-4.58e-06	-2.40463	-3.98942	6.624e-05	0.001482	267	2	1	3840	267	267	259	259	1	0	0	8	8	0.0299625	2	1.96262	NC_007127.6	11943657	11947497	175	2	1	3840	175	175	171	171	1	0	0	4	4	0.0228571	2	1.50799	NC_007127.6	11943657	11947497	221	92
cyb5r2	48	44	-44	-2.29412	-1.465e-06	-2.10309	-5.31598	1.061e-07	4.743e-06	80	1	1	10926	80	80	74	74	1	0	0	6	6	0.075	1	0.197078	NC_007136.6	15950214	15961140	76	1	1	10926	76	76	73	73	1	0	0	3	3	0.0394737	1	0.226253	NC_007136.6	15950214	15961140	78	36
cygb1	2262	1840	-1631.5	-6.09844	-5.754e-05	-5.96533	-4.83453	1.335e-06	4.736e-05	2371	1	1	28381	2368	2371	2366	2369	0.998734	0	0	2	2	0.0008435	1	2.42887	NC_007114.6	6753955	6782336	1532	1	1	28381	1531	1532	1521	1522	0.999343	0	0	10	10	0.006527	1	1.81602	NC_007114.6	6753955	6782336	1951.5	531
cyp1c2	512	431	-392	-3.29912	-1.347e-05	-3.04628	-7.67132	1.702e-14	1.823e-12	642	1	1	2189	588	642	587	641	0.915757	0	0	1	1	0.001558	1	8.52079	NC_007128.6	794441	796630	483	1	1	2189	453	483	451	481	0.93763	0	0	2	2	0.004141	1	7.44103	NC_007128.6	794441	796630	562.5	211
cyp24a1	18	12	-12.5	-5.16667	-4.456e-07	-5.21629	-3.06748	0.002159	0.0264739	18	1	1	12414	18	18	17	17	1	0	0	1	1	0.0555556	1	0.0398478	NC_007117.6	55869079	55881493	13	1	1	12414	13	13	13	13	1	0	0	0	0	0	1	0.0354622	NC_007117.6	55869079	55881493	15.5	6
cyp27c1	361	336	-247.5	-8.38806	-8.573e-06	-7.72925	-2.94685	0.00321	0.0359424	382	1	1	13798	382	382	382	382	1	0	0	0	0	0	1	0.805591	NC_007117.6	9332609	9346407	180	1	1	13798	180	180	180	180	1	0	0	0	0	0	1	0.441763	NC_007117.6	9332609	9346407	281	46
cyp2aa11	294	213	-226	-2.74517	-7.779e-06	-2.57282	-7.17806	7.071e-13	6.474e-11	383	3	1	22319	382	383	381	382	0.997382	0	0	1	1	0.002611	3	0.498031	NC_007134.6	42370587	42392906	328	3	1	22319	328	328	326	326	1	0	0	2	2	0.006098	3	0.494625	NC_007134.6	42370587	42392906	355.5	170
cyp4f3	108	81	-70.5	-3.66038	-2.447e-06	-3.47807	-3.22852	0.001244	0.0169394	121	1	1	20582	69	121	68	120	0.566667	0	0	1	1	0.008264	1	0.169653	NC_007123.6	48568287	48588869	73	1	1	20582	36	73	35	72	0.486111	0	0	1	1	0.0136986	1	0.118462	NC_007123.6	48568287	48588869	97	40
cyp4v7	252	178	154	3.75	5.925e-06	3.80155	2.93412	0.003345	0.0371447	19	1	1	15398	19	19	19	19	1	0	0	0	0	0	1	0.0359051	NC_007125.6	29635045	29650443	93	1	1	15398	93	93	92	92	1	0	0	1	1	0.0107527	1	0.202328	NC_007125.6	29635045	29650443	56	271
cyth4a	40	36	-31	-3.58333	-1.069e-06	-3.29184	-4.82908	1.372e-06	4.843e-05	50	1	1	19652	46	50	46	50	0.92	0	0	0	0	0	1	0.0740339	NC_007114.6	29358369	29378021	36	1	1	19652	35	36	34	35	0.971429	0	0	1	1	0.0277778	1	0.0603108	NC_007114.6	29358369	29378021	43	14
cyth4b	365	349	-256.5	-4.82836	-8.763e-06	-4.34939	-3.1623	0.001565	0.0204663	424	2	1	16952	421	424	421	424	0.992925	0	0	0	0	0	2	0.7278	NC_007117.6	370109	387061	223	2	1	16952	222	223	222	223	0.995516	0	0	0	0	0	2	0.445469	NC_007117.6	370109	387061	323.5	75
dapk3	1682	1189	-1049	-2.33376	-3.507e-05	-2.17026	-3.31048	0.0009314	0.0134314	2222	1	1	9734	2221	2222	2112	2113	0.999527	0	0	109	109	0.0490549	1	6.31649	NC_007113.6	37486325	37496059	1449	1	1	9734	1448	1449	1368	1369	0.99927	0	0	80	80	0.0552105	1	4.76262	NC_007113.6	37486325	37496059	1835.5	1033
dclk1a	375	263	-246	-2.82222	-8.453e-06	-2.66531	-3.73089	0.0001908	0.003637	454	5	0	134640	446	454	446	454	0.982379	0	0	0	0	0	3	0.0981181	NC_007121.6	34793459	34928099	308	5	0	134640	304	308	303	307	0.986971	0	0	1	1	0.003247	3	0.0772143	NC_007121.6	34793459	34928099	381	191
ddah1	332	250	-205	-2.29747	-6.763e-06	-2.11221	-2.89909	0.003743	0.0404964	449	1	1	5238	449	449	448	448	1	0	0	1	1	0.002227	1	2.48874	NW_003337169.1	2677	7915	277	1	1	5238	277	277	277	277	1	0	0	0	0	0	1	1.7908	NW_003337169.1	2677	7915	363	199
ddr2a	353	272	-227.5	-3.69231	-7.859e-06	-3.49575	-3.10488	0.001904	0.0239987	397	3	0	69900	397	397	385	385	1	0	0	12	12	0.0302267	1	0.16027	NC_007117.6	34979507	35049407	227	3	0	69900	227	227	217	217	1	0	0	10	10	0.0440529	1	0.105127	NC_007117.6	34979507	35049407	312	125
dfna5a	257	211	-175	-4.125	-6.052e-06	-3.86568	-3.64144	0.0002711	0.004884	290	1	1	16681	290	290	266	266	1	0	0	24	24	0.0827586	1	0.46401	NC_007130.6	20453605	20470286	172	1	1	16681	172	172	163	163	1	0	0	9	9	0.0523256	1	0.330902	NC_007130.6	20453605	20470286	231	79
dgat1b	57	57	-47.5	-3.375	-1.631e-06	-3.08903	-5.78834	7.109e-09	3.897e-07	77	1	1	52278	75	77	74	76	0.973684	0	0	1	1	0.012987	1	0.0423021	NC_007127.6	30990523	31042801	58	1	1	52278	57	58	57	58	0.982759	0	0	0	0	0	1	0.0375701	NC_007127.6	30990523	31042801	67.5	20
dgkzb	68	58	-46	-3.70588	-1.57e-06	-3.38733	-3.1821	0.001462	0.0193687	80	4	1	79209	80	80	79	79	1	0	0	1	1	0.0125	2	0.0290215	NC_007136.6	7660586	7739795	46	4	1	79209	46	46	43	43	1	0	0	3	3	0.0652174	2	0.0183835	NC_007136.6	7660586	7739795	63	22
dhrs3a	1123	896	-807	-4.10983	-2.814e-05	-3.89626	-5.14544	2.669e-07	1.108e-05	1269	1	1	10938	1269	1269	1174	1174	1	0	0	95	95	0.0748621	1	3.12318	NC_007134.6	21737190	21748128	864	1	1	10938	864	864	796	796	1	0	0	68	68	0.0787037	1	2.46439	NC_007134.6	21737190	21748128	1066.5	373
dhrs9	101	51	-72	-2.67442	-2.536e-06	-2.60493	-3.10084	0.00193	0.0242639	119	1	1	30144	119	119	119	119	1	0	0	0	0	0	1	0.114872	NC_007120.6	49008553	49038697	111	1	1	30144	111	111	109	109	1	0	0	2	2	0.018018	1	0.12245	NC_007120.6	49008553	49038697	115	68
dicp1.17	11	8	-9	-7	-3.218e-07	-6.94759	-3.27477	0.001057	0.0149046	10	3	1	21227	9	10	9	10	0.9	0	0	0	0	0	3	0.0137081	NC_007114.6	956929	978156	11	3	1	21227	9	11	9	11	0.818182	0	0	0	0	0	3	0.0175484	NC_007114.6	956929	978156	10.5	3
dicp3.1	453	438	-315.5	-12.4727	-1.094e-05	-11.2839	-2.90286	0.003698	0.0401355	473	1	1	6354	470	473	454	457	0.993435	0	0	16	16	0.0338266	1	2.09284	NC_007127.6	22077441	22083795	213	1	1	6354	212	213	203	204	0.995098	0	0	9	9	0.0422535	1	1.08722	NC_007127.6	22077441	22083795	343	35
dio2	19	12	-15	-2.30435	-5.026e-07	-2.127	-2.93109	0.003378	0.0374306	26	1	1	3371	26	26	26	26	1	0	0	0	0	0	1	0.224431	NC_007128.6	16865448	16868819	27	1	1	3371	27	27	27	27	1	0	0	0	0	0	1	0.27123	NC_007128.6	16865448	16868819	26.5	15
dio3b	57	46	-41.5	-3.24324	-1.426e-06	-2.99446	-4.53661	5.717e-06	0.0001738	70	1	1	903	70	70	67	67	1	0	0	3	3	0.0428571	1	2.15901	NC_007131.6	54014080	54014983	50	1	1	903	50	50	48	48	1	0	0	2	2	0.04	1	1.80006	NC_007131.6	54014080	54014983	60	24
dirc2	642	437	-397	-2.23101	-1.324e-05	-2.07724	-3.27688	0.00105	0.0148332	862	1	1	86140	859	862	846	849	0.996466	0	0	13	13	0.0150812	1	0.286794	NC_007120.6	37557193	37643333	577	1	1	86140	576	577	563	564	0.998227	0	0	13	13	0.0225303	1	0.221721	NC_007120.6	37557193	37643333	719.5	425
dkk3a	27	16	-18.5	-3.46667	-6.555e-07	-3.40673	-2.91876	0.003514	0.0385898	29	1	1	17777	29	29	25	25	1	0	0	4	4	0.137931	1	0.0409213	NC_007118.6	65250424	65268201	23	1	1	17777	23	23	16	16	1	0	0	7	7	0.304348	1	0.0304786	NC_007118.6	65250424	65268201	26	13
dkk3b	795	603	-558.5	-3.7925	-1.949e-05	-3.61924	-4.70723	2.511e-06	8.331e-05	899	1	1	14271	899	899	879	879	1	0	0	20	20	0.0222469	1	1.79226	NC_007136.6	16036174	16050445	618	1	1	14271	618	618	603	603	1	0	0	15	15	0.0242718	1	1.43086	NC_007136.6	16036174	16050445	758.5	296
dlgap1a	12	11	-9	-3.57143	-3.012e-07	-3.12096	-2.91505	0.003556	0.03892	15	6	0	202312	15	15	13	13	1	0	0	2	2	0.133333	4	0.00187	NC_007113.6	29507852	29710164	10	6	0	202312	10	10	10	10	1	0	0	0	0	0	4	0.001674	NC_007113.6	29507852	29710164	12.5	3
dlgap4b	64	41	-43.5	-3.12195	-1.529e-06	-3.01533	-3.53738	0.0004041	0.00678	73	2	1	47573	73	73	73	73	1	0	0	0	0	0	2	0.0446508	NC_007117.6	1693818	1741391	55	2	1	47573	55	55	53	53	1	0	0	2	2	0.0363636	2	0.0377267	NC_007117.6	1693818	1741391	64	32
dnah7	22	20	-21	-2.75	-7.127e-07	-2.52102	-4.095	4.222e-05	0.001013	33	3	1	106624	32	33	32	33	0.969697	0	0	0	0	0	3	0.009006	NC_007120.6	25140065	25246689	33	3	1	106624	33	33	33	33	1	0	0	0	0	0	3	0.0104808	NC_007120.6	25140065	25246689	33	13
dnaja	1010	746	686	2.46581	2.842e-05	2.72252	6.84844	7.466e-12	6.229e-10	600	1	1	9315	600	600	599	599	1	0	0	1	1	0.001667	1	1.87116	NC_007136.6	33833721	33843036	336	1	1	9315	336	336	334	334	1	0	0	2	2	0.005952	1	1.21422	NC_007136.6	33833721	33843036	468	1346
dnal4a	80	49	-57.5	-2.23656	-1.947e-06	-2.09577	-4.01212	6.018e-05	0.001366	111	2	1	6560	111	111	103	103	1	0	0	8	8	0.0720721	2	0.456879	NC_007114.6	24381388	24387948	97	2	1	6560	97	97	87	87	1	0	0	10	10	0.103093	2	0.449106	NC_007114.6	24381388	24387948	104	62
dnase1l3	472	450	-323	-3.30714	-1.083e-05	-2.98161	-2.889	0.003865	0.0415001	601	1	1	10352	601	601	583	583	1	0	0	18	18	0.0299501	1	1.63875	NC_007134.6	19775293	19785645	325	1	1	10352	325	325	311	311	1	0	0	14	14	0.0430769	1	1.01735	NC_007134.6	19775293	19785645	463	151
dnase2	620	520	-473	-4.1745	-1.647e-05	-3.90623	-7.09886	1.258e-12	1.125e-10	719	1	1	17784	718	719	616	617	0.998379	0	0	102	102	0.141864	1	1.00954	NC_007127.6	45371013	45388797	525	1	1	17784	525	525	451	451	1	0	0	74	74	0.140952	1	0.858777	NC_007127.6	45371013	45388797	622	199
dnm1a	36	26	-24	-2.26316	-7.986e-07	-2.08269	-3.21321	0.001313	0.0177155	50	13	0	144880	47	50	47	50	0.94	0	0	0	0	0	4	0.0100422	NC_007116.6	1223569	1368449	36	13	0	144880	36	36	36	36	1	0	0	0	0	0	4	0.008414	NC_007116.6	1223569	1368449	43	24
dock11	677	596	-483.5	-3.5248	-1.648e-05	-3.22064	-4.32551	1.522e-05	0.0004147	828	2	1	152593	828	828	826	826	1	0	0	2	2	0.002415	2	0.157512	NC_007118.6	18927546	19080139	522	2	1	152593	522	522	522	522	1	0	0	0	0	0	2	0.115843	NC_007118.6	18927546	19080139	675	232
dok6	29	18	-22.5	-2.36364	-7.612e-07	-2.19901	-3.3389	0.0008411	0.0123961	40	2	1	170382	35	40	34	39	0.871795	0	0	1	1	0.025	2	0.006661	NC_007135.6	14792785	14963167	38	2	1	170382	37	38	37	38	0.973684	0	0	0	0	0	2	0.007553	NC_007135.6	14792785	14963167	39	22
dpp3	658	524	-461	-2.18814	-1.513e-05	-2.00195	-5.50926	3.603e-08	1.76e-06	979	1	1	13980	979	979	979	979	1	0	0	0	0	0	1	2.03771	NC_007132.6	27303994	27317974	719	1	1	13980	719	719	717	717	1	0	0	2	2	0.002782	1	1.73678	NC_007132.6	27303994	27317974	849	455
dpp7	1860	1470	-1206.5	-2.59801	-4.038e-05	-2.39223	-3.40712	0.0006565	0.0101424	2420	2	2	17362	2203	2420	2195	2412	0.910033	0	0	8	8	0.003306	2	4.04245	NC_007116.6	28559757	28577119	1503	2	2	17362	1259	1503	1255	1498	0.837784	0	0	4	5	0.003327	2	2.92177	NC_007116.6	28559757	28577119	1961.5	950
dpt	913	717	-673.5	-2.27557	-2.239e-05	-2.09186	-8.30905	9.647e-17	1.225e-14	1343	1	1	11487	1343	1343	1294	1294	1	0	0	49	49	0.0364855	1	3.27789	NC_007117.6	29193575	29205062	1060	1	1	11487	1060	1060	983	983	1	0	0	77	77	0.0726415	1	2.89788	NC_007117.6	29193575	29205062	1201.5	626
dpysl5a	80	77	-59.5	-18	-2.086e-06	-16.3271	-3.87403	0.0001071	0.002234	82	1	1	37048	73	82	73	82	0.890244	0	0	0	0	0	1	0.0644045	NC_007128.6	36952016	36989064	44	1	1	37048	40	44	40	44	0.909091	0	0	0	0	0	1	0.0402181	NC_007128.6	36952016	36989064	63	5
dusp23a	28	25	-23.5	-3.47368	-7.937e-07	-3.05476	-4.71067	2.469e-06	8.21e-05	36	1	1	4947	36	36	35	35	1	0	0	1	1	0.0277778	1	0.20587	NC_007131.6	43216386	43221333	30	1	1	4947	30	30	29	29	1	0	0	1	1	0.0333333	1	0.198513	NC_007131.6	43216386	43221333	33	8
e2f3	256	169	-170.5	-2.24908	-5.744e-06	-2.10308	-4.21535	2.494e-05	0.0006397	349	1	1	20073	347	349	347	349	0.994269	0	0	0	0	0	1	0.505918	NC_007130.6	29687161	29707234	265	1	1	20073	264	265	264	265	0.996226	0	0	0	0	0	1	0.447061	NC_007130.6	29687161	29707234	307	180
edem1	837	692	-581.5	-2.70278	-1.953e-05	-2.47726	-4.48366	7.337e-06	0.0002167	1106	1	1	16426	1100	1106	1070	1076	0.994424	0	0	30	30	0.0271248	1	1.90611	NC_007117.6	42935220	42951646	740	1	1	16426	738	740	721	723	0.997234	0	0	17	17	0.022973	1	1.49053	NC_007117.6	42935220	42951646	923	414
edil3a	1528	1149	-1026	-2.97118	-3.515e-05	-2.7849	-4.10438	4.054e-05	0.0009796	1859	3	0	324066	1829	1859	1808	1838	0.983678	0	0	21	21	0.0112964	2	0.165036	NC_007116.6	46058827	46382893	1234	3	0	324066	1222	1234	1203	1215	0.990123	0	0	19	19	0.0153971	2	0.126963	NC_007116.6	46058827	46382893	1546.5	710
edn1	440	409	-384.5	-7.35537	-1.344e-05	-6.40896	-11.6823	1.57e-31	2.688e-29	485	1	1	4973	485	485	467	467	1	0	0	18	18	0.0371134	1	2.73254	NC_007130.6	3435531	3440504	405	1	1	4973	405	405	397	397	1	0	0	8	8	0.0197531	1	2.70337	NC_007130.6	3435531	3440504	445	45
ednrab	76	61	54	2.04854	2.411e-06	2.2911	5.12987	2.899e-07	1.193e-05	44	2	0	11475	0	44	0	44	0	0	0	0	0	0	2	0.111575	NC_007134.6	45958859	45970334	59	2	0	11475	0	59	0	59	0	0	0	0	0	0	2	0.174114	NC_007134.6	45958859	45970334	51.5	91
efcab1	10	9	-7.5	-16	-2.631e-07	-14.4734	-3.54484	0.0003929	0.006633	10	1	1	3674	10	10	10	10	1	0	0	0	0	0	1	0.0792006	NC_007130.6	40595520	40599194	6	1	1	3674	6	6	6	6	1	0	0	0	0	0	1	0.0553026	NC_007130.6	40595520	40599194	8	1
eif5a2	6452	5772	-4275.5	-2.68925	-0.0001412	-2.42902	-2.96269	0.00305	0.034453	8643	1	1	5756	8643	8643	8495	8495	1	0	0	148	148	0.0171237	1	42.9447	NC_007113.6	26183637	26189393	4970	1	1	5756	4970	4970	4856	4856	1	0	0	114	114	0.0229376	1	28.5688	NC_007113.6	26183637	26189393	6806.5	2871
elnb	1573	1240	-1152.5	-2.58202	-3.894e-05	-2.38545	-7.45998	8.653e-14	8.633e-12	2135	8	0	40856	2133	2135	2085	2087	0.999042	0	0	48	48	0.0224824	2	1.48639	NC_007132.6	40816449	40857305	1627	8	0	40856	1625	1627	1598	1600	0.99875	0	0	27	27	0.016595	2	1.32617	NC_007132.6	40816449	40857305	1881	895
elovl6	102	93	-72.5	-3.95918	-2.48e-06	-3.60966	-3.62251	0.0002918	0.005179	122	1	1	21309	122	122	118	118	1	0	0	4	4	0.0327869	1	0.161134	NC_007125.6	35906411	35927720	72	1	1	21309	72	72	64	64	1	0	0	8	8	0.111111	1	0.101707	NC_007125.6	35906411	35927720	97	29
eml4	1054	756	-645	-2.43973	-2.162e-05	-2.2698	-2.94165	0.003265	0.0363967	1353	1	1	77171	1351	1353	1348	1350	0.998519	0	0	3	3	0.002217	1	0.509034	NC_007124.6	2790960	2868131	833	1	1	77171	833	833	827	827	1	0	0	6	6	0.007203	1	0.362898	NC_007124.6	2790960	2868131	1093	597
emp1	23	18	-16.5	-4	-5.76e-07	-3.73249	-3.7929	0.0001489	0.002946	26	8	0	7645	26	26	26	26	1	0	0	0	0	0	5	0.0989608	NC_007112.6	44631024	44638669	18	8	0	7645	18	18	16	16	1	0	0	2	2	0.111111	5	0.0708722	NC_007112.6	44631024	44638669	22	8
endouc	564	469	-445	-3.493	-1.541e-05	-3.24609	-9.55033	1.293e-21	1.873e-19	695	1	1	8129	695	695	693	693	1	0	0	2	2	0.002878	1	2.48064	NC_007129.6	15490805	15498934	552	1	1	8129	552	552	551	551	1	0	0	1	1	0.001812	1	2.29534	NC_007129.6	15490805	15498934	623.5	226
enox1	28	24	-22	-2.29412	-7.511e-07	-2.13153	-3.85587	0.0001153	0.002378	35	2	1	259400	35	35	35	35	1	0	0	0	0	0	2	0.003926	NC_007120.6	18301877	18561277	43	2	1	259400	40	43	40	43	0.930233	0	0	0	0	0	2	0.005613	NC_007120.6	18301877	18561277	39	19
epn3b	27	23	-21.5	-6.375	-7.553e-07	-5.92914	-5.19108	2.091e-07	8.87e-06	29	1	1	21531	29	29	29	29	1	0	0	0	0	0	1	0.0391923	NC_007112.6	56604902	56626433	22	1	1	21531	22	22	22	22	1	0	0	0	0	0	1	0.0346013	NC_007112.6	56604902	56626433	25.5	6
erich3	822	706	680	4.43434	2.731e-05	4.91415	15.3764	0	0	256	5	0	22058	256	256	255	255	1	0	0	1	1	0.003906	3	0.336389	NC_007119.6	17897761	17919819	140	5	0	22058	140	140	140	140	1	0	0	0	0	0	3	0.214929	NC_007119.6	17897761	17919819	198	962
esyt1a	439	354	-295.5	-3.00339	-1.003e-05	-2.77449	-3.75742	0.0001717	0.00332	544	1	1	39043	538	544	518	524	0.98855	0	0	20	20	0.0367647	1	0.390531	NC_007134.6	25381090	25420133	342	1	1	39043	342	342	320	320	1	0	0	22	22	0.0643275	1	0.277549	NC_007134.6	25381090	25420133	443	190
esyt3	54	45	-43	-4.44	-1.535e-06	-4.19643	-6.54952	5.772e-11	4.268e-09	49	1	1	23177	49	49	46	46	1	0	0	3	3	0.0612245	1	0.0577521	NC_007120.6	23972986	23996163	62	1	1	23177	62	62	59	59	1	0	0	3	3	0.0483871	1	0.0862042	NC_007120.6	23972986	23996163	55.5	17
f13a1b	1735	1433	-1236	-4	-4.281e-05	-3.74732	-4.77449	1.802e-06	6.19e-05	1996	1	1	44406	1974	1996	1974	1996	0.988978	0	0	0	0	0	1	1.30794	NC_007118.6	8024815	8069221	1300	1	1	44406	1287	1300	1287	1300	0.99	0	0	0	0	0	1	0.991369	NC_007118.6	8024815	8069221	1648	563
fam171b	45	43	-32	-5.57143	-1.093e-06	-4.84637	-3.08319	0.002048	0.0253837	51	1	1	15727	49	51	48	50	0.96	0	0	1	1	0.0196078	1	0.0925106	NC_007117.6	11528916	11544643	27	1	1	15727	27	27	27	27	1	0	0	0	0	0	1	0.0581368	NC_007117.6	11528916	11544643	39	6
fam213ab	58	50	46.5	2.86	1.897e-06	3.11978	7.1429	9.139e-13	8.313e-11	29	1	1	3933	29	29	27	27	1	0	0	2	2	0.0689655	1	0.199759	NC_007123.6	47907976	47911909	21	1	1	3933	21	21	17	17	1	0	0	4	4	0.190476	1	0.146372	NC_007123.6	47907976	47911909	25	79
fam26f	232	210	-160.5	-5.72059	-5.54e-06	-5.25185	-3.26177	0.001107	0.015451	255	1	1	6763	255	255	254	254	1	0	0	1	1	0.003922	1	1.09285	NC_007127.6	32272633	32279396	134	1	1	6763	134	134	133	133	1	0	0	1	1	0.007463	1	0.665956	NC_007127.6	32272633	32279396	194.5	45
fam46aa	49	41	-34	-4.09091	-1.173e-06	-3.77308	-3.52639	0.0004213	0.007024	56	1	1	9261	56	56	56	56	1	0	0	0	0	0	1	0.175953	NC_007127.6	5079052	5088313	34	1	1	9261	34	34	34	34	1	0	0	0	0	0	1	0.124324	NC_007127.6	5079052	5088313	45	15
fam49ba	276	232	-188.5	-3.5473	-6.443e-06	-3.27059	-3.63969	0.000273	0.004911	328	2	0	47016	328	328	328	328	1	0	0	0	0	0	1	0.203	NC_007113.6	32232053	32279069	197	2	0	47016	197	197	197	197	1	0	0	0	0	0	1	0.141891	NC_007113.6	32232053	32279069	262.5	96
fam49bb	236	222	-160	-2.56863	-5.269e-06	-2.32287	-2.88141	0.003959	0.0423091	331	1	1	103942	327	331	313	317	0.987382	0	0	14	14	0.0422961	1	0.0887433	NC_007135.6	10653011	10756953	193	1	1	103942	189	193	179	183	0.978142	0	0	10	10	0.0518135	1	0.0596202	NC_007135.6	10653011	10756953	262	109
fam83b	48	32	-39.5	-2.41071	-1.336e-06	-2.23604	-4.40144	1.075e-05	0.0003061	68	2	0	37677	66	68	62	64	0.96875	0	0	4	4	0.0588235	1	0.0494278	NC_007124.6	1943465	1981142	67	2	0	37677	66	67	64	65	0.984615	0	0	2	2	0.0298507	1	0.0584212	NC_007124.6	1943465	1981142	67.5	36
fam83hb	737	565	-532.5	-2.7459	-1.816e-05	-2.55426	-6.26526	3.722e-10	2.452e-08	956	2	1	28225	954	956	944	946	0.997886	0	0	10	10	0.0104603	2	0.975269	NC_007130.6	44015788	44044013	719	2	1	28225	717	719	712	714	0.997199	0	0	5	5	0.006954	2	0.856639	NC_007130.6	44015788	44044013	837.5	391
fancb	11	9	-7.5	-4.75	-2.653e-07	-4.57879	-2.87828	0.003999	0.0425985	12	1	1	6173	12	12	12	12	1	0	0	0	0	0	1	0.0565656	NC_007120.6	55323132	55329305	7	1	1	6173	7	7	6	6	1	0	0	1	1	0.142857	1	0.0329146	NC_007120.6	55323132	55329305	9.5	3
fancg	59	45	-42	-2.61538	-1.423e-06	-2.414	-4.31494	1.596e-05	0.000432	78	1	1	12722	78	78	74	74	1	0	0	4	4	0.0512821	1	0.169256	NC_007116.6	40896440	40909162	58	1	1	12722	58	58	54	54	1	0	0	4	4	0.0689655	1	0.143738	NC_007116.6	40896440	40909162	68	33
fap	76	71	-57.5	-13.7778	-2.007e-06	-11.6715	-4.40897	1.039e-05	0.0002968	78	1	1	36322	43	78	43	78	0.551282	0	0	0	0	0	1	0.0624874	NC_007120.6	51693830	51730152	46	1	1	36322	24	46	24	46	0.521739	0	0	0	0	0	1	0.0428866	NC_007120.6	51693830	51730152	62	2
fbln5	452	300	-369.5	-2.2568	-1.245e-05	-2.10122	-7.37379	1.659e-13	1.605e-11	670	2	1	15415	670	670	669	669	1	0	0	1	1	0.001493	2	1.26284	NC_007124.6	33024977	33040392	657	2	1	15415	657	657	656	656	1	0	0	1	1	0.001522	2	1.4411	NC_007124.6	33024977	33040392	663.5	370
fbn2b	521	378	-344.5	-2.31238	-1.151e-05	-2.14236	-4.22983	2.339e-05	0.0006032	712	1	1	188591	604	712	588	696	0.844828	0	0	16	16	0.0224719	1	0.107388	NC_007133.6	4071518	4260109	502	1	1	188591	450	502	419	471	0.889597	0	0	31	31	0.061753	1	0.0845733	NC_007133.6	4071518	4260109	607	334
fcf1_1	91	78	-72	-2.21008	-2.377e-06	-2.02305	-6.6022	4.051e-11	3.054e-09	144	1	1	3295	143	144	138	139	0.992806	0	0	5	5	0.0347222	1	1.22751	NC_007122.6	9539434	9542729	119	1	1	3295	118	119	118	119	0.991597	0	0	0	0	0	1	1.223	NC_007122.6	9539434	9542729	131.5	66
fgf11a	260	219	175.5	5.22892	6.86e-06	5.75909	4.33816	1.437e-05	0.0003962	62	2	1	128524	61	62	59	60	0.983333	0	0	2	2	0.0322581	2	0.0135842	NC_007118.6	22127066	22255590	21	2	1	128524	21	21	20	20	1	0	0	1	1	0.047619	2	0.00527	NC_007118.6	22127066	22255590	41.5	281
fgf24	28	23	-21	-3.21053	-7.459e-07	-3.04671	-4.55748	5.177e-06	0.0001596	26	2	1	39904	26	26	26	26	1	0	0	0	0	0	2	0.0189594	NC_007125.6	5200093	5239997	35	2	1	39904	35	35	35	35	1	0	0	0	0	0	2	0.029702	NC_007125.6	5200093	5239997	30.5	12
fgfr1a	184	145	-133.5	-3.10236	-4.587e-06	-2.8857	-5.34713	8.936e-08	4.073e-06	228	5	1	91140	226	228	225	227	0.991189	0	0	1	1	0.004386	3	0.0724743	NC_007119.6	51446827	51537967	166	5	1	91140	165	166	159	160	0.99375	0	0	6	6	0.0361446	3	0.059449	NC_007119.6	51446827	51537967	197	83
fgl1	11	10	-8	-6.33333	-2.825e-07	-5.95883	-3.13569	0.001715	0.0220832	12	1	1	4667	12	12	10	10	1	0	0	2	2	0.166667	1	0.062349	NC_007125.6	29938916	29943583	7	1	1	4667	7	7	7	7	1	0	0	0	0	0	1	0.0507918	NC_007125.6	29938916	29943583	9.5	2
fhdc4	17	16	-13.5	-6.4	-4.711e-07	-5.86876	-4.27277	1.931e-05	0.0005103	19	1	1	19064	19	19	19	19	1	0	0	0	0	0	1	0.0290006	NC_007126.6	32410837	32429901	13	1	1	19064	13	13	10	10	1	0	0	3	3	0.230769	1	0.0177631	NC_007126.6	32410837	32429901	16	3
fhl3a	1266	1054	-845.5	-3.70128	-2.897e-05	-3.43646	-3.36882	0.0007549	0.0113432	1473	1	1	81006	1449	1473	1448	1472	0.983696	0	0	1	1	0.0006789	1	0.528759	NC_007127.6	33701799	33782805	844	1	1	81006	829	844	828	843	0.982206	0	0	1	1	0.001185	1	0.352406	NC_007127.6	33701799	33782805	1158.5	419
fhl3b	810	673	-542.5	-3.67901	-1.859e-05	-3.41525	-3.4178	0.0006313	0.009814	944	2	1	28888	944	944	944	944	1	0	0	0	0	0	2	0.950872	NC_007130.6	4158667	4187555	546	2	1	28888	546	546	546	546	1	0	0	0	0	0	2	0.640042	NC_007130.6	4158667	4187555	745	271
fip1l1a	21	12	-15.5	-3.06667	-5.446e-07	-2.95373	-2.85091	0.004359	0.0454957	24	2	0	56303	24	24	24	24	1	0	0	0	0	0	1	0.0124036	NC_007131.6	22842773	22899076	22	2	0	56303	22	22	21	21	1	0	0	1	1	0.0454545	1	0.0126305	NC_007131.6	22842773	22899076	23	12
fjx1	56	55	-46	-6.41176	-1.612e-06	-5.85673	-5.94081	2.836e-09	1.666e-07	64	1	1	1731	64	64	64	64	1	0	0	0	0	0	1	1.07585	NC_007118.6	49526399	49528130	45	1	1	1731	45	45	44	44	1	0	0	1	1	0.0222222	1	0.860774	NC_007118.6	49526399	49528130	54.5	8
fkbp1ab	163	132	-105.5	-2.86726	-3.549e-06	-2.63068	-3.0264	0.002475	0.0292199	204	1	1	3878	204	204	149	149	1	0	0	55	55	0.269608	1	1.11801	NC_007134.6	16762076	16765954	120	1	1	3878	120	120	71	71	1	0	0	49	49	0.408333	1	0.619989	NC_007134.6	16762076	16765954	162	72
flna	10053	8003	-6908	-2.43498	-0.0002302	-2.23775	-4.8974	9.711e-07	3.55e-05	13842	3	0	55060	13842	13842	13829	13829	1	0	0	13	13	0.0009392	1	7.30839	NC_007134.6	19827620	19882680	9602	3	0	55060	9602	9602	9586	9586	1	0	0	16	16	0.001666	1	5.89569	NC_007134.6	19827620	19882680	11722	5839
flnb	2300	1494	-1727	-2.92961	-6.043e-05	-2.8079	-5.37039	7.857e-08	3.628e-06	2792	1	1	45944	2792	2792	2750	2750	1	0	0	42	42	0.015043	1	1.74169	NC_007134.6	19680455	19726399	2452	1	1	45944	2452	2452	2411	2411	1	0	0	41	41	0.016721	1	1.77706	NC_007134.6	19680455	19726399	2622	1298
fmnl1a	591	547	-411	-4.73636	-1.406e-05	-4.29038	-3.25398	0.001138	0.0157871	679	1	1	35179	675	679	649	653	0.993874	0	0	26	26	0.0382916	1	0.540128	NC_007114.6	37055882	37091061	363	1	1	35179	360	363	346	349	0.991404	0	0	14	14	0.0385675	1	0.335951	NC_007114.6	37055882	37091061	521	132
fn1b	66785	55950	-47541	-4.78285	-0.001656	-4.51872	-4.53243	5.831e-06	0.0001769	73935	3	1	38959	73935	73935	73901	73901	1	0	0	34	34	0.0004599	3	55.1963	NC_007112.6	4806327	4845286	46282	3	1	38959	46282	46282	46272	46272	1	0	0	10	10	0.0002161	3	40.2202	NC_007112.6	4806327	4845286	60108.5	17985
fnbp1l	1011	701	-610.5	-2.31573	-2.039e-05	-2.15655	-2.90311	0.003695	0.0401129	1320	4	1	94644	1320	1320	1318	1318	1	0	0	2	2	0.001515	3	0.405219	NC_007119.6	14949281	15043925	829	4	1	94644	829	829	829	829	1	0	0	0	0	0	3	0.296616	NC_007119.6	14949281	15043925	1074.5	619
fndc1	514	329	-352	-2.50107	-1.211e-05	-2.36987	-4.42925	9.456e-06	0.0002725	656	1	1	64774	656	656	655	655	1	0	0	1	1	0.001524	1	0.294244	NC_007131.6	31099643	31164417	517	1	1	64774	516	517	516	517	0.998066	0	0	0	0	0	1	0.270286	NC_007131.6	31099643	31164417	586.5	327
fosl1b	26	22	-23.5	-3.35	-8.122e-07	-3.09828	-4.76189	1.918e-06	6.563e-05	34	1	1	4581	34	34	34	34	1	0	0	0	0	0	1	0.215966	NC_007132.6	25577818	25582399	33	1	1	4581	33	33	33	33	1	0	0	0	0	0	1	0.243942	NC_007132.6	25577818	25582399	33.5	12
foxl1	13	13	-12.5	-3.5	-4.312e-07	-3.20857	-3.51791	0.000435	0.007203	18	1	1	1863	18	18	18	18	1	0	0	0	0	0	1	0.281143	NC_007129.6	17494490	17496353	17	1	1	1863	17	17	17	17	1	0	0	0	0	0	1	0.309008	NC_007129.6	17494490	17496353	17.5	5
foxo4	77	67	64.5	2.6125	2.627e-06	2.80705	8.09525	6.661e-16	8.05e-14	35	1	0	9386	0	35	0	35	0	0	0	0	0	0	1	0.108506	NC_007125.6	30568226	30577612	45	1	0	9386	0	45	0	45	0	0	0	0	0	0	1	0.162355	NC_007125.6	30568226	30577612	40	112
foxp3a	16	14	-13.5	-3.25	-4.646e-07	-2.99141	-3.55652	0.0003758	0.006397	21	4	0	18787	18	21	18	21	0.857143	0	0	0	0	0	3	0.0325259	NC_007119.6	25696645	25715432	18	4	0	18787	16	18	16	18	0.888889	0	0	0	0	0	3	0.0324451	NC_007119.6	25696645	25715432	19.5	7
foxp4	1040	862	-733	-3.26235	-2.505e-05	-3.01575	-4.64604	3.384e-06	0.0001093	1275	2	1	183093	1266	1275	1233	1242	0.992754	0	0	33	33	0.0258824	2	0.197386	NC_007122.6	21749711	21932804	839	2	1	183093	836	839	814	817	0.996328	0	0	22	22	0.0262217	2	0.151107	NC_007122.6	21749711	21932804	1057	413
fpr1	153	114	-100	-2.18343	-3.29e-06	-2.00598	-3.63068	0.0002827	0.005054	218	1	1	3173	218	218	218	218	1	0	0	0	0	0	1	1.99919	NC_007127.6	25056506	25059679	151	1	1	3173	151	151	150	150	1	0	0	1	1	0.006623	1	1.60086	NC_007127.6	25056506	25059679	184.5	104
frmpd1b	99	78	-65.5	-2.24762	-2.151e-06	-2.05248	-3.42181	0.0006221	0.009697	141	1	1	79787	141	141	140	140	1	0	0	1	1	0.007092	1	0.0510579	NC_007125.6	4086618	4166405	95	1	1	79787	95	95	94	94	1	0	0	1	1	0.0105263	1	0.039896	NC_007125.6	4086618	4166405	118	63
fstl1b	19961	15880	-13266	-2.35901	-0.000439	-2.16336	-4.03401	5.483e-05	0.001267	27682	2	2	106657	27672	27682	27661	27671	0.999639	0	0	11	11	0.0003974	2	7.54923	NC_007120.6	9757455	9864112	18373	2	2	106657	18362	18373	18356	18367	0.999401	0	0	6	6	0.0003266	2	5.83153	NC_007120.6	9757455	9864112	23027.5	11802
ftcd	9	9	-8	-9	-2.823e-07	-8.22829	-3.49319	0.0004773	0.007801	10	1	1	15656	10	10	10	10	1	0	0	0	0	0	1	0.018586	NC_007133.6	12746098	12761754	8	1	1	15656	8	8	8	8	1	0	0	0	0	0	1	0.0173038	NC_007133.6	12746098	12761754	9	1
ftr13	63	58	-45.5	-2.85714	-1.53e-06	-2.59939	-3.6281	0.0002855	0.005096	85	1	1	3368	85	85	85	85	1	0	0	0	0	0	1	0.734369	NC_007113.6	43278240	43281608	55	1	1	3368	55	55	54	54	1	0	0	1	1	0.0181818	1	0.542944	NC_007113.6	43278240	43281608	70	22
ftr52p	66	52	-48.5	-2.73214	-1.648e-06	-2.51742	-4.91653	8.809e-07	3.243e-05	87	0	0	12408	86	87	0	0	NaN	0	0	86	87	1	0	0.204026	NC_007120.6	3147696	3160104	66	0	0	12408	64	66	0	0	NaN	0	0	64	66	1	0	0.180126	NC_007120.6	3147696	3160104	76.5	35
ftr63	82	66	-71	-4.22727	-2.489e-06	-3.96157	-7.40043	1.357e-13	1.332e-11	96	1	1	4346	96	96	94	94	1	0	0	2	2	0.0208333	1	0.629369	NC_007131.6	6164602	6168948	90	1	1	4346	89	90	86	87	0.988506	0	0	3	3	0.0333333	1	0.677896	NC_007131.6	6164602	6168948	93	30
ftr85	69	54	-53.5	-4.45161	-1.887e-06	-4.24125	-5.98999	2.099e-09	1.266e-07	77	1	1	20506	75	77	72	74	0.972973	0	0	3	3	0.038961	1	0.105007	NC_007131.6	7094280	7114786	61	1	1	20506	61	61	55	55	1	0	0	6	6	0.0983607	1	0.090827	NC_007131.6	7094280	7114786	69	23
ftr95	52	46	-40.5	-2.26562	-1.345e-06	-2.07644	-4.89675	9.744e-07	3.557e-05	81	1	1	4259	32	81	32	80	0.4	0	0	0	1	0.0123457	1	0.546575	NC_007113.6	59077322	59081581	64	1	1	4259	28	64	27	63	0.428571	0	0	1	1	0.015625	1	0.500918	NC_007113.6	59077322	59081581	72.5	35
fuca1.1	568	495	-417	-3.41739	-1.424e-05	-3.13018	-5.27077	1.359e-07	5.998e-06	704	1	1	4840	697	704	657	664	0.989458	0	0	40	40	0.0568182	1	3.992	NC_007130.6	32908298	32913138	475	1	1	4840	475	475	447	447	1	0	0	28	28	0.0589474	1	3.12749	NC_007130.6	32908298	32913138	589.5	209
fuca2	2404	1827	-1584	-2.43543	-5.296e-05	-2.25021	-4.02078	5.8e-05	0.001325	3219	2	1	23967	3180	3219	3180	3219	0.987884	0	0	0	0	0	2	3.90818	NC_007128.6	6280817	6304784	2156	2	1	23967	2118	2156	2117	2155	0.982367	0	0	1	1	0.0004638	2	3.04486	NC_007128.6	6280817	6304784	2687.5	1392
fut7	199	197	-140.5	-8.80556	-4.852e-06	-7.90268	-2.92509	0.003444	0.0380405	216	1	1	4558	216	216	205	205	1	0	0	11	11	0.0509259	1	1.30872	NC_007132.6	13580160	13584718	101	1	1	4558	101	101	95	95	1	0	0	6	6	0.0594059	1	0.705802	NC_007132.6	13580160	13584718	158.5	17
fut9b	75	69	-58	-4.86667	-2.018e-06	-4.47501	-5.27458	1.331e-07	5.881e-06	87	3	1	105486	53	87	53	87	0.609195	0	0	0	0	0	3	0.0239989	NC_007119.6	3249002	3354488	59	3	1	105486	28	59	27	58	0.465517	0	0	1	1	0.0169492	3	0.0186194	NC_007119.6	3249002	3354488	73	18
fynb	274	204	-198.5	-2.32333	-6.655e-06	-2.1483	-6.22778	4.731e-10	3.063e-08	389	4	0	67996	385	389	366	370	0.989189	0	0	19	19	0.0488432	3	0.158338	NC_007131.6	340307	408303	308	4	0	67996	302	308	288	294	0.979592	0	0	14	14	0.0454545	3	0.146419	NC_007131.6	340307	408303	348.5	185
fzd9a	480	422	-373.5	-3.64894	-1.286e-05	-3.35023	-7.69775	1.385e-14	1.498e-12	592	1	1	2646	335	592	334	591	0.565144	0	0	1	1	0.001689	1	6.49928	NC_007116.6	55355261	55357907	437	1	1	2646	230	437	227	434	0.523041	0	0	3	3	0.006865	1	5.55435	NC_007116.6	55355261	55357907	514.5	170
g2e3	59	55	-42	-2.90909	-1.411e-06	-2.64265	-3.30967	0.0009341	0.0134588	79	1	1	12872	79	79	79	79	1	0	0	0	0	0	1	0.178586	NC_007128.6	28781765	28794637	49	1	1	12872	49	49	49	49	1	0	0	0	0	0	1	0.128909	NC_007128.6	28781765	28794637	64	24
g6pd	962	727	-632.5	-3.01113	-2.164e-05	-2.8208	-3.6482	0.0002641	0.004774	1159	7	1	29875	1159	1159	1159	1159	1	0	0	0	0	0	5	1.12887	NC_007134.6	14088842	14118717	735	7	1	29875	735	735	732	732	1	0	0	3	3	0.004082	5	0.82973	NC_007134.6	14088842	14118717	947	432
gal3st2	186	151	-143.5	-3.95876	-5.012e-06	-3.71725	-6.91654	4.628e-12	3.971e-10	217	2	1	14497	217	217	201	201	1	0	0	16	16	0.0737327	2	0.403446	NC_007126.6	40424114	40438611	167	2	1	14497	167	167	163	163	1	0	0	4	4	0.0239521	2	0.380753	NC_007126.6	40424114	40438611	192	66
gale	180	163	-121	-4.61194	-4.133e-06	-4.18534	-2.87797	0.004002	0.0425985	205	2	1	10607	204	205	204	205	0.995122	0	0	0	0	0	2	0.562378	NC_007128.6	24861920	24872527	104	2	1	10607	104	104	104	104	1	0	0	0	0	0	2	0.332028	NC_007128.6	24861920	24872527	154.5	42
galk1	166	128	-119.5	-3.65556	-4.163e-06	-3.45532	-4.95901	7.085e-07	2.678e-05	192	1	1	15217	192	192	188	188	1	0	0	4	4	0.0208333	1	0.359498	NC_007123.6	33689137	33704354	137	1	1	15217	135	137	135	137	0.985401	0	0	0	0	0	1	0.304877	NC_007123.6	33689137	33704354	164.5	64
galnt12	203	121	-130	-2.21495	-4.414e-06	-2.09132	-3.44066	0.0005803	0.009186	269	1	1	30578	269	269	262	262	1	0	0	7	7	0.0260223	1	0.249321	NC_007130.6	34642470	34673048	205	1	1	30578	205	205	195	195	1	0	0	10	10	0.0487805	1	0.215953	NC_007130.6	34642470	34673048	237	148
galnt6	71	67	-52.5	-3.5	-1.789e-06	-3.18109	-3.91102	9.191e-05	0.001954	90	1	1	21009	90	90	87	87	1	0	0	3	3	0.0333333	1	0.120498	NC_007134.6	26837059	26858068	57	1	1	21009	57	57	52	52	1	0	0	5	5	0.0877193	1	0.0838169	NC_007134.6	26837059	26858068	73.5	23
gas1a	1424	1178	-1073	-2.73625	-3.633e-05	-2.51682	-8.33543	7.722e-17	9.838e-15	1919	1	1	2590	1919	1919	1843	1843	1	0	0	76	76	0.039604	1	20.7058	NC_007116.6	43894062	43896652	1463	1	1	2590	1463	1463	1389	1389	1	0	0	74	74	0.050581	1	18.1608	NC_007116.6	43894062	43896652	1691	741
gas2	60	53	-53.5	-3.37778	-1.844e-06	-3.10451	-7.187	6.623e-13	6.103e-11	79	2	1	47217	74	79	70	75	0.933333	0	0	4	4	0.0506329	2	0.04622	NC_007136.6	34791623	34838840	73	2	1	47217	67	73	64	70	0.914286	0	0	3	3	0.0410959	2	0.0502034	NC_007136.6	34791623	34838840	76	26
gba	969	784	-647.5	-2.83688	-2.185e-05	-2.61328	-3.70751	0.0002093	0.003923	1229	1	1	14773	1228	1229	1227	1228	0.999186	0	0	1	1	0.0008137	1	2.41878	NC_007127.6	14326409	14341182	771	1	1	14773	771	771	769	769	1	0	0	2	2	0.002594	1	1.76275	NC_007127.6	14326409	14341182	1000	445
gdap2	552	431	-342	-2.28814	-1.122e-05	-2.09366	-2.84171	0.004487	0.0465308	757	1	1	47108	757	757	748	748	1	0	0	9	9	0.011889	1	0.462034	NC_007120.6	20995462	21042570	458	1	1	47108	458	458	449	449	1	0	0	9	9	0.0196507	1	0.322764	NC_007120.6	20995462	21042570	607.5	326
gdf7	22	20	-20	-3.22222	-6.867e-07	-2.95392	-4.30502	1.67e-05	0.0004478	30	1	1	4911	30	30	30	30	1	0	0	0	0	0	1	0.177754	NC_007128.6	30817855	30822766	28	1	1	4911	28	28	28	28	1	0	0	0	0	0	1	0.193073	NC_007128.6	30817855	30822766	29	10
gdi1	630	541	-410.5	-3.4362	-1.39e-05	-3.14482	-2.86605	0.004156	0.0439181	754	1	1	13512	754	754	717	717	1	0	0	37	37	0.0490716	1	1.54407	NC_007134.6	26137056	26150568	404	1	1	13512	404	404	386	386	1	0	0	18	18	0.0445545	1	0.967389	NC_007134.6	26137056	26150568	579	213
gig2h	19	12	-15	-4.33333	-5.345e-07	-4.26787	-3.2641	0.001098	0.0153599	20	1	1	1293	10	20	10	20	0.5	0	0	0	0	0	1	0.450089	NC_007132.6	22638425	22639718	19	1	1	1293	7	19	7	19	0.368421	0	0	0	0	0	1	0.497609	NC_007132.6	22638425	22639718	19.5	8
gig2i	24	21	-17.5	-3.33333	-6.021e-07	-3.074	-3.55107	0.0003837	0.006512	30	1	1	965	30	30	30	30	1	0	0	0	0	0	1	0.90461	NC_007132.6	22636188	22637153	20	1	1	965	20	20	20	20	1	0	0	0	0	0	1	0.701837	NC_007132.6	22636188	22637153	25	9
glb1	338	261	-222.5	-2.36086	-7.383e-06	-2.16932	-3.75341	0.0001744	0.003372	463	2	1	16809	463	463	441	441	1	0	0	22	22	0.0475162	2	0.763421	NC_007112.6	51827331	51844140	309	2	1	16809	309	309	294	294	1	0	0	15	15	0.0485437	2	0.592296	NC_007112.6	51827331	51844140	386	202
glb1l	450	269	-349	-2.52735	-1.206e-05	-2.4012	-4.89205	9.979e-07	3.633e-05	588	1	1	19541	588	588	574	574	1	0	0	14	14	0.0238095	1	0.854737	NC_007120.6	12875950	12895491	567	1	1	19541	567	567	526	526	1	0	0	41	41	0.0723104	1	0.911533	NC_007120.6	12875950	12895491	577.5	319
glcea	18	16	-13	-5.33333	-4.453e-07	-4.56641	-3.31847	0.0009051	0.013152	20	2	1	6535	20	20	20	20	1	0	0	0	0	0	2	0.0890537	NC_007136.6	7794684	7801219	12	2	0	6535	12	12	12	12	1	0	0	0	0	0	2	0.0621826	NC_007136.6	7794684	7801219	16	2
gldc	141	85	-102.5	-2.3141	-3.5e-06	-2.18161	-4.33647	1.448e-05	0.0003987	191	1	1	32692	182	191	182	191	0.95288	0	0	0	0	0	1	0.170004	NC_007116.6	65491291	65523983	170	1	1	32692	162	170	160	168	0.952381	0	0	2	2	0.0117647	1	0.174021	NC_007116.6	65491291	65523983	180.5	106
gli2a	633	566	-447	-3.80251	-1.525e-05	-3.46583	-3.87089	0.0001084	0.002254	759	1	1	155073	758	759	750	751	0.998668	0	0	8	8	0.0105402	1	0.14092	NC_007120.6	37332040	37487113	454	1	1	155073	454	454	449	449	1	0	0	5	5	0.0110132	1	0.0980491	NC_007120.6	37332040	37487113	606.5	193
glis2a	2264	1699	-1545	-2.87842	-5.286e-05	-2.69395	-4.55743	5.178e-06	0.0001596	2804	1	1	33324	2804	2804	2802	2802	1	0	0	2	2	0.0007133	1	2.44669	NC_007133.6	26504883	26538207	1931	1	1	33324	1931	1931	1928	1928	1	0	0	3	3	0.001554	1	1.95922	NC_007133.6	26504883	26538207	2367.5	1105
glra2	8	6	-6	-7	-2.179e-07	-6.9095	-2.8499	0.004373	0.0456296	6	1	1	26654	6	6	5	5	1	0	0	1	1	0.166667	1	0.005459	NC_007120.6	55334455	55361109	8	1	1	26654	7	8	7	8	0.875	0	0	0	0	0	1	0.0101639	NC_007120.6	55334455	55361109	7	2
gm2a	1288	1104	-860.5	-3.27646	-2.912e-05	-2.99997	-3.26345	0.001101	0.01538	1574	2	1	3516	1574	1574	1572	1572	1	0	0	2	2	0.001271	2	13.0098	NC_007125.6	25927077	25930593	903	2	1	3516	903	903	899	899	1	0	0	4	4	0.00443	2	8.65853	NC_007125.6	25927077	25930593	1238.5	470
gna15.2	19	14	-13	-3.36364	-4.51e-07	-3.13969	-3.1985	0.001381	0.0184737	22	1	1	11083	22	22	21	21	1	0	0	1	1	0.0454545	1	0.0551352	NC_007133.6	21979071	21990154	15	1	1	11083	15	15	14	14	1	0	0	1	1	0.0666667	1	0.0427764	NC_007133.6	21979071	21990154	18.5	8
gna15.4	20	16	-15	-8.5	-5.489e-07	-8.69797	-4.34258	1.408e-05	0.0003885	14	1	1	6316	14	14	14	14	1	0	0	0	0	0	1	0.064499	NC_007133.6	21925898	21932214	20	1	1	6316	20	20	20	20	1	0	0	0	0	0	1	0.107231	NC_007133.6	21925898	21932214	17	4
gnai2a	3089	2403	-1974.5	-2.31985	-6.517e-05	-2.12961	-3.37995	0.000725	0.0109829	4242	1	1	120703	4231	4242	3921	3931	0.997456	0	0	310	311	0.0733145	1	0.94766	NC_007122.6	34659498	34780201	2699	1	1	120703	2692	2699	2459	2466	0.997161	0	0	233	233	0.0863283	1	0.691844	NC_007122.6	34659498	34780201	3470.5	1839
gnai3	203	173	-142	-4.22727	-4.899e-06	-3.91741	-3.89742	9.722e-05	0.002053	232	1	1	30935	231	232	207	208	0.995192	0	0	24	24	0.103448	1	0.19565	NC_007119.6	25170883	25201818	140	1	1	30935	140	140	123	123	1	0	0	17	17	0.121429	1	0.134644	NC_007119.6	25170883	25201818	186	59
gnaz	756	625	-519.5	-3.00967	-1.761e-05	-2.76975	-4.08007	4.502e-05	0.001074	949	2	1	91898	946	949	936	939	0.996805	0	0	10	10	0.0105374	2	0.297322	NC_007121.6	17292888	17384786	607	2	1	91898	606	607	586	587	0.998296	0	0	20	20	0.0329489	2	0.216304	NC_007121.6	17292888	17384786	778	324
gnb4a	635	521	-437.5	-2.52439	-1.458e-05	-2.30968	-4.38222	1.175e-05	0.0003299	865	1	1	22785	864	865	837	838	0.998807	0	0	27	27	0.0312139	1	1.07019	NC_007113.6	5383208	5405993	584	1	1	22785	584	584	561	561	1	0	0	23	23	0.0393836	1	0.833772	NC_007113.6	5383208	5405993	724.5	344
gng12a	673	558	-450.5	-2.46504	-1.49e-05	-2.24765	-3.67533	0.0002375	0.004367	923	3	1	51681	918	923	916	921	0.994571	0	0	2	2	0.002167	3	0.518557	NC_007113.6	10503533	10555214	593	3	1	51681	593	593	592	592	1	0	0	1	1	0.001686	3	0.387904	NC_007113.6	10503533	10555214	758	365
gpc1b	1082	888	-694	-3.83265	-2.379e-05	-3.57732	-2.8494	0.00438	0.0456554	1230	1	1	152093	1220	1230	1147	1157	0.991357	0	0	73	73	0.0593496	1	0.221356	NC_007113.6	46179679	46331772	648	1	1	152093	647	648	604	605	0.998347	0	0	43	43	0.066358	1	0.134704	NC_007113.6	46179679	46331772	939	342
gpd1c	726	678	-506	-3.89143	-1.716e-05	-3.5108	-3.27031	0.001074	0.0150997	877	1	1	7967	877	877	875	875	1	0	0	2	2	0.002281	1	3.19581	NC_007130.6	317421	325388	485	1	1	7967	485	485	484	484	1	0	0	1	1	0.002062	1	2.05724	NC_007130.6	317421	325388	681	199
gphna	138	84	-85	-2.16438	-2.86e-06	-2.03341	-3.03957	0.002369	0.0283	184	12	0	188835	153	184	151	182	0.82967	0	0	2	2	0.0108696	10	0.0280451	NC_007128.6	34047014	34235849	132	12	0	188835	110	132	110	132	0.833333	0	0	0	0	0	10	0.0236715	NC_007128.6	34047014	34235849	158	100
gpm6ba	157	89	-108	-2.16129	-3.669e-06	-2.04068	-3.83293	0.0001266	0.002559	216	1	1	85701	208	216	206	214	0.962617	0	0	2	2	0.009259	1	0.07266	NC_007112.6	28155890	28241591	186	1	1	85701	182	186	181	185	0.978378	0	0	1	1	0.005376	1	0.0731003	NC_007112.6	28155890	28241591	201	127
gpm6bb	597	323	-419	-2.54613	-1.466e-05	-2.45915	-3.62279	0.0002914	0.005175	731	1	1	24534	724	731	709	716	0.990223	0	0	15	15	0.0205198	1	0.849204	NC_007120.6	55162054	55186588	649	1	1	24534	649	649	635	635	1	0	0	14	14	0.0215716	1	0.876474	NC_007120.6	55162054	55186588	690	408
gpnmb	66	66	-57.5	-20.1667	-2.046e-06	-18.4626	-8.65279	5.026e-18	6.643e-16	69	2	0	18908	69	69	64	64	1	0	0	5	5	0.0724638	1	0.0984922	NC_007130.6	20666945	20685853	52	2	0	18908	52	52	49	49	1	0	0	3	3	0.0576923	1	0.0877574	NC_007130.6	20666945	20685853	60.5	3
gpr153	119	92	-90	-4.27273	-3.171e-06	-4.08609	-5.76258	8.284e-09	4.497e-07	133	3	0	89852	124	133	123	132	0.931818	0	0	1	1	0.007519	3	0.0427478	NC_007119.6	46665554	46755406	102	3	0	89852	95	102	90	97	0.927835	0	0	5	5	0.0490196	3	0.0365576	NC_007119.6	46665554	46755406	117.5	41
gpr174	101	82	-69.5	-3.62264	-2.392e-06	-3.36458	-3.76019	0.0001698	0.003291	118	1	1	32036	118	118	115	115	1	0	0	3	3	0.0254237	1	0.104454	NC_007125.6	10261118	10293154	74	1	1	32036	73	74	73	74	0.986486	0	0	0	0	0	1	0.0782216	NC_007125.6	10261118	10293154	96	36
gpr18	171	163	-125	-7.57895	-4.342e-06	-6.91265	-3.76479	0.0001667	0.003239	186	1	1	4588	186	186	168	168	1	0	0	18	18	0.0967742	1	1.0655	NC_007120.6	31278130	31282718	102	1	1	4588	102	102	99	99	1	0	0	3	3	0.0294118	1	0.73071	NC_007120.6	31278130	31282718	144	23
gpr34a_2	31	23	-23.5	-3.35	-8.137e-07	-3.12494	-4.19915	2.679e-05	0.0006814	37	1	1	578	37	37	34	34	1	0	0	3	3	0.0810811	1	1.71166	NW_003334506.1	430	1008	30	1	1	578	30	30	28	28	1	0	0	2	2	0.0666667	1	1.64045	NW_003334506.1	430	1008	33.5	14
gpr39	28	27	-26.5	-5.81818	-9.307e-07	-5.33372	-5.92263	3.168e-09	1.843e-07	31	1	1	3935	31	31	30	30	1	0	0	1	1	0.0322581	1	0.221842	NC_007120.6	56873297	56877232	33	1	1	3935	33	33	32	32	1	0	0	1	1	0.030303	1	0.275384	NC_007120.6	56873297	56877232	32	6
gpr65	79	71	-53	-4.78571	-1.814e-06	-4.33934	-2.83077	0.004644	0.047726	89	3	0	6319	88	89	88	89	0.988764	0	0	0	0	0	2	0.409835	NC_007128.6	2634318	2640637	45	3	0	6319	45	45	45	45	1	0	0	0	0	0	2	0.241156	NC_007128.6	2634318	2640637	67	18
gpr85	139	125	-114	-5.95652	-4.007e-06	-5.52093	-8.60058	7.932e-18	1.042e-15	155	1	1	4092	155	155	155	155	1	0	0	0	0	0	1	1.10221	NC_007115.6	6634943	6639035	119	1	1	4092	119	119	119	119	1	0	0	0	0	0	1	0.984793	NC_007115.6	6634943	6639035	137	30
gpsm2l	702	528	-458	-2.81746	-1.558e-05	-2.62847	-3.58459	0.0003376	0.005838	867	1	1	47241	544	867	519	842	0.61639	0	0	25	25	0.0288351	1	0.518633	NC_007134.6	40345647	40392888	553	1	1	47241	344	553	324	533	0.60788	0	0	20	20	0.0361664	1	0.382069	NC_007134.6	40345647	40392888	710	339
gpt2l	190	136	-128	-2.58025	-4.353e-06	-2.40977	-4.12969	3.633e-05	0.0008923	244	2	2	37023	243	244	237	238	0.995798	0	0	6	6	0.0245902	2	0.187056	NC_007113.6	3701941	3738964	174	2	2	37023	173	174	168	169	0.994083	0	0	5	5	0.0287356	2	0.154578	NC_007113.6	3701941	3738964	209	108
gpx7	37	34	-28	-3.94737	-9.665e-07	-3.61284	-4.19076	2.78e-05	0.0007036	45	1	0	12498	0	45	0	45	0	0	0	0	0	0	1	0.104771	NC_007134.6	42763353	42775851	30	1	0	12498	0	30	0	30	0	0	0	0	0	0	1	0.0812857	NC_007134.6	42763353	42775851	37.5	11
gpx8	193	163	-145.5	-2.81875	-4.927e-06	-2.5817	-6.29766	3.022e-10	2.022e-08	258	1	1	5447	258	258	258	258	1	0	0	0	0	0	1	1.37826	NC_007119.6	40143956	40149403	193	1	1	5447	193	193	193	193	1	0	0	0	0	0	1	1.19987	NC_007119.6	40143956	40149403	225.5	95
gramd1c	46	38	-31	-3.38462	-1.057e-06	-3.10034	-3.17221	0.001513	0.0199162	55	3	0	16943	55	55	55	55	1	0	0	0	0	0	2	0.0944582	NC_007135.6	20988661	21005604	33	3	0	16943	33	33	32	32	1	0	0	1	1	0.030303	2	0.0639577	NC_007135.6	20988661	21005604	44	17
grb2a	115	95	-80.5	-2.27778	-2.657e-06	-2.08334	-4.24617	2.175e-05	0.000564	168	1	1	37190	166	168	146	148	0.986486	0	0	20	20	0.119048	1	0.115798	NC_007117.6	22873427	22910617	119	1	1	37190	119	119	105	105	1	0	0	14	14	0.117647	1	0.0956085	NC_007117.6	22873427	22910617	143.5	73
grk1b	22	19	-17.5	-4.18182	-6.255e-07	-3.96878	-4.54637	5.458e-06	0.0001669	20	1	1	35814	16	20	16	20	0.8	0	0	0	0	0	1	0.0162497	NC_007116.6	53514777	53550591	26	1	1	35814	20	26	20	26	0.769231	0	0	0	0	0	1	0.0245841	NC_007116.6	53514777	53550591	23	7
grm4	103	77	-70	-2.70732	-2.38e-06	-2.51452	-3.93345	8.374e-05	0.001808	131	2	1	406181	128	131	128	131	0.977099	0	0	0	0	0	2	0.009385	NC_007117.6	46980637	47386818	91	2	1	406181	89	91	89	91	0.978022	0	0	0	0	0	2	0.007587	NC_007117.6	46980637	47386818	111	54
grn1	1797	1780	-1563.5	-17.545	-5.541e-05	-16.0157	-14.1961	9.694e-46	1.783e-43	1883	1	1	5492	9	1883	9	1883	0.00478	0	0	0	0	0	1	9.97671	NC_007130.6	40599556	40605048	1433	1	1	5492	7	1433	7	1432	0.004888	0	0	0	1	0.0006978	1	8.8297	NC_007130.6	40599556	40605048	1658	103
grn2	38	35	-34.5	-7.27273	-1.205e-06	-6.30593	-6.97675	3.021e-12	2.618e-10	42	1	0	2641	0	42	0	42	0	0	0	0	0	0	1	0.462752	NC_007130.6	40609341	40611982	38	1	0	2641	0	38	0	38	0	0	0	0	0	0	1	0.487246	NC_007130.6	40609341	40611982	40	4
gsc	15	13	-10.5	-6.25	-3.708e-07	-6.00223	-3.13972	0.001691	0.0218142	16	2	0	2507	16	16	16	16	1	0	0	0	0	0	2	0.185709	NC_007128.6	19323178	19325685	9	2	1	2507	9	9	9	9	1	0	0	0	0	0	2	0.121569	NC_007128.6	19323178	19325685	12.5	3
gstk4	504	427	368	3.21021	1.487e-05	3.52119	8.57691	0	0	205	5	1	13893	204	205	196	197	0.994924	0	0	8	8	0.0390244	5	0.412608	NC_007127.6	32041195	32055088	128	5	1	13893	127	128	124	125	0.992	0	0	3	3	0.0234375	5	0.304682	NC_007127.6	32041195	32055088	166.5	632
gstm.3	3317	2967	-2368	-6.22737	-8.238e-05	-5.82242	-3.97381	7.073e-05	0.001563	3595	2	1	4947	3595	3595	3581	3581	1	0	0	14	14	0.003894	2	21.0635	NC_007119.6	25282928	25287875	2047	2	1	4947	2047	2047	2037	2037	1	0	0	10	10	0.004885	2	13.9438	NC_007119.6	25282928	25287875	2821	628
guk1a	864	545	-545.5	-2.27602	-1.846e-05	-2.14269	-3.55851	0.000373	0.006359	1132	3	0	19063	1111	1132	1109	1130	0.981416	0	0	2	2	0.001767	3	1.72486	NC_007113.6	3184821	3203884	814	3	0	19063	797	814	795	812	0.979064	0	0	2	2	0.002457	3	1.44244	NC_007113.6	3184821	3203884	973	587
gulp1a	323	201	-208	-2.20231	-7.021e-06	-2.0697	-3.72488	0.0001954	0.003713	435	1	1	43024	432	435	430	432	0.99537	0	0	2	3	0.006897	1	0.292173	NC_007120.6	42805368	42848392	327	1	1	43024	327	327	326	326	1	0	0	1	1	0.003058	1	0.25659	NC_007120.6	42805368	42848392	381	234
h1f0	4810	3792	-3987.5	-2.55762	-0.0001297	-2.23968	-3.7863	0.0001529	0.003011	6861	1	1	1331	6861	6861	6801	6801	1	0	0	60	60	0.008745	1	148.683	NC_007135.6	37679308	37680639	6234	1	1	1331	6234	6234	6181	6181	1	0	0	53	53	0.008502	1	157.259	NC_007135.6	37679308	37680639	6547.5	2051
hamp	17	16	-13	-27	-4.617e-07	-24.6459	-4.0748	4.605e-05	0.001093	17	4	0	9003	0	17	0	17	0	0	0	0	0	0	3	0.0549451	NC_007127.6	50687681	50696684	10	4	0	9003	0	10	0	10	0	0	0	0	0	0	3	0.0376137	NC_007127.6	50687681	50696684	13.5	1
has2	228	199	-169	-4.28155	-5.845e-06	-3.94838	-5.15579	2.526e-07	1.057e-05	265	1	1	16041	265	265	259	259	1	0	0	6	6	0.0226415	1	0.469825	NC_007127.6	15481298	15497339	176	1	1	16041	176	176	175	175	1	0	0	1	1	0.005682	1	0.369437	NC_007127.6	15481298	15497339	220.5	66
havcr2	121	104	-94.5	-6.72727	-3.341e-06	-6.4203	-6.49791	8.144e-11	5.899e-09	129	2	0	5315	129	129	125	125	1	0	0	4	4	0.0310078	1	0.684343	NC_007132.6	29075650	29080965	93	2	0	5315	93	93	93	93	1	0	0	0	0	0	1	0.592534	NC_007132.6	29075650	29080965	111	25
hbegfb	414	390	-314	-10.8125	-1.101e-05	-10.046	-4.80345	1.56e-06	5.452e-05	434	3	0	7659	434	434	432	432	1	0	0	2	2	0.004608	3	1.64127	NC_007132.6	30124602	30132261	258	3	0	7659	258	258	258	258	1	0	0	0	0	0	3	1.14073	NC_007132.6	30124602	30132261	346	44
hcar1-3	102	93	-71	-3.67925	-2.414e-06	-3.3439	-3.29213	0.0009943	0.0141657	124	1	1	7160	124	124	115	115	1	0	0	9	9	0.0725806	1	0.467361	NC_007124.6	8654990	8662150	71	1	1	7160	71	71	61	61	1	0	0	10	10	0.140845	1	0.288503	NC_007124.6	8654990	8662150	97.5	31
hcst	55	49	-37.5	-2.38889	-1.235e-06	-2.17185	-2.96942	0.002984	0.0338675	79	1	1	3913	79	79	65	65	1	0	0	14	14	0.177215	1	0.48336	NC_007127.6	25269176	25273089	50	1	1	3913	50	50	37	37	1	0	0	13	13	0.26	1	0.320203	NC_007127.6	25269176	25273089	64.5	30
hel_dr5	13	10	-10.5	-8	-3.752e-07	-7.93539	-3.6417	0.0002708	0.004881	13	0	0	43732	8	13	0	0	NaN	0	0	8	13	1	0	0.00865	NC_007136.6	13173909	13217641	11	0	0	43732	6	11	0	0	NaN	0	0	6	11	1	0	0.008518	NC_007136.6	13173909	13217641	12	3
hepacam2	24	19	-16	-2.88235	-5.416e-07	-2.63502	-2.92123	0.003486	0.0383542	30	1	1	23906	30	30	30	30	1	0	0	0	0	0	1	0.0365159	NC_007130.6	40763402	40787308	19	1	1	23906	19	19	19	19	1	0	0	0	0	0	1	0.0269141	NC_007130.6	40763402	40787308	24.5	11
her4.2	19	14	12.5	2.66667	5.451e-07	2.99883	3.43553	0.0005914	0.009327	5	1	1	1820	3	5	3	5	0.6	0	0	0	0	0	1	0.0799403	NC_007134.6	21542651	21544471	10	1	1	1820	4	10	4	10	0.4	0	0	0	0	0	1	0.186064	NC_007134.6	21542651	21544471	7.5	16
her4.4	29	21	-24.5	-2.36111	-8.19e-07	-2.16606	-4.00031	6.326e-05	0.001427	42	1	1	1768	22	42	21	41	0.512195	0	0	1	1	0.0238095	1	0.674791	NC_007134.6	21535469	21537237	43	1	1	1768	21	43	21	43	0.488372	0	0	0	0	0	1	0.823606	NC_007134.6	21535469	21537237	42.5	22
her6	3699	3268	2307	2.03755	9.441e-05	2.18766	4.21068	2.546e-05	0.0006503	2439	1	1	1686	2439	2439	2439	2439	1	0	0	0	0	0	1	42.0941	NC_007117.6	36573188	36574874	2008	1	1	1686	2008	2008	2007	2007	1	0	0	1	1	0.000498	1	40.311	NC_007117.6	36573188	36574874	2223.5	5707
hexb	1540	1085	-994.5	-2.42785	-3.354e-05	-2.26599	-3.83085	0.0001277	0.002577	2009	5	1	16272	1998	2009	1996	2007	0.994519	0	0	2	2	0.0009955	5	3.589	NC_007116.6	34000215	34016487	1373	5	1	16272	1353	1373	1353	1373	0.985433	0	0	0	0	0	5	2.85735	NC_007116.6	34000215	34016487	1691	924
hgfb	38	29	-25	-4.33333	-8.739e-07	-4.13504	-3.04952	0.002292	0.0276841	41	1	1	9709	41	41	34	34	1	0	0	7	7	0.170732	1	0.101899	NC_007129.6	10084076	10093785	24	1	1	9709	24	24	22	22	1	0	0	2	2	0.0833333	1	0.0767329	NC_007129.6	10084076	10093785	32.5	12
hmbsb	114	113	-98.5	-2.27097	-3.351e-06	-2.10728	-8.08331	6.303e-16	7.706e-14	161	2	1	11877	161	161	161	161	1	0	0	0	0	0	2	0.394445	NC_007126.6	23576080	23587957	191	2	1	11877	191	191	191	191	1	0	0	0	0	0	2	0.544578	NC_007126.6	23576080	23587957	176	78
hmcn2	1631	1434	-1094	-4.33029	-3.748e-05	-3.98602	-3.08517	0.002034	0.0252638	1861	1	1	172086	1843	1861	1826	1844	0.990239	0	0	17	17	0.009135	1	0.311805	NC_007119.6	32604396	32776482	984	1	1	172086	970	984	961	975	0.985641	0	0	9	9	0.009146	1	0.191864	NC_007119.6	32604396	32776482	1422.5	427
hsd17b14	228	200	-157	-6.06452	-5.455e-06	-5.68336	-3.37147	0.0007477	0.0112547	245	1	1	8311	242	245	229	232	0.987069	0	0	13	13	0.0530612	1	0.812273	NC_007114.6	29838302	29846613	131	1	1	8311	131	131	122	122	1	0	0	9	9	0.0687023	1	0.497096	NC_007114.6	29838302	29846613	188	45
hsd20b2	53	51	48.5	2.07778	2.04e-06	2.2665	6.44785	1.134e-10	8.092e-09	44	1	1	12878	44	44	40	40	1	0	0	4	4	0.0909091	1	0.0903814	NC_007116.6	37600624	37613502	46	1	1	12878	46	46	40	40	1	0	0	6	6	0.130435	1	0.105183	NC_007116.6	37600624	37613502	45	90
hsp70l	1065	450	652	2.02758	2.823e-05	2.28233	3.00086	0.002692	0.0311712	942	1	1	2754	751	942	750	941	0.797024	0	0	1	1	0.001062	1	9.94244	NC_007119.6	4741890	4744644	327	1	1	2754	284	327	284	327	0.868502	0	0	0	0	0	1	4.02084	NC_007119.6	4741890	4744644	634.5	1181
hsp90aa1.1	5339	3775	3625	2.32444	0.0001517	2.57382	7.01917	2.232e-12	1.963e-10	3519	1	1	10636	3378	3519	3376	3517	0.959909	0	0	2	2	0.0005683	1	9.62191	NC_007131.6	54192870	54203506	1955	1	1	10636	1881	1955	1881	1955	0.962148	0	0	0	0	0	1	6.22446	NC_007131.6	54192870	54203506	2737	7294
hspb6	11356	9022	9158	2.60189	0.0003782	2.86607	14.1296	0	0	6884	1	1	2403	6884	6884	6137	6137	1	0	0	747	747	0.108512	1	74.3138	NC_007126.6	37657984	37660387	4550	1	1	2403	4550	4550	3992	3992	1	0	0	558	558	0.122637	1	56.2562	NC_007126.6	37657984	37660387	5717	13844
htra1a	323	319	-228	-14.4118	-7.908e-06	-12.9131	-2.9308	0.003381	0.0374554	338	1	1	40355	338	338	328	328	1	0	0	10	10	0.0295858	1	0.236507	NC_007128.6	21899294	21939649	152	1	1	40355	152	152	151	151	1	0	0	1	1	0.006579	1	0.126711	NC_007128.6	21899294	21939649	245	19
htra1b	4913	4538	-4125.5	-3.92071	-0.0001426	-3.58586	-18.975	2.747e-80	5.456e-78	6138	1	1	68902	6138	6138	6038	6038	1	0	0	100	100	0.016292	1	2.54993	NC_007123.6	11350420	11419322	4938	1	1	68902	4935	4938	4844	4847	0.999381	0	0	91	91	0.0184285	1	2.38218	NC_007123.6	11350420	11419322	5538	1600
htra3a	177	128	-151.5	-5.52239	-5.419e-06	-5.50234	-6.23264	4.586e-10	2.989e-08	184	1	1	17460	184	184	167	167	1	0	0	17	17	0.0923913	1	0.278317	NC_007112.6	40038410	40055870	186	1	1	17460	186	186	170	170	1	0	0	16	16	0.0860215	1	0.329715	NC_007112.6	40038410	40055870	185	58
htra3b	525	513	-373.5	-13.0484	-1.296e-05	-11.7147	-3.11768	0.001823	0.0231955	550	1	1	26202	550	550	549	549	1	0	0	1	1	0.001818	1	0.609685	NC_007118.6	61506627	61532829	259	1	1	26202	259	259	259	259	1	0	0	0	0	0	1	0.334733	NC_007118.6	61506627	61532829	404.5	37
icn	5830	4570	-3636	-2.31596	-0.0001196	-2.12238	-2.96798	0.002998	0.0339841	7963	1	1	1373	7963	7963	7952	7952	1	0	0	11	11	0.001381	1	168.528	NC_007127.6	23516147	23517520	4835	1	1	1373	4835	4835	4830	4830	1	0	0	5	5	0.001034	1	119.127	NC_007127.6	23516147	23517520	6399	3393
ier5l	1492	1258	-1128.5	-3.61833	-3.896e-05	-3.35664	-7.22802	4.901e-13	4.556e-11	1806	1	1	2237	1806	1806	1766	1766	1	0	0	40	40	0.0221484	1	22.9716	NC_007116.6	32191091	32193328	1313	1	1	2237	1313	1313	1268	1268	1	0	0	45	45	0.0342727	1	19.1949	NC_007116.6	32191091	32193328	1559.5	548
ifit12	120	93	-87.5	-3.05882	-3.011e-06	-2.84889	-5.22746	1.719e-07	7.44e-06	149	1	1	1787	149	149	143	143	1	0	0	6	6	0.0402685	1	2.32851	NC_007123.6	16867226	16869013	111	1	1	1787	111	111	102	102	1	0	0	9	9	0.0810811	1	1.9329	NC_007123.6	16867226	16869013	130	56
igf2b	3921	3264	-2854.5	-3.11523	-9.742e-05	-2.87585	-5.94901	2.698e-09	1.592e-07	4942	1	1	7504	4942	4942	4926	4926	1	0	0	16	16	0.003238	1	19.1016	NC_007136.6	23941818	23949322	3466	1	1	7504	3466	3466	3448	3448	1	0	0	18	18	0.005193	1	15.5599	NC_007136.6	23941818	23949322	4204	1678
igflr1	489	238	-340.5	-2.22703	-1.176e-05	-2.13399	-3.30228	0.000959	0.0137462	595	1	1	17677	552	595	479	522	0.917625	0	0	73	73	0.122689	1	0.859269	NC_007126.6	37534859	37552536	641	1	1	17677	605	641	491	527	0.931689	0	0	114	114	0.177847	1	1.00957	NC_007126.6	37534859	37552536	618	403
igsf10	76	74	-56	-6.09091	-1.937e-06	-5.50896	-3.61128	0.0003047	0.005361	86	1	1	16813	86	86	85	85	1	0	0	1	1	0.0116279	1	0.14711	NC_007126.6	1125893	1142706	48	1	1	16813	48	48	47	47	1	0	0	1	1	0.0208333	1	0.0946643	NC_007126.6	1125893	1142706	67	10
igsf8	214	197	-147.5	-4.31461	-5.026e-06	-3.89676	-3.13201	0.001736	0.0223193	250	1	1	32064	244	250	241	247	0.975709	0	0	3	3	0.012	1	0.224154	NC_007117.6	58704387	58736451	134	1	1	32064	131	134	130	133	0.977444	0	0	1	1	0.007463	1	0.140465	NC_007117.6	58704387	58736451	192	53
igsf9b	16	13	-13	-2.52941	-4.232e-07	-2.22143	-2.97337	0.002946	0.0335461	20	1	1	104597	19	20	19	20	0.95	0	0	0	0	0	1	0.005564	NC_007119.6	4799188	4903785	23	1	1	104597	23	23	23	23	1	0	0	0	0	0	1	0.007446	NC_007119.6	4799188	4903785	21.5	7
igsf9ba	230	194	-161	-3.59677	-5.517e-06	-3.31652	-4.06607	4.781e-05	0.001126	274	10	0	118666	261	274	260	273	0.952381	0	0	1	1	0.00365	6	0.0669428	NC_007126.6	19196118	19314784	172	10	0	118666	167	172	167	172	0.97093	0	0	0	0	0	6	0.0490835	NC_007126.6	19196118	19314784	223	80
il12rb2l	726	480	-453.5	-2.27031	-1.524e-05	-2.12462	-3.42577	0.0006131	0.009601	960	1	1	24746	959	960	909	910	0.998901	0	0	50	50	0.0520833	1	1.07005	NC_007114.6	19066717	19091463	661	1	1	24746	661	661	634	634	1	0	0	27	27	0.0408472	1	0.867596	NC_007114.6	19066717	19091463	810.5	480
il1fma	163	149	-117	-4.16216	-4.002e-06	-3.77203	-3.85128	0.0001175	0.002415	193	1	1	5660	193	193	174	174	1	0	0	19	19	0.0984456	1	0.894541	NC_007122.6	29718747	29724407	115	1	1	5660	115	115	105	105	1	0	0	10	10	0.0869565	1	0.628212	NC_007122.6	29718747	29724407	154	44
il1rap	86	70	-56	-2.27273	-1.831e-06	-2.0665	-3.03434	0.002411	0.0286496	122	1	1	67755	122	122	122	122	1	0	0	0	0	0	1	0.0523945	NC_007126.6	45319566	45387321	78	1	1	67755	78	78	78	78	1	0	0	0	0	0	1	0.038984	NC_007126.6	45319566	45387321	100	52
il34	717	621	-490	-3.57895	-1.669e-05	-3.28046	-3.51979	0.0004319	0.007161	859	1	1	16186	859	859	850	850	1	0	0	9	9	0.0104773	1	1.52808	NC_007129.6	18538106	18554292	501	1	1	16186	501	501	487	487	1	0	0	14	14	0.0279441	1	1.01888	NC_007129.6	18538106	18554292	680	238
il4r.1	469	382	-342	-3.96104	-1.189e-05	-3.72039	-5.44165	5.279e-08	2.498e-06	541	2	1	11480	474	541	461	528	0.873106	0	0	13	13	0.0240296	2	1.33832	NC_007114.6	43347635	43359115	374	2	1	11480	326	374	319	366	0.871585	0	0	7	8	0.0213904	2	1.07962	NC_007114.6	43347635	43359115	457.5	159
il7r	17	16	-14	-3.54545	-4.941e-07	-3.30051	-3.82474	0.0001309	0.002633	17	2	1	6616	17	17	14	14	1	0	0	3	3	0.176471	2	0.0615744	NC_007132.6	22392695	22399311	22	2	1	6616	22	22	22	22	1	0	0	0	0	0	2	0.112606	NC_007132.6	22392695	22399311	19.5	6
im:7151441	39	32	35.5	3.44828	1.426e-06	3.71134	5.83806	5.281e-09	2.959e-07	11	1	1	6566	2	11	2	10	0.2	0	0	0	1	0.0909091	1	0.0443166	NC_007114.6	89979	96545	18	1	1	6566	3	18	3	18	0.166667	0	0	0	0	0	1	0.0928336	NC_007114.6	89979	96545	14.5	50
im:7151449	278	138	-178	-2.17881	-6.14e-06	-2.08954	-2.98331	0.002851	0.0326764	359	3	0	22721	359	359	357	357	1	0	0	2	2	0.005571	3	0.457202	NC_007117.6	47485142	47507863	299	3	0	22721	299	299	298	298	1	0	0	1	1	0.003344	3	0.444142	NC_007117.6	47485142	47507863	329	221
impdh1a	30	28	-21.5	-11.75	-7.453e-07	-9.76236	-3.27787	0.001046	0.0147914	31	4	0	37964	31	31	29	29	1	0	0	2	2	0.0645161	4	0.0222276	NC_007129.6	8846837	8884801	16	4	0	37964	16	16	16	16	1	0	0	0	0	0	4	0.0142719	NC_007129.6	8846837	8884801	23.5	1
inppl1b	217	141	-134	-2.94203	-4.65e-06	-2.82736	-2.89453	0.003797	0.0409726	248	1	1	30822	248	248	236	236	1	0	0	12	12	0.0483871	1	0.222802	NC_007125.6	32453271	32484093	158	1	1	30822	158	158	152	152	1	0	0	6	6	0.0379747	1	0.167	NC_007125.6	32453271	32484093	203	107
insc	45	27	-32.5	-3.16667	-1.147e-06	-3.07523	-3.42283	0.0006197	0.009676	51	1	1	8368	51	51	51	51	1	0	0	0	0	0	1	0.177344	NC_007133.6	39171945	39180313	44	1	1	8368	42	44	42	44	0.954545	0	0	0	0	0	1	0.178059	NC_007133.6	39171945	39180313	47.5	24
iqgap1	1636	1334	-1146	-2.20505	-3.754e-05	-2.01299	-5.44433	5.2e-08	2.466e-06	2436	1	1	117570	2432	2436	2381	2385	0.998323	0	0	51	51	0.020936	1	0.590282	NC_007118.6	50371641	50489211	1758	1	1	117570	1750	1758	1723	1731	0.995378	0	0	27	27	0.0153584	1	0.498579	NC_007118.6	50371641	50489211	2097	1102
irak1bp1	67	42	-43.5	-2.16	-1.461e-06	-2.0185	-3.30786	0.0009401	0.0135119	92	1	1	3558	92	92	92	92	1	0	0	0	0	0	1	0.752401	NC_007134.6	31318863	31322421	70	1	1	3558	70	70	70	70	1	0	0	0	0	0	1	0.666232	NC_007134.6	31318863	31322421	81	50
irf8	806	722	-550	-4.02198	-1.875e-05	-3.66582	-3.22989	0.001238	0.0168753	946	1	1	5855	946	946	936	936	1	0	0	10	10	0.0105708	1	4.65175	NC_007129.6	30589735	30595590	518	1	1	5855	518	518	506	506	1	0	0	12	12	0.023166	1	2.92656	NC_007129.6	30589735	30595590	732	224
irx5a	2292	2098	1586	1.92263	6.671e-05	2.08416	9.36565	0	0	1622	1	1	3494	1622	1622	1572	1572	1	0	0	50	50	0.0308261	1	13.0917	NC_007118.6	35435292	35438786	1816	1	1	3494	1816	1816	1778	1778	1	0	0	38	38	0.0209251	1	17.2323	NC_007118.6	35435292	35438786	1719	3914
itga2b	1059	781	-708	-3.66165	-2.467e-05	-3.50818	-3.79436	0.000148	0.002935	1186	1	1	31891	1186	1186	1119	1119	1	0	0	67	67	0.0564924	1	1.02101	NC_007114.6	21219960	21251851	762	1	1	31891	761	762	732	733	0.998636	0	0	29	29	0.0380577	1	0.77834	NC_007114.6	21219960	21251851	974	405
itga4	324	283	-222.5	-6.63291	-7.752e-06	-6.28596	-3.35475	0.0007944	0.011827	343	1	1	53448	342	343	322	323	0.996904	0	0	20	20	0.058309	1	0.175848	NC_007120.6	44233149	44286597	181	1	1	53448	181	181	161	161	1	0	0	20	20	0.110497	1	0.102007	NC_007120.6	44233149	44286597	262	60
itgav	2126	1693	-1458	-3.19744	-4.992e-05	-2.9782	-4.2642	2.006e-05	0.0005264	2573	1	1	57497	2572	2573	2384	2385	0.999581	0	0	188	188	0.0730665	1	1.20701	NC_007120.6	11626296	11683793	1670	1	1	57497	1670	1670	1538	1538	1	0	0	132	132	0.0790419	1	0.905826	NC_007120.6	11626296	11683793	2121.5	880
itgb3a	65	64	-46	-4.68	-1.573e-06	-4.22234	-2.93276	0.00336	0.0372655	77	1	1	28506	77	77	74	74	1	0	0	3	3	0.038961	1	0.0755375	NC_007114.6	19471293	19499799	40	1	1	28506	40	40	36	36	1	0	0	4	4	0.1	1	0.0427661	NC_007114.6	19471293	19499799	58.5	13
itgb3b	944	885	-660.5	-4.8739	-2.259e-05	-4.40166	-3.25976	0.001115	0.0155299	1085	1	1	25641	1085	1085	1053	1053	1	0	0	32	32	0.0294931	1	1.19498	NC_007123.6	26344743	26370384	577	1	1	25641	577	577	560	560	1	0	0	17	17	0.0294627	1	0.739582	NC_007123.6	26344743	26370384	831	200
itpk1a	60	48	-48	-5.8	-1.734e-06	-5.68503	-6.34397	2.239e-10	1.53e-08	52	2	0	36633	52	52	52	52	1	0	0	0	0	0	2	0.0413046	NC_007131.6	27150432	27187065	64	2	1	36633	64	64	64	64	1	0	0	0	0	0	2	0.0591617	NC_007131.6	27150432	27187065	58	16
itpka	430	328	-267	-2.57059	-8.935e-06	-2.37431	-2.86758	0.004136	0.0437401	549	1	1	31389	549	549	545	545	1	0	0	4	4	0.007286	1	0.505227	NC_007128.6	31346017	31377406	325	1	1	31389	325	325	322	322	1	0	0	3	3	0.009231	1	0.347386	NC_007128.6	31346017	31377406	437	221
jmjd8	38	26	-29.5	-2.34091	-9.915e-07	-2.16374	-3.95851	7.542e-05	0.001653	54	1	1	9687	48	54	45	51	0.882353	0	0	3	3	0.0555556	1	0.153196	NC_007114.6	13362000	13371687	49	1	1	9687	47	49	42	44	0.954545	0	0	5	5	0.102041	1	0.153814	NC_007114.6	13362000	13371687	51.5	28
jph3	13	10	-10.5	-2.61538	-3.581e-07	-2.4294	-2.84425	0.004452	0.0462749	18	1	1	54464	17	18	17	18	0.944444	0	0	0	0	0	1	0.009617	NC_007136.6	12543705	12598169	16	1	1	54464	16	16	16	16	1	0	0	0	0	0	1	0.009948	NC_007136.6	12543705	12598169	17	8
kcna4	42	41	-30	-4.52941	-1.028e-06	-4.09757	-3.01451	0.002574	0.0301091	50	1	1	62172	50	50	49	49	1	0	0	1	1	0.02	1	0.0229334	NC_007118.6	32266417	32328589	27	1	1	62172	26	27	26	27	0.962963	0	0	0	0	0	1	0.0147063	NC_007118.6	32266417	32328589	38.5	8
kcnh4a	8	8	-7.5	-8.5	-2.652e-07	-7.79223	-3.36608	0.0007624	0.011428	8	1	1	53351	8	8	8	8	1	0	0	0	0	0	1	0.004363	NC_007114.6	17397731	17451082	9	1	1	53351	9	9	7	7	1	0	0	2	2	0.222222	1	0.004443	NC_007114.6	17397731	17451082	8.5	1
kcnk5a	38	25	-26	-4.46667	-9.314e-07	-4.49844	-3.37859	0.0007286	0.0110182	39	1	1	22215	39	39	39	39	1	0	0	0	0	0	1	0.0510841	NC_007128.6	48601149	48623364	28	1	1	22215	28	28	28	28	1	0	0	0	0	0	1	0.042682	NC_007128.6	48601149	48623364	33.5	14
kcnk6	370	281	-257.5	-2.20609	-8.513e-06	-2.02896	-5.34083	9.252e-08	4.195e-06	539	1	1	13169	539	539	527	527	1	0	0	12	12	0.0222635	1	1.16446	NC_007129.6	46172275	46185444	403	1	1	13169	403	403	397	397	1	0	0	6	6	0.0148883	1	1.02087	NC_007129.6	46172275	46185444	471	258
kcnk9	10	9	-8.5	-6.66667	-3.003e-07	-6.27218	-3.45634	0.0005476	0.008753	11	1	1	66801	11	11	9	9	1	0	0	2	2	0.181818	1	0.00392	NC_007130.6	4547752	4614553	9	1	1	66801	9	9	8	8	1	0	0	1	1	0.111111	1	0.004055	NC_007130.6	4547752	4614553	10	2
kcnq4	44	37	-30	-3.6087	-1.026e-06	-3.29956	-3.23583	0.001213	0.0166135	52	1	1	78544	44	52	35	43	0.813953	0	0	9	9	0.173077	1	0.0159303	NC_007130.6	42573007	42651551	31	1	1	78544	28	31	22	25	0.88	0	0	6	6	0.193548	1	0.0107786	NC_007130.6	42573007	42651551	41.5	15
kctd1	192	169	-135	-3.52336	-4.592e-06	-3.20911	-3.82038	0.0001332	0.002675	234	2	1	46438	234	234	234	234	1	0	0	0	0	0	2	0.146626	NC_007131.6	18310292	18356730	143	2	1	46438	143	143	143	143	1	0	0	0	0	0	2	0.104279	NC_007131.6	18310292	18356730	188.5	65
kctd15a	46	29	-34.5	-2.86486	-1.201e-06	-2.72317	-3.80079	0.0001442	0.002874	56	3	0	23789	56	56	56	56	1	0	0	0	0	0	3	0.0684982	NC_007136.6	20260076	20283865	50	3	0	23789	50	50	50	50	1	0	0	0	0	0	3	0.071175	NC_007136.6	20260076	20283865	53	27
kctd15b	84	76	-57	-4.5625	-1.948e-06	-4.12694	-2.94256	0.003255	0.0363376	96	1	1	48008	95	96	88	89	0.988764	0	0	7	7	0.0729167	1	0.0539441	NW_008805458.1	15480	63488	50	1	1	48008	49	50	49	50	0.98	0	0	0	0	0	1	0.0352687	NW_008805458.1	15480	63488	73	20
kdelr2b	697	541	-442	-2.31157	-1.457e-05	-2.11991	-3.2	0.001374	0.018413	956	1	1	7201	956	956	904	904	1	0	0	52	52	0.0543933	1	3.65294	NC_007123.6	947270	954471	602	1	1	7201	602	602	561	561	1	0	0	41	41	0.0681063	1	2.63817	NC_007123.6	947270	954471	779	415
kiaa1549la	233	151	-161.5	-2.24231	-5.462e-06	-2.10059	-4.72763	2.272e-06	7.585e-05	322	3	0	128115	319	322	311	314	0.990446	0	0	8	8	0.0248447	1	0.0713177	NC_007136.6	15257725	15385840	261	3	0	128115	257	261	249	253	0.98419	0	0	8	8	0.0306513	1	0.0668735	NC_007136.6	15257725	15385840	291.5	171
kif20a	414	351	-288.5	-3.51965	-9.862e-06	-3.24178	-4.02904	5.601e-05	0.001288	497	1	1	47352	496	497	495	496	0.997984	0	0	1	1	0.002012	1	0.304797	NC_007132.6	34844777	34892129	309	1	1	47352	308	309	307	308	0.996753	0	0	1	1	0.003236	1	0.220265	NC_007132.6	34844777	34892129	403	146
kif20ba	146	130	-106.5	-4.67241	-3.68e-06	-4.28377	-4.37542	1.212e-05	0.0003393	167	2	0	38169	167	167	166	166	1	0	0	1	1	0.005988	1	0.126551	NC_007128.6	23450973	23489142	104	2	0	38169	104	104	104	104	1	0	0	0	0	0	1	0.092269	NC_007128.6	23450973	23489142	135.5	37
kif4	135	93	-87	-2.55357	-2.961e-06	-2.39418	-3.40505	0.0006615	0.0101973	170	1	1	35136	170	170	167	167	1	0	0	3	3	0.0176471	1	0.138303	NC_007132.6	44713347	44748483	116	1	1	35136	115	116	113	114	0.991228	0	0	2	2	0.0172414	1	0.109872	NC_007132.6	44713347	44748483	143	77
kirrela	2160	1646	-1405.5	-3.45717	-4.848e-05	-3.26868	-3.35316	0.0007989	0.0118825	2475	3	1	76715	2475	2475	2474	2474	1	0	0	1	1	0.000404	2	0.938397	NC_007118.6	18818196	18894911	1480	3	1	76715	1479	1480	1479	1480	0.999324	0	0	0	0	0	2	0.653303	NC_007118.6	18818196	18894911	1977.5	829
klf12a	742	494	-522	-2.27941	-1.767e-05	-2.13422	-5.59797	2.169e-08	1.104e-06	1026	2	1	59716	1020	1026	1019	1025	0.994146	0	0	1	1	0.0009747	2	0.49946	NC_007112.6	33764434	33824150	834	2	1	59716	826	834	824	832	0.990385	0	0	2	2	0.002398	2	0.471809	NC_007112.6	33764434	33824150	930	532
klf5a	44	28	-35	-4.18182	-1.249e-06	-4.13611	-3.96028	7.486e-05	0.001642	45	1	1	15907	45	45	44	44	1	0	0	1	1	0.0222222	1	0.0804881	NC_007112.6	33864334	33880241	47	1	1	15907	47	47	46	46	1	0	0	1	1	0.0212766	1	0.0979271	NC_007112.6	33864334	33880241	46	19
klhl41b	31	30	21.5	2.86957	8.631e-07	3.09653	3.36265	0.000772	0.0115423	11	1	1	9656	11	11	11	11	1	0	0	0	0	0	1	0.0331484	NC_007117.6	3519733	3529389	12	1	1	9656	12	12	11	11	1	0	0	1	1	0.0833333	1	0.038577	NC_007117.6	3519733	3529389	11.5	42
klhl6	196	172	-141	-3.56364	-4.812e-06	-3.25325	-4.33733	1.442e-05	0.0003974	239	2	1	13022	239	239	227	227	1	0	0	12	12	0.0502092	2	0.507242	NC_007113.6	36663877	36676899	153	2	1	13022	153	153	147	147	1	0	0	6	6	0.0392157	2	0.382273	NC_007113.6	36663877	36676899	196	67
l3mbtl3	47	30	-33.5	-2.26415	-1.129e-06	-2.10922	-3.66016	0.0002521	0.004596	65	1	1	50378	60	65	60	65	0.923077	0	0	0	0	0	1	0.0375439	NC_007131.6	2100772	2151150	55	1	1	50378	45	55	45	55	0.818182	0	0	0	0	0	1	0.0369705	NC_007131.6	2100772	2151150	60	35
lasp1	3124	2476	-1950.5	-2.53221	-6.484e-05	-2.32551	-2.85646	0.004284	0.044885	4073	1	1	36844	4073	4073	3853	3853	1	0	0	220	220	0.0540142	1	3.04298	NC_007114.6	15923171	15960015	2374	1	1	36844	2374	2374	2235	2235	1	0	0	139	139	0.058551	1	2.05421	NC_007114.6	15923171	15960015	3223.5	1597
lat	59	54	-45	-2.2	-1.483e-06	-2.01298	-4.35662	1.321e-05	0.0003668	94	2	0	25316	53	94	53	94	0.56383	0	0	0	0	0	2	0.108044	NC_007114.6	15275983	15301299	71	2	0	25316	35	71	35	71	0.492958	0	0	0	0	0	2	0.0949722	NC_007114.6	15275983	15301299	82.5	35
lcn15	16	15	-13.5	-4.85714	-4.7e-07	-4.44201	-4.03644	5.427e-05	0.001256	19	2	1	10337	19	19	19	19	1	0	0	0	0	0	2	0.0534843	NC_007116.6	65311901	65322238	15	2	0	10337	15	15	15	15	1	0	0	0	0	0	2	0.0491394	NC_007116.6	65311901	65322238	17	4
ldb2b	121	82	-76.5	-3.28358	-2.668e-06	-3.16488	-3.00967	0.002615	0.030428	135	3	1	29450	132	135	129	132	0.977273	0	0	3	3	0.0222222	3	0.130424	NC_007112.6	22114658	22144108	85	3	1	29450	83	85	75	77	0.974026	0	0	8	8	0.0941176	3	0.0885399	NC_007112.6	22114658	22144108	110	53
ldlra	20	19	-16	-2.28	-5.284e-07	-2.08264	-3.16996	0.001525	0.0200522	32	2	1	24559	32	32	32	32	1	0	0	0	0	0	2	0.0379146	NC_007114.6	19149399	19173958	25	2	1	24559	25	25	25	25	1	0	0	0	0	0	2	0.0344717	NC_007114.6	19149399	19173958	28.5	13
lgi2a	38	33	-25.5	-2.64516	-8.519e-07	-2.41223	-2.81608	0.004861	0.0494181	51	1	1	10390	49	51	48	50	0.96	0	0	1	1	0.0196078	1	0.14003	NC_007118.6	71182429	71192819	31	1	1	10390	30	31	29	30	0.966667	0	0	1	1	0.0322581	1	0.0977776	NC_007118.6	71182429	71192819	41	18
limd2	665	527	-492	-2.39377	-1.646e-05	-2.20208	-7.74312	9.701e-15	1.063e-12	949	2	2	25979	949	949	915	915	1	0	0	34	34	0.0358272	2	1.02486	NC_007114.6	31717445	31743424	741	2	2	25979	741	741	712	712	1	0	0	29	29	0.0391363	2	0.928092	NC_007114.6	31717445	31743424	845	422
lingo4b	29	28	-21	-4.81818	-7.241e-07	-4.37144	-3.14331	0.00167	0.0215959	34	2	1	24028	34	34	33	33	1	0	0	1	1	0.0294118	2	0.0399635	NC_007127.6	29521983	29546011	19	2	1	24028	19	19	17	17	1	0	0	2	2	0.105263	2	0.0239588	NC_007127.6	29521983	29546011	26.5	6
lipg	260	259	-225.5	-22.4762	-8.006e-06	-20.5272	-10.7667	4.945e-27	8.014e-25	270	1	1	9070	270	270	270	270	1	0	0	0	0	0	1	0.866211	NC_007119.6	32367703	32376773	202	1	1	9070	202	202	201	201	1	0	0	1	1	0.00495	1	0.750451	NC_007119.6	32367703	32376773	236	11
lmna	3821	3235	-2702	-3.94978	-9.315e-05	-3.67146	-4.42225	9.768e-06	0.000281	4444	4	0	48758	4444	4444	4439	4439	1	0	0	5	5	0.001125	4	2.64915	NC_007127.6	30562929	30611687	2792	4	0	48758	2792	2792	2790	2790	1	0	0	2	2	0.0007163	4	1.93772	NC_007127.6	30562929	30611687	3618	1209
lmo4b	302	238	-213.5	-3.135	-7.327e-06	-2.91941	-4.87103	1.11e-06	4.007e-05	370	1	1	19095	370	370	357	357	1	0	0	13	13	0.0351351	1	0.544021	NC_007117.6	25943174	25962269	257	1	1	19095	257	257	239	239	1	0	0	18	18	0.0700389	1	0.42385	NC_007117.6	25943174	25962269	313.5	132
lnx1	183	157	-140	-5.375	-4.91e-06	-5.05539	-6.15138	7.681e-10	4.871e-08	202	7	0	74637	202	202	202	202	1	0	0	0	0	0	3	0.0787525	NC_007131.6	22766898	22841535	142	7	0	74637	140	142	140	142	0.985915	0	0	0	0	0	3	0.064427	NC_007131.6	22766898	22841535	172	45
LOC100001479	47	41	-39.5	-2.975	-1.35e-06	-2.73217	-5.84511	5.062e-09	2.844e-07	64	1	1	2037	64	64	64	64	1	0	0	0	0	0	1	0.914232	NC_007132.6	38585613	38587650	55	1	1	2037	55	55	55	55	1	0	0	0	0	0	1	0.914335	NC_007132.6	38585613	38587650	59.5	23
LOC100002059	447	308	-328	-3.00612	-1.169e-05	-2.90437	-3.2342	0.00122	0.0166818	442	1	1	15210	442	442	432	432	1	0	0	10	10	0.0226244	1	0.82646	NC_007126.6	17667561	17682771	541	1	1	15210	541	541	517	517	1	0	0	24	24	0.0443623	1	1.15105	NC_007126.6	17667561	17682771	491.5	233
LOC100002392	66	64	-60	-11	-2.129e-06	-10.1257	-9.83595	7.883e-23	1.204e-20	71	1	1	1378	71	71	70	70	1	0	0	1	1	0.0140845	1	1.47814	NW_003337066.1	9166	10544	61	1	1	1378	61	61	60	60	1	0	0	1	1	0.0163934	1	1.47447	NW_003337066.1	9166	10544	66	7
LOC100004321	72	71	-56.5	-3.62791	-1.936e-06	-3.30598	-4.71046	2.472e-06	8.213e-05	93	2	1	7258	93	93	92	92	1	0	0	1	1	0.0107527	2	0.36884	NC_007114.6	37624614	37631955	63	2	1	7258	63	63	62	62	1	0	0	1	1	0.015873	2	0.289273	NC_007114.6	37624614	37631955	78	22
LOC100004499	14	11	-9.5	-4.8	-3.33e-07	-4.48991	-2.9827	0.002857	0.0327245	15	1	1	65053	13	15	13	15	0.866667	0	0	0	0	0	1	0.00671	NC_007118.6	13674550	13739603	9	1	1	65053	9	9	9	9	1	0	0	0	0	0	1	0.004685	NC_007118.6	13674550	13739603	12	4
LOC100004523	29	23	-22	-3.2	-7.526e-07	-2.93631	-4.33488	1.458e-05	0.0004006	36	1	1	227247	19	36	19	36	0.527778	0	0	0	0	0	1	0.00461	NC_007121.6	35791720	36018967	28	1	1	227247	13	28	12	27	0.444444	0	0	1	1	0.0357143	1	0.004023	NC_007121.6	35791720	36018967	32	13
LOC100005008	53	51	-43	-3.26316	-1.474e-06	-2.98629	-5.42943	5.653e-08	2.651e-06	71	5	0	41227	69	71	68	70	0.971429	0	0	1	1	0.0140845	3	0.0494065	NC_007132.6	44045455	44086682	53	5	0	41227	52	53	52	53	0.981132	0	0	0	0	0	3	0.0435339	NC_007132.6	44045455	44086682	62	20
LOC100005030	37	32	-26.5	-2.82759	-8.705e-07	-2.47367	-3.49055	0.000482	0.007866	49	1	1	5951	48	49	46	47	0.978723	0	0	2	2	0.0408163	1	0.229813	NC_007130.6	7009381	7015332	33	1	1	5951	32	33	30	31	0.967742	0	0	2	2	0.0606061	1	0.176403	NC_007130.6	7009381	7015332	41	12
LOC100005337	194	174	-136	-5.53333	-4.703e-06	-5.09352	-3.52804	0.0004187	0.006988	214	1	1	5505	214	214	202	202	1	0	0	12	12	0.0560748	1	1.06773	NC_007116.6	34901904	34907409	118	1	1	5505	118	118	110	110	1	0	0	8	8	0.0677966	1	0.676657	NC_007116.6	34901904	34907409	166	40
LOC100006926	21	20	-19	-39	-6.784e-07	-35.7487	-5.97913	2.243e-09	1.342e-07	21	0	0	3610	21	21	0	0	NaN	0	0	21	21	1	0	0.16927	NC_007127.6	22069727	22073337	18	0	0	3610	18	18	0	0	NaN	0	0	18	18	1	0	0.168849	NC_007127.6	22069727	22073337	19.5	1
LOC100007517	13	11	-9	-5.5	-3.181e-07	-5.29075	-3.02865	0.002457	0.0290645	14	0	0	3248	14	14	0	0	NaN	0	0	14	14	1	0	0.125424	NC_007114.6	357533	360781	8	0	0	3248	8	8	0	0	NaN	0	0	8	8	1	0	0.0834079	NC_007114.6	357533	360781	11	3
LOC100148254	249	233	-182.5	-8.60417	-6.361e-06	-7.91015	-4.00076	6.314e-05	0.001426	265	1	1	5233	264	265	253	254	0.996063	0	0	11	11	0.0415094	1	1.41238	NC_007133.6	11053088	11058321	148	1	1	5233	148	148	140	140	1	0	0	8	8	0.0540541	1	0.905964	NC_007133.6	11053088	11058321	206.5	32
LOC100149169	367	289	-283.5	-3.30488	-1.005e-05	-3.14141	-3.55505	0.0003779	0.006425	362	0	0	25537	323	362	0	0	NaN	0	0	323	362	1	0	0.412483	NC_007117.6	17317252	17342789	451	0	0	25537	407	451	0	0	NaN	0	0	407	451	1	0	0.598054	NC_007117.6	17317252	17342789	406.5	162
LOC100151335	541	525	-407	-11.7105	-1.421e-05	-10.6044	-4.22464	2.393e-05	0.0006157	571	2	1	7934	571	571	570	570	1	0	0	1	1	0.001751	2	2.0905	NC_007117.6	8906903	8914837	319	2	1	7934	319	319	318	318	1	0	0	1	1	0.003135	2	1.35728	NC_007117.6	8906903	8914837	445	46
LOC100329495	31	25	-22.5	-2.73077	-7.687e-07	-2.53429	-4.01105	6.045e-05	0.001371	41	1	1	74005	13	41	13	41	0.317073	0	0	0	0	0	1	0.0161209	NC_007116.6	11000121	11074126	30	1	1	74005	12	30	10	28	0.357143	0	0	2	2	0.0666667	1	0.0128124	NC_007116.6	11000121	11074126	35.5	16
LOC100329589	10	10	-8.5	-9.5	-2.989e-07	-8.65447	-3.61161	0.0003043	0.005356	11	1	1	11366	11	11	11	11	1	0	0	0	0	0	1	0.0281613	NW_003336977.1	877	12243	8	1	1	11366	8	8	8	8	1	0	0	0	0	0	1	0.023835	NW_003336977.1	877	12243	9.5	1
LOC100330075	22	20	-18	-2.5	-6.033e-07	-2.28757	-3.582	0.000341	0.00589	33	0	0	11091	31	33	0	0	NaN	0	0	31	33	1	0	0.0865786	NC_007114.6	3325426	3336517	27	0	0	11091	21	27	0	0	NaN	0	0	21	27	1	0	0.0824378	NC_007114.6	3325426	3336517	30	13
LOC100330243	56	29	-39	-2.52941	-1.362e-06	-2.43762	-2.96278	0.003049	0.034452	68	1	1	21210	67	68	65	66	0.984848	0	0	2	2	0.0294118	1	0.0905463	NW_003336633.1	1241	22451	61	1	1	21210	61	61	61	61	1	0	0	0	0	0	1	0.0973919	NW_003336633.1	1241	22451	64.5	39
LOC100330440	721	429	570	2.44304	2.385e-05	2.72494	5.56795	2.578e-08	1.298e-06	541	1	1	17657	491	541	469	519	0.903661	0	0	22	22	0.0406654	1	0.855299	NC_007123.6	47075616	47093273	249	1	1	17657	224	249	211	236	0.894068	0	0	13	13	0.0522088	1	0.452615	NC_007123.6	47075616	47093273	395	970
LOC100331321	8	8	7	8	2.766e-07	8.72664	3.36909	0.0007542	0.0113432	1	1	0	9693	0	1	0	1	0	0	0	0	0	0	1	0.003002	NC_007135.6	42162261	42171954	1	1	0	9693	0	1	0	1	0	0	0	0	0	0	1	0.003494	NC_007135.6	42162261	42171954	1	9
LOC100331324	68	53	-45.5	-3.93548	-1.58e-06	-3.71262	-3.3571	0.0007876	0.0117392	76	1	1	5406	76	76	76	76	1	0	0	0	0	0	1	0.409077	NC_007132.6	8440748	8446154	46	1	1	5406	46	46	45	45	1	0	0	1	1	0.0217391	1	0.281884	NC_007132.6	8440748	8446154	61	23
LOC100331810	46	33	-37.5	-3.41935	-1.309e-06	-3.2234	-4.85371	1.212e-06	4.344e-05	51	1	1	9189	51	51	48	48	1	0	0	3	3	0.0588235	1	0.151999	NC_007113.6	51587223	51596412	55	1	1	9189	55	55	49	49	1	0	0	6	6	0.109091	1	0.180577	NC_007113.6	51587223	51596412	53	22
LOC100331996	128	113	-103.5	-11.8947	-3.767e-06	-12.0553	-4.07432	4.615e-05	0.001094	96	1	1	3182	81	96	81	96	0.84375	0	0	0	0	0	1	0.877887	NC_007113.6	14340741	14343923	130	1	1	3182	105	130	104	129	0.806202	0	0	1	1	0.007692	1	1.37285	NC_007113.6	14340741	14343923	113	17
LOC100332023	91	69	-74	-2.42308	-2.489e-06	-2.23141	-6.37328	1.85e-10	1.275e-08	132	3	0	4427	132	132	129	129	1	0	0	3	3	0.0227273	1	0.847906	NC_007131.6	26993712	26998139	120	3	0	4427	120	120	117	117	1	0	0	3	3	0.025	1	0.894973	NC_007131.6	26993712	26998139	126	63
LOC100332237	5993	4624	-3816.5	-3.28465	-0.0001307	-3.08337	-3.04982	0.00229	0.0276645	6979	1	1	16671	6979	6979	6867	6867	1	0	0	112	112	0.0160481	1	11.986	NW_003335567.1	939	17610	3995	1	1	16671	3995	3995	3915	3915	1	0	0	80	80	0.020025	1	7.9525	NW_003335567.1	939	17610	5487	2355
LOC100332522	447	394	-294.5	-3.54978	-9.956e-06	-3.22836	-2.85112	0.004357	0.045489	536	1	1	2527	536	536	532	532	1	0	0	4	4	0.007463	1	6.12595	NC_007135.6	26762684	26765211	284	1	1	2527	284	284	280	280	1	0	0	4	4	0.0140845	1	3.7522	NC_007135.6	26762684	26765211	410	142
LOC100333313	20	20	-17	-9.5	-5.978e-07	-8.65447	-5.10759	3.263e-07	1.325e-05	22	1	1	7191	22	22	21	21	1	0	0	1	1	0.0454545	1	0.0849762	NC_007118.6	5045899	5053090	16	1	1	7191	16	16	16	16	1	0	0	0	0	0	1	0.0753467	NC_007118.6	5045899	5053090	19	2
LOC100333572	55	39	-42.5	-2.32812	-1.427e-06	-2.15022	-4.64848	3.344e-06	0.0001082	70	1	1	29316	69	70	69	70	0.985714	0	0	0	0	0	1	0.0694801	NC_007123.6	5990	35306	79	1	1	29316	78	79	78	79	0.987342	0	0	0	0	0	1	0.0912548	NC_007123.6	5990	35306	74.5	40
LOC100334101	12	11	-9.5	-7.33333	-3.336e-07	-6.85645	-3.68616	0.0002277	0.00422	13	2	0	6047	11	13	11	13	0.846154	0	0	0	0	0	2	0.0625563	NC_007112.6	57725189	57731236	9	2	1	6047	8	9	8	9	0.888889	0	0	0	0	0	2	0.0504006	NC_007112.6	57725189	57731236	11	2
LOC100334281	117	107	-81.5	-4.70455	-2.792e-06	-4.25813	-3.26834	0.001082	0.0151716	134	4	0	15194	134	134	133	133	1	0	0	1	1	0.007463	4	0.254711	NC_007127.6	12057068	12072262	73	4	0	15194	73	73	73	73	1	0	0	0	0	0	4	0.162699	NC_007127.6	12057068	12072262	103.5	27
LOC100334363	290	220	-212	-4.11765	-7.67e-06	-4.04147	-3.05949	0.002217	0.0270261	237	1	1	8492	237	237	237	237	1	0	0	0	0	0	1	0.812093	NC_007130.6	17451387	17459879	323	1	1	8492	323	323	323	323	1	0	0	0	0	0	1	1.28803	NC_007130.6	17451387	17459879	280	103
LOC100334697	22	18	-15.5	-3.58333	-5.336e-07	-3.28207	-3.42894	0.0006059	0.009514	26	2	1	23907	24	26	23	25	0.92	0	0	1	1	0.0384615	2	0.0304286	NC_007115.6	2418108	2442015	17	2	1	23907	17	17	17	17	1	0	0	0	0	0	2	0.02408	NC_007115.6	2418108	2442015	21.5	8
LOC100334999	50	38	-35.5	-2.97222	-1.219e-06	-2.76088	-4.15193	3.297e-05	0.0008193	62	1	1	6640	62	62	44	44	1	0	0	18	18	0.290323	1	0.19282	NW_003336186.1	1105	7745	45	1	1	6640	45	45	40	40	1	0	0	5	5	0.111111	1	0.203998	NW_003336186.1	1105	7745	53.5	24
LOC100535037	54	46	-48	-4.69231	-1.68e-06	-4.33879	-7.19059	6.451e-13	5.958e-11	59	1	1	1435	59	59	59	59	1	0	0	0	0	0	1	1.19638	NC_007118.6	34515127	34516562	63	1	1	1435	63	63	63	63	1	0	0	0	0	0	1	1.4867	NC_007118.6	34515127	34516562	61	17
LOC100535166	1584	1231	-999.5	-3.349	-3.422e-05	-3.14156	-2.89219	0.003826	0.0411958	1833	1	1	10754	1832	1833	1832	1833	0.999454	0	0	0	0	0	1	4.95975	NW_008805445.1	58909	69663	1017	1	1	10754	1017	1017	1017	1017	1	0	0	0	0	0	1	3.20246	NW_008805445.1	58909	69663	1425	602
LOC100535223	38	32	28	5.66667	1.103e-06	5.97927	4.99122	6e-07	2.301e-05	3	0	0	3144	0	3	0	0	NaN	0	0	0	3	1	0	0.0277655	NC_007119.6	27178089	27181233	9	0	0	3144	3	9	0	0	NaN	0	0	3	9	1	0	0.0969379	NC_007119.6	27178089	27181233	6	41
LOC100535225	580	514	523	3.04297	2.128e-05	3.3282	20.5658	0	0	289	0	0	825	0	289	0	0	NaN	0	0	0	289	1	0	10.1932	NC_007124.6	30546374	30547199	223	0	0	825	0	223	0	0	NaN	0	0	0	223	1	0	9.15344	NC_007124.6	30546374	30547199	256	803
LOC100535492	9	7	-7.5	-4.75	-2.659e-07	-4.58712	-3.04817	0.002302	0.0277612	9	2	0	12154	9	9	8	8	1	0	0	1	1	0.111111	1	0.0191531	NC_007118.6	26296156	26308310	10	2	0	12154	10	10	10	10	1	0	0	0	0	0	1	0.0278621	NC_007118.6	26296156	26308310	9.5	3
LOC100535879	58	45	-48	-2.18519	-1.592e-06	-2.00979	-5.3786	7.507e-08	3.474e-06	92	1	1	5415	92	92	89	89	1	0	0	3	3	0.0326087	1	0.478254	NC_007127.6	26628563	26633978	85	1	1	5415	85	85	75	75	1	0	0	10	10	0.117647	1	0.469025	NC_007127.6	26628563	26633978	88.5	47
LOC100535934	83	60	-52	-2.28395	-1.725e-06	-2.10567	-2.93529	0.003332	0.0370145	112	1	1	7898	112	112	110	110	1	0	0	2	2	0.0178571	1	0.405269	NC_007115.6	74771755	74779653	73	1	1	7898	72	73	69	70	0.985714	0	0	3	3	0.0410959	1	0.300133	NC_007115.6	74771755	74779653	92.5	52
LOC100535945	25	21	-21	-2.90909	-6.968e-07	-2.55305	-4.09974	4.136e-05	0.0009963	30	1	1	68014	29	30	28	29	0.965517	0	0	1	1	0.0333333	1	0.012407	NC_007116.6	3494239	3562253	34	1	1	68014	32	34	32	34	0.941176	0	0	0	0	0	1	0.0169283	NC_007116.6	3494239	3562253	32	9
LOC100536182	90	81	-62.5	-3.90698	-2.129e-06	-3.53666	-3.31155	0.0009278	0.0133939	107	1	1	19777	94	107	89	102	0.872549	0	0	5	5	0.046729	1	0.150075	NC_007113.6	56363789	56383566	61	1	1	19777	57	61	51	55	0.927273	0	0	6	6	0.0983607	1	0.094175	NC_007113.6	56363789	56383566	84	26
LOC100536213	91	87	-72	-3	-2.446e-06	-2.73988	-5.43914	5.354e-08	2.527e-06	125	1	0	4926	0	125	0	125	0	0	0	0	0	0	1	0.738385	NC_007115.6	29381420	29386346	91	1	0	4926	0	91	0	91	0	0	0	0	0	0	1	0.625577	NC_007115.6	29381420	29386346	108	38
LOC100536946	48	48	-41.5	-6.92857	-1.462e-06	-6.34892	-7.31844	2.509e-13	2.374e-11	55	1	1	981	51	55	51	55	0.927273	0	0	0	0	0	1	1.6314	NC_007133.6	11067657	11068638	42	1	1	981	42	42	42	42	1	0	0	0	0	0	1	1.44982	NC_007133.6	11067657	11068638	48.5	7
LOC100537096	35	32	-25.5	-2.30769	-8.441e-07	-2.10851	-3.30392	0.0009534	0.0136707	53	1	1	33945	52	53	52	53	0.981132	0	0	0	0	0	1	0.0454326	NC_007127.6	18422966	18456911	37	1	1	33945	36	37	36	37	0.972973	0	0	0	0	0	1	0.0369113	NC_007127.6	18422966	18456911	45	21
LOC100537098	16	14	-14.5	-8.25	-5.165e-07	-7.9671	-4.69626	2.65e-06	8.77e-05	16	1	1	17720	16	16	16	16	1	0	0	0	0	0	1	0.0262738	NC_007129.6	860115	877835	17	1	1	17720	17	17	17	17	1	0	0	0	0	0	1	0.0324877	NC_007129.6	860115	877835	16.5	3
LOC100537153	160	138	-107.5	-2.51408	-3.556e-06	-2.28576	-3.28725	0.001012	0.0143842	220	3	0	6942	220	220	219	219	1	0	0	1	1	0.004545	2	0.917967	NC_007118.6	73884210	73891152	137	3	0	6942	137	137	137	137	1	0	0	0	0	0	2	0.668297	NC_007118.6	73884210	73891152	178.5	82
LOC100537481	9	8	-8.5	-6.66667	-2.955e-07	-5.73449	-3.40119	0.0006709	0.0103008	10	1	1	1557	3	10	3	10	0.3	0	0	0	0	0	1	0.186887	NC_007115.6	61136168	61137725	10	1	1	1557	2	10	2	10	0.2	0	0	0	0	0	1	0.217493	NC_007115.6	61136168	61137725	10	1
LOC100537553	303	240	-207	-3.8951	-7.178e-06	-3.67669	-3.89479	9.828e-05	0.002073	343	2	1	6916	343	343	343	343	1	0	0	0	0	0	2	1.44313	NC_007114.6	8293284	8300200	214	2	1	6916	214	214	214	214	1	0	0	0	0	0	2	1.04783	NC_007114.6	8293284	8300200	278.5	103
LOC100537803	1069	598	-753	-2.32221	-2.595e-05	-2.21343	-4.0791	4.521e-05	0.001077	1242	2	0	21914	728	1242	728	1241	0.586624	0	0	0	1	0.0008052	2	1.64785	NC_007120.6	56683238	56705152	1403	2	0	21914	737	1403	735	1401	0.524625	0	0	2	2	0.001426	2	2.16496	NC_007120.6	56683238	56705152	1322.5	805
LOC100537938	32	21	-24.5	-2.81481	-8.459e-07	-2.64441	-3.68311	0.0002304	0.004263	36	1	1	11010	26	36	24	34	0.705882	0	0	2	2	0.0555556	1	0.0898585	NW_003336473.1	3876	14886	40	1	1	11010	26	40	17	31	0.548387	0	0	9	9	0.225	1	0.0953472	NW_003336473.1	3876	14886	38	19
LOC100538332	58	52	-51	-2.30769	-1.699e-06	-2.11554	-5.74651	9.111e-09	4.89e-07	94	0	0	63317	93	94	0	0	NaN	0	0	93	94	1	0	0.0431991	NC_007128.6	48407955	48471272	86	0	0	63317	86	86	0	0	NaN	0	0	86	86	1	0	0.0459951	NC_007128.6	48407955	48471272	90	36
LOC101882165	8	7	-6	-13	-2.104e-07	-11.777	-3.1208	0.001804	0.0229994	8	1	1	18453	8	8	8	8	1	0	0	0	0	0	1	0.0126151	NC_007118.6	20677322	20695775	5	1	1	18453	5	5	5	5	1	0	0	0	0	0	1	0.009176	NC_007118.6	20677322	20695775	6.5	0
LOC101882213	26	25	-18.5	-8.4	-6.392e-07	-7.25321	-2.96668	0.00301	0.0341095	28	1	1	5798	28	28	26	26	1	0	0	2	2	0.0714286	1	0.130486	NC_007112.6	57065833	57071631	14	1	1	5798	14	14	13	13	1	0	0	1	1	0.0714286	1	0.0759274	NC_007112.6	57065833	57071631	21	2
LOC101882272	37	34	-29	-4.05263	-1.005e-06	-3.718	-4.86709	1.133e-06	4.08e-05	45	1	1	2851	45	45	45	45	1	0	0	0	0	0	1	0.459285	NC_007127.6	54503753	54506604	32	1	1	2851	32	32	32	32	1	0	0	0	0	0	1	0.38009	NC_007127.6	54503753	54506604	38.5	11
LOC101882312	78	52	64	2.3913	2.669e-06	2.64109	5.69509	1.233e-08	6.455e-07	59	1	1	2992	1	59	1	59	0.0169492	0	0	0	0	0	1	0.573796	NW_003336997.1	13541	16533	33	1	1	2992	2	33	2	33	0.0606061	0	0	0	0	0	1	0.373496	NW_003336997.1	13541	16533	46	111
LOC101882313	25	17	-17	-2.30769	-5.659e-07	-2.12446	-3.03594	0.002398	0.0285864	34	0	0	7938	34	34	0	0	NaN	0	0	34	34	1	0	0.124634	NW_003337240.1	2433	10371	26	0	0	7938	26	26	0	0	NaN	0	0	26	26	1	0	0.110916	NW_003337240.1	2433	10371	30	17
LOC101882400	23	14	-17	-3.61538	-6.03e-07	-3.53082	-3.10824	0.001882	0.0237702	25	2	1	13838	25	25	25	25	1	0	0	0	0	0	2	0.0525695	NC_007121.6	21914724	21928562	22	2	1	13838	22	22	22	22	1	0	0	0	0	0	2	0.0538372	NC_007121.6	21914724	21928562	23.5	11
LOC101882466	377	372	-290.5	-8.9589	-1.013e-05	-8.10478	-4.64566	3.39e-06	0.0001094	411	0	0	1428	380	411	0	0	NaN	0	0	380	411	1	0	8.37493	NC_007114.6	8320432	8321860	243	0	0	1428	222	243	0	0	NaN	0	0	222	243	1	0	5.76251	NC_007114.6	8320432	8321860	327	39
LOC101882672	13	12	11.5	3.09091	4.672e-07	3.37561	3.63862	0.0002741	0.004924	6	2	0	8732	0	6	0	6	0	0	0	0	0	0	2	0.0199942	NC_007127.6	1316479	1325211	5	2	0	8732	0	5	0	5	0	0	0	0	0	0	2	0.0193905	NC_007127.6	1316479	1325211	5.5	16
LOC101882831	31	23	-26	-2.44444	-8.727e-07	-2.24251	-4.21453	2.503e-05	0.0006409	45	0	0	6268	45	45	0	0	NaN	0	0	45	45	1	0	0.208906	NC_007128.6	15414594	15420862	43	0	0	6268	43	43	0	0	NaN	0	0	43	43	1	0	0.232313	NC_007128.6	15414594	15420862	44	22
LOC101883427	34	27	-25.5	-2.30769	-8.496e-07	-2.12238	-4.06412	4.821e-05	0.001134	50	1	0	7097	0	50	0	50	0	0	0	0	0	0	1	0.205004	NC_007119.6	53628782	53635879	40	1	0	7097	0	40	0	40	0	0	0	0	0	0	1	0.190862	NC_007119.6	53628782	53635879	45	23
LOC101883431	13	11	-9	-10	-3.191e-07	-9.65609	-3.06905	0.002147	0.0263687	13	2	0	13391	13	13	13	13	1	0	0	0	0	0	2	0.0282487	NC_007115.6	37055294	37068685	7	2	0	13391	7	7	7	7	1	0	0	0	0	0	2	0.0177018	NC_007115.6	37055294	37068685	10	2
LOC101883437	117	89	-73.5	-2.7093	-2.476e-06	-2.50462	-2.8584	0.004258	0.0447001	146	2	0	85921	144	146	144	146	0.986301	0	0	0	0	0	1	0.0494448	NC_007134.6	5899612	5985533	87	2	0	85921	85	87	85	87	0.977011	0	0	0	0	0	1	0.0342889	NC_007134.6	5899612	5985533	116.5	57
LOC101883513	41	33	-28	-2.47368	-8.968e-07	-2.15277	-3.23407	0.00122	0.0166839	56	1	1	1920	45	56	41	52	0.788462	0	0	4	4	0.0714286	1	0.788079	NW_008805394.1	554	2474	38	1	1	1920	30	38	30	37	0.810811	0	0	0	1	0.0263158	1	0.65258	NW_008805394.1	554	2474	47	15
LOC101883528	259	218	-220	-4.46457	-7.722e-06	-4.18231	-11.4282	3.025e-30	5.098e-28	302	1	1	18298	299	302	280	283	0.989399	0	0	19	19	0.0629139	1	0.450039	NC_007134.6	41779365	41797663	265	1	1	18298	260	265	233	238	0.978992	0	0	27	27	0.101887	1	0.44046	NC_007134.6	41779365	41797663	283.5	84
LOC101883771	23	23	-18	-10	-6.336e-07	-9.11281	-4.02922	5.596e-05	0.001288	25	1	1	7262	6	25	6	25	0.24	0	0	0	0	0	1	0.100173	NC_007130.6	36027704	36034966	15	1	1	7262	3	15	3	15	0.2	0	0	0	0	0	1	0.0699469	NC_007130.6	36027704	36034966	20	2
LOC101883796	26	24	-25	-4.125	-8.689e-07	-3.78152	-5.26444	1.406e-07	6.189e-06	33	1	1	5524	33	33	33	33	1	0	0	0	0	0	1	0.173831	NC_007114.6	404873	410397	33	1	1	5524	33	33	32	32	1	0	0	1	1	0.030303	1	0.196169	NC_007114.6	404873	410397	33	9
LOC101883865	27	26	-19.5	-40	-6.857e-07	-36.1206	-3.21937	0.001285	0.0173946	27	1	1	4115	27	27	23	23	1	0	0	4	4	0.148148	1	0.162639	NC_007133.6	24350635	24354750	13	1	1	4115	13	13	11	11	1	0	0	2	2	0.153846	1	0.0905225	NC_007133.6	24350635	24354750	20	0
LOC101883960	12	12	-10.5	-3.625	-3.618e-07	-3.31611	-3.25662	0.001127	0.0156722	16	1	1	8937	16	16	16	16	1	0	0	0	0	0	1	0.0520949	NC_007112.6	56925616	56934553	13	1	1	8937	13	13	13	13	1	0	0	0	0	0	1	0.0492589	NC_007112.6	56925616	56934553	14.5	4
LOC101884223	102	69	-72.5	-2.52632	-2.483e-06	-2.37174	-4.60782	4.069e-06	0.0001283	133	1	1	2925	86	133	85	132	0.643939	0	0	1	1	0.007519	1	1.31315	NW_003335149.2	14918	17843	107	1	1	2925	72	107	72	107	0.672897	0	0	0	0	0	1	1.23877	NW_003335149.2	14918	17843	120	64
LOC101884253	59	37	-47	-2.80769	-1.631e-06	-2.65998	-4.21876	2.457e-05	0.0006313	72	2	0	23443	72	72	72	72	1	0	0	0	0	0	1	0.089369	NC_007134.6	6198751	6222194	74	2	0	23443	73	74	73	74	0.986486	0	0	0	0	0	1	0.106894	NC_007134.6	6198751	6222194	73	37
LOC101884315	13	9	-11	-6.5	-3.941e-07	-6.52651	-3.40244	0.0006679	0.0102726	13	1	1	4733	13	13	13	13	1	0	0	0	0	0	1	0.0799234	NC_007120.6	1292234	1296967	13	1	1	4733	13	13	13	13	1	0	0	0	0	0	1	0.0930123	NC_007120.6	1292234	1296967	13	4
LOC101884451	9428	7409	-6331	-2.24467	-0.0002084	-2.05829	-4.52049	6.17e-06	0.0001859	13505	0	0	3901	13504	13505	0	0	NaN	0	0	13504	13505	1	0	100.736	NC_007113.6	43713966	43717867	9330	0	0	3901	9329	9330	0	0	NaN	0	0	9329	9330	1	0	80.9914	NC_007113.6	43713966	43717867	11417.5	6096
LOC101884469	95	82	-65	-4.33333	-2.235e-06	-3.98345	-3.32547	0.0008827	0.0128877	108	1	1	12659	108	108	105	105	1	0	0	3	3	0.0277778	1	0.241356	NC_007135.6	21171143	21183802	61	1	1	12659	60	61	57	58	0.982759	0	0	3	3	0.0491803	1	0.155154	NC_007135.6	21171143	21183802	84.5	26
LOC101884517	22	20	-19.5	-2.39286	-6.525e-07	-2.19361	-3.6399	0.0002727	0.004909	32	1	1	17798	29	32	27	30	0.9	0	0	2	2	0.0625	1	0.0490476	NC_007134.6	43925129	43942927	35	1	1	17798	30	35	25	30	0.833333	0	0	5	5	0.142857	1	0.0570799	NC_007134.6	43925129	43942927	33.5	15
LOC101884529	16	13	-11.5	-4.28571	-3.995e-07	-3.84895	-3.06091	0.002207	0.0269297	12	0	0	22827	7	12	0	0	NaN	0	0	7	12	1	0	0.0152968	NC_007115.6	4123730	4146557	18	0	0	22827	8	18	0	0	NaN	0	0	8	18	1	0	0.0267028	NC_007115.6	4123730	4146557	15	2
LOC101884895	86	63	-66	-3.31579	-2.299e-06	-3.1299	-5.5869	2.312e-08	1.171e-06	103	0	0	19428	94	103	0	0	NaN	0	0	94	103	1	0	0.154268	NC_007136.6	36724701	36744129	86	0	0	19428	83	86	0	0	NaN	0	0	83	86	1	0	0.149901	NC_007136.6	36724701	36744129	94.5	40
LOC101884937	31	26	-23	-2.48387	-7.745e-07	-2.28391	-3.94731	7.903e-05	0.001721	44	1	1	35815	34	44	34	44	0.772727	0	0	0	0	0	1	0.0357483	NC_007112.6	58029925	58065740	33	1	1	35815	27	33	27	33	0.818182	0	0	0	0	0	1	0.031202	NC_007112.6	58029925	58065740	38.5	18
LOC101884985	70	54	-50	-3.5	-1.736e-06	-3.28358	-4.40802	1.043e-05	0.0002979	82	1	1	6868	66	82	66	82	0.804878	0	0	0	0	0	1	0.347417	NC_007112.6	58075989	58082857	58	1	1	6868	50	58	50	58	0.862069	0	0	0	0	0	1	0.285977	NC_007112.6	58075989	58082857	70	28
LOC101885322	67	53	-59	-4.6875	-2.079e-06	-4.43356	-6.8153	9.407e-12	7.771e-10	76	1	1	20504	76	76	71	71	1	0	0	5	5	0.0657895	1	0.10076	NC_007118.6	17823295	17843799	74	1	1	20504	74	74	62	62	1	0	0	12	12	0.162162	1	0.102397	NC_007118.6	17823295	17843799	75	23
LOC101885445	207	175	-136.5	-4.5	-4.703e-06	-4.19234	-2.98781	0.00281	0.032287	230	2	0	8785	225	230	225	230	0.978261	0	0	0	0	0	1	0.761822	NC_007127.6	22472292	22481077	121	2	0	8785	118	121	118	121	0.975207	0	0	0	0	0	1	0.46642	NC_007127.6	22472292	22481077	175.5	55
LOC101885563	22	15	13.5	4	5.434e-07	4.52262	2.88029	0.003973	0.0424057	8	0	0	1474	0	8	0	0	NaN	0	0	0	8	1	0	0.157928	NC_007115.6	42850180	42851654	1	0	0	1474	0	1	0	0	NaN	0	0	0	1	1	0	0.022974	NC_007115.6	42850180	42851654	4.5	23
LOC101885604	131	91	-91	-2.35821	-3.075e-06	-2.19693	-4.56331	5.035e-06	0.0001559	178	1	1	6650	178	178	172	172	1	0	0	6	6	0.0337079	1	0.752617	NC_007112.6	556839	563489	138	1	1	6650	138	138	131	131	1	0	0	7	7	0.0507246	1	0.667088	NC_007112.6	556839	563489	158	87
LOC101885686	25	23	-19	-10.5	-6.795e-07	-8.98932	-3.04079	0.00236	0.0282016	16	0	0	1672	16	16	0	0	NaN	0	0	16	16	1	0	0.278452	NC_007133.6	387969	389641	26	0	0	1672	26	26	0	0	NaN	0	0	26	26	1	0	0.526587	NC_007133.6	387969	389641	21	1
LOC101885690	365	328	-258.5	-4.4698	-8.879e-06	-4.08538	-3.79636	0.0001468	0.002915	421	1	1	6088	420	421	402	403	0.997519	0	0	18	18	0.0427553	1	1.92618	NC_007134.6	44712375	44718463	245	1	1	6088	244	245	224	225	0.995556	0	0	20	20	0.0816327	1	1.25153	NC_007134.6	44712375	44718463	333	93
LOC101885857	49	38	-31.5	-2.28571	-1.037e-06	-2.08646	-2.86428	0.00418	0.04412	68	3	0	16247	68	68	65	65	1	0	0	3	3	0.0441176	2	0.116415	NC_007116.6	63577052	63593299	44	3	0	16247	44	44	43	43	1	0	0	1	1	0.0227273	2	0.0896249	NC_007116.6	63577052	63593299	56	30
LOC101885863	95	63	-60	-2.2766	-2.016e-06	-2.12429	-3.16806	0.001535	0.0201649	126	1	1	35929	123	126	121	124	0.975806	0	0	2	2	0.015873	1	0.100425	NC_007134.6	135533	171462	88	1	1	35929	86	88	86	88	0.977273	0	0	0	0	0	1	0.0829413	NC_007134.6	135533	171462	107	63
LOC101885866	9	8	-7.5	-16	-2.712e-07	-14.8911	-3.65473	0.0002574	0.004676	7	1	1	4724	7	7	5	5	1	0	0	2	2	0.285714	1	0.0307984	NC_007126.6	3885476	3890200	9	1	1	4724	9	9	5	5	1	0	0	4	4	0.444444	1	0.0358421	NC_007126.6	3885476	3890200	8	1
LOC101885897	215	148	-137	-2.79085	-4.705e-06	-2.63942	-3.27479	0.001057	0.0149046	258	2	1	261278	32	258	29	255	0.113725	0	0	3	3	0.0116279	2	0.0283991	NC_007115.6	29159340	29420618	169	2	1	261278	27	169	25	167	0.149701	0	0	2	2	0.0118343	2	0.0216445	NC_007115.6	29159340	29420618	213.5	110
LOC101886022	45	34	-38.5	-2.45283	-1.252e-06	-2.16432	-3.19865	0.001381	0.0184737	66	0	0	4391	24	66	0	0	NaN	0	0	24	66	1	0	0.437369	NC_007127.6	36420776	36425167	64	0	0	4391	29	64	0	0	NaN	0	0	29	64	1	0	0.493571	NC_007127.6	36420776	36425167	65	21
LOC101886216	43	37	-35	-2.2069	-1.158e-06	-2.02273	-4.60997	4.027e-06	0.0001271	69	2	0	2018	69	69	65	65	1	0	0	4	4	0.057971	2	0.937259	NC_007117.6	222478	224496	59	2	0	2018	59	59	51	51	1	0	0	8	8	0.135593	2	0.85582	NC_007117.6	222478	224496	64	32
LOC101886222	22	20	-18.5	-2.32143	-6.166e-07	-2.1279	-3.47433	0.0005121	0.008255	35	1	1	4477	35	35	32	32	1	0	0	3	3	0.0857143	1	0.207984	NC_007115.6	29481695	29486172	30	1	1	4477	30	30	28	28	1	0	0	2	2	0.0666667	1	0.211789	NC_007115.6	29481695	29486172	32.5	15
LOC101886319	28	25	-19.5	-6.57143	-6.736e-07	-5.80376	-3.0806	0.002066	0.025572	30	1	1	4176	9	30	9	30	0.3	0	0	0	0	0	1	0.209039	NC_007119.6	26352985	26357161	16	1	1	4176	5	16	4	15	0.266667	0	0	1	1	0.0625	1	0.121637	NC_007119.6	26352985	26357161	23	2
LOC101886379	47	36	-36.5	-3.51724	-1.268e-06	-3.28616	-5.153	2.564e-07	1.069e-05	56	1	1	4929	40	56	11	19	0.578947	0	0	29	37	0.660714	1	0.112166	NW_003336287.1	3139	12272	46	1	1	4929	30	46	12	24	0.5	0	0	18	22	0.478261	1	0.164887	NW_003336287.1	3139	12272	51	20
LOC101886464	10	8	-8	-3.66667	-2.794e-07	-3.45208	-2.89153	0.003834	0.0412513	12	0	0	1926	12	12	0	0	NaN	0	0	12	12	1	0	0.181298	NW_003336712.1	550	2476	10	0	0	1926	10	10	0	0	NaN	0	0	10	10	1	0	0.175824	NW_003336712.1	550	2476	11	4
LOC101886495	13	9	-10	-6	-3.58e-07	-6.02089	-3.16773	0.001536	0.0201814	13	0	0	17135	1	13	0	0	NaN	0	0	1	13	1	0	0.0220763	NC_007132.6	20286209	20303344	11	0	0	17135	4	11	0	0	NaN	0	0	4	11	1	0	0.0217391	NC_007132.6	20286209	20303344	12	4
LOC101886498	18	12	-13	-2.44444	-4.38e-07	-2.25617	-2.84103	0.004497	0.046591	24	1	1	13965	24	24	24	24	1	0	0	0	0	0	1	0.0500078	NC_007117.6	224820	238785	20	1	1	13965	20	20	20	20	1	0	0	0	0	0	1	0.0484979	NC_007117.6	224820	238785	22	12
LOC101886751	53	41	-36.5	-4.04167	-1.274e-06	-3.82498	-3.68274	0.0002307	0.004266	59	0	0	2960	50	59	0	0	NaN	0	0	50	59	1	0	0.58	NW_003336912.2	76741	79701	38	0	0	2960	36	38	0	0	NaN	0	0	36	38	1	0	0.434736	NW_003336912.2	76741	79701	48.5	18
LOC101886797	23	17	-18	-3	-5.993e-07	-2.63213	-2.98739	0.002814	0.0323144	29	0	0	5324	1	29	0	0	NaN	0	0	1	29	1	0	0.158499	NC_007134.6	14653670	14658994	25	0	0	5324	3	25	0	0	NaN	0	0	3	25	1	0	0.159014	NC_007134.6	14653670	14658994	27	6
LOC101886866	15	15	-12	-2.71429	-4.026e-07	-2.47271	-3.04209	0.002349	0.0281114	22	1	1	7106	5	22	5	22	0.227273	0	0	0	0	0	1	0.0900876	NC_007134.6	18538485	18545591	16	1	1	7106	3	16	3	16	0.1875	0	0	0	0	0	1	0.076248	NC_007134.6	18538485	18545591	19	7
LOC101886933	8	7	-6	-13	-2.104e-07	-11.777	-3.1208	0.001804	0.0229994	8	1	1	2705	8	8	8	8	1	0	0	0	0	0	1	0.0860578	NW_003334536.1	1597	4302	5	1	1	2705	5	5	5	5	1	0	0	0	0	0	1	0.0625945	NW_003334536.1	1597	4302	6.5	1
LOC101886976	156	94	-110	-2.52778	-3.807e-06	-2.40775	-4.08624	4.384e-05	0.001048	197	2	0	2538	197	197	196	196	1	0	0	1	1	0.005076	1	2.24715	NC_007113.6	37480563	37483101	167	2	0	2538	167	167	165	165	1	0	0	2	2	0.011976	1	2.20154	NC_007113.6	37480563	37483101	182	103
LOC101887121	14	12	-11.5	-4.83333	-4.013e-07	-4.21401	-3.72924	0.0001921	0.003658	13	0	0	2298	0	13	0	0	NaN	0	0	0	13	1	0	0.164612	NC_007119.6	31417276	31419574	16	0	0	2298	1	16	0	0	NaN	0	0	1	16	1	0	0.235778	NC_007119.6	31417276	31419574	14.5	2
LOC103908677	28	16	18	1.94737	7.725e-07	2.14913	3.12018	0.001807	0.023041	25	1	1	7892	22	25	21	24	0.875	0	0	1	1	0.04	1	0.0884895	NW_008805497.1	7189	15081	13	1	1	7892	10	13	9	12	0.75	0	0	1	1	0.0769231	1	0.0514906	NW_008805497.1	7189	15081	19	41
LOC103908692	11	8	-7.5	-6	-2.645e-07	-5.88873	-2.83665	0.004559	0.0470212	11	1	1	17200	9	11	9	11	0.818182	0	0	0	0	0	1	0.0186094	NC_007112.6	56792682	56809882	7	1	1	17200	7	7	7	7	1	0	0	0	0	0	1	0.0137817	NC_007112.6	56792682	56809882	9	3
LOC103908724	2981	2016	-1795.5	-2.5044	-6.083e-05	-2.35567	-2.83975	0.004515	0.0467156	3692	6	0	7599	2030	3692	2027	3689	0.549471	0	0	3	3	0.0008126	3	14.126	NW_001884427.4	215421	223020	2286	6	0	7599	1436	2286	1431	2281	0.627356	0	0	5	5	0.002187	3	10.1649	NW_001884427.4	215421	223020	2989	1676
LOC103908887	11	8	8	2.77778	3.22e-07	2.93884	2.89028	0.003849	0.0413732	3	0	0	16615	0	3	0	0	NaN	0	0	0	3	1	0	0.005254	NC_007127.6	1312503	1329118	6	0	0	16615	0	6	0	0	NaN	0	0	0	6	1	0	0.0122288	NC_007127.6	1312503	1329118	4.5	11
LOC103908904	15	14	-12	-25	-4.237e-07	-22.7017	-4.62576	3.732e-06	0.0001192	15	0	0	31570	1	15	0	0	NaN	0	0	1	15	1	0	0.0138256	NC_007127.6	11089149	11120719	10	0	0	31570	1	10	0	0	NaN	0	0	1	10	1	0	0.0107265	NC_007127.6	11089149	11120719	12.5	0
LOC103909050	99	93	-82.5	-8.5	-2.91e-06	-7.79092	-8.24927	1.594e-16	2.012e-14	107	1	1	2896	107	107	100	100	1	0	0	7	7	0.0654206	1	1.00477	NC_007118.6	73485873	73488769	80	1	1	2896	80	80	74	74	1	0	0	6	6	0.075	1	0.8653	NC_007118.6	73485873	73488769	93.5	14
LOC103909107	19	18	-15	-3	-5.077e-07	-2.73348	-3.57783	0.0003465	0.005962	26	0	0	1474	26	26	0	0	NaN	0	0	26	26	1	0	0.513267	NC_007129.6	2894653	2896127	19	0	0	1474	19	19	0	0	NaN	0	0	19	19	1	0	0.436505	NC_007129.6	2894653	2896127	22.5	8
LOC103909301	301	293	-227	-7.30556	-7.879e-06	-6.60507	-4.26609	1.989e-05	0.0005232	333	0	0	23561	2	333	0	0	NaN	0	0	2	333	1	0	0.411261	NC_007131.6	13744964	13768525	193	0	0	23561	2	193	0	0	NaN	0	0	2	193	1	0	0.277394	NC_007131.6	13744964	13768525	263	32
LOC103909385	25	24	-18	-13	-6.318e-07	-12.0903	-3.16261	0.001564	0.0204572	26	1	1	5911	26	26	7	7	1	0	0	19	19	0.730769	1	0.0344591	NC_007132.6	726592	732503	13	1	1	5911	13	13	2	2	1	0	0	11	11	0.846154	1	0.0114578	NC_007132.6	726592	732503	19.5	2
LOC103909538	58	43	-48.5	-2.53968	-1.641e-06	-2.34169	-5.40086	6.632e-08	3.093e-06	78	1	1	5979	64	78	64	78	0.820513	0	0	0	0	0	1	0.379606	NC_007112.6	58081178	58087157	82	1	1	5979	69	82	69	82	0.841463	0	0	0	0	0	1	0.464428	NC_007112.6	58081178	58087157	80	39
LOC103909545	28	28	-23.5	-4.35714	-8.125e-07	-3.97249	-5.15122	2.588e-07	1.077e-05	35	1	1	9335	35	35	33	33	1	0	0	2	2	0.0571429	1	0.102865	NC_007133.6	8871140	8880475	26	1	1	9335	26	26	24	24	1	0	0	2	2	0.0769231	1	0.0870623	NC_007133.6	8871140	8880475	30.5	7
LOC103909557	724	572	-508.5	-2.54559	-1.709e-05	-2.34549	-5.30518	1.126e-07	5.017e-06	977	0	0	138020	321	977	0	0	NaN	0	0	321	977	1	0	0.205978	NC_007133.6	11277716	11415736	698	0	0	138020	229	698	0	0	NaN	0	0	229	698	1	0	0.171256	NC_007133.6	11277716	11415736	837.5	405
LOC103909639	34	24	-24.5	-4.5	-8.91e-07	-4.48994	-4.064	4.824e-05	0.001134	27	0	0	4170	27	27	0	0	NaN	0	0	27	27	1	0	0.188406	NC_007133.6	35467755	35471925	36	0	0	4170	36	36	0	0	NaN	0	0	36	36	1	0	0.292348	NC_007133.6	35467755	35471925	31.5	12
LOC103909686	37	34	-27.5	-8.85714	-9.639e-07	-8.08289	-4.0414	5.313e-05	0.001233	39	0	0	1027	39	39	0	0	NaN	0	0	39	39	1	0	1.105	NC_007134.6	22664651	22665678	23	0	0	1027	23	23	0	0	NaN	0	0	23	23	1	0	0.758387	NC_007134.6	22664651	22665678	31	5
LOC103909834	39	38	-27.5	-8.85714	-9.485e-07	-7.67863	-2.86904	0.004117	0.0436458	42	0	0	5190	18	42	0	0	NaN	0	0	18	42	1	0	0.235477	NC_007136.6	15974164	15979354	20	0	0	5190	7	20	0	0	NaN	0	0	7	20	1	0	0.130496	NC_007136.6	15974164	15979354	31	3
LOC103909969	373	355	-257	-5.35593	-8.792e-06	-4.82441	-2.91213	0.00359	0.0391836	423	1	1	5485	176	423	176	422	0.417062	0	0	0	1	0.002364	1	2.23874	NW_008805454.1	5649	11134	209	1	1	5485	92	209	92	209	0.440191	0	0	0	0	0	1	1.29034	NW_008805454.1	5649	11134	316	68
LOC103909970	551	396	-421	-2.9719	-1.463e-05	-2.80929	-6.97012	3.167e-12	2.739e-10	687	1	1	21210	198	687	138	584	0.236301	0	0	60	103	0.149927	1	0.801197	NW_008805454.1	18989	40199	582	1	1	21210	194	582	157	505	0.310891	0	0	37	77	0.132302	1	0.806277	NW_008805454.1	18989	40199	634.5	291
LOC103909995	185	169	-129.5	-3.19492	-4.361e-06	-2.89271	-3.4757	0.0005095	0.008223	236	1	1	5570	217	236	216	235	0.919149	0	0	1	1	0.004237	1	1.22767	NW_008805524.1	577	6147	141	1	1	5570	123	141	123	141	0.87234	0	0	0	0	0	1	0.85723	NW_008805524.1	577	6147	188.5	67
LOC103910006	34	32	27	3.07692	1.154e-06	3.45115	5.85602	4.741e-09	2.699e-07	12	1	1	5021	3	12	3	12	0.25	0	0	0	0	0	1	0.0695438	NW_003336781.2	828	5849	14	1	1	5021	3	14	3	14	0.214286	0	0	0	0	0	1	0.0944216	NW_003336781.2	828	5849	13	34
LOC103910022	58	36	-38.5	-2.24194	-1.304e-06	-2.10224	-3.41552	0.0006366	0.009881	78	0	0	1699	78	78	0	0	NaN	0	0	78	78	1	0	1.33588	NW_003335149.2	13247	14946	61	0	0	1699	61	61	0	0	NaN	0	0	61	61	1	0	1.21582	NW_003335149.2	13247	14946	69.5	42
LOC103910066	43	37	-38	-4.45455	-1.326e-06	-4.09315	-6.54726	5.86e-11	4.319e-09	51	3	1	3089	51	51	50	50	1	0	0	1	1	0.0196078	3	0.470998	NC_007112.6	34379056	34382145	47	3	1	3089	47	47	46	46	1	0	0	1	1	0.0212766	3	0.504282	NC_007112.6	34379056	34382145	49	14
LOC103910266	152	115	-125	-2.24378	-4.159e-06	-2.06295	-7.70117	1.348e-14	1.462e-12	234	0	0	7409	234	234	0	0	NaN	0	0	234	234	1	0	0.919017	NC_007114.6	31101355	31108764	217	0	0	7409	217	217	0	0	NaN	0	0	217	217	1	0	0.991822	NC_007114.6	31101355	31108764	225.5	119
LOC103910387	8	7	-6.5	-14	-2.298e-07	-12.7686	-3.29386	0.0009882	0.0140929	8	0	0	7033	2	8	0	0	NaN	0	0	2	8	1	0	0.0330991	NC_007115.6	4197463	4204496	6	0	0	7033	2	6	0	0	NaN	0	0	2	6	1	0	0.0288898	NC_007115.6	4197463	4204496	7	0
LOC103910418	14	14	-11.5	-2.64286	-3.859e-07	-2.41182	-2.94337	0.003247	0.0362905	21	0	0	2957	21	21	0	0	NaN	0	0	21	21	1	0	0.20665	NC_007115.6	12742547	12745504	16	0	0	2957	16	16	0	0	NaN	0	0	16	16	1	0	0.183232	NC_007115.6	12742547	12745504	18.5	7
LOC103910957	6	5	-5	-11	-1.771e-07	-10.0723	-2.83448	0.00459	0.0472524	6	0	0	6639	6	6	0	0	NaN	0	0	6	6	1	0	0.0262976	NC_007115.6	68292028	68298667	5	0	0	6639	5	5	0	0	NaN	0	0	5	5	1	0	0.0255036	NC_007115.6	68292028	68298667	5.5	1
LOC103910964	63	38	-42	-2.52727	-1.453e-06	-2.40631	-3.35717	0.0007874	0.0117392	78	1	1	3880	54	78	54	78	0.692308	0	0	0	0	0	1	0.584965	NC_007115.6	68941783	68945663	61	1	1	3880	40	61	36	57	0.631579	0	0	4	4	0.0655738	1	0.497481	NC_007115.6	68941783	68945663	69.5	40
LOC103911066	51	37	-36	-2.56522	-1.224e-06	-2.3804	-4.12297	3.74e-05	0.0009155	67	0	0	9512	67	67	0	0	NaN	0	0	67	67	1	0	0.204961	NC_007116.6	23572824	23582336	51	0	0	9512	51	51	0	0	NaN	0	0	51	51	1	0	0.181565	NC_007116.6	23572824	23582336	59	30
LOC103911176	55	51	44.5	4.70833	1.765e-06	5.03386	7.83227	4.885e-15	5.437e-13	10	0	0	23140	10	10	0	0	NaN	0	0	10	10	1	0	0.0125749	NC_007131.6	24490437	24513577	14	0	0	23140	14	14	0	0	NaN	0	0	14	14	1	0	0.0204879	NC_007131.6	24490437	24513577	12	65
LOC103911258	10	9	-8	-17	-2.824e-07	-15.465	-3.69964	0.0002159	0.004028	10	0	0	5791	10	10	0	0	NaN	0	0	10	10	1	0	0.0502474	NC_007117.6	37492181	37497972	7	0	0	5791	7	7	0	0	NaN	0	0	7	7	1	0	0.0409334	NC_007117.6	37492181	37497972	8.5	1
LOC103911355	20	19	-16	-3.46154	-5.467e-07	-3.15402	-3.92811	8.562e-05	0.00184	26	0	0	11996	14	26	0	0	NaN	0	0	14	26	1	0	0.0630673	NC_007118.6	15118988	15130984	19	0	0	11996	8	19	0	0	NaN	0	0	8	19	1	0	0.0536353	NC_007118.6	15118988	15130984	22.5	6
LOC103911425	14	14	-11	-3.2	-3.726e-07	-2.9086	-3.14227	0.001676	0.0216584	19	0	0	4656	19	19	0	0	NaN	0	0	19	19	1	0	0.118743	NW_003336678.1	7	4663	13	0	0	4656	12	13	0	0	NaN	0	0	12	13	1	0	0.0945505	NW_003336678.1	7	4663	16	5
LOC103911488	27	27	-26.5	-6.3	-9.324e-07	-5.77542	-6.01908	1.754e-09	1.071e-07	31	0	0	39056	3	31	0	0	NaN	0	0	3	31	1	0	0.0230962	NC_007119.6	17332328	17371384	32	0	0	39056	3	32	0	0	NaN	0	0	3	32	1	0	0.0277457	NC_007119.6	17332328	17371384	31.5	5
LOC103911530	118	116	-100	-51	-3.561e-06	-49.0347	-8.3794	5.32e-17	6.861e-15	119	1	1	2535	96	119	89	112	0.794643	0	0	7	7	0.0588235	1	1.2856	NW_003336980.1	7375	9910	85	1	1	2535	75	85	71	81	0.876543	0	0	4	4	0.0470588	1	1.08203	NW_003336980.1	7375	9910	102	3
LOC103911540	1044	589	-800	-2.91159	-2.82e-05	-2.82878	-4.12194	3.757e-05	0.0009186	1235	1	1	2334	1183	1235	1178	1230	0.957724	0	0	5	5	0.004049	1	15.3346	NC_007119.6	35393883	35396217	1202	1	1	2334	1166	1202	1155	1191	0.969773	0	0	11	11	0.009151	1	17.28	NC_007119.6	35393883	35396217	1218.5	646
LOC103911711	2118	1936	-1555	-2.26629	-5.097e-05	-2.06302	-5.29835	1.169e-07	5.187e-06	3255	0	0	3099	3255	3255	0	0	NaN	0	0	3255	3255	1	0	30.5631	NC_007121.6	5787403	5790502	2311	0	0	3099	2311	2311	0	0	NaN	0	0	2311	2311	1	0	25.2529	NC_007121.6	5787403	5790502	2783	1319
LOC103911769	61	31	-43.5	-2.27941	-1.495e-06	-2.16937	-3.06338	0.002189	0.0267523	80	0	0	15735	17	80	0	0	NaN	0	0	17	80	1	0	0.147942	NC_007121.6	34126750	34142485	75	0	0	15735	22	75	0	0	NaN	0	0	22	75	1	0	0.161409	NC_007121.6	34126750	34142485	77.5	49
LOC103911885	11	10	-9.5	-3.11111	-3.254e-07	-2.85206	-2.92245	0.003473	0.0382442	15	0	0	751	15	15	0	0	NaN	0	0	15	15	1	0	0.581191	NC_007122.6	44465244	44465995	13	0	0	751	13	13	0	0	NaN	0	0	13	13	1	0	0.586188	NC_007122.6	44465244	44465995	14	5
LOC103911911	11	11	-9	-4	-3.094e-07	-3.64155	-3.09821	0.001947	0.0244291	14	0	0	8070	14	14	0	0	NaN	0	0	14	14	1	0	0.0504803	NC_007123.6	19937984	19946054	10	0	0	8070	10	10	0	0	NaN	0	0	10	10	1	0	0.0419624	NC_007123.6	19937984	19946054	12	3
LOC103911917	68	58	-45.5	-4.79167	-1.571e-06	-4.43567	-3.02277	0.002505	0.0294862	75	2	0	4942	24	75	24	75	0.32	0	0	0	0	0	1	0.441597	NC_007123.6	22119660	22124602	40	2	0	4942	15	40	15	40	0.375	0	0	0	0	0	1	0.274088	NC_007123.6	22119660	22124602	57.5	17
LOC107988037	37	25	-24.5	-2.53125	-8.355e-07	-2.36572	-3.21167	0.00132	0.0178049	47	1	1	4350	45	47	42	44	0.954545	0	0	3	3	0.0638298	1	0.294327	NC_007127.6	10531937	10536287	34	1	1	4350	33	34	32	33	0.969697	0	0	1	1	0.0294118	1	0.256896	NC_007127.6	10531937	10536287	40.5	22
LOC108179010	54	39	-38.5	-2.7907	-1.323e-06	-2.60641	-4.28886	1.796e-05	0.0004781	68	1	1	24021	68	68	68	68	1	0	0	0	0	0	1	0.0823731	NC_007120.6	52010111	52034132	52	1	1	24021	52	52	52	52	1	0	0	0	0	0	1	0.073307	NC_007120.6	52010111	52034132	60	29
LOC108179022	119	106	-79.5	-7.36	-2.759e-06	-6.89811	-2.82986	0.004657	0.0478098	125	1	1	117256	124	125	122	123	0.99187	0	0	2	2	0.016	1	0.0305237	NC_007134.6	41419354	41536610	59	1	1	117256	59	59	57	57	1	0	0	2	2	0.0338983	1	0.0164616	NC_007134.6	41419354	41536610	92	19
LOC108179036	501	409	-330.5	-2.54439	-1.099e-05	-2.32625	-3.45731	0.0005456	0.008731	669	0	0	7587	669	669	0	0	NaN	0	0	669	669	1	0	2.5658	NC_007114.6	13815483	13823070	420	0	0	7587	420	420	0	0	NaN	0	0	420	420	1	0	1.87462	NC_007114.6	13815483	13823070	544.5	260
LOC108179046	47	40	-33	-3.44444	-1.126e-06	-3.14248	-3.609	0.0003074	0.005395	57	1	1	3674	57	57	57	57	1	0	0	0	0	0	1	0.451443	NC_007122.6	42178401	42182075	36	1	1	3674	36	36	36	36	1	0	0	0	0	0	1	0.331816	NC_007122.6	42178401	42182075	46.5	17
LOC108179054	1670	1485	-1215.5	-3.68026	-4.155e-05	-3.36483	-4.7779	1.771e-06	6.106e-05	2031	2	1	12120	2030	2031	2030	2031	0.999508	0	0	0	0	0	2	4.87612	NC_007126.6	1293878	1305998	1307	2	1	12120	1307	1307	1307	1307	1	0	0	0	0	0	2	3.6518	NC_007126.6	1293878	1305998	1669	546
LOC108179103	22	20	-19.5	-3.4375	-6.72e-07	-3.15127	-4.36358	1.28e-05	0.0003565	29	1	1	6053	29	29	29	29	1	0	0	0	0	0	1	0.13941	NC_007117.6	54451229	54457282	26	1	1	6053	26	26	22	22	1	0	0	4	4	0.153846	1	0.123079	NC_007117.6	54451229	54457282	27.5	7
LOC108179104	41	35	-30	-8.5	-1.062e-06	-8.24873	-4.21506	2.497e-05	0.00064	42	1	1	40101	28	42	27	41	0.658537	0	0	1	1	0.0238095	1	0.0297506	NC_007123.6	46424352	46464453	26	1	1	40101	22	26	22	26	0.846154	0	0	0	0	0	1	0.0219559	NC_007123.6	46424352	46464453	34	7
LOC108179109	49	41	-35	-3.91667	-1.209e-06	-3.6089	-3.97326	7.09e-05	0.001565	57	1	1	12769	55	57	53	55	0.963636	0	0	2	2	0.0350877	1	0.125335	NC_007118.6	52929909	52942678	37	1	1	12769	36	37	31	32	0.96875	0	0	5	5	0.135135	1	0.0848646	NC_007118.6	52929909	52942678	47	16
LOC108179112	150	77	-96	-2.10983	-3.28e-06	-2.00873	-3.05358	0.002261	0.0274144	200	0	0	12962	106	200	0	0	NaN	0	0	106	200	1	0	0.448978	NC_007127.6	18235424	18248386	165	0	0	12962	92	165	0	0	NaN	0	0	92	165	1	0	0.431068	NC_007127.6	18235424	18248386	182.5	123
LOC108179126	63	62	-52.5	-6	-1.839e-06	-5.48524	-6.51296	7.369e-11	5.355e-09	73	1	1	2320	73	73	70	70	1	0	0	3	3	0.0410959	1	0.877965	NC_007114.6	402269	404589	53	1	1	2320	53	53	49	49	1	0	0	4	4	0.0754717	1	0.715223	NC_007114.6	402269	404589	63	10
LOC108179142	11	11	-9	-10	-3.264e-07	-9.35912	-3.85496	0.0001157	0.002385	8	0	0	536	5	8	0	0	NaN	0	0	5	8	1	0	0.434303	NC_007133.6	3342267	3342803	12	0	0	536	8	12	0	0	NaN	0	0	8	12	1	0	0.758141	NC_007133.6	3342267	3342803	10	1
LOC108179266	15	11	-11	-4.66667	-3.862e-07	-4.43429	-3.28207	0.00103	0.0146119	16	0	0	12319	16	16	0	0	NaN	0	0	16	16	1	0	0.037793	NC_007126.6	45292475	45304794	12	0	0	12319	12	12	0	0	NaN	0	0	12	12	1	0	0.0329867	NC_007126.6	45292475	45304794	14	5
LOC108179623	6	5	4.5	10	1.865e-07	11.4223	2.9019	0.003709	0.04021	1	0	0	888	0	1	0	0	NaN	0	0	0	1	1	0	0.0327683	NC_007127.6	32424599	32425487	0	0	0	888	0	0	0	0	NaN	0	0	0	0	NaN	0	0	NC_007127.6	32424599	32425487	0.5	4
LOC108179737	65	61	-61.5	-3.36538	-2.117e-06	-3.08516	-7.68494	1.531e-14	1.648e-12	86	0	0	59824	64	86	0	0	NaN	0	0	64	86	1	0	0.0418302	NC_007128.6	5328538	5388362	89	0	0	59824	79	89	0	0	NaN	0	0	79	89	1	0	0.0503788	NC_007128.6	5328538	5388362	87.5	28
LOC108179754	9	8	-7	-15	-2.464e-07	-13.621	-3.42159	0.0006226	0.009699	9	1	1	7753	9	9	8	8	1	0	0	1	1	0.111111	1	0.0300253	NC_007128.6	15573033	15580786	6	1	1	7753	6	6	6	6	1	0	0	0	0	0	1	0.0262069	NC_007128.6	15573033	15580786	7.5	1
LOC108180049	46	29	-36	-2.7561	-1.245e-06	-2.60281	-3.95396	7.687e-05	0.00168	58	1	1	6069	16	58	16	58	0.275862	0	0	0	0	0	1	0.278085	NC_007129.6	46607499	46613568	55	1	1	6069	13	55	12	54	0.222222	0	0	1	1	0.0181818	1	0.301308	NC_007129.6	46607499	46613568	56.5	29
LOC108180085	29	23	-22.5	-3.5	-7.759e-07	-3.22546	-4.49087	7.093e-06	0.0002101	35	1	1	7086	35	35	32	32	1	0	0	3	3	0.0857143	1	0.131406	NC_007130.6	44008659	44015745	28	1	1	7086	27	28	25	26	0.961538	0	0	2	2	0.0714286	1	0.124253	NC_007130.6	44008659	44015745	31.5	12
LOC108180093	17	15	12	1.92308	5.514e-07	2.1851	3.33204	0.0008621	0.0126419	14	1	1	2442	14	14	14	14	1	0	0	0	0	0	1	0.166821	NC_007130.6	2051725	2054167	12	1	1	2442	12	12	11	11	1	0	0	1	1	0.0833333	1	0.152539	NC_007130.6	2051725	2054167	13	21
LOC108180146	60344	33185	-39657	-2.1962	-0.001357	-2.08955	-3.7216	0.000198	0.003749	79917	1	1	8183	38821	79917	38809	79899	0.485726	0	0	12	18	0.0002252	1	284.116	NC_007130.6	8041559	8049742	65702	1	1	8183	32295	65702	32279	65679	0.491466	0	0	16	23	0.0003501	1	271.799	NC_007130.6	8041559	8049742	72809.5	46732
LOC108180183	109	63	-75.5	-2.14394	-2.554e-06	-2.01675	-3.79984	0.0001448	0.002882	152	0	0	124545	136	152	0	0	NaN	0	0	136	152	1	0	0.0355128	NC_007113.6	54099964	54224509	131	0	0	124545	119	131	0	0	NaN	0	0	119	131	1	0	0.0356187	NC_007113.6	54099964	54224509	141.5	89
LOC108180187	44	41	-30.5	-4.21053	-1.043e-06	-3.81924	-2.93258	0.003362	0.0372703	52	0	0	3865	52	52	0	0	NaN	0	0	52	52	1	0	0.39149	NC_007113.6	57907741	57911606	28	0	0	3865	28	28	0	0	NaN	0	0	28	28	1	0	0.245325	NC_007113.6	57907741	57911606	40	11
LOC108180329	540	411	-366.5	-2.43444	-1.228e-05	-2.24819	-4.55667	5.197e-06	0.00016	731	1	1	2155	731	731	729	729	1	0	0	2	2	0.002736	1	9.84346	NC_007131.6	51651139	51653294	513	1	1	2155	513	513	509	509	1	0	0	4	4	0.007797	1	7.99842	NC_007131.6	51651139	51653294	622	320
LOC108180800	208	157	-146.5	-2.71345	-4.99e-06	-2.52315	-4.93938	7.837e-07	2.928e-05	268	0	0	4179	258	268	0	0	NaN	0	0	258	268	1	0	1.86608	NC_007132.6	39860985	39865164	196	0	0	4179	176	196	0	0	NaN	0	0	176	196	1	0	1.58824	NC_007132.6	39860985	39865164	232	111
LOC108180818	20	13	16	2.88235	6.569e-07	3.1907	3.71548	0.0002028	0.003825	12	0	0	16730	6	12	0	0	NaN	0	0	6	12	1	0	0.0208715	NC_007132.6	42593431	42610161	5	0	0	16730	3	5	0	0	NaN	0	0	3	5	1	0	0.0101206	NC_007132.6	42593431	42610161	8.5	25
LOC108181195	18	15	-14.5	-10.6667	-5.165e-07	-10.547	-4.49925	6.819e-06	0.000203	18	0	0	6102	18	18	0	0	NaN	0	0	18	18	1	0	0.0858356	NC_007133.6	5947804	5953906	14	0	0	6102	14	14	0	0	NaN	0	0	14	14	1	0	0.0776943	NC_007133.6	5947804	5953906	16	3
LOC108181227	14	14	-11	-3.75	-3.835e-07	-3.45538	-3.03568	0.0024	0.028595	12	0	0	1266	12	12	0	0	NaN	0	0	12	12	1	0	0.275813	NC_007133.6	30794758	30796024	18	0	0	1266	18	18	0	0	NaN	0	0	18	18	1	0	0.481473	NC_007133.6	30794758	30796024	15	4
LOC108181434	7721	7164	-5359.5	-8.36701	-0.000186	-7.77942	-3.15867	0.001585	0.0206603	8170	0	0	70381	14	8170	0	0	NaN	0	0	14	8170	1	0	3.3778	NC_007134.6	10387439	10457820	4004	0	0	70381	10	4004	0	0	NaN	0	0	10	4004	1	0	1.92651	NC_007134.6	10387439	10457820	6087	1006
LOC108181438	122	95	-83	-2.3719	-2.76e-06	-2.17593	-3.97985	6.896e-05	0.001534	169	0	0	3011	169	169	0	0	NaN	0	0	169	169	1	0	1.63321	NC_007134.6	17422478	17425489	118	0	0	3011	118	118	0	0	NaN	0	0	118	118	1	0	1.3271	NC_007134.6	17422478	17425489	143.5	74
LOC108181441	17	13	-13	-2.85714	-4.469e-07	-2.66981	-3.31745	0.0009084	0.0131908	22	0	0	10242	15	22	0	0	NaN	0	0	15	22	1	0	0.0625036	NC_007134.6	46045720	46055962	18	0	0	10242	12	18	0	0	NaN	0	0	12	18	1	0	0.0595143	NC_007134.6	46045720	46055962	20	9
LOC108181644	19	13	-13	-3.16667	-4.644e-07	-3.03852	-3.12301	0.00179	0.0228687	16	0	0	2492	16	16	0	0	NaN	0	0	16	16	1	0	0.186827	NC_007136.6	3345745	3348237	22	0	0	2492	22	22	0	0	NaN	0	0	22	22	1	0	0.298957	NC_007136.6	3345745	3348237	19	9
LOC108181661	17	16	-12.5	-4.57143	-4.281e-07	-4.01433	-3.15725	0.001593	0.0207534	20	5	0	19626	20	20	19	19	1	0	0	1	1	0.05	2	0.0281702	NC_007136.6	17436479	17456105	12	5	0	19626	12	12	12	12	1	0	0	0	0	0	2	0.0207054	NC_007136.6	17436479	17456105	16	3
LOC108182776	11	10	-10	-21	-3.563e-07	-19.2514	-4.22645	2.374e-05	0.0006112	11	1	1	27189	11	11	11	11	1	0	0	0	0	0	1	0.0117724	NC_007114.6	10141906	10169095	10	1	1	27189	9	10	9	10	0.9	0	0	0	0	0	1	0.0124549	NC_007114.6	10141906	10169095	10.5	1
LOC108182779	85	79	-59	-6.36364	-2.034e-06	-5.74654	-3.06402	0.002184	0.0267207	93	1	1	7081	93	93	92	92	1	0	0	1	1	0.0107527	1	0.37806	NC_007114.6	12683943	12691024	47	1	1	7081	46	47	46	47	0.978723	0	0	0	0	0	1	0.224769	NC_007114.6	12683943	12691024	70	14
LOC108182793	125	119	80	2.35593	3.204e-06	2.51706	3.18028	0.001471	0.0194602	56	0	0	23453	56	56	0	0	NaN	0	0	56	56	1	0	0.0694796	NC_007114.6	6186198	6209651	62	0	0	23453	61	62	0	0	NaN	0	0	61	62	1	0	0.0895214	NC_007114.6	6186198	6209651	59	181
LOC108182824	82	74	-57	-4.8	-1.958e-06	-4.35709	-3.27235	0.001067	0.015018	93	1	1	4107	93	93	93	93	1	0	0	0	0	0	1	0.658909	NC_007114.6	30962581	30966688	51	1	1	4107	51	51	51	51	1	0	0	0	0	0	1	0.420513	NC_007114.6	30962581	30966688	72	19
LOC108182908	33	32	-30.5	-2.5641	-1.028e-06	-2.3506	-4.74862	2.048e-06	6.936e-05	52	1	1	6499	20	52	20	52	0.384615	0	0	0	0	0	1	0.232822	NC_007114.6	607812	614311	48	1	1	6499	23	48	23	48	0.479167	0	0	0	0	0	1	0.250108	NC_007114.6	607812	614311	50	20
LOC108183587	34	34	-25	-7.25	-8.683e-07	-6.55897	-3.21096	0.001323	0.0178321	38	1	1	10470	38	38	38	38	1	0	0	0	0	0	1	0.10561	NC_007115.6	5398002	5408472	20	1	1	10470	20	20	20	20	1	0	0	0	0	0	1	0.064687	NC_007115.6	5398002	5408472	29	4
LOC108190043	16	13	-12	-4.42857	-4.152e-07	-4.05066	-3.65374	0.0002584	0.00469	18	0	0	19699	8	18	0	0	NaN	0	0	8	18	1	0	0.0265886	NC_007116.6	3860931	3880630	13	0	0	19699	5	13	0	0	NaN	0	0	5	13	1	0	0.0223477	NC_007116.6	3860931	3880630	15.5	5
LOC108190607	10	10	-9.5	-3.375	-3.271e-07	-3.09397	-3.02383	0.002496	0.0293998	13	0	0	15739	11	13	0	0	NaN	0	0	11	13	1	0	0.0240344	NC_007118.6	5468681	5484420	14	0	0	15739	12	14	0	0	NaN	0	0	12	14	1	0	0.030122	NC_007118.6	5468681	5484420	13.5	4
LOC108190652	9713	6128	-6047	-2.30029	-0.0002048	-2.16799	-3.41346	0.0006414	0.009928	12571	0	0	16613	6883	12571	0	0	NaN	0	0	6883	12571	1	0	22.0186	NC_007118.6	19121165	19137778	8824	0	0	16613	5373	8824	0	0	NaN	0	0	5373	8824	1	0	17.9867	NC_007118.6	19121165	19137778	10697.5	6443
LOC108190702	95	73	-61.5	-2.86364	-2.085e-06	-2.65093	-3.12741	0.001764	0.0226046	117	0	0	3713	117	117	0	0	NaN	0	0	117	117	1	0	0.916913	NC_007118.6	45600301	45604014	72	0	0	3713	72	72	0	0	NaN	0	0	72	72	1	0	0.656661	NC_007118.6	45600301	45604014	94.5	44
LOC108190752	37	32	-30.5	-4.21053	-1.065e-06	-3.92183	-5.87295	4.281e-09	2.454e-07	44	1	1	15687	37	44	37	44	0.840909	0	0	0	0	0	1	0.0816169	NC_007118.6	6107209	6122896	36	1	1	15687	30	36	30	36	0.833333	0	0	0	0	0	1	0.0777134	NC_007118.6	6107209	6122896	40	12
LOC108190802	32	26	-21	-5.2	-7.319e-07	-4.90948	-2.84274	0.004473	0.0464312	34	0	0	10229	34	34	0	0	NaN	0	0	34	34	1	0	0.0967193	NC_007118.6	44521145	44531374	18	0	0	10229	18	18	0	0	NaN	0	0	18	18	1	0	0.0595899	NC_007118.6	44521145	44531374	26	8
LOC108190967	23	17	-17	-2.88889	-5.793e-07	-2.66142	-3.57	0.000357	0.006126	29	1	1	10227	29	29	29	29	1	0	0	0	0	0	1	0.082512	NC_007119.6	26200625	26210852	23	1	1	10227	23	23	22	22	1	0	0	1	1	0.0434783	1	0.0728464	NC_007119.6	26200625	26210852	26	12
LOC108190987	7	6	6.5	14	2.554e-07	15.2716	3.3962	0.0006833	0.0104512	1	0	0	1788	0	1	0	0	NaN	0	0	0	1	1	0	0.0162742	NC_007119.6	48535168	48536956	0	0	0	1788	0	0	0	0	NaN	0	0	0	0	NaN	0	0	NC_007119.6	48535168	48536956	0.5	7
LOC108191316	2690	1889	-1679.5	-2.90528	-5.765e-05	-2.75206	-3.07782	0.002085	0.0257591	3171	1	1	25721	3147	3171	3145	3169	0.992427	0	0	2	2	0.0006307	1	3.5851	NC_007120.6	24171233	24196954	1951	1	1	25721	1931	1951	1929	1949	0.989738	0	0	2	2	0.001025	1	2.566	NC_007120.6	24171233	24196954	2561	1282
LOC108191350	2605	1714	-2121.5	-2.82652	-7.372e-05	-2.68295	-6.3979	1.575e-10	1.1e-08	3245	0	0	47056	1545	3245	0	0	NaN	0	0	1545	3245	1	0	2.00663	NC_007120.6	55731828	55778884	3321	0	0	47056	1466	3321	0	0	NaN	0	0	1466	3321	1	0	2.38994	NC_007120.6	55731828	55778884	3283	1607
LOC108191477	18	16	-13	-2.85714	-4.415e-07	-2.61661	-3.03435	0.002411	0.0286496	24	1	0	3679	0	24	0	24	0	0	0	0	0	0	1	0.189823	NC_007121.6	21765211	21768890	16	1	0	3679	0	16	0	16	0	0	0	0	0	0	1	0.147273	NC_007121.6	21765211	21768890	20	8
LOC108191490	39	35	-33	-2.5	-1.11e-06	-2.29183	-4.86611	1.138e-06	4.097e-05	59	0	0	1193	59	59	0	0	NaN	0	0	59	59	1	0	1.43906	NC_007121.6	32317416	32318609	51	0	0	1193	51	51	0	0	NaN	0	0	51	51	1	0	1.44765	NC_007121.6	32317416	32318609	55	24
LOC108191637	54	32	31.5	2.65789	1.302e-06	2.9834	2.89545	0.003786	0.0408743	30	1	1	6117	10	30	8	28	0.285714	0	0	2	2	0.0666667	1	0.133195	NC_007122.6	22976698	22982815	8	1	1	6117	6	8	2	4	0.5	0	0	4	4	0.5	1	0.0221439	NC_007122.6	22976698	22982815	19	62
LOC108191697	2535	1519	-1517	-2.26101	-5.144e-05	-2.14025	-2.92288	0.003468	0.0382113	3230	0	0	18868	3093	3230	0	0	NaN	0	0	3093	3230	1	0	4.98132	NC_007123.6	7390264	7409132	2210	0	0	18868	2133	2210	0	0	NaN	0	0	2133	2210	1	0	3.96643	NC_007123.6	7390264	7409132	2720	1711
LOC108191741	16	15	14.5	2.70588	5.938e-07	2.95166	3.91728	8.955e-05	0.001908	8	0	0	29697	6	8	0	0	NaN	0	0	6	8	1	0	0.007839	NC_007123.6	37067001	37096698	9	0	0	29697	8	9	0	0	NaN	0	0	8	9	1	0	0.0102627	NC_007123.6	37067001	37096698	8.5	22
LOC108191761	83	67	-53.5	-4.14706	-1.846e-06	-3.88589	-2.83027	0.004651	0.0477719	92	0	0	9242	82	92	0	0	NaN	0	0	82	92	1	0	0.28966	NC_007123.6	48559361	48568603	49	0	0	9242	45	49	0	0	NaN	0	0	45	49	1	0	0.179541	NC_007123.6	48559361	48568603	70.5	25
LOC108191776	95	71	61	4.58824	2.354e-06	4.66261	3.30642	0.000945	0.0135676	5	1	1	5545	5	5	5	5	1	0	0	0	0	0	1	0.0262383	NC_007123.6	45881218	45886763	29	1	1	5545	28	29	27	28	0.964286	0	0	1	1	0.0344828	1	0.170998	NC_007123.6	45881218	45886763	17	100
LOC108191956	726	499	-500	-2.43472	-1.7e-05	-2.28151	-5.05925	4.209e-07	1.662e-05	961	0	0	18846	145	961	0	0	NaN	0	0	145	961	1	0	1.48379	NC_007124.6	51556848	51575694	736	0	0	18846	129	736	0	0	NaN	0	0	129	736	1	0	1.32249	NC_007124.6	51556848	51575694	848.5	462
LOC108192176	918	745	-597.5	-4.05627	-2.06e-05	-3.81602	-3.05789	0.002229	0.0271159	1027	0	0	145364	1026	1027	0	0	NaN	0	0	1026	1027	1	0	0.20558	NC_007125.6	34003799	34149163	559	0	0	145364	559	559	0	0	NaN	0	0	559	559	1	0	0.130223	NC_007125.6	34003799	34149163	793	282
LOC557642	466	403	-304.5	-3.54812	-1.032e-05	-3.24366	-2.84933	0.004381	0.0456554	554	2	0	209728	422	554	421	553	0.761302	0	0	1	1	0.001805	2	0.0767249	NC_007120.6	51753360	51963088	294	2	0	209728	236	294	236	294	0.802721	0	0	0	0	0	2	0.0474706	NC_007120.6	51753360	51963088	424	151
LOC558202	494	388	-349	-2.37402	-1.163e-05	-2.18228	-5.58089	2.393e-08	1.209e-06	695	2	0	18699	695	695	694	694	1	0	0	1	1	0.001439	1	1.07996	NC_007125.6	31525050	31543749	511	2	0	18699	511	511	506	506	1	0	0	5	5	0.009785	1	0.916359	NC_007125.6	31525050	31543749	603	307
LOC559800	68	53	-52	-3.31111	-1.803e-06	-3.08828	-5.80035	6.618e-09	3.649e-07	83	1	1	12091	83	83	82	82	1	0	0	1	1	0.0120482	1	0.197342	NC_007118.6	57374730	57386821	66	1	1	12091	66	66	65	65	1	0	0	1	1	0.0151515	1	0.182047	NC_007118.6	57374730	57386821	74.5	30
LOC561423	338	200	-228.5	-2.33626	-7.849e-06	-2.21914	-3.95014	7.811e-05	0.001702	440	2	0	63100	433	440	433	440	0.984091	0	0	0	0	0	2	0.202904	NC_007127.6	22606794	22669894	359	2	0	63100	352	359	352	359	0.980501	0	0	0	0	0	2	0.192663	NC_007127.6	22606794	22669894	399.5	240
LOC563567	8	7	-7	-5.66667	-2.473e-07	-5.34128	-3.04654	0.002315	0.0278328	9	1	1	3354	9	9	9	9	1	0	0	0	0	0	1	0.0780813	NC_007128.6	23236659	23240013	8	1	1	3354	8	8	7	7	1	0	0	1	1	0.125	1	0.0706754	NC_007128.6	23236659	23240013	8.5	2
LOC563681	85	78	-67	-6.36	-2.345e-06	-5.8263	-5.99249	2.067e-09	1.251e-07	94	1	1	6653	94	94	92	92	1	0	0	2	2	0.0212766	1	0.402381	NC_007118.6	19363010	19369663	65	1	1	6653	65	65	61	61	1	0	0	4	4	0.0615385	1	0.310489	NC_007118.6	19363010	19369663	79.5	16
LOC564748	1395	1154	-1177.5	-4.44802	-4.143e-05	-4.20063	-13.1877	1.033e-39	1.843e-37	1616	1	1	8566	1614	1616	1556	1558	0.998716	0	0	58	58	0.0358911	1	5.29245	NC_007116.6	36888018	36896584	1422	1	1	8566	1422	1422	1360	1360	1	0	0	62	62	0.0436006	1	5.37643	NC_007116.6	36888018	36896584	1519	462
LOC565813	22	20	-17	-6.66667	-6.104e-07	-6.35794	-3.4059	0.0006595	0.0101803	16	0	0	11070	9	16	0	0	NaN	0	0	9	16	1	0	0.0420571	NC_007118.6	5457585	5468655	24	0	0	11070	12	24	0	0	NaN	0	0	12	24	1	0	0.0734171	NC_007118.6	5457585	5468655	20	4
LOC566194	69	61	-58.5	-2.625	-1.977e-06	-2.40642	-6.66497	2.647e-11	2.045e-09	101	1	1	8295	101	101	97	97	1	0	0	4	4	0.039604	1	0.340269	NC_007114.6	54551893	54560188	88	1	1	8295	86	88	83	85	0.976471	0	0	3	3	0.0340909	1	0.347005	NC_007114.6	54551893	54560188	94.5	40
LOC567498	18	18	-15.5	-8.75	-5.451e-07	-7.98039	-4.83032	1.363e-06	4.821e-05	20	1	1	1447	20	20	19	19	1	0	0	1	1	0.05	1	0.382078	NC_007112.6	13686100	13687547	15	1	1	1447	15	15	15	15	1	0	0	0	0	0	1	0.35104	NC_007112.6	13686100	13687547	17.5	2
LOC567928	128	105	-113	-5.80851	-4.007e-06	-5.55863	-8.79715	1.403e-18	1.884e-16	140	1	1	28634	140	140	139	139	1	0	0	1	1	0.007143	1	0.141254	NC_007113.6	36010913	36039547	133	1	1	28634	133	133	133	133	1	0	0	0	0	0	1	0.157291	NC_007113.6	36010913	36039547	136.5	35
LOC569184	36	28	-24.5	-2.53125	-8.217e-07	-2.319	-3.33919	0.0008402	0.0123913	48	1	1	5869	48	48	46	46	1	0	0	2	2	0.0416667	1	0.228066	NC_007118.6	20377510	20383379	33	1	1	5869	33	33	33	33	1	0	0	0	0	0	1	0.190407	NC_007118.6	20377510	20383379	40.5	20
LOC570014	58	55	-46.5	-2.69091	-1.571e-06	-2.4634	-5.23726	1.63e-07	7.107e-06	84	1	1	14331	84	84	84	84	1	0	0	0	0	0	1	0.170557	NC_007134.6	16768560	16782891	64	1	1	14331	64	64	64	64	1	0	0	0	0	0	1	0.15123	NC_007134.6	16768560	16782891	74	29
LOC570739	17	16	-15.5	-4.44444	-5.402e-07	-4.07437	-4.2385	2.25e-05	0.0005821	19	1	1	9171	10	19	10	19	0.526316	0	0	0	0	0	1	0.0602843	NC_007118.6	6249979	6259150	21	1	1	9171	11	21	11	21	0.52381	0	0	0	0	0	1	0.0775418	NC_007118.6	6249979	6259150	20	5
LOC571410	24	16	-17.5	-3.91667	-6.316e-07	-3.8552	-3.48148	0.0004986	0.008084	21	1	1	4606	21	21	19	19	1	0	0	2	2	0.0952381	1	0.120032	NC_007117.6	54473696	54478302	26	1	1	4606	26	26	23	23	1	0	0	3	3	0.115385	1	0.169098	NC_007117.6	54473696	54478302	23.5	10
LOC572297	73	57	-54	-2.63636	-1.831e-06	-2.43013	-5.18136	2.203e-07	9.308e-06	98	3	0	18967	96	98	92	94	0.978723	0	0	4	4	0.0408163	2	0.14421	NC_007116.6	61176965	61195932	76	3	0	18967	71	76	69	74	0.932432	0	0	2	2	0.0263158	2	0.132119	NC_007116.6	61176965	61195932	87	41
LOC793750	135	123	-105.5	-10.5909	-3.728e-06	-10.0822	-5.99404	2.047e-09	1.24e-07	140	1	1	8211	140	140	135	135	1	0	0	5	5	0.0357143	1	0.478415	NC_007126.6	3833909	3842120	93	1	1	8211	93	93	89	89	1	0	0	4	4	0.0430108	1	0.367052	NC_007126.6	3833909	3842120	116.5	17
LOC794939	23	15	-16	-4.2	-5.673e-07	-4.14026	-3.16613	0.001545	0.0202615	24	2	1	6966	24	24	22	22	1	0	0	2	2	0.0833333	2	0.0918981	NC_007116.6	65189899	65196865	18	2	1	6966	18	18	18	18	1	0	0	0	0	0	2	0.0875029	NC_007116.6	65189899	65196865	21	9
LOC798694	5738	3693	-3632	-2.94693	-0.0001263	-2.83962	-3.24527	0.001173	0.0161618	6581	1	1	45272	6158	6581	6144	6567	0.935587	0	0	14	14	0.002127	1	4.2209	NC_007132.6	20758837	20804109	4414	1	1	45272	4158	4414	4150	4406	0.941897	0	0	8	8	0.001812	1	3.2957	NC_007132.6	20758837	20804109	5497.5	2888
LOC799502	11	10	7.5	16	2.906e-07	17.2371	2.90135	0.003716	0.0402566	0	1	0	15173	0	0	0	0	NaN	0	0	0	0	NaN	1	0	NC_007115.6	75806712	75821885	1	1	1	15173	1	1	1	1	1	0	0	0	0	0	1	0.002232	NC_007115.6	75806712	75821885	0.5	11
loxl2a	1353	1052	-942.5	-3.22026	-3.244e-05	-3.01663	-4.74031	2.134e-06	7.198e-05	1627	2	1	40235	1627	1627	1554	1554	1	0	0	73	73	0.0448679	2	1.12387	NC_007121.6	20449824	20490059	1107	2	1	40235	1103	1107	1061	1065	0.996244	0	0	42	42	0.0379404	2	0.896353	NC_007121.6	20449824	20490059	1367	575
loxl4	143	127	-95	-4.95833	-3.26e-06	-4.54131	-2.81645	0.004856	0.0493846	159	1	1	56185	158	159	158	159	0.993711	0	0	0	0	0	1	0.0823463	NC_007124.6	40056596	40112781	79	1	1	56185	78	79	78	79	0.987342	0	0	0	0	0	1	0.0476146	NC_007124.6	40056596	40112781	119	32
lpar3	39	30	-30.5	-4.21053	-1.091e-06	-4.03514	-5.08046	3.765e-07	1.504e-05	36	1	1	19452	36	36	34	34	1	0	0	2	2	0.0555556	1	0.0508607	NC_007133.6	24617700	24637152	44	1	1	19452	44	44	41	41	1	0	0	3	3	0.0681818	1	0.0713761	NC_007133.6	24617700	24637152	40	14
lpar5b	44	37	-39	-3.51613	-1.346e-06	-3.22371	-6.21725	5.06e-10	3.257e-08	56	1	1	1301	56	56	53	53	1	0	0	3	3	0.0535714	1	1.1854	NC_007126.6	40193102	40194403	53	1	1	1301	53	53	45	45	1	0	0	8	8	0.150943	1	1.1713	NC_007126.6	40193102	40194403	54.5	19
lrch2	59	35	-42.5	-2.77083	-1.484e-06	-2.6566	-3.55639	0.000376	0.006397	71	3	0	116643	71	71	67	67	1	0	0	4	4	0.056338	1	0.0167141	NC_007116.6	36530873	36647516	62	3	0	116643	61	62	56	57	0.982456	0	0	5	5	0.0806452	1	0.0165482	NC_007116.6	36530873	36647516	66.5	36
lrp1ab	5100	3706	-3483	-2.8576	-0.0001196	-2.68845	-4.6634	3.11e-06	0.0001014	6278	1	1	235848	6254	6278	6223	6247	0.996158	0	0	31	31	0.004938	1	0.770738	NC_007134.6	25525013	25760861	4438	1	1	235848	4421	4438	4402	4419	0.996153	0	0	19	19	0.004281	1	0.634491	NC_007134.6	25525013	25760861	5358	2572
lrpap1	1090	934	-740	-3.08451	-2.497e-05	-2.81912	-3.56601	0.0003625	0.0062	1367	1	1	9918	1367	1367	1366	1366	1	0	0	1	1	0.0007315	1	4.00769	NC_007112.6	40428738	40438656	823	1	1	9918	823	823	822	822	1	0	0	1	1	0.001215	1	2.8066	NC_007112.6	40428738	40438656	1095	433
lrrc1	408	270	-248	-2.17536	-8.255e-06	-2.02753	-3.07832	0.002082	0.0257308	550	1	1	28929	550	550	549	549	1	0	0	1	1	0.001818	1	0.552213	NC_007124.6	2122944	2151873	368	1	1	28929	368	368	367	367	1	0	0	1	1	0.002717	1	0.429602	NC_007124.6	2122944	2151873	459	280
lrrc10b	12	9	-9	-7	-3.28e-07	-7.0628	-3.33821	0.0008432	0.0124223	9	1	1	2333	9	9	4	4	1	0	0	5	5	0.555556	1	0.0498899	NC_007136.6	4032276	4042785	12	1	1	2333	12	12	8	8	1	0	0	4	4	0.333333	1	0.11612	NC_007136.6	4032276	4042785	10.5	3
lrrc23	13	12	-11	-23	-3.904e-07	-20.9969	-4.4351	9.203e-06	0.0002661	13	1	1	6100	13	13	13	13	1	0	0	0	0	0	1	0.0620127	NC_007134.6	20201539	20207639	10	1	1	6100	10	10	10	10	1	0	0	0	0	0	1	0.0555141	NC_007134.6	20201539	20207639	11.5	0
lrrc8da	391	267	-282	-2.18487	-9.457e-06	-2.03347	-6.25452	3.987e-10	2.619e-08	567	1	1	5105	567	567	521	521	1	0	0	46	46	0.0811287	1	2.96968	NC_007113.6	22839067	22844172	473	1	1	5105	473	473	438	438	1	0	0	35	35	0.0739958	1	2.90544	NC_007113.6	22839067	22844172	520	300
lrrn1	82	71	-58.5	-2.20619	-1.919e-06	-2.01316	-3.95387	7.69e-05	0.00168	125	1	1	15660	125	125	124	124	1	0	0	1	1	0.008	1	0.230408	NC_007117.6	43078979	43094639	89	1	1	15660	89	89	89	89	1	0	0	0	0	0	1	0.192456	NC_007117.6	43078979	43094639	107	43
ltbp1	736	573	-473	-2.36508	-1.565e-05	-2.17121	-3.38019	0.0007244	0.0109818	1001	4	0	160893	981	1001	981	1001	0.98002	0	0	0	0	0	2	0.181036	NC_007128.6	22936616	23097509	638	4	0	160893	630	638	627	635	0.987402	0	0	3	3	0.004702	2	0.13365	NC_007128.6	22936616	23097509	819.5	428
ltbp3	6058	4942	-4044.5	-2.50577	-0.0001345	-2.29457	-3.83208	0.0001271	0.002567	8186	4	1	67713	8184	8186	8179	8181	0.999756	0	0	5	5	0.0006108	3	3.51562	NC_007116.6	36917603	36985316	5275	4	1	67713	5273	5275	5269	5271	0.999621	0	0	4	4	0.0007583	3	2.63605	NC_007116.6	36917603	36985316	6730.5	3244
lum	15	12	-10.5	-4	-3.647e-07	-3.67959	-3.23322	0.001224	0.0167174	17	1	0	2881	0	17	0	17	0	0	0	0	0	0	1	0.171701	NC_007115.6	16362411	16365292	11	1	0	2881	0	11	0	11	0	0	0	0	0	0	1	0.129295	NC_007115.6	16362411	16365292	14	5
lurap1	170	124	-124.5	-4.27632	-4.408e-06	-4.16691	-4.99426	5.906e-07	2.271e-05	185	1	1	28763	184	185	173	174	0.994253	0	0	11	11	0.0594595	1	0.176028	NC_007117.6	30643078	30671841	140	1	1	28763	137	140	130	133	0.977444	0	0	7	7	0.05	1	0.156585	NC_007117.6	30643078	30671841	162.5	61
luzp1	1877	1537	-1207.5	-2.725	-4.037e-05	-2.49791	-3.0553	0.002248	0.0272884	2407	2	1	66118	2406	2407	2406	2407	0.999585	0	0	0	0	0	2	1.05931	NC_007128.6	27988864	28054982	1408	2	1	66118	1407	1408	1407	1408	0.99929	0	0	0	0	0	2	0.721135	NC_007128.6	27988864	28054982	1907.5	870
luzp2	53	37	-36	-3.25	-1.256e-06	-3.09555	-3.59569	0.0003235	0.005629	61	2	2	251140	60	61	60	61	0.983607	0	0	0	0	0	2	0.007068	NC_007129.6	37855951	38107091	43	2	2	251140	41	43	41	43	0.953488	0	0	0	0	0	2	0.005798	NC_007129.6	37855951	38107091	52	24
m6pr	933	763	-639	-2.58561	-2.136e-05	-2.36934	-4.2791	1.876e-05	0.0004979	1251	1	1	6504	1251	1251	1173	1173	1	0	0	78	78	0.0623501	1	5.24789	NC_007127.6	17672323	17678827	833	1	1	6504	833	833	775	775	1	0	0	58	58	0.0696279	1	4.0351	NC_007127.6	17672323	17678827	1042	488
macc1	106	101	-99.5	-3.28736	-3.42e-06	-3.01363	-9.68256	3.576e-22	5.364e-20	139	1	1	7014	139	139	139	139	1	0	0	0	0	0	1	0.576655	NC_007127.6	19831625	19838639	147	1	1	7014	147	147	147	147	1	0	0	0	0	0	1	0.709717	NC_007127.6	19831625	19838639	143	46
mad2l1bp	36	34	-25.5	-9.5	-8.8e-07	-8.04822	-3.08379	0.002044	0.0253517	38	1	1	4784	38	38	38	38	1	0	0	0	0	0	1	0.231132	NC_007124.6	33343523	33348307	19	1	1	4784	19	19	17	17	1	0	0	2	2	0.105263	1	0.120335	NC_007124.6	33343523	33348307	28.5	2
mafb	157	131	97.5	1.86283	4.101e-06	2.01454	4.30842	1.644e-05	0.0004424	126	1	1	2243	126	126	125	125	1	0	0	1	1	0.007937	1	1.62162	NC_007136.6	36103789	36106032	100	1	1	2243	100	100	96	96	1	0	0	4	4	0.04	1	1.44936	NC_007136.6	36103789	36106032	113	257
mafbb	1065	1038	-763.5	-5.30141	-2.617e-05	-4.77571	-3.3365	0.0008484	0.0124647	1229	1	0	1612	0	1229	0	1224	0	0	0	0	5	0.004068	1	22.0945	NC_007122.6	25144985	25146597	653	1	0	1612	0	653	0	650	0	0	0	0	3	0.004594	1	13.6547	NC_007122.6	25144985	25146597	941	191
mamdc2a	82	73	-68.5	-3.2459	-2.351e-06	-2.97647	-7.98353	1.422e-15	1.671e-13	108	2	2	59984	98	108	96	106	0.90566	0	0	2	2	0.0185185	2	0.0514207	NC_007116.6	51862514	51922498	90	2	2	59984	83	90	83	90	0.922222	0	0	0	0	0	2	0.050809	NC_007116.6	51862514	51922498	99	35
man2b1	903	758	-575	-2.32032	-1.873e-05	-2.10455	-2.84917	0.004383	0.0456665	1266	2	2	17940	1266	1266	1259	1259	1	0	0	7	7	0.005529	2	2.04207	NC_007122.6	30995079	31013019	755	2	1	17940	755	755	750	750	1	0	0	5	5	0.006623	2	1.4157	NC_007122.6	30995079	31013019	1010.5	508
manba	343	234	-221.5	-2.40635	-7.492e-06	-2.25241	-3.71391	0.0002041	0.003845	446	1	1	24396	444	446	418	420	0.995238	0	0	26	26	0.058296	1	0.500954	NC_007124.6	11587227	11611623	312	1	1	24396	312	312	298	298	1	0	0	14	14	0.0448718	1	0.413648	NC_007124.6	11587227	11611623	379	212
map1sa	959	811	-633.5	-2.4268	-2.083e-05	-2.20454	-3.32355	0.0008888	0.0129484	1329	1	1	34357	1328	1329	1326	1327	0.999246	0	0	2	2	0.001505	1	1.12389	NC_007133.6	36853928	36888285	826	1	1	34357	825	826	823	824	0.998786	0	0	2	2	0.002421	1	0.812167	NC_007133.6	36853928	36888285	1077.5	518
mapk11	320	249	-222	-3.69091	-7.704e-06	-3.48702	-4.30432	1.675e-05	0.000449	367	3	1	15482	367	367	365	365	1	0	0	2	2	0.00545	3	0.686014	NC_007115.6	5498388	5513870	242	3	1	15482	242	242	241	241	1	0	0	1	1	0.004132	3	0.527137	NC_007115.6	5498388	5513870	304.5	118
mapk12b	22	16	-14.5	-4.625	-5.125e-07	-4.49837	-2.96565	0.00302	0.0341779	23	1	1	6617	23	23	23	23	1	0	0	0	0	0	1	0.101143	NC_007115.6	5515254	5521871	14	1	1	6617	14	14	14	14	1	0	0	0	0	0	1	0.0716474	NC_007115.6	5515254	5521871	18.5	7
mapk8ip3	245	222	-176.5	-4.63918	-6.073e-06	-4.23149	-4.03061	5.563e-05	0.001284	282	1	1	80640	282	282	263	263	1	0	0	19	19	0.0673759	1	0.0949014	NC_007114.6	15757629	15838269	168	1	1	80640	168	168	149	149	1	0	0	19	19	0.113095	1	0.0625704	NC_007114.6	15757629	15838269	225	60
march1	27	23	-18	-4.6	-6.201e-07	-4.20199	-2.81407	0.004892	0.0496792	30	2	0	48606	15	30	15	30	0.5	0	0	0	0	0	2	0.0179597	NC_007112.6	19014971	19063577	16	2	0	48606	8	16	8	16	0.5	0	0	0	0	0	2	0.0111471	NC_007112.6	19014971	19063577	23	7
marcksa	142	122	-98	-6.76471	-3.426e-06	-6.46284	-3.46675	0.0005268	0.008476	149	2	1	3573	148	149	144	145	0.993103	0	0	4	4	0.0268456	2	1.18087	NC_007131.6	3298660	3302233	81	2	1	3573	81	81	81	81	1	0	0	0	0	0	2	0.767689	NC_007131.6	3298660	3302233	115	27
marcksl1a	6872	5182	-4426.5	-2.36705	-0.0001473	-2.18553	-3.66208	0.0002502	0.004565	9265	1	1	3005	8502	9265	8469	9232	0.917353	0	0	33	33	0.003562	1	89.3961	NC_007124.6	46040881	46043886	6064	1	1	3005	5630	6064	5609	6043	0.928181	0	0	21	21	0.003463	1	68.0991	NC_007124.6	46040881	46043886	7664.5	4083
marveld1	574	483	-398	-2.8818	-1.341e-05	-2.63767	-4.15805	3.21e-05	0.0008014	740	1	1	1316	740	740	693	693	1	0	0	47	47	0.0635135	1	15.323	NC_007124.6	39363983	39365299	479	1	1	1316	479	479	440	440	1	0	0	39	39	0.0814196	1	11.3222	NC_007124.6	39363983	39365299	609.5	257
mastl	141	122	-92.5	-2.63717	-3.059e-06	-2.38677	-2.89832	0.003752	0.040564	188	1	1	15114	148	188	148	188	0.787234	0	0	0	0	0	1	0.361948	NC_007135.6	5863804	5878918	110	1	1	15114	86	110	86	110	0.781818	0	0	0	0	0	1	0.24646	NC_007135.6	5863804	5878918	149	66
matk	385	346	-258	-7.7013	-8.955e-06	-7.25206	-2.85709	0.004275	0.0448334	404	1	1	20592	404	404	388	388	1	0	0	16	16	0.039604	1	0.548278	NC_007133.6	4651264	4671856	189	1	1	20592	189	189	178	178	1	0	0	11	11	0.0582011	1	0.292722	NC_007133.6	4651264	4671856	296.5	58
mbpb	514	415	-356.5	-3.20743	-1.219e-05	-2.97623	-4.35164	1.351e-05	0.0003738	626	3	2	46477	624	626	624	626	0.996805	0	0	0	0	0	3	0.391926	NC_007127.6	6862645	6909122	410	3	2	46477	409	410	409	410	0.997561	0	0	0	0	0	3	0.29873	NC_007127.6	6862645	6909122	518	211
mc4r	16	13	14	2.86667	5.655e-07	3.06296	3.88381	0.0001028	0.002153	6	1	1	981	6	6	6	6	1	0	0	0	0	0	1	0.177971	NC_007113.6	28277144	28278125	9	1	1	981	9	9	8	8	1	0	0	1	1	0.111111	1	0.276156	NC_007113.6	28277144	28278125	7.5	22
mcidas	42	38	-29	-5.14286	-1.004e-06	-4.74941	-3.06685	0.002163	0.0265226	47	2	0	6696	47	47	46	46	1	0	0	1	1	0.0212766	2	0.199899	NC_007121.6	8187647	8194343	25	2	1	6696	25	25	24	24	1	0	0	1	1	0.04	2	0.121375	NC_007121.6	8187647	8194343	36	9
mcoln3a	77	73	-53.5	-4.14706	-1.821e-06	-3.7436	-2.95899	0.003087	0.0347774	92	2	0	26652	81	92	77	88	0.875	0	0	4	4	0.0434783	1	0.0960772	NC_007113.6	1615835	1642487	49	2	0	26652	48	49	45	46	0.978261	0	0	3	3	0.0612245	1	0.0584469	NC_007113.6	1615835	1642487	70.5	15
metrnl	1476	1186	-934	-2.62435	-3.114e-05	-2.40842	-2.93709	0.003313	0.0368585	1906	1	1	16127	1906	1906	1893	1893	1	0	0	13	13	0.006821	1	3.41558	NC_007114.6	44328118	44344245	1112	1	1	16127	1112	1112	1108	1108	1	0	0	4	4	0.003597	1	2.32659	NC_007114.6	44328118	44344245	1509	720
mex3a	346	282	-253	-3.43269	-8.722e-06	-3.19304	-5.62955	1.807e-08	9.286e-07	418	1	1	11065	418	418	414	414	1	0	0	4	4	0.009569	1	1.08872	NC_007127.6	46788711	46799776	296	1	1	11065	296	296	292	292	1	0	0	4	4	0.0135135	1	0.893645	NC_007127.6	46788711	46799776	357	136
mfap2	176	149	-116.5	-3.50538	-3.961e-06	-3.21507	-3.07163	0.002129	0.0262004	209	1	1	2743	209	209	172	172	1	0	0	37	37	0.177033	1	1.82461	NC_007133.6	71557	74300	117	1	1	2743	117	117	97	97	1	0	0	20	20	0.17094	1	1.19751	NC_007133.6	71557	74300	163	60
mfge8a	188	146	-148	-2.26496	-4.93e-06	-2.08186	-8.39389	4.703e-17	6.084e-15	284	1	1	16968	283	284	279	280	0.996429	0	0	4	4	0.0140845	1	0.48017	NC_007118.6	48515438	48532406	246	1	1	16968	244	246	233	235	0.991489	0	0	11	11	0.0447154	1	0.468998	NC_007118.6	48515438	48532406	265	138
mfng	655	551	-436	-4.40625	-1.504e-05	-4.1203	-3.18678	0.001439	0.0191178	731	1	1	29087	731	731	714	714	1	0	0	17	17	0.0232558	1	0.714277	NC_007133.6	15225143	15254230	397	1	1	29087	397	397	395	395	1	0	0	2	2	0.005038	1	0.459866	NC_007133.6	15225143	15254230	564	180
mfsd10	290	237	-198.5	-4.33613	-6.888e-06	-4.08723	-3.74394	0.0001812	0.003488	323	1	1	16084	322	323	305	306	0.996732	0	0	17	17	0.0526316	1	0.553598	NC_007116.6	65541495	65557579	193	1	1	16084	193	193	181	181	1	0	0	12	12	0.0621762	1	0.381082	NC_007116.6	65541495	65557579	258	86
mfsd12b	81	56	-51.5	-3.94286	-1.812e-06	-3.86565	-2.9422	0.003259	0.0363695	86	1	1	15830	86	86	86	86	1	0	0	0	0	0	1	0.158083	NC_007119.6	20532634	20548464	52	1	1	15830	52	52	52	52	1	0	0	0	0	0	1	0.111239	NC_007119.6	20532634	20548464	69	30
mgst3a	93	79	81	2.125	3.363e-06	2.288	8.33604	0	0	65	2	0	16013	0	65	0	65	0	0	0	0	0	0	2	0.118116	NC_007131.6	48757461	48773474	79	2	0	16013	0	79	0	79	0	0	0	0	0	0	2	0.167066	NC_007131.6	48757461	48773474	72	148
mia	83	78	54.5	3.65854	2.122e-06	3.9024	3.11051	0.001868	0.0236239	23	2	0	1678	23	23	16	16	1	0	0	7	7	0.304348	2	0.277457	NC_007116.6	56983241	56984919	18	2	0	1678	18	18	12	12	1	0	0	6	6	0.333333	2	0.242171	NC_007116.6	56983241	56984919	20.5	101
mical3b	628	518	-433.5	-3.50578	-1.487e-05	-3.25333	-4.05195	5.079e-05	0.001187	746	10	0	40607	746	746	746	746	1	0	0	0	0	0	4	0.534571	NC_007115.6	9723308	9763915	467	10	0	40607	467	467	461	461	1	0	0	6	6	0.012848	4	0.384444	NC_007115.6	9723308	9763915	606.5	228
micall2b	123	94	-78	-2.71429	-2.628e-06	-2.50833	-2.96037	0.003073	0.0346581	154	2	0	26111	154	154	154	154	1	0	0	0	0	0	2	0.171619	NC_007112.6	8775898	8802018	93	2	0	26111	89	93	89	93	0.956989	0	0	0	0	0	2	0.120613	NC_007112.6	8775898	8802018	123.5	60
mki67	730	606	-472.5	-2.80344	-1.581e-05	-2.56425	-3.02908	0.002453	0.0290392	930	2	1	13231	929	930	927	928	0.998922	0	0	2	2	0.002151	2	2.0409	NC_007123.6	10329991	10343222	539	2	1	13231	535	539	533	537	0.992551	0	0	2	2	0.003711	2	1.37441	NC_007123.6	10329991	10343222	734.5	324
mlphb	11	10	-9	-4.6	-3.213e-07	-4.32088	-3.33678	0.0008476	0.0124565	10	3	0	14600	10	10	10	10	1	0	0	0	0	0	1	0.0199303	NC_007120.6	24198130	24212730	13	3	0	14600	13	13	11	11	1	0	0	2	2	0.153846	1	0.0255137	NC_007120.6	24198130	24212730	11.5	3
mmp13a	86	76	-58	-2.28889	-1.896e-06	-2.0791	-3.03458	0.002409	0.0286496	126	2	1	26225	126	126	126	126	1	0	0	0	0	0	2	0.139805	NC_007121.6	38649899	38676124	80	2	1	26225	80	80	80	80	1	0	0	0	0	0	2	0.103302	NC_007121.6	38649899	38676124	103	40
mmp13b	177	164	-136.5	-15.3684	-4.825e-06	-14.9089	-5.36492	8.099e-08	3.715e-06	180	1	1	8328	176	180	158	162	0.975309	0	0	18	18	0.1	1	0.566033	NC_007126.6	33968327	33976655	112	1	1	8328	112	112	101	101	1	0	0	11	11	0.0982143	1	0.41069	NC_007126.6	33968327	33976655	146	16
mmp14a	4685	4213	-3173	-5.57205	-0.0001094	-5.15333	-3.04804	0.002303	0.0277654	5143	1	1	25334	5143	5143	4992	4992	1	0	0	151	151	0.0293603	1	5.73374	NC_007118.6	23853140	23878474	2591	1	1	25334	2590	2591	2516	2517	0.999603	0	0	74	74	0.0285604	1	3.36444	NC_007118.6	23853140	23878474	3867	930
mmp14b	8971	8234	-6084.5	-6.39167	-0.0002099	-5.89199	-2.93287	0.003358	0.0372651	9731	2	2	22305	9729	9731	9577	9579	0.999791	0	0	152	152	0.0156202	2	12.4964	NC_007113.6	38178824	38201129	4695	2	2	22305	4690	4695	4598	4603	0.998914	0	0	92	92	0.0195953	2	6.98831	NC_007113.6	38178824	38201129	7213	1497
mmp2	13389	10667	-9154.5	-3.76071	-0.0003166	-3.54211	-4.03787	5.394e-05	0.001251	15344	1	1	22766	15344	15344	14345	14345	1	0	0	999	999	0.0651069	1	18.335	NC_007118.6	35138574	35161340	9597	1	1	22766	9597	9597	9029	9029	1	0	0	568	568	0.0591852	1	13.4303	NC_007118.6	35138574	35161340	12470.5	4677
mmp25b	67	46	-45	-3.19512	-1.57e-06	-3.05328	-3.54496	0.0003927	0.006633	77	1	1	19480	28	77	28	77	0.363636	0	0	0	0	0	1	0.115019	NC_007123.6	4223926	4243406	54	1	1	19480	22	54	22	54	0.407407	0	0	0	0	0	1	0.0938725	NC_007123.6	4223926	4243406	65.5	31
mmp9	903	779	-687.5	-3.43794	-2.441e-05	-3.23838	-2.97078	0.00297	0.0337663	816	1	1	14423	699	816	665	782	0.850384	0	0	34	34	0.0416667	1	1.57768	NC_007119.6	24260285	24274708	1123	1	1	14423	989	1123	947	1081	0.876041	0	0	42	42	0.0373998	1	2.53807	NC_007119.6	24260285	24274708	969.5	344
mnx2a	10	9	7	15	2.734e-07	16.2737	3.16496	0.001551	0.0203302	1	1	1	4072	1	1	1	1	1	0	0	0	0	0	1	0.007146	NC_007120.6	7745760	7749832	0	1	0	4072	0	0	0	0	NaN	0	0	0	0	NaN	1	0	NC_007120.6	7745760	7749832	0.5	10
mob3a	387	348	-270.5	-2.29736	-8.85e-06	-2.08697	-3.84753	0.0001193	0.002445	576	1	1	10541	576	576	570	570	1	0	0	6	6	0.0104167	1	1.57348	NC_007119.6	20384026	20394567	382	1	1	10541	382	382	369	369	1	0	0	13	13	0.0340314	1	1.18544	NC_007119.6	20384026	20394567	479	228
mogat3a_1	12	11	10	2.17647	4.181e-07	2.37416	2.99038	0.002786	0.032052	8	1	0	558	0	8	0	8	0	0	0	0	0	0	1	0.41718	NC_007131.6	54858250	54858808	9	1	0	558	0	9	0	9	0	0	0	0	0	0	1	0.546188	NC_007131.6	54858250	54858808	8.5	20
mogs	381	365	-262	-3.25862	-8.784e-06	-2.93912	-2.91795	0.003523	0.0386694	489	2	1	8080	470	489	470	489	0.961145	0	0	0	0	0	2	1.76102	NC_007112.6	40908060	40916140	267	2	1	8080	263	267	262	266	0.984962	0	0	1	1	0.003745	2	1.11482	NC_007112.6	40908060	40916140	378	124
moxd1	618	521	-406.5	-5.49171	-1.411e-05	-5.22119	-2.96245	0.003052	0.0344713	660	3	0	46771	621	660	621	660	0.940909	0	0	0	0	0	2	0.410615	NC_007131.6	25326020	25372791	334	3	0	46771	304	334	304	334	0.91018	0	0	0	0	0	2	0.241826	NC_007131.6	25326020	25372791	497	139
mpp2a	15	12	-10.5	-8	-3.743e-07	-7.91932	-3.34779	0.0008146	0.0120811	15	1	1	34093	15	15	13	13	1	0	0	2	2	0.133333	1	0.0110955	NC_007114.6	33213633	33247726	9	1	1	34093	9	9	9	9	1	0	0	0	0	0	1	0.008939	NC_007114.6	33213633	33247726	12	3
mpp7a	168	120	-133.5	-2.62805	-4.569e-06	-2.45269	-6.61898	3.617e-11	2.737e-09	226	4	0	189910	222	226	222	226	0.982301	0	0	0	0	0	3	0.034628	NC_007123.6	23054742	23244652	205	4	0	189910	198	205	198	205	0.965854	0	0	0	0	0	3	0.0365544	NC_007123.6	23054742	23244652	215.5	106
mrc1b	4494	3850	-3035	-5.17469	-0.0001052	-4.86899	-3.28783	0.00101	0.0143596	4899	1	1	25072	403	4899	401	4896	0.0819036	0	0	2	3	0.0006124	1	5.68224	NC_007113.6	31532632	31557704	2625	1	1	25072	206	2625	203	2617	0.0775697	0	0	3	8	0.003048	1	3.53466	NC_007113.6	31532632	31557704	3762	1049
mroh1	975	788	-657.5	-2.67516	-2.207e-05	-2.45874	-3.96592	7.311e-05	0.001607	1274	4	1	98435	1168	1274	1167	1272	0.917453	0	0	1	2	0.00157	3	0.376015	NC_007127.6	31301096	31399531	826	4	1	98435	774	826	774	826	0.937046	0	0	0	0	0	3	0.284161	NC_007127.6	31301096	31399531	1050	486
ms4a17a.10	562	482	-380	-3.90076	-1.301e-05	-3.5975	-3.35926	0.0007815	0.0116684	653	1	1	6757	594	653	593	652	0.909509	0	0	1	1	0.001531	1	2.80777	NC_007115.6	75167769	75174526	369	1	1	6757	354	369	354	369	0.95935	0	0	0	0	0	1	1.84929	NC_007115.6	75167769	75174526	511	171
ms4a17a.11	624	467	-427	-2.9191	-1.464e-05	-2.73446	-4.48945	7.141e-06	0.0002112	768	1	1	12764	750	768	633	651	0.97235	0	0	117	117	0.152344	1	1.48409	NC_007115.6	74998846	75011610	531	1	1	12764	523	531	430	438	0.981735	0	0	93	93	0.175141	1	1.16204	NC_007115.6	74998846	75011610	649.5	301
ms4a17a.3	36	33	-27.5	-12	-9.715e-07	-11.1815	-4.60258	4.173e-06	0.0001312	37	5	1	17224	20	37	20	37	0.540541	0	0	0	0	0	5	0.0625079	NC_007115.6	75134584	75151808	23	5	1	17224	15	23	15	23	0.652174	0	0	0	0	0	5	0.0452197	NC_007115.6	75134584	75151808	30	4
ms4a17a.6	189	159	-127.5	-4.44595	-4.403e-06	-4.14726	-3.32271	0.0008915	0.0129757	211	2	0	7388	211	211	209	209	1	0	0	2	2	0.009479	2	0.823165	NC_007115.6	75158356	75165744	118	2	0	7388	118	118	118	118	1	0	0	0	0	0	2	0.540865	NC_007115.6	75158356	75165744	164.5	52
mstnb	33	21	22	2.15789	9.287e-07	2.38147	3.66108	0.0002512	0.004581	25	1	1	3802	25	25	20	20	1	0	0	5	5	0.2	1	0.153068	NC_007120.6	41137548	41141350	13	1	1	3802	13	13	12	12	1	0	0	1	1	0.0769231	1	0.106882	NC_007120.6	41137548	41141350	19	46
mthfd1l	96	87	-76	-12.6923	-2.698e-06	-12.3246	-6.31188	2.757e-10	1.857e-08	98	4	0	53710	98	98	98	98	1	0	0	0	0	0	4	0.0530931	NC_007131.6	26579099	26632809	67	4	0	53710	67	67	67	67	1	0	0	0	0	0	4	0.0422428	NC_007131.6	26579099	26632809	82.5	11
mus81	74	63	-49.5	-2.8	-1.654e-06	-2.5416	-3.09769	0.00195	0.0244576	96	2	0	29373	66	96	66	96	0.6875	0	0	0	0	0	2	0.0951021	NC_007118.6	19598925	19628298	58	2	0	29373	44	58	44	58	0.758621	0	0	0	0	0	2	0.0668672	NC_007118.6	19598925	19628298	77	33
mxra5a	39	32	-35.5	-5.73333	-1.254e-06	-5.39626	-6.22816	4.719e-10	3.062e-08	43	2	0	10008	43	43	42	42	1	0	0	1	1	0.0232558	2	0.122115	NC_007112.6	32589605	32599613	43	2	0	10008	43	43	40	40	1	0	0	3	3	0.0697674	2	0.135346	NC_007112.6	32589605	32599613	43	11
mxra8a	4413	3551	-3279.5	-4.17781	-0.0001146	-3.9592	-6.38454	1.719e-10	1.192e-08	5014	4	1	28950	5014	5014	4998	4998	1	0	0	16	16	0.003191	3	5.0236	NC_007122.6	24192306	24221256	3609	4	1	28950	3608	3609	3602	3603	0.999722	0	0	6	6	0.001663	3	4.21453	NC_007122.6	24192306	24221256	4311.5	1463
mxra8b	1831	1444	-1417.5	-3.41277	-4.927e-05	-3.20584	-8.92898	4.3e-19	5.886e-17	2225	1	1	16999	2225	2225	2216	2216	1	0	0	9	9	0.004045	1	3.79327	NC_007134.6	29962618	29979617	1785	1	1	16999	1785	1785	1780	1780	1	0	0	5	5	0.002801	1	3.54593	NC_007134.6	29962618	29979617	2005	781
mydgf	317	275	-213.5	-2.22701	-6.941e-06	-2.02162	-3.44608	0.0005688	0.009041	470	1	1	10277	236	470	231	465	0.496774	0	0	5	5	0.0106383	1	1.3166	NC_007133.6	4750817	4761094	305	1	1	10277	154	305	149	299	0.498328	0	0	5	6	0.0196721	1	0.985232	NC_007133.6	4750817	4761094	387.5	195
myl10	17	15	-12	-5	-4.2e-07	-4.68624	-3.13024	0.001747	0.0224285	19	1	1	8054	19	19	19	19	1	0	0	0	0	0	1	0.0686451	NC_007121.6	33228001	33236055	11	1	1	8054	11	11	11	11	1	0	0	0	0	0	1	0.0462503	NC_007121.6	33228001	33236055	15	4
mylk4a	281	215	245	2.50307	9.979e-06	2.67626	5.84834	4.965e-09	2.801e-07	130	1	1	21171	130	130	130	130	1	0	0	0	0	0	1	0.178677	NC_007113.6	393084	414255	196	1	1	21171	196	196	196	196	1	0	0	0	0	0	1	0.313508	NC_007113.6	393084	414255	163	411
mylka	931	477	-635	-2.14621	-2.174e-05	-2.04451	-3.56152	0.0003687	0.006291	1258	4	0	121504	1255	1258	1251	1254	0.997608	0	0	4	4	0.00318	2	0.300313	NC_007120.6	4055592	4177096	1120	4	0	121504	1118	1120	1115	1117	0.998209	0	0	3	3	0.002679	2	0.311312	NC_007120.6	4055592	4177096	1189	781
myo9b_1	522	494	-365	-6.61538	-1.257e-05	-5.98273	-3.13399	0.001724	0.022179	573	6	0	60078	567	573	566	572	0.98951	0	0	1	1	0.001745	4	0.277043	NC_007113.6	37702464	37762542	287	6	0	60078	285	287	285	287	0.993031	0	0	0	0	0	4	0.161771	NC_007113.6	37702464	37762542	430	79
myo9b_2	1569	1194	-967.5	-2.3522	-3.2e-05	-2.16499	-2.9052	0.00367	0.0399082	2097	13	0	99295	2094	2097	2045	2048	0.998535	0	0	49	49	0.0233667	5	0.600164	NC_007133.6	4947359	5046654	1269	13	0	99295	1267	1269	1250	1252	0.998403	0	0	17	17	0.0133964	5	0.426983	NC_007133.6	4947359	5046654	1683	903
myof	760	707	-603	-7.66298	-2.115e-05	-7.09605	-7.10417	1.21e-12	1.087e-10	824	2	0	49764	824	824	824	824	1	0	0	0	0	0	2	0.481814	NC_007123.6	10479629	10529393	563	2	0	49764	561	563	561	563	0.996448	0	0	0	0	0	2	0.383113	NC_007123.6	10479629	10529393	693.5	117
myofl	1425	1270	-957	-6.67953	-3.317e-05	-6.27348	-2.95352	0.003142	0.0353049	1516	1	1	50505	1512	1516	1508	1512	0.997354	0	0	4	4	0.002639	1	0.871134	NC_007124.6	29108291	29158796	735	1	1	50505	726	735	724	733	0.987722	0	0	2	2	0.002721	1	0.491477	NC_007124.6	29108291	29158796	1125.5	246
myrf	415	287	-347.5	-3.97009	-1.231e-05	-3.85522	-6.16328	7.125e-10	4.532e-08	468	3	0	81783	462	468	447	453	0.986755	0	0	15	15	0.0320513	3	0.161177	NC_007136.6	3772292	3854075	461	3	0	81783	455	461	434	440	0.986364	0	0	21	21	0.0455531	3	0.182189	NC_007136.6	3772292	3854075	464.5	181
naga	796	674	-529.5	-3.94167	-1.815e-05	-3.65233	-3.18455	0.00145	0.0192179	915	1	1	6189	915	915	915	915	1	0	0	0	0	0	1	4.30198	NC_007115.6	972511	978700	504	1	1	6189	504	504	503	503	1	0	0	1	1	0.001984	1	2.75221	NC_007115.6	972511	978700	709.5	241
nagk	337	259	-255	-2.45714	-8.609e-06	-2.27161	-7.88978	3.027e-15	3.415e-13	473	2	1	8423	473	473	463	463	1	0	0	10	10	0.0211416	2	1.59949	NC_007118.6	58900071	58908494	387	2	1	8423	387	387	379	379	1	0	0	8	8	0.0206718	2	1.52372	NC_007118.6	58900071	58908494	430	214
nav1b	183	115	-117.5	-2.65493	-4.064e-06	-2.53531	-3.31809	0.0009064	0.0131653	220	12	0	145036	218	220	216	218	0.990826	0	0	2	2	0.009091	3	0.0437369	NC_007117.6	54867755	55012791	157	12	0	145036	156	157	151	152	0.993421	0	0	5	5	0.0318471	3	0.0354896	NC_007117.6	54867755	55012791	188.5	105
nbeal2	258	227	-177	-4.13274	-6.059e-06	-3.78393	-3.3752	0.0007376	0.011131	299	5	0	165720	298	299	298	299	0.996656	0	0	0	0	0	2	0.0525005	NC_007127.6	16448755	16614475	168	5	0	165720	168	168	166	166	1	0	0	2	2	0.0119048	2	0.0339208	NC_007127.6	16448755	16614475	233.5	72
ncam1a	972	852	-668.5	-5.45667	-2.316e-05	-5.09809	-3.42589	0.0006128	0.0096	1062	18	0	413271	1044	1062	1044	1062	0.983051	0	0	0	0	0	11	0.0747751	NC_007132.6	23297519	23710790	575	18	0	413271	560	575	560	575	0.973913	0	0	0	0	0	11	0.0471158	NC_007132.6	23297519	23710790	818.5	210
ncapd2	321	262	-205	-2.80617	-6.867e-06	-2.57107	-2.89095	0.003841	0.0413061	405	2	0	27679	405	405	402	402	1	0	0	3	3	0.007407	2	0.422613	NC_007113.6	44896896	44924575	232	2	0	27679	231	232	231	232	0.99569	0	0	0	0	0	2	0.283838	NC_007113.6	44896896	44924575	318.5	143
nceh1b	50	32	-32.5	-2.91176	-1.133e-06	-2.78914	-3.10275	0.001917	0.0241509	58	1	1	6874	58	58	57	57	1	0	0	1	1	0.0172414	1	0.241286	NC_007135.6	26816661	26823535	41	1	1	6874	41	41	40	40	1	0	0	1	1	0.0243902	1	0.197053	NC_007135.6	26816661	26823535	49.5	26
ndufa4l2a	84	77	-57	-3.78049	-1.897e-06	-3.27179	-2.8306	0.004646	0.0477342	101	1	1	4541	101	101	99	99	1	0	0	2	2	0.019802	1	0.634382	NC_007120.6	323820	328361	54	1	1	4541	54	54	53	53	1	0	0	1	1	0.0185185	1	0.395237	NC_007120.6	323820	328361	77.5	17
ndufa9b	961	805	773	2.0517	3.222e-05	2.20824	6.59878	4.145e-11	3.12e-09	657	0	0	705	0	657	0	0	NaN	0	0	0	657	1	0	27.1171	NC_007121.6	8169727	8170432	813	0	0	705	0	813	0	0	NaN	0	0	0	813	1	0	39.0512	NC_007121.6	8169727	8170432	735	1618
nek12	22	22	-16.5	-2.65	-5.546e-07	-2.42024	-2.97624	0.002918	0.0333189	32	3	1	7821	32	32	32	32	1	0	0	0	0	0	2	0.119057	NC_007125.6	28118920	28126741	21	3	0	7821	21	21	21	21	1	0	0	0	0	0	2	0.0909265	NC_007125.6	28118920	28126741	26.5	10
nek2	40	39	-29.5	-3.36	-1.003e-06	-3.05508	-3.36819	0.0007566	0.011357	52	1	1	10746	52	52	50	50	1	0	0	2	2	0.0384615	1	0.135391	NC_007131.6	13987184	13997930	32	1	1	10746	32	32	32	32	1	0	0	0	0	0	1	0.100841	NC_007131.6	13987184	13997930	42	12
nek6	131	91	-101.5	-2.42958	-3.446e-06	-2.26251	-5.84722	4.998e-09	2.815e-07	163	4	0	40865	0	163	0	156	0	0	0	0	7	0.0429448	4	0.111081	NC_007132.6	8264104	8304969	182	4	0	40865	0	182	0	174	0	0	0	0	8	0.043956	4	0.144189	NC_007132.6	8264104	8304969	172.5	91
nenf	503	372	-310.5	-2.35886	-1.032e-05	-2.17885	-2.96839	0.002994	0.0339476	666	1	1	7115	666	666	666	666	1	0	0	0	0	0	1	2.72375	NC_007128.6	45412593	45419708	412	1	1	7115	412	412	411	411	1	0	0	1	1	0.002427	1	1.95614	NC_007128.6	45412593	45419708	539	294
net1	421	325	-371	-2.73364	-1.267e-05	-2.53102	-11.356	6.928e-30	1.149e-27	587	1	1	7230	587	587	582	582	1	0	0	5	5	0.008518	1	2.34235	NC_007115.6	11574702	11581932	583	1	1	7230	583	583	575	575	1	0	0	8	8	0.0137221	1	2.69317	NC_007115.6	11574702	11581932	585	262
neu3.2	155	108	-127.5	-2.45714	-4.329e-06	-2.28524	-6.5215	6.961e-11	5.085e-09	219	1	1	2583	219	219	207	207	1	0	0	12	12	0.0547945	1	2.33192	NC_007132.6	21760073	21762656	211	1	1	2583	211	211	194	194	1	0	0	17	17	0.0805687	1	2.54338	NC_007132.6	21760073	21762656	215	111
nfkbiaa	1382	1282	-934	-3.18224	-3.125e-05	-2.86962	-2.92865	0.003404	0.0376686	1760	1	1	2849	1760	1760	1758	1758	1	0	0	2	2	0.001136	1	17.9553	NC_007131.6	16982305	16985154	964	1	1	2849	964	964	964	964	1	0	0	0	0	0	1	11.4582	NC_007131.6	16982305	16985154	1362	478
nfkbiz	122	103	-97.5	-4.19672	-3.405e-06	-3.90582	-7.74191	9.793e-15	1.07e-12	143	1	1	5176	142	143	142	143	0.993007	0	0	0	0	0	1	0.803913	NC_007112.6	18662	23838	113	1	1	5176	113	113	113	113	1	0	0	0	0	0	1	0.739295	NC_007112.6	18662	23838	128	40
nid1b	519	406	-358	-2.82188	-1.216e-05	-2.61602	-4.55704	5.188e-06	0.0001598	659	0	0	640	659	659	0	0	NaN	0	0	659	659	1	0	29.9621	NC_007122.6	44339266	44339906	450	0	0	640	450	450	0	0	NaN	0	0	450	450	1	0	23.8104	NC_007122.6	44339266	44339906	554.5	253
nipa1	22	19	-19	-2.22581	-6.297e-07	-2.04047	-3.41922	0.000628	0.009773	36	1	1	3993	36	36	36	36	1	0	0	0	0	0	1	0.262344	NC_007117.6	37767824	37771817	33	1	1	3993	33	33	33	33	1	0	0	0	0	0	1	0.279865	NC_007117.6	37767824	37771817	34.5	17
nitr10a	96	71	-63	-3.29091	-2.176e-06	-3.10609	-3.3379	0.0008441	0.0124236	111	1	1	3843	111	111	105	105	1	0	0	6	6	0.0540541	1	0.795035	NC_007118.6	17012295	17016138	70	1	1	3843	70	70	65	65	1	0	0	5	5	0.0714286	1	0.572765	NC_007118.6	17012295	17016138	90.5	40
nol4la	10	10	-8	-9	-2.795e-07	-8.15867	-3.45955	0.0005411	0.008679	11	2	1	83905	11	11	11	11	1	0	0	0	0	0	2	0.003815	NC_007119.6	23232181	23316086	7	2	1	83905	7	7	7	7	1	0	0	0	0	0	2	0.002825	NC_007119.6	23232181	23316086	9	1
nol4lb	182	129	-116	-2.37278	-3.89e-06	-2.20424	-3.36872	0.0007552	0.0113432	240	5	1	202521	239	240	231	232	0.99569	0	0	8	8	0.0333333	5	0.0333338	NC_007134.6	17218801	17421322	161	5	0	202521	160	161	153	154	0.993506	0	0	7	7	0.0434783	5	0.0257504	NC_007134.6	17218801	17421322	200.5	111
npc1l1	32	28	-22.5	-3.5	-7.724e-07	-3.22417	-3.32033	0.0008991	0.0130824	39	1	1	31000	39	39	39	39	1	0	0	0	0	0	1	0.0366075	NC_007119.6	40484721	40515721	24	1	1	31000	23	24	21	22	0.954545	0	0	2	2	0.0833333	1	0.0240323	NC_007119.6	40484721	40515721	31.5	11
npc2	2453	2282	-1716	-2.89928	-5.726e-05	-2.62312	-3.49193	0.0004795	0.007835	3271	1	1	1489	3268	3271	3265	3268	0.999082	0	0	3	3	0.0009172	1	63.8638	NC_007128.6	43039782	43041271	1968	1	1	1489	1968	1968	1964	1964	1	0	0	4	4	0.002033	1	44.6663	NC_007128.6	43039782	43041271	2619.5	989
npffr2a	24	20	-17	-3.42857	-5.886e-07	-3.19897	-3.49392	0.000476	0.007782	29	2	2	39531	29	29	29	29	1	0	0	0	0	0	2	0.0213465	NC_007116.6	45011627	45051158	19	2	1	39531	19	19	19	19	1	0	0	0	0	0	2	0.0162761	NC_007116.6	45011627	45051158	24	9
npr1a	287	233	-228	-3.15094	-7.864e-06	-2.92459	-9.23579	2.564e-20	3.603e-18	366	2	1	206045	358	366	356	364	0.978022	0	0	2	2	0.005464	2	0.0514052	NC_007130.6	26838850	27044895	302	2	1	206045	300	302	296	298	0.993289	0	0	4	4	0.013245	2	0.0489765	NC_007130.6	26838850	27044895	334	133
npr2	573	407	-384.5	-2.67904	-1.314e-05	-2.51547	-4.26621	1.988e-05	0.0005232	719	1	1	77812	719	719	719	719	1	0	0	0	0	0	1	0.268875	NC_007116.6	53938617	54016429	508	1	1	77812	507	508	507	508	0.998031	0	0	0	0	0	1	0.221081	NC_007116.6	53938617	54016429	613.5	312
npr3	494	399	393.5	1.99494	1.668e-05	2.18124	13.9821	0	0	443	2	1	47387	442	443	439	440	0.997727	0	0	3	3	0.006772	2	0.270185	NC_007116.6	40660092	40707479	348	2	1	47387	347	348	346	347	0.997118	0	0	1	1	0.002874	2	0.247973	NC_007116.6	40660092	40707479	395.5	842
nr0b2a	54	51	-51	-6.36842	-1.796e-06	-5.85513	-8.3726	5.636e-17	7.224e-15	59	1	1	5019	59	59	59	59	1	0	0	0	0	0	1	0.34206	NC_007127.6	55167506	55172525	62	1	1	5019	62	62	62	62	1	0	0	0	0	0	1	0.418319	NC_007127.6	55167506	55172525	60.5	11
nr1d4a	28	20	-19	-3.71429	-6.667e-07	-3.54701	-3.32304	0.0008904	0.012965	31	1	1	25490	31	31	29	29	1	0	0	2	2	0.0645161	1	0.0331051	NC_007134.6	35696955	35722445	21	1	1	25490	21	21	19	19	1	0	0	2	2	0.0952381	1	0.0252416	NC_007134.6	35696955	35722445	26	11
nradd	59	56	-45.5	-4.64	-1.575e-06	-4.22615	-4.64638	3.378e-06	0.0001092	70	1	1	24428	70	70	68	68	1	0	0	2	2	0.0285714	1	0.0810006	NC_007127.6	16408929	16433357	46	1	1	24428	46	46	45	45	1	0	0	1	1	0.0217391	1	0.0623818	NC_007127.6	16408929	16433357	58	14
nrp2a	379	290	-244.5	-3.92814	-8.484e-06	-3.74885	-3.11146	0.001862	0.0235688	418	1	1	139643	416	418	415	417	0.995204	0	0	1	1	0.002392	1	0.0868929	NC_007112.6	4908654	5048297	238	1	1	139643	238	238	237	237	1	0	0	1	1	0.004202	1	0.0574728	NC_007112.6	4908654	5048297	328	128
nt5dc2	958	732	-627	-2.80692	-2.128e-05	-2.61112	-3.60769	0.0003089	0.005413	1192	1	1	17593	1192	1192	1187	1187	1	0	0	5	5	0.004195	1	1.96326	NC_007119.6	23617896	23635489	756	1	1	17593	756	756	755	755	1	0	0	1	1	0.001323	1	1.45325	NC_007119.6	23617896	23635489	974	460
ntd5	484	303	-350	-2.66271	-1.217e-05	-2.54197	-4.76912	1.85e-06	6.348e-05	604	1	1	26471	604	604	602	602	1	0	0	2	2	0.003311	1	0.661749	NC_007127.6	13678577	13705048	517	1	1	26471	516	517	515	516	0.998062	0	0	1	1	0.001934	1	0.660105	NC_007127.6	13678577	13705048	560.5	301
ntng2b	31	27	-21.5	-3.15	-7.326e-07	-2.89266	-3.12729	0.001764	0.0226049	39	5	0	55002	39	39	38	38	1	0	0	1	1	0.025641	2	0.0201035	NC_007132.6	3813051	3868053	24	5	0	55002	23	24	23	24	0.958333	0	0	0	0	0	2	0.0147763	NC_007132.6	3813051	3868053	31.5	12
nucb2b	141	110	-93	-2.87879	-3.153e-06	-2.66279	-3.41404	0.0006401	0.009918	175	1	1	18695	165	175	161	171	0.94152	0	0	4	4	0.0228571	1	0.266157	NC_007129.6	38210386	38229081	110	1	1	18695	106	110	103	107	0.962617	0	0	3	3	0.0272727	1	0.193817	NC_007129.6	38210386	38229081	142.5	65
nxpe3	329	274	-246.5	-3.38164	-8.481e-06	-3.12896	-6.37419	1.839e-10	1.269e-08	405	1	1	11363	405	405	384	384	1	0	0	21	21	0.0518519	1	0.983344	NC_007120.6	34423419	34434782	295	1	1	11363	295	295	269	269	1	0	0	26	26	0.0881356	1	0.801665	NC_007120.6	34423419	34434782	350	131
obscna	113	89	-74.5	-3.56897	-2.564e-06	-3.33834	-3.25454	0.001136	0.0157615	130	1	1	55265	129	130	128	129	0.992248	0	0	1	1	0.007692	1	0.0679214	NC_007119.6	18333276	18388541	77	1	1	55265	77	77	77	77	1	0	0	0	0	0	1	0.0471817	NC_007119.6	18333276	18388541	103.5	41
ociad2	17	11	-13	-3.16667	-4.523e-07	-2.98561	-3.04194	0.002351	0.0281114	20	1	1	5361	20	20	20	20	1	0	0	0	0	0	1	0.108555	NC_007131.6	23339732	23345093	18	1	1	5361	18	18	18	18	1	0	0	0	0	0	1	0.1137	NC_007131.6	23339732	23345093	19	9
oclna	14	12	-10.5	-6.25	-3.827e-07	-6.16195	-3.91935	8.879e-05	0.001896	10	1	1	18152	10	10	10	10	1	0	0	0	0	0	1	0.0160303	NC_007121.6	2897603	2915755	15	1	1	18152	15	15	13	13	1	0	0	2	2	0.133333	1	0.0242523	NC_007121.6	2897603	2915755	12.5	3
olfml2bb	70	47	-50.5	-2.18824	-1.686e-06	-2.0283	-4.38583	1.155e-05	0.0003254	101	2	0	10463	101	101	101	101	1	0	0	0	0	0	1	0.280888	NC_007113.6	20946932	20957395	85	2	0	10463	85	85	83	83	1	0	0	2	2	0.0235294	1	0.268631	NC_007113.6	20946932	20957395	93	54
olfml3b	3715	3156	-2504	-4.56441	-8.647e-05	-4.27034	-3.33812	0.0008435	0.0124223	4138	1	1	9606	4138	4138	4130	4130	1	0	0	8	8	0.001933	1	12.5105	NC_007122.6	24434070	24443676	2275	1	1	9606	2275	2275	2267	2267	1	0	0	8	8	0.003516	1	7.99176	NC_007122.6	24434070	24443676	3206.5	982
opn4.1	13	12	-10	-3.85714	-3.563e-07	-3.60886	-3.34881	0.0008116	0.0120411	11	1	1	3192	11	11	11	11	1	0	0	0	0	0	1	0.100276	NC_007113.6	32859914	32863106	16	1	1	3192	16	16	16	16	1	0	0	0	0	0	1	0.169742	NC_007113.6	32859914	32863106	13.5	4
osbpl1a	325	232	-206.5	-2.78788	-7.054e-06	-2.62074	-3.25007	0.001154	0.0159429	394	2	0	29576	394	394	383	383	1	0	0	11	11	0.0279188	1	0.376814	NC_007133.6	16293748	16323324	250	2	0	29576	250	250	243	243	1	0	0	7	7	0.028	1	0.278228	NC_007133.6	16293748	16323324	322	162
otc	19	13	-12.5	-2.78571	-4.297e-07	-2.6018	-2.85811	0.004262	0.0447075	23	1	1	6372	23	23	23	23	1	0	0	0	0	0	1	0.105031	NC_007120.6	30457294	30463666	16	1	1	6372	16	16	16	16	1	0	0	0	0	0	1	0.0850311	NC_007120.6	30457294	30463666	19.5	10
p2rx7	363	330	-242	-3.45685	-8.138e-06	-3.11786	-2.82604	0.004713	0.0483133	445	1	1	20914	388	445	353	410	0.860976	0	0	35	35	0.0786517	1	0.570445	NC_007119.6	30748936	30769850	236	1	1	20914	210	236	189	215	0.87907	0	0	21	21	0.0889831	1	0.348125	NC_007119.6	30748936	30769850	340.5	115
p2ry11	40	31	-26	-2.57576	-8.704e-07	-2.35908	-2.90842	0.003633	0.039561	52	2	1	9948	51	52	50	51	0.980392	0	0	1	1	0.0192308	2	0.149177	NC_007114.6	54313439	54323387	33	2	1	9948	33	33	32	32	1	0	0	1	1	0.030303	2	0.10893	NC_007114.6	54313439	54323387	42.5	21
p2ry12	158	141	-118.5	-7.77143	-4.163e-06	-7.34154	-4.97966	6.369e-07	2.427e-05	167	2	2	3819	167	167	159	159	1	0	0	8	8	0.0479042	2	1.21148	NC_007126.6	1155799	1159618	105	2	1	3819	105	105	99	99	1	0	0	6	6	0.0571429	2	0.877847	NC_007126.6	1155799	1159618	136	26
p2ry4	344	257	-217	-2.60148	-7.304e-06	-2.41343	-3.11324	0.00185	0.0234782	436	1	1	8016	394	436	162	204	0.794118	0	0	232	232	0.53211	1	0.740525	NC_007125.6	32433098	32449422	269	1	1	8016	239	269	97	127	0.76378	0	0	142	142	0.527881	1	0.536512	NC_007125.6	32433098	32449422	352.5	179
p2ry8	10	10	-10	-3.5	-3.45e-07	-3.20857	-3.14652	0.001652	0.0214052	14	1	1	14671	14	14	14	14	1	0	0	0	0	0	1	0.0277674	NC_007120.6	35075105	35089776	14	1	1	14671	14	14	14	14	1	0	0	0	0	0	1	0.0323148	NC_007120.6	35075105	35089776	14	4
p3h1	402	307	-255.5	-3.13808	-8.733e-06	-2.93806	-3.03555	0.002401	0.028595	474	1	1	29831	471	474	471	474	0.993671	0	0	0	0	0	1	0.462357	NC_007122.6	38813460	38843291	276	1	1	29831	274	276	272	274	0.992701	0	0	2	2	0.007246	1	0.31104	NC_007122.6	38813460	38843291	375	167
p3h4	319	190	-234	-2.13869	-7.893e-06	-2.00681	-4.91274	8.981e-07	3.301e-05	460	4	0	69263	448	460	423	435	0.972414	0	0	25	25	0.0543478	4	0.182749	NC_007130.6	18960459	19029722	419	4	0	69263	410	419	391	400	0.9775	0	0	19	19	0.0453461	4	0.195565	NC_007130.6	18960459	19029722	439.5	270
pag1	406	257	-254	-2.21823	-8.551e-06	-2.08203	-3.41381	0.0006406	0.009922	540	1	1	101325	539	540	539	540	0.998148	0	0	0	0	0	1	0.155076	NC_007130.6	32461516	32562841	385	1	1	101325	385	385	384	384	1	0	0	1	1	0.002597	1	0.128336	NC_007130.6	32461516	32562841	462.5	283
pak1	339	243	-235.5	-2.42727	-7.963e-06	-2.26022	-5.10068	3.384e-07	1.366e-05	456	1	1	50945	450	456	450	456	0.986842	0	0	0	0	0	1	0.260454	NC_007129.6	3268381	3319326	345	1	1	50945	342	345	340	343	0.991254	0	0	2	2	0.005797	1	0.227995	NC_007129.6	3268381	3319326	400.5	213
pak2a	991	762	-616	-2.28467	-2.026e-05	-2.09644	-2.98245	0.002859	0.0327426	1356	3	0	27968	1356	1356	1353	1353	1	0	0	3	3	0.002212	2	1.40768	NC_007113.6	36626446	36654414	835	3	0	27968	835	835	833	833	1	0	0	2	2	0.002395	2	1.0086	NC_007113.6	36626446	36654414	1095.5	594
pamr1	666	426	-526	-2.42547	-1.8e-05	-2.28138	-6.14606	7.943e-10	5.022e-08	915	1	1	24220	914	915	897	898	0.998886	0	0	17	17	0.0185792	1	1.07887	NC_007136.6	36769696	36793916	875	1	1	24220	871	875	855	859	0.995343	0	0	16	16	0.0182857	1	1.20103	NC_007136.6	36769696	36793916	895	489
panx1b	15	13	-12.5	-2.5625	-4.215e-07	-2.34913	-3.03889	0.002374	0.0283559	22	2	1	11600	22	22	21	21	1	0	0	1	1	0.0454545	2	0.0526779	NC_007116.6	37240760	37252360	19	2	1	11600	19	19	18	18	1	0	0	1	1	0.0526316	2	0.052547	NC_007116.6	37240760	37252360	20.5	7
paplna	351	246	-229	-3.17062	-7.944e-06	-3.02712	-3.51671	0.0004369	0.007231	404	5	0	75892	395	404	395	404	0.977723	0	0	0	0	0	2	0.1549	NC_007128.6	51034338	51110230	265	5	0	75892	260	265	260	265	0.981132	0	0	0	0	0	2	0.118245	NC_007128.6	51034338	51110230	334.5	158
pappa2	18	14	-14	-3	-4.829e-07	-2.80431	-3.52304	0.0004266	0.007093	23	2	0	116807	18	23	18	23	0.782609	0	0	0	0	0	1	0.00573	NC_007113.6	35003746	35120553	19	2	0	116807	14	19	14	19	0.736842	0	0	0	0	0	1	0.005508	NC_007113.6	35003746	35120553	21	9
paqr6	154	97	-121	-2.66897	-4.188e-06	-2.52893	-4.93508	8.012e-07	2.986e-05	198	2	1	43472	197	198	185	186	0.994624	0	0	12	12	0.0606061	2	0.1245	NC_007127.6	45772762	45816234	189	2	1	43472	187	189	166	168	0.988095	0	0	21	21	0.111111	2	0.130868	NC_007127.6	45772762	45816234	193.5	101
pard6ga	13	12	-11.5	-4.28571	-4.004e-07	-3.932	-3.61332	0.0003023	0.005328	16	1	1	5197	16	16	15	15	1	0	0	1	1	0.0625	1	0.0839858	NC_007127.6	25473470	25478667	14	1	1	5197	14	14	14	14	1	0	0	0	0	0	1	0.0912239	NC_007127.6	25473470	25478667	15	4
parp3	912	736	-603	-2.49628	-2.005e-05	-2.28656	-3.64019	0.0002724	0.004906	1227	1	1	10993	1227	1227	1225	1225	1	0	0	2	2	0.00163	1	3.24255	NC_007117.6	42040821	42051814	785	1	1	10993	785	785	784	784	1	0	0	1	1	0.001274	1	2.41509	NC_007117.6	42040821	42051814	1006	491
parp8	826	717	-552.5	-5.40239	-1.911e-05	-5.06214	-3.0594	0.002218	0.0270264	897	1	1	65785	896	897	836	837	0.998805	0	0	60	60	0.0668896	1	0.370225	NC_007116.6	40244811	40310596	459	1	1	65785	458	459	416	417	0.997602	0	0	42	42	0.0915033	1	0.214656	NC_007116.6	40244811	40310596	678	180
pask	46	42	-32	-3.13333	-1.08e-06	-2.84362	-3.06293	0.002192	0.0267794	59	2	0	33535	57	59	57	59	0.966102	0	0	0	0	0	1	0.0511942	NC_007113.6	44659336	44692871	35	2	0	33535	35	35	35	35	1	0	0	0	0	0	1	0.035343	NC_007113.6	44659336	44692871	47	17
pcdh10b	315	274	-235	-6.94937	-8.263e-06	-6.63485	-5.22919	1.703e-07	7.386e-06	334	2	1	22190	334	334	334	334	1	0	0	0	0	0	2	0.437982	NC_007125.6	42611440	42633630	215	2	1	22190	215	215	215	215	1	0	0	0	0	0	2	0.328106	NC_007125.6	42611440	42633630	274.5	60
pcdh19	812	491	-483	-2.23688	-1.633e-05	-2.11263	-2.8555	0.004297	0.0449773	1042	5	1	87629	1042	1042	1041	1041	1	0	0	1	1	0.0009597	3	0.345677	NC_007125.6	39935159	40022788	705	5	1	87629	705	705	703	703	1	0	0	2	2	0.002837	3	0.27167	NC_007125.6	39935159	40022788	873.5	551
pcdh1g18	36	29	28	3.43478	1.134e-06	3.77356	5.49706	3.862e-08	1.878e-06	15	1	0	82202	0	15	0	15	0	0	0	0	0	0	1	0.00531	NC_007121.6	21780474	21862676	8	1	0	82202	0	8	0	8	0	0	0	0	0	0	1	0.003296	NC_007121.6	21780474	21862676	11.5	44
pcdh1g2	21	19	18.5	1.88095	7.907e-07	2.0518	3.78799	0.0001519	0.002998	22	1	0	163404	0	22	0	22	0	0	0	0	0	0	1	0.003918	NC_007121.6	21699272	21862676	20	1	0	163404	0	20	0	19	0	0	0	0	1	0.05	1	0.003938	NC_007121.6	21699272	21862676	21	38
pcdh1gb9	23	23	19	1.86364	8.135e-07	2.03291	3.81967	0.0001336	0.00268	22	1	0	100116	0	22	0	22	0	0	0	0	0	0	1	0.006394	NC_007121.6	21761086	21861202	22	1	0	100116	0	22	0	22	0	0	0	0	0	0	1	0.007441	NC_007121.6	21761086	21861202	22	37
pck2	132	119	-94	-2.79048	-3.147e-06	-2.53506	-3.85182	0.0001172	0.002411	178	1	1	18536	178	178	172	172	1	0	0	6	6	0.0337079	1	0.27001	NC_007135.6	12775599	12794135	115	1	1	18536	115	115	114	114	1	0	0	1	1	0.008696	1	0.208268	NC_007135.6	12775599	12794135	146.5	59
pcxa	305	196	-213.5	-2.15094	-7.178e-06	-2.01105	-5.10889	3.241e-07	1.317e-05	436	1	1	232715	409	436	392	419	0.935561	0	0	17	17	0.0389908	1	0.052391	NC_007132.6	26696649	26929364	362	1	1	232715	323	362	312	351	0.888889	0	0	11	11	0.0303867	1	0.0510759	NC_007132.6	26696649	26929364	399	240
pcyox1l	166	139	-117	-3.03478	-3.967e-06	-2.78122	-4.27029	1.952e-05	0.0005148	210	1	1	23487	209	210	188	189	0.994709	0	0	21	21	0.1	1	0.234154	NC_007132.6	41588047	41611534	139	1	1	23487	138	139	121	122	0.991803	0	0	17	17	0.122302	1	0.1759	NC_007132.6	41588047	41611534	174.5	71
pdia4	1199	1125	-815	-2.77174	-2.7e-05	-2.50337	-2.97414	0.002938	0.0334965	1622	1	1	6777	1622	1622	1621	1621	1	0	0	1	1	0.0006165	1	6.96006	NC_007135.6	17190262	17197039	928	1	1	6777	928	928	928	928	1	0	0	0	0	0	1	4.63707	NC_007135.6	17190262	17197039	1275	497
pdlim1	1237	985	-797.5	-2.33139	-2.626e-05	-2.13291	-3.35556	0.000792	0.0118007	1710	1	1	11055	1502	1710	1464	1672	0.875598	0	0	38	38	0.0222222	1	4.40093	NC_007124.6	25632458	25643513	1083	1	1	11055	944	1083	914	1053	0.867996	0	0	30	30	0.0277008	1	3.22554	NC_007124.6	25632458	25643513	1396.5	725
pdxdc1	215	214	-164	-2.2567	-5.381e-06	-2.05595	-4.59201	4.39e-06	0.0001372	345	6	0	37809	344	345	344	345	0.997101	0	0	0	0	0	4	0.265516	NC_007114.6	36465109	36502918	244	6	0	37809	241	244	241	244	0.987705	0	0	0	0	0	4	0.218539	NC_007114.6	36465109	36502918	294.5	131
pfkma	94	76	67	2.21818	2.794e-06	2.4229	7.1289	1.012e-12	9.163e-11	64	1	1	17882	64	64	60	60	1	0	0	4	4	0.0625	1	0.0976343	NC_007134.6	27627244	27645126	46	1	1	17882	46	46	46	46	1	0	0	0	0	0	1	0.0871114	NC_007134.6	27627244	27645126	55	140
pgm2	232	217	-173	-4.8022	-5.964e-06	-4.37006	-4.51827	6.235e-06	0.0001875	270	1	1	24752	270	270	268	268	1	0	0	2	2	0.007407	1	0.315059	NC_007112.6	18086230	18110982	167	1	1	24752	167	167	166	166	1	0	0	1	1	0.005988	1	0.227107	NC_007112.6	18086230	18110982	218.5	53
phex	59	40	-46	-2.67273	-1.579e-06	-2.50164	-4.59203	4.39e-06	0.0001372	70	2	0	37985	70	70	70	70	1	0	0	0	0	0	2	0.0536233	NC_007135.6	25259406	25297391	77	2	1	37985	77	77	77	77	1	0	0	0	0	0	2	0.0686455	NC_007135.6	25259406	25297391	73.5	37
phlda3	465	372	-361.5	-3.21101	-1.249e-05	-2.99343	-8.61996	6.698e-18	8.826e-16	582	1	1	2701	582	582	557	557	1	0	0	25	25	0.0429553	1	6.00065	NC_007134.6	5822469	5825170	468	1	1	2701	468	468	440	440	1	0	0	28	28	0.0598291	1	5.51647	NC_007134.6	5822469	5825170	525	210
phldb2a	558	373	-375	-2.54004	-1.284e-05	-2.39629	-4.31123	1.624e-05	0.0004377	709	3	0	50732	709	709	685	685	1	0	0	24	24	0.0338505	1	0.392895	NC_007121.6	35535222	35585954	528	3	0	50732	528	528	517	517	1	0	0	11	11	0.0208333	1	0.345098	NC_007121.6	35535222	35585954	618.5	336
phyhipla	195	189	-155	-4.97436	-5.371e-06	-4.5266	-5.96605	2.431e-09	1.446e-07	231	3	0	18519	231	231	231	231	1	0	0	0	0	0	2	0.362963	NC_007128.6	20940839	20959358	157	3	0	18519	157	157	157	157	1	0	0	0	0	0	2	0.287088	NC_007128.6	20940839	20959358	194	42
piezo1	1164	709	-819	-2.15433	-2.77e-05	-2.02569	-5.18207	2.194e-07	9.282e-06	1646	1	1	189566	1641	1646	1609	1614	0.996902	0	0	32	32	0.0194411	1	0.247748	NC_007118.6	55024971	55214537	1411	1	1	189566	1408	1411	1391	1394	0.997848	0	0	17	17	0.0120482	1	0.249021	NC_007118.6	55024971	55214537	1528.5	937
pigbos1	91	88	80	3.13333	3.246e-06	3.41793	9.62985	0	0	36	1	0	3563	0	36	0	36	0	0	0	0	0	0	1	0.294005	NC_007129.6	1347476	1351039	39	1	0	3563	0	39	0	39	0	0	0	0	0	0	1	0.370666	NC_007129.6	1347476	1351039	37.5	108
pigrl3.5	25	18	-19.5	-4	-6.858e-07	-3.80187	-3.96264	7.413e-05	0.001628	28	1	1	8241	28	28	28	28	1	0	0	0	0	0	1	0.0988657	NC_007113.6	51573729	51581970	24	1	1	8241	24	24	22	22	1	0	0	2	2	0.0833333	1	0.0904016	NC_007113.6	51573729	51581970	26	10
pim2	864	760	-584.5	-4.06021	-1.997e-05	-3.72372	-3.21433	0.001308	0.0176524	1003	1	1	6196	1003	1003	1002	1002	1	0	0	1	1	0.000997	1	4.70569	NC_007119.6	8889284	8895480	548	1	1	6196	548	548	548	548	1	0	0	0	0	0	1	2.99504	NC_007119.6	8889284	8895480	775.5	243
pkd1l1	76	71	50	12.1111	1.891e-06	12.9951	2.8294	0.004663	0.0478662	7	1	1	48870	4	7	4	7	0.571429	0	0	0	0	0	1	0.004168	NC_007135.6	17139665	17188535	2	1	1	48870	2	2	2	2	1	0	0	0	0	0	1	0.001386	NC_007135.6	17139665	17188535	4.5	78
pkhd1l1	12	11	-10	-5	-3.437e-07	-4.36262	-3.45202	0.0005564	0.008871	14	2	1	70896	14	14	14	14	1	0	0	0	0	0	2	0.005746	NC_007130.6	23264545	23335441	11	2	0	70896	11	11	11	11	1	0	0	0	0	0	2	0.005254	NC_007130.6	23264545	23335441	12.5	2
pklr	18	13	-14.5	-2.26087	-4.867e-07	-2.09613	-3.05228	0.002271	0.027494	27	1	1	5243	27	27	27	27	1	0	0	0	0	0	1	0.149848	NC_007127.6	54629440	54634683	25	1	1	5243	25	25	25	25	1	0	0	0	0	0	1	0.161471	NC_007127.6	54629440	54634683	26	14
plcb4_1	18	13	-13.5	-2.8	-4.702e-07	-2.61432	-3.27648	0.001051	0.0148447	19	1	1	112716	17	19	17	19	0.894737	0	0	0	0	0	1	0.004905	NC_007128.6	3671950	3784666	23	1	1	112716	21	23	21	23	0.913043	0	0	0	0	0	1	0.00691	NC_007128.6	3671950	3784666	21	10
plcd1b	64	48	-53	-4.11765	-1.866e-06	-3.91826	-5.78207	7.379e-09	4.038e-07	73	2	1	50595	71	73	71	73	0.972603	0	0	0	0	0	2	0.0419839	NC_007113.6	21729835	21780430	67	2	1	50595	63	67	62	66	0.939394	0	0	1	1	0.0149254	2	0.0441743	NC_007113.6	21729835	21780430	70	25
plcd4b	460	371	-323.5	-2.71618	-1.092e-05	-2.50031	-4.92088	8.615e-07	3.185e-05	604	2	1	17976	604	604	600	600	1	0	0	4	4	0.006623	2	0.971238	NC_007120.6	38562241	38580217	420	2	1	17976	420	420	420	420	1	0	0	0	0	0	2	0.791206	NC_007120.6	38562241	38580217	512	233
plcl1	216	141	-152.5	-2.19608	-5.138e-06	-2.05207	-5.09793	3.434e-07	1.382e-05	306	1	1	102877	306	306	306	306	1	0	0	0	0	0	1	0.0865507	NC_007120.6	32547226	32650103	254	1	1	102877	254	254	253	253	1	0	0	1	1	0.003937	1	0.083279	NC_007120.6	32547226	32650103	280	165
pld1b	186	179	-139.5	-10.6207	-4.868e-06	-9.60834	-4.1817	2.893e-05	0.0007291	197	2	0	74506	194	197	194	197	0.984772	0	0	0	0	0	2	0.0769383	NC_007135.6	26519605	26594111	111	2	0	74506	110	111	110	111	0.990991	0	0	0	0	0	2	0.0504505	NC_007135.6	26519605	26594111	154	18
plekho1b	1769	1165	-1136	-2.22546	-3.813e-05	-2.08151	-3.98864	6.645e-05	0.001485	2394	1	1	52601	2386	2394	2362	2370	0.996624	0	0	24	24	0.0100251	1	1.31106	NC_007127.6	38065306	38117907	1732	1	1	52601	1727	1732	1719	1723	0.997678	0	0	8	9	0.005196	1	1.10924	NC_007127.6	38065306	38117907	2063	1229
plpp4	10	9	-7.5	-6	-2.616e-07	-5.59247	-3.14722	0.001648	0.0213735	11	1	1	125439	10	11	10	11	0.909091	0	0	0	0	0	1	0.002552	NC_007124.6	2407398	2532837	7	1	1	125439	7	7	7	7	1	0	0	0	0	0	1	0.00189	NC_007124.6	2407398	2532837	9	2
plxdc2	3026	2841	-2335.5	-2.87064	-7.867e-05	-2.61365	-6.56656	5.149e-11	3.841e-09	4182	1	1	110784	4182	4182	4173	4173	1	0	0	9	9	0.002152	1	1.09607	NC_007118.6	41237101	41347885	2986	1	1	110784	2986	2986	2979	2979	1	0	0	7	7	0.002344	1	0.910598	NC_007118.6	41237101	41347885	3584	1341
plxna3	283	220	-199	-2.69362	-6.745e-06	-2.49253	-4.97707	6.455e-07	2.456e-05	369	4	1	350685	365	369	365	369	0.98916	0	0	0	0	0	4	0.030618	NC_007119.6	9181278	9531963	264	4	1	350685	260	264	260	264	0.984848	0	0	0	0	0	4	0.025493	NC_007119.6	9181278	9531963	316.5	149
plxnc1	1210	1091	-823.5	-5.48774	-2.838e-05	-5.05964	-3.09545	0.001965	0.0245995	1334	1	1	34966	1332	1334	1331	1333	0.9985	0	0	1	1	0.0007496	1	1.10931	NC_007115.6	18293669	18328635	680	1	1	34966	678	680	676	678	0.99705	0	0	2	2	0.002941	1	0.656625	NC_007115.6	18293669	18328635	1007	243
pnmt	24	22	-18.5	-10.25	-6.571e-07	-9.86404	-4.55756	5.175e-06	0.0001596	25	1	1	46212	9	25	8	24	0.333333	0	0	1	1	0.04	1	0.0151121	NC_007123.6	15039879	15086091	16	1	1	46212	7	16	7	16	0.4375	0	0	0	0	0	1	0.0117246	NC_007123.6	15039879	15086091	20.5	3
polr2h	58	42	-41	-2.20588	-1.364e-06	-2.03303	-4.27452	1.916e-05	0.0005073	84	1	1	6149	84	84	84	84	1	0	0	0	0	0	1	0.397505	NC_007133.6	36555199	36561348	66	1	1	6149	66	66	66	66	1	0	0	0	0	0	1	0.363474	NC_007133.6	36555199	36561348	75	42
pon1	110	79	-72.5	-3.04225	-2.501e-06	-2.87199	-3.4955	0.0004732	0.007748	130	1	1	9666	130	130	130	130	1	0	0	0	0	0	1	0.391349	NC_007127.6	24731567	24741233	86	1	1	9666	86	86	86	86	1	0	0	0	0	0	1	0.30129	NC_007127.6	24731567	24741233	108	51
ppdpfb	3309	2605	-2250	-2.28351	-7.433e-05	-2.0951	-4.79442	1.631e-06	5.67e-05	4710	1	1	1903	4710	4710	4510	4510	1	0	0	200	200	0.0424628	1	68.9613	NC_007134.6	17501494	17503397	3296	1	1	1903	3296	3296	3145	3145	1	0	0	151	151	0.0458131	1	55.9648	NC_007134.6	17501494	17503397	4003	2105
ppef2a	105	73	-69	-2.81579	-2.374e-06	-2.65636	-3.50424	0.0004579	0.007534	127	3	0	45702	125	127	125	127	0.984252	0	0	0	0	0	2	0.0808604	NC_007116.6	52235688	52281390	87	3	0	45702	85	87	85	87	0.977011	0	0	0	0	0	2	0.064464	NC_007116.6	52235688	52281390	107	54
ppef2b	246	192	177	2.03509	7.365e-06	2.18342	4.9059	9.3e-07	3.415e-05	144	4	1	11383	143	144	143	144	0.993056	0	0	0	0	0	4	0.368106	NC_007132.6	725	12108	198	4	1	11383	197	198	195	196	0.994898	0	0	2	2	0.010101	4	0.583086	NC_007132.6	725	12108	171	390
ppp2r5b	27	24	-19	-6.42857	-6.613e-07	-5.85907	-3.2762	0.001052	0.0148541	29	1	1	41859	29	29	29	29	1	0	0	0	0	0	1	0.0201593	NC_007118.6	24787290	24829149	16	1	1	41859	16	16	15	15	1	0	0	1	1	0.0625	1	0.0121349	NC_007118.6	24787290	24829149	22.5	5
pprc1	199	147	-140.5	-2.87333	-4.828e-06	-2.69195	-4.89355	9.903e-07	3.611e-05	248	1	1	13600	248	248	248	248	1	0	0	0	0	0	1	0.530616	NC_007124.6	11875435	11889035	183	1	1	13600	183	183	183	183	1	0	0	0	0	0	1	0.455665	NC_007124.6	11875435	11889035	215.5	101
pqlc2	216	159	-178	-2.46502	-6.025e-06	-2.28308	-8.01381	1.112e-15	1.314e-13	309	2	1	15358	309	309	308	308	1	0	0	1	1	0.003236	2	0.583557	NC_007119.6	10899822	10915180	290	2	1	15358	290	290	289	289	1	0	0	1	1	0.003448	2	0.637231	NC_007119.6	10899822	10915180	299.5	150
pqlc3	169	142	-115	-2.32948	-3.785e-06	-2.12351	-3.73581	0.0001871	0.003589	242	1	1	5475	242	242	209	209	1	0	0	33	33	0.136364	1	1.11078	NC_007124.6	32676968	32682443	161	1	1	5475	161	161	140	140	1	0	0	21	21	0.130435	1	0.865919	NC_007124.6	32676968	32682443	201.5	100
prdm1b	68	40	-49.5	-2.33784	-1.691e-06	-2.20376	-3.71935	0.0001997	0.003778	91	1	1	40535	90	91	90	91	0.989011	0	0	0	0	0	1	0.0653249	NC_007130.6	48499586	48540121	82	1	1	40535	82	82	82	82	1	0	0	0	0	0	1	0.0685042	NC_007130.6	48499586	48540121	86.5	51
prdm8b	18	15	-14.5	-6.8	-5.112e-07	-6.357	-4.35435	1.335e-05	0.0003699	19	1	1	4823	19	19	19	19	1	0	0	0	0	0	1	0.114631	NC_007116.6	38903982	38908805	15	1	1	4823	15	15	15	15	1	0	0	0	0	0	1	0.105319	NC_007116.6	38903982	38908805	17	4
prelp	548	402	-401	-2.38276	-1.353e-05	-2.21248	-7.07401	1.505e-12	1.34e-10	765	1	1	9020	765	765	726	726	1	0	0	39	39	0.0509804	1	2.34206	NC_007122.6	20916066	20925086	617	1	1	9020	617	617	582	582	1	0	0	35	35	0.0567261	1	2.18499	NC_007122.6	20916066	20925086	691	363
prf1.6	40	25	-28	-4.73333	-1.006e-06	-4.86405	-3.34323	0.0008281	0.012247	40	1	1	6774	40	40	40	40	1	0	0	0	0	0	1	0.171823	NC_007119.6	29661294	29668068	31	1	1	6774	31	31	31	31	1	0	0	0	0	0	1	0.154971	NC_007119.6	29661294	29668068	35.5	15
primpol	57	37	-36	-2.56522	-1.234e-06	-2.42109	-2.95138	0.003164	0.0355229	70	1	1	9673	70	70	67	67	1	0	0	3	3	0.0428571	1	0.201549	NC_007112.6	20870399	20880072	48	1	1	9673	48	48	47	47	1	0	0	1	1	0.0208333	1	0.164539	NC_007112.6	20870399	20880072	59	33
prkacba	103	99	-76	-4.45455	-2.608e-06	-4.0357	-3.82647	0.00013	0.002617	123	1	1	21118	123	123	120	120	1	0	0	3	3	0.0243902	1	0.165347	NC_007122.6	8119937	8141055	73	1	1	21118	73	73	73	73	1	0	0	0	0	0	1	0.117059	NC_007122.6	8119937	8141055	98	24
prkar2b	28	25	-19.5	-3.6	-6.682e-07	-3.30193	-3.04663	0.002314	0.0278325	34	1	1	28994	34	34	33	33	1	0	0	1	1	0.0294118	1	0.0331187	NC_007136.6	3349007	3378001	20	1	1	28994	20	20	20	20	1	0	0	0	0	0	1	0.0233591	NC_007136.6	3349007	3378001	27	9
prkcdb	454	433	-315	-5.34483	-1.078e-05	-4.81147	-2.99405	0.002753	0.0317295	516	1	1	37053	516	516	492	492	1	0	0	24	24	0.0465116	1	0.386375	NC_007122.6	18185154	18222207	259	1	1	37053	259	259	249	249	1	0	0	10	10	0.03861	1	0.227567	NC_007122.6	18185154	18222207	387.5	83
prodha	4185	3488	3835.5	2.34839	0.0001594	2.57027	27.7058	0	0	3193	2	0	34275	3193	3193	3081	3081	1	0	0	112	112	0.0350767	1	2.61566	NC_007132.6	5781866	5816141	2496	2	0	34275	2494	2496	2369	2371	0.999156	0	0	125	125	0.0500801	1	2.34254	NC_007132.6	5781866	5816141	2844.5	6681
prokr1a	13	9	-11	-2.83333	-3.747e-07	-2.60267	-2.97795	0.002902	0.0331464	17	2	1	19358	8	17	8	17	0.470588	0	0	0	0	0	2	0.0255538	NC_007112.6	51038576	51057934	17	2	0	19358	10	17	9	16	0.5625	0	0	1	1	0.0588235	2	0.0279894	NC_007112.6	51038576	51057934	17	8
prom1a	196	168	-139	-4.86111	-4.826e-06	-4.53534	-4.08746	4.361e-05	0.001043	218	12	0	160500	206	218	206	218	0.944954	0	0	0	0	0	4	0.0395229	NC_007125.6	47469006	47629506	132	12	0	160500	127	132	127	132	0.962121	0	0	0	0	0	4	0.0278505	NC_007125.6	47469006	47629506	175	50
prom2	30	26	-24.5	-13.25	-8.732e-07	-13.2469	-5.87898	4.128e-09	2.379e-07	30	5	1	27115	30	30	30	30	1	0	0	0	0	0	5	0.0321943	NC_007124.6	28617433	28644548	23	5	1	27115	23	23	22	22	1	0	0	1	1	0.0434783	5	0.0274756	NC_007124.6	28617433	28644548	26.5	4
prox1b	62	49	-42	-2.71429	-1.416e-06	-2.49185	-3.5098	0.0004484	0.007395	80	1	1	9907	80	80	80	80	1	0	0	0	0	0	1	0.234972	NC_007118.6	19678598	19688505	53	1	1	9907	53	53	53	53	1	0	0	0	0	0	1	0.181162	NC_007118.6	19678598	19688505	66.5	31
prr11	66	60	-51	-4.64286	-1.742e-06	-4.03715	-5.19644	2.031e-07	8.662e-06	77	2	0	7102	77	77	77	77	1	0	0	0	0	0	1	0.315484	NC_007121.6	35306557	35313659	53	2	0	7102	53	53	53	53	1	0	0	0	0	0	1	0.252714	NC_007121.6	35306557	35313659	65	11
prr5	32	25	-22.5	-3.14286	-7.723e-07	-2.9023	-3.69484	0.00022	0.004094	39	4	0	9020	39	39	39	39	1	0	0	0	0	0	2	0.125813	NC_007115.6	212804	221824	27	4	0	9020	27	27	27	27	1	0	0	0	0	0	2	0.101366	NC_007115.6	212804	221824	33	14
prss12	89	48	-68	-2.43158	-2.348e-06	-2.31435	-3.65641	0.0002558	0.004649	116	1	1	70158	116	116	115	115	1	0	0	1	1	0.008621	1	0.0476967	NC_007112.6	19375926	19446084	115	1	1	70158	114	115	109	110	0.990909	0	0	5	5	0.0434783	1	0.0530944	NC_007112.6	19375926	19446084	115.5	68
prss16_2	571	389	-358.5	-2.44556	-1.213e-05	-2.29279	-3.33746	0.0008455	0.0124345	728	1	1	41072	727	728	726	727	0.998624	0	0	1	1	0.001374	1	0.515058	NC_007126.6	43406169	43447241	485	1	1	41072	485	485	485	485	1	0	0	0	0	0	1	0.39988	NC_007126.6	43406169	43447241	606.5	339
prtfdc1	54	33	-39.5	-2.21538	-1.331e-06	-2.06853	-3.71331	0.0002046	0.003853	68	1	1	24641	66	68	65	67	0.970149	0	0	1	1	0.0147059	1	0.0791196	NC_007113.6	12472229	12496870	76	1	1	24641	76	76	76	76	1	0	0	0	0	0	1	0.104445	NC_007113.6	12472229	12496870	72	43
psat1	271	214	-174	-2.66507	-5.83e-06	-2.45124	-3.11631	0.001831	0.0232753	347	1	1	13530	347	347	345	345	1	0	0	2	2	0.005764	1	0.741974	NC_007116.6	68713692	68727222	210	1	1	13530	210	210	209	209	1	0	0	1	1	0.004762	1	0.523097	NC_007116.6	68713692	68727222	278.5	133
psd3l	1861	1497	-1414	-2.73072	-4.808e-05	-2.52404	-9.57275	1.041e-21	1.518e-19	2496	3	1	236578	2486	2496	2485	2495	0.995992	0	0	1	1	0.0004006	3	0.306876	NC_007121.6	7038677	7275255	1966	3	1	236578	1964	1966	1964	1966	0.998983	0	0	0	0	0	3	0.281412	NC_007121.6	7038677	7275255	2231	999
pstpip1a	75	49	-60.5	-3.16071	-2.118e-06	-3.01592	-4.68377	2.816e-06	9.264e-05	87	1	1	32518	79	87	75	83	0.903614	0	0	4	4	0.045977	1	0.0742714	NC_007129.6	26948577	26981095	90	1	1	32518	68	90	64	86	0.744186	0	0	4	4	0.0444444	1	0.0895588	NC_007129.6	26948577	26981095	88.5	41
ptger4b	143	129	-99.5	-5.14583	-3.426e-06	-4.69866	-3.34953	0.0008095	0.0120182	160	1	1	2824	160	160	133	133	1	0	0	27	27	0.16875	1	1.37042	NC_007116.6	34798591	34801415	87	1	1	2824	87	87	76	76	1	0	0	11	11	0.126437	1	0.911344	NC_007116.6	34798591	34801415	123.5	31
ptgis	95	91	-68.5	-5.56667	-2.36e-06	-5.02838	-3.42747	0.0006092	0.009551	108	1	1	21444	108	108	102	102	1	0	0	6	6	0.0555556	1	0.138408	NC_007117.6	46566400	46587844	59	1	1	21444	58	59	56	57	0.982456	0	0	2	2	0.0338983	1	0.0900124	NC_007117.6	46566400	46587844	83.5	17
ptmab	6285	5095	-4157.5	-2.35822	-0.0001371	-2.15603	-3.76442	0.0001669	0.003242	8751	1	1	3154	8751	8751	8698	8698	1	0	0	53	53	0.006056	1	80.2463	NW_003336589.1	34776	37930	5686	1	1	3154	5686	5686	5660	5660	1	0	0	26	26	0.004573	1	60.7699	NW_003336589.1	34776	37930	7218.5	3656
ptp4a1	1498	1279	-1026.5	-2.27913	-3.354e-05	-2.07027	-4.098	4.167e-05	0.001003	2191	2	2	7093	2191	2191	2187	2187	1	0	0	4	4	0.001826	2	8.97194	NC_007122.6	11284203	11291296	1467	2	2	7093	1467	1467	1465	1465	1	0	0	2	2	0.001363	2	6.99425	NC_007122.6	11284203	11291296	1829	912
ptprdb	126	106	-82.5	-4.58696	-2.844e-06	-4.27618	-2.88633	0.003898	0.0417898	139	17	0	210450	138	139	138	139	0.992806	0	0	0	0	0	7	0.0192191	NC_007112.6	18425785	18636235	72	17	1	210450	67	72	67	72	0.930556	0	0	0	0	0	7	0.0115856	NC_007112.6	18425785	18636235	105.5	33
ptprk	1481	1162	-1021	-3.22683	-3.507e-05	-3.01688	-4.43692	9.125e-06	0.0002644	1780	7	0	442429	1634	1780	1634	1780	0.917978	0	0	0	0	0	2	0.11707	NC_007131.6	1420724	1863153	1179	7	0	442429	1096	1179	1094	1177	0.929482	0	0	2	2	0.001696	2	0.0900879	NC_007131.6	1420724	1863153	1479.5	618
ptprn2	40	33	27.5	1.84615	1.178e-06	2.01514	4.56633	4.963e-06	0.0001541	36	1	1	271021	36	36	36	36	1	0	0	0	0	0	1	0.003865	NC_007118.6	39957344	40228365	29	1	1	271021	29	29	29	29	1	0	0	0	0	0	1	0.003624	NC_007118.6	39957344	40228365	32.5	69
ptprq	26	24	-23.5	-3.61111	-8.12e-07	-3.31042	-4.87999	1.061e-06	3.849e-05	31	1	1	111652	28	31	27	30	0.9	0	0	1	1	0.0322581	1	0.007818	NC_007129.6	6154887	6266539	34	1	1	111652	30	34	29	33	0.878788	0	0	1	1	0.0294118	1	0.0100088	NC_007129.6	6154887	6266539	32.5	10
ptprua	336	269	-213.5	-2.74286	-7.155e-06	-2.52	-2.92335	0.003463	0.0381784	425	6	0	432524	422	425	422	425	0.992941	0	0	0	0	0	1	0.0285921	NC_007130.6	16318247	16750771	247	6	0	432524	243	247	243	247	0.983806	0	0	0	0	0	1	0.0193384	NC_007130.6	16318247	16750771	336	156
pygma	369	281	299.5	2.37385	1.247e-05	2.61142	10.1114	0	0	262	1	1	27184	261	262	239	240	0.995833	0	0	22	22	0.0839695	1	0.256901	NC_007132.6	28408356	28435540	174	1	1	27184	174	174	151	151	1	0	0	23	23	0.132184	1	0.188104	NC_007132.6	28408356	28435540	218	543
qkib	223	192	-151	-4.17895	-5.183e-06	-3.85322	-3.28709	0.001012	0.0143875	255	2	0	162742	252	255	247	250	0.988	0	0	5	5	0.0196078	1	0.0447	NC_007124.6	3533375	3696117	142	2	0	162742	142	142	131	131	1	0	0	11	11	0.0774648	1	0.0272587	NC_007124.6	3533375	3696117	198.5	63
qpct	36	29	-23.5	-2.74074	-7.879e-07	-2.49862	-2.82031	0.004798	0.0489241	46	1	1	29711	22	46	21	45	0.466667	0	0	1	1	0.0217391	1	0.044072	NC_007128.6	42567266	42596977	28	1	1	29711	19	28	18	27	0.666667	0	0	1	1	0.0357143	1	0.0307737	NC_007128.6	42567266	42596977	37	17
qpctla	252	200	-180.5	-2.34701	-6.005e-06	-2.1531	-5.54597	2.923e-08	1.458e-06	360	1	1	15557	359	360	358	359	0.997214	0	0	1	1	0.002778	1	0.671484	NC_007129.6	37238131	37253688	269	1	1	15557	269	269	267	267	1	0	0	2	2	0.007435	1	0.581191	NC_007129.6	37238131	37253688	314.5	160
rab11fip1b	881	701	-586.5	-2.44458	-1.95e-05	-2.24273	-3.89684	9.746e-05	0.002057	1197	2	1	48376	1197	1197	1196	1196	1	0	0	1	1	0.0008354	2	0.719397	NC_007121.6	41382417	41430793	788	2	0	48376	787	788	786	787	0.998729	0	0	1	1	0.001269	2	0.550907	NC_007121.6	41382417	41430793	992.5	496
rab11fip2	441	396	-312.5	-3.7533	-1.065e-05	-3.41424	-3.88621	0.0001018	0.002134	532	2	0	36199	532	532	530	530	1	0	0	2	2	0.003759	1	0.426036	NC_007124.6	19475040	19511239	320	2	0	36199	319	320	318	319	0.996865	0	0	1	1	0.003125	1	0.29842	NC_007124.6	19475040	19511239	426	136
rab11fip4b	171	116	-109.5	-2.752	-3.764e-06	-2.60496	-3.31503	0.0009163	0.0132783	206	4	0	21484	206	206	203	203	1	0	0	3	3	0.0145631	4	0.274947	NC_007117.6	21947304	21968788	138	4	0	21484	138	138	137	137	1	0	0	1	1	0.007246	4	0.215943	NC_007117.6	21947304	21968788	172	90
rab15	75	63	58	2.26087	2.415e-06	2.46648	7.29436	3e-13	2.826e-11	52	2	2	18196	52	52	52	52	1	0	0	0	0	0	2	0.0831562	NC_007131.6	28880033	28898229	40	2	1	18196	40	40	38	38	1	0	0	2	2	0.05	2	0.0707198	NC_007131.6	28880033	28898229	46	93
rab33a	9	9	-8	-5	-2.846e-07	-4.64475	-3.19605	0.001393	0.0185903	9	1	1	3424	9	9	8	8	1	0	0	1	1	0.111111	1	0.0679866	NC_007125.6	17290343	17293767	11	1	1	3424	11	11	11	11	1	0	0	0	0	0	1	0.108791	NC_007125.6	17290343	17293767	10	2
rab34a	152	118	-97.5	-5.875	-3.427e-06	-5.85069	-2.86362	0.004188	0.0442006	155	2	1	9235	37	155	36	154	0.233766	0	0	1	1	0.006452	2	0.485234	NC_007126.6	15523840	15533075	80	2	1	9235	21	80	16	75	0.213333	0	0	5	5	0.0625	2	0.275016	NC_007126.6	15523840	15533075	117.5	37
rab39bb	42	41	-35	-2.55556	-1.174e-06	-2.33608	-5.05178	4.377e-07	1.719e-05	64	1	1	9304	64	64	61	61	1	0	0	3	3	0.046875	1	0.190778	NC_007118.6	23604185	23613489	51	1	1	9304	51	51	47	47	1	0	0	4	4	0.0784314	1	0.171065	NC_007118.6	23604185	23613489	57.5	22
rab42b	81	65	-55.5	-2.79032	-1.874e-06	-2.56136	-3.73129	0.0001905	0.003636	104	1	1	4358	104	104	101	101	1	0	0	3	3	0.0288462	1	0.674375	NC_007127.6	35448657	35453015	69	1	1	4358	69	69	69	69	1	0	0	0	0	0	1	0.536161	NC_007127.6	35448657	35453015	86.5	39
rab44	380	321	-266.5	-3.70558	-9.149e-06	-3.42541	-4.15662	3.23e-05	0.0008051	449	1	1	10657	449	449	431	431	1	0	0	18	18	0.0400891	1	1.17682	NC_007117.6	41060777	41071434	281	1	1	10657	281	281	274	274	1	0	0	7	7	0.024911	1	0.870661	NC_007117.6	41060777	41071434	365	128
rac3a	240	207	-160.5	-4.37895	-5.513e-06	-4.04491	-3.0928	0.001983	0.0247472	271	2	2	11214	271	271	271	271	1	0	0	0	0	0	2	0.703196	NC_007114.6	36119118	36130332	145	2	2	11214	145	145	145	145	1	0	0	0	0	0	2	0.437866	NC_007114.6	36119118	36130332	208	64
rac3b	212	133	-142.5	-2.15385	-4.796e-06	-2.01785	-4.21789	2.466e-05	0.0006333	296	1	1	19158	296	296	295	295	1	0	0	1	1	0.003378	1	0.448063	NC_007123.6	2988138	3007296	236	1	1	19158	236	236	236	236	1	0	0	0	0	0	1	0.417153	NC_007123.6	2988138	3007296	266	163
rassf2a	1174	1027	-792	-4.59184	-2.723e-05	-4.24723	-3.17916	0.001477	0.019521	1321	2	2	49922	1316	1321	1315	1320	0.996212	0	0	1	1	0.000757	2	0.769395	NC_007119.6	42992333	43042255	704	2	2	49922	700	704	697	701	0.994294	0	0	3	3	0.004261	2	0.47551	NC_007119.6	42992333	43042255	1012.5	294
raver1	82	72	-61	-2.19608	-2.007e-06	-2.00781	-4.59918	4.242e-06	0.0001332	128	2	1	27355	128	128	128	128	1	0	0	0	0	0	2	0.136157	NC_007114.6	48607318	48634673	96	2	1	27355	96	96	96	96	1	0	0	0	0	0	2	0.118841	NC_007114.6	48607318	48634673	112	56
rbm24b	45	42	35.5	3.84	1.421e-06	4.18564	6.72665	1.736e-11	1.388e-09	14	1	1	19860	14	14	13	13	1	0	0	1	1	0.0714286	1	0.0190472	NC_007127.6	53568810	53588670	11	1	1	19860	11	11	11	11	1	0	0	0	0	0	1	0.0187563	NC_007127.6	53568810	53588670	12.5	56
rcor2	27	25	-21	-8	-7.423e-07	-7.51533	-4.66422	3.098e-06	0.000101	29	4	0	15841	6	29	6	29	0.206897	0	0	0	0	0	3	0.05327	NC_007118.6	24708675	24724516	19	4	0	15841	3	19	3	19	0.157895	0	0	0	0	0	3	0.0406167	NC_007118.6	24708675	24724516	24	4
rcvrn3	7	6	-6.5	-5.33333	-2.294e-07	-5.02709	-2.89736	0.003763	0.0406682	8	1	1	13042	8	8	8	8	1	0	0	0	0	0	1	0.017849	NC_007130.6	10420612	10433654	8	1	1	13042	8	8	8	8	1	0	0	0	0	0	1	0.020772	NC_007130.6	10420612	10433654	8	2
rdh10a	739	662	-557	-2.26735	-1.834e-05	-2.0687	-6.67839	2.416e-11	1.885e-09	1140	1	1	21364	1140	1140	1101	1101	1	0	0	39	39	0.0342105	1	1.49959	NC_007135.6	13107060	13128424	853	1	1	21364	853	853	811	811	1	0	0	42	42	0.049238	1	1.2855	NC_007135.6	13107060	13128424	996.5	401
reep2	13	13	-13	-14	-4.621e-07	-12.8343	-4.6842	2.811e-06	9.251e-05	14	2	1	21290	12	14	12	14	0.857143	0	0	0	0	0	2	0.0191346	NC_007125.6	21299470	21320760	14	2	0	21290	13	14	13	14	0.928571	0	0	0	0	0	2	0.0222682	NC_007125.6	21299470	21320760	14	1
renbp	142	132	-96	-3.34146	-3.226e-06	-3.01473	-2.82441	0.004737	0.0484795	178	1	1	12927	178	178	175	175	1	0	0	3	3	0.0168539	1	0.39392	NC_007119.6	36998539	37011466	96	1	1	12927	96	96	93	93	1	0	0	3	3	0.03125	1	0.243623	NC_007119.6	36998539	37011466	137	46
rgs14b	103	82	-75	-4.33333	-2.626e-06	-4.10819	-4.85027	1.233e-06	4.416e-05	115	2	0	37654	113	115	113	115	0.982609	0	0	0	0	0	2	0.0888698	NC_007132.6	33061343	33098997	80	2	0	37654	77	80	77	80	0.9625	0	0	0	0	0	2	0.0719469	NC_007132.6	33061343	33098997	97.5	33
rgs7bpa	85	65	-63.5	-2.29592	-2.12e-06	-2.11177	-5.75303	8.766e-09	4.735e-07	124	1	1	18307	123	124	86	87	0.988506	0	0	37	37	0.298387	1	0.138283	NC_007119.6	31892085	31910392	101	1	1	18307	101	101	72	72	1	0	0	29	29	0.287129	1	0.133183	NC_007119.6	31892085	31910392	112.5	59
rhof	113	106	-85	-4.77778	-2.935e-06	-4.34903	-4.51543	6.319e-06	0.0001896	132	1	1	11370	132	132	127	127	1	0	0	5	5	0.0378788	1	0.32502	NC_007121.6	42141047	42152417	83	1	1	11370	83	83	80	80	1	0	0	3	3	0.0361446	1	0.238267	NC_007121.6	42141047	42152417	107.5	26
rhoub	62	54	-55.5	-4.46875	-1.937e-06	-4.10871	-7.84693	4.264e-15	4.784e-13	74	1	1	11586	74	74	74	74	1	0	0	0	0	0	1	0.185851	NC_007126.6	9014505	9026091	69	1	1	11586	69	69	69	69	1	0	0	0	0	0	1	0.201674	NC_007126.6	9014505	9026091	71.5	20
rin3	2314	1825	-1477.5	-3.3032	-5.048e-05	-3.08546	-3.00509	0.002655	0.0308272	2711	1	1	31237	2711	2711	2707	2707	1	0	0	4	4	0.001475	1	2.52166	NC_007128.6	33501165	33532402	1527	1	1	31237	1527	1527	1522	1522	1	0	0	5	5	0.003274	1	1.64998	NC_007128.6	33501165	33532402	2119	886
ripk3	223	174	-146.5	-2.9404	-4.976e-06	-2.72644	-3.42132	0.0006232	0.009705	274	1	1	41543	260	274	233	247	0.94332	0	0	27	27	0.0985401	1	0.173008	NC_007118.6	1169800	1211343	170	1	1	41543	152	170	131	149	0.879195	0	0	21	21	0.123529	1	0.121457	NC_007118.6	1169800	1211343	222	100
ripply1	53	40	-44.5	-2.81633	-1.521e-06	-2.60242	-5.44932	5.056e-08	2.4e-06	71	1	1	5041	71	71	71	71	1	0	0	0	0	0	1	0.409835	NC_007132.6	37919750	37924791	67	1	1	5041	67	67	67	67	1	0	0	0	0	0	1	0.450082	NC_007132.6	37919750	37924791	69	31
rln3a	13	12	-10	-5	-3.41e-07	-4.33603	-3.42472	0.0006154	0.009621	15	1	1	3200	15	15	12	12	1	0	0	3	3	0.2	1	0.109119	NC_007114.6	19057502	19060702	10	1	1	3200	10	10	6	6	1	0	0	4	4	0.4	1	0.0634943	NC_007114.6	19057502	19060702	12.5	2
rnf181	220	145	-143	-2.36842	-4.85e-06	-2.22329	-3.71745	0.0002012	0.003798	287	1	1	8924	287	287	287	287	1	0	0	0	0	0	1	0.935814	NC_007116.6	26155848	26164772	208	1	1	8924	208	208	208	208	1	0	0	0	0	0	1	0.789291	NC_007116.6	26155848	26164772	247.5	142
robo1	228	160	-151.5	-2.30603	-5.082e-06	-2.14353	-4.13423	3.561e-05	0.0008779	310	11	2	541784	309	310	308	309	0.996764	0	0	1	1	0.003226	10	0.0165959	NC_007126.6	39431105	39972889	225	11	2	541784	225	225	225	225	1	0	0	0	0	0	10	0.0140634	NC_007126.6	39431105	39972889	267.5	150
rom1b	23	19	-16	-4.2	-5.542e-07	-3.86135	-3.31077	0.0009304	0.0134221	26	1	1	24446	26	26	25	25	1	0	0	1	1	0.0384615	1	0.0297577	NC_007125.6	46688017	46712463	16	1	1	24446	16	16	16	16	1	0	0	0	0	0	1	0.0221639	NC_007125.6	46688017	46712463	21	7
rpe65b	361	340	-259	-10.0877	-9.022e-06	-9.30915	-3.53581	0.0004065	0.006813	379	1	1	9547	340	379	340	379	0.897098	0	0	0	0	0	1	1.15515	NC_007119.6	16652653	16662200	196	1	1	9547	182	196	182	196	0.928571	0	0	0	0	0	1	0.695221	NC_007119.6	16652653	16662200	287.5	39
rpe65c	32	31	-24	-49	-8.47e-07	-44.38	-3.78453	0.000154	0.00303	32	1	1	10150	29	32	27	30	0.9	0	0	2	2	0.0625	1	0.0860048	NC_007119.6	16666393	16676543	17	1	1	10150	17	17	16	16	1	0	0	1	1	0.0588235	1	0.0533811	NC_007119.6	16666393	16676543	24.5	1
rtkn2a	77	53	-49.5	-2.83333	-1.703e-06	-2.67596	-3.16816	0.001534	0.0201643	92	1	1	12463	92	92	92	92	1	0	0	0	0	0	1	0.214799	NC_007128.6	43620355	43632818	61	1	1	12463	61	61	61	61	1	0	0	0	0	0	1	0.165745	NC_007128.6	43620355	43632818	76.5	39
rtn4r	73	55	-51	-2.88889	-1.747e-06	-2.68804	-4.15507	3.252e-05	0.0008101	91	1	1	179675	78	91	76	89	0.853933	0	0	2	2	0.021978	1	0.0144135	NC_007116.6	10266190	10445865	65	1	1	179675	57	65	57	65	0.876923	0	0	0	0	0	1	0.0122507	NC_007116.6	10266190	10445865	78	36
runx3	45	39	-35.5	-2.36538	-1.181e-06	-2.16346	-4.85368	1.212e-06	4.344e-05	68	1	1	62519	67	68	67	68	0.985294	0	0	0	0	0	1	0.0316493	NC_007124.6	44955861	45018380	55	1	1	62519	53	55	53	55	0.963636	0	0	0	0	0	1	0.0297909	NC_007124.6	44955861	45018380	61.5	29
rusc1	231	219	-161	-6.36667	-5.537e-06	-5.73201	-3.05759	0.002231	0.0271359	255	5	0	31252	255	255	250	250	1	0	0	5	5	0.0196078	4	0.232771	NC_007127.6	14135066	14166318	127	5	0	31252	127	127	125	125	1	0	0	2	2	0.015748	4	0.135446	NC_007127.6	14135066	14166318	191	36
s100a10a	232	173	-175.5	-3.45455	-6.265e-06	-3.32622	-3.49011	0.0004828	0.007876	220	1	1	1391	220	220	216	216	1	0	0	4	4	0.0181818	1	4.5185	NC_007130.6	8687957	8689348	274	1	1	1391	274	274	271	271	1	0	0	3	3	0.0109489	1	6.59744	NC_007130.6	8687957	8689348	247	101
s100t	22	14	-18	-3	-6.239e-07	-2.82107	-3.40023	0.0006733	0.0103258	27	1	1	1569	27	27	25	25	1	0	0	2	2	0.0740741	1	0.463644	NC_007127.6	22766427	22767996	27	1	1	1569	27	27	21	21	1	0	0	6	6	0.222222	1	0.453242	NC_007127.6	22766427	22767996	27	13
s100u	1622	1355	-1091	-2.21831	-3.551e-05	-2.01628	-3.89326	9.891e-05	0.00208	2384	1	1	15722	2384	2384	2377	2377	1	0	0	7	7	0.002936	1	4.39935	NC_007130.6	7656415	7672137	1589	1	1	15722	1589	1589	1586	1586	1	0	0	3	3	0.001888	1	3.41609	NC_007130.6	7656415	7672137	1986.5	1029
s100w	223	203	-159	-3.83929	-5.416e-06	-3.47934	-3.81834	0.0001344	0.002692	269	1	1	1745	269	269	269	269	1	0	0	0	0	0	1	4.48564	NC_007127.6	23488569	23490314	161	1	1	1745	161	161	161	161	1	0	0	0	0	0	1	3.12438	NC_007127.6	23488569	23490314	215	66
sc:d0284	185	170	-129.5	-6.75556	-4.484e-06	-6.19297	-3.31233	0.0009252	0.0133679	200	2	0	10666	195	200	192	197	0.974619	0	0	3	3	0.015	1	0.537443	NC_007112.6	56938174	56948840	104	2	0	10666	103	104	102	103	0.990291	0	0	1	1	0.009615	1	0.327016	NC_007112.6	56938174	56948840	152	30
sc:d156	60	49	-45	-7	-1.599e-06	-6.8721	-5.02119	5.135e-07	1.995e-05	62	1	1	6641	55	62	50	57	0.877193	0	0	5	5	0.0806452	1	0.249752	NC_007127.6	41212790	41219431	43	1	1	6641	37	43	35	41	0.853659	0	0	2	2	0.0465116	1	0.209066	NC_007127.6	41212790	41219431	52.5	13
scara3	3834	3479	-2801.5	-6.87933	-9.769e-05	-6.42579	-4.3676	1.256e-05	0.0003505	4133	3	0	26724	4133	4133	4113	4113	1	0	0	20	20	0.004839	2	4.47842	NC_007131.6	39371132	39397856	2423	3	0	26724	2423	2423	2405	2405	1	0	0	18	18	0.007429	2	3.04752	NC_007131.6	39371132	39397856	3278	654
scara5	293	198	-197	-3.02051	-6.855e-06	-2.88932	-3.93293	8.392e-05	0.001811	343	2	1	28677	341	343	334	336	0.994048	0	0	7	7	0.0204082	2	0.340936	NC_007131.6	1334315	1362992	246	2	1	28677	244	246	229	231	0.991342	0	0	15	15	0.0609756	2	0.272779	NC_007131.6	1334315	1362992	294.5	145
scarf2	721	570	-479.5	-3.08026	-1.634e-05	-2.86287	-3.64922	0.000263	0.004758	876	1	1	71791	875	876	860	861	0.998839	0	0	15	15	0.0171233	1	0.34898	NC_007116.6	10789868	10861659	544	1	1	71791	544	544	532	532	1	0	0	12	12	0.0220588	1	0.250943	NC_007116.6	10789868	10861659	710	306
scg5_1	19	16	-15	-2.2	-5.088e-07	-2.0423	-3.08763	0.002018	0.0250924	25	1	1	3115	1	25	1	25	0.04	0	0	0	0	0	1	0.233534	NC_007130.6	47963046	47966161	30	1	1	3115	1	30	1	30	0.0333333	0	0	0	0	0	1	0.326134	NC_007130.6	47963046	47966161	27.5	14
scinlb	793	675	-556.5	-3.71463	-1.909e-05	-3.43141	-4.17986	2.917e-05	0.000734	939	1	1	54414	925	939	921	935	0.985027	0	0	4	4	0.00426	1	0.499998	NC_007113.6	10612779	10667193	584	1	1	54414	575	584	572	581	0.984509	0	0	3	3	0.005137	1	0.361575	NC_007113.6	10612779	10667193	761.5	264
sdc3	1424	1092	-883.5	-2.33258	-2.917e-05	-2.1438	-2.96219	0.003055	0.0344865	1921	1	1	23054	1921	1921	1836	1836	1	0	0	85	85	0.0442478	1	2.31736	NW_003335779.1	4461	27515	1172	1	1	23054	1171	1172	1104	1105	0.999095	0	0	67	67	0.0571672	1	1.62312	NW_003335779.1	4461	27515	1546.5	829
sele	1906	1531	-1428.5	-2.19191	-4.711e-05	-2.00858	-10.555	4.814e-26	7.627e-24	2917	7	0	7563	2917	2917	2916	2916	1	0	0	1	1	0.0003428	2	11.2192	NC_007131.6	34066550	34074113	2337	7	0	7563	2337	2337	2332	2332	1	0	0	5	5	0.002139	2	10.4416	NC_007131.6	34066550	34074113	2627	1386
selplg	287	268	-205	-4.69369	-7.021e-06	-4.24094	-3.61063	0.0003055	0.005368	333	1	1	2004	333	333	323	323	1	0	0	10	10	0.03003	1	4.68999	NC_007116.6	19917738	19919742	188	1	1	2004	188	188	184	184	1	0	0	4	4	0.0212766	1	3.10924	NC_007116.6	19917738	19919742	260.5	65
sema3c	191	161	-146.5	-3.3254	-5.036e-06	-3.0651	-6.80026	1.044e-11	8.544e-10	239	1	1	42646	239	239	239	239	1	0	0	0	0	0	1	0.163075	NC_007115.6	22892647	22935293	180	1	1	42646	180	180	180	180	1	0	0	0	0	0	1	0.142931	NC_007115.6	22892647	22935293	209.5	78
sema3e	156	130	-122	-3.71111	-4.235e-06	-3.44625	-7.30747	2.722e-13	2.57e-11	188	2	1	121989	188	188	182	182	1	0	0	6	6	0.0319149	2	0.0434128	NC_007129.6	9485832	9607821	146	2	1	121989	146	146	137	137	1	0	0	9	9	0.0616438	2	0.0380306	NC_007129.6	9485832	9607821	167	58
sema3h	91	77	-76	-4.45455	-2.66e-06	-4.14295	-8.28285	1.203e-16	1.523e-14	106	4	0	45024	106	106	105	105	1	0	0	1	1	0.009434	3	0.0678598	NC_007119.6	25894272	25939296	90	4	0	45024	90	90	88	88	1	0	0	2	2	0.0222222	3	0.0661869	NC_007119.6	25894272	25939296	98	29
sept9b	413	317	-285.5	-2.98264	-9.777e-06	-2.78385	-4.55744	5.178e-06	0.0001596	509	4	1	98375	444	509	419	484	0.865702	0	0	25	25	0.0491159	4	0.143162	NC_007117.6	22466064	22564439	350	4	1	98375	259	350	236	327	0.721713	0	0	23	23	0.0657143	4	0.112563	NC_007117.6	22466064	22564439	429.5	192
serinc2	2044	1513	-1323.5	-2.37936	-4.421e-05	-2.20294	-3.80553	0.0001415	0.002827	2738	1	1	12356	2738	2738	2689	2689	1	0	0	49	49	0.0178963	1	6.33257	NC_007130.6	15504000	15516356	1828	1	1	12356	1828	1828	1791	1791	1	0	0	37	37	0.0202407	1	4.90853	NC_007130.6	15504000	15516356	2283	1225
serinc4	104	84	-74.5	-2.69318	-2.515e-06	-2.47245	-4.67153	2.99e-06	9.772e-05	138	2	1	39466	138	138	90	90	1	0	0	48	48	0.347826	2	0.066357	NC_007118.6	50163702	50203168	99	2	1	39466	99	99	58	58	1	0	0	41	41	0.414141	2	0.0497666	NC_007118.6	50163702	50203168	118.5	54
serpinb1	423	352	-281	-3.45415	-9.58e-06	-3.18936	-3.27966	0.001039	0.0147129	502	1	1	5974	489	502	488	501	0.974052	0	0	1	1	0.001992	1	2.44028	NC_007131.6	26981785	26987759	289	1	1	5974	277	289	276	288	0.958333	0	0	1	1	0.00346	1	1.63253	NC_007131.6	26981785	26987759	395.5	150
serpinc1	51	45	-37	-2.19355	-1.216e-06	-2.00453	-3.69798	0.0002173	0.004051	79	1	1	5981	79	79	49	49	1	0	0	30	30	0.379747	1	0.238391	NC_007133.6	15995940	16001921	57	1	1	5981	57	57	41	41	1	0	0	16	16	0.280702	1	0.232137	NC_007133.6	15995940	16001921	68	34
serpine3	134	105	-93	-3.69565	-3.225e-06	-3.47699	-4.10556	4.033e-05	0.0009755	154	1	1	8095	153	154	150	151	0.993377	0	0	3	3	0.0194805	1	0.542785	NC_007120.6	24032014	24040109	101	1	1	8095	101	101	100	100	1	0	0	1	1	0.009901	1	0.418328	NC_007120.6	24032014	24040109	127.5	49
sertad4	283	252	-193.5	-2.64681	-6.415e-06	-2.39819	-3.39556	0.0006849	0.0104697	385	2	0	20867	385	385	366	366	1	0	0	19	19	0.0493506	1	0.510374	NC_007124.6	31678634	31699501	237	2	0	20867	237	237	233	233	1	0	0	4	4	0.0168776	1	0.37812	NC_007124.6	31678634	31699501	311	133
sez6l	40	32	-32.5	-5.0625	-1.146e-06	-4.79311	-5.548	2.89e-08	1.443e-06	44	2	0	89130	43	44	43	44	0.977273	0	0	0	0	0	1	0.0143647	NC_007121.6	44734948	44824078	37	2	0	89130	36	37	36	37	0.972973	0	0	0	0	0	1	0.0140576	NC_007121.6	44734948	44824078	40.5	12
sfrp1a	667	485	-449.5	-3.86306	-1.574e-05	-3.7347	-3.86851	0.0001095	0.002273	733	1	1	13222	733	733	654	654	1	0	0	79	79	0.107776	1	1.43929	NC_007116.6	26925370	26938592	480	1	1	13222	480	480	428	428	1	0	0	52	52	0.108333	1	1.09618	NC_007116.6	26925370	26938592	606.5	248
sfxn5b	152	132	-111	-4.7	-3.851e-06	-4.35214	-4.62206	3.8e-06	0.0001207	172	2	1	29645	172	172	172	172	1	0	0	0	0	0	2	0.168828	NC_007125.6	46318775	46348420	110	2	1	29645	110	110	110	110	1	0	0	0	0	0	2	0.125654	NC_007125.6	46318775	46348420	141	40
sgip1b	40	28	-26	-2.3	-8.695e-07	-2.1261	-3.06013	0.002212	0.0269758	54	3	0	150021	51	54	51	54	0.944444	0	0	0	0	0	2	0.0104739	NC_007113.6	14608050	14758071	38	3	0	150021	37	38	37	38	0.973684	0	0	0	0	0	2	0.008578	NC_007113.6	14608050	14758071	46	26
sgol1	71	56	-48.5	-3.36585	-1.667e-06	-3.12897	-3.65707	0.0002551	0.004641	84	5	0	53509	83	84	83	84	0.988095	0	0	0	0	0	2	0.0456793	NC_007130.6	48650535	48704044	54	5	0	53509	53	54	53	54	0.981481	0	0	0	0	0	2	0.0341744	NC_007130.6	48650535	48704044	69	28
sgpp1	461	388	-314.5	-2.47307	-1.04e-05	-2.25106	-3.89823	9.69e-05	0.002048	638	1	1	27367	637	638	617	618	0.998382	0	0	20	20	0.031348	1	0.657096	NC_007124.6	37366897	37394264	418	1	1	27367	418	418	409	409	1	0	0	9	9	0.0215311	1	0.506092	NC_007124.6	37366897	37394264	528	250
sh2d5	72	70	-51	-8.28571	-1.765e-06	-7.46341	-3.02507	0.002486	0.0293038	78	6	0	11999	78	78	78	78	1	0	0	0	0	0	6	0.189155	NC_007122.6	37371762	37383761	38	6	0	11999	37	38	37	38	0.973684	0	0	0	0	0	6	0.107244	NC_007122.6	37371762	37383761	58	8
sh3bgrl	2867	2385	-1998	-3.73699	-6.877e-05	-3.47808	-4.22686	2.37e-05	0.0006105	3356	1	1	15789	3356	3356	3309	3309	1	0	0	47	47	0.0140048	1	6.09831	NC_007125.6	9099084	9114873	2100	1	1	15789	2100	2100	2076	2076	1	0	0	24	24	0.0114286	1	4.45252	NC_007125.6	9099084	9114873	2728	971
sh3bgrl2	384	287	-265.5	-2.72964	-9.05e-06	-2.54511	-4.75682	1.967e-06	6.698e-05	489	1	1	18179	489	489	465	465	1	0	0	24	24	0.0490798	1	0.744304	NC_007134.6	31479019	31497198	349	1	1	18179	349	349	332	332	1	0	0	17	17	0.0487106	1	0.618446	NC_007134.6	31479019	31497198	419	202
sh3bgrl3	1598	1242	-1074	-2.27857	-3.549e-05	-2.09263	-4.49574	6.933e-06	0.0002059	2260	1	1	10483	2260	2260	2258	2258	1	0	0	2	2	0.000885	1	6.26766	NC_007130.6	14077554	14088037	1568	1	1	10483	1568	1568	1566	1566	1	0	0	2	2	0.001276	1	5.05871	NC_007130.6	14077554	14088037	1914	1018
shdb	85	62	-57.5	-3.55556	-2.006e-06	-3.39086	-3.68388	0.0002297	0.004252	96	3	0	67299	90	96	90	96	0.9375	0	0	0	0	0	3	0.0415078	NC_007133.6	21373528	21440827	64	3	0	67299	63	64	63	64	0.984375	0	0	0	0	0	3	0.0322036	NC_007133.6	21373528	21440827	80	34
shpk	31	27	-21.5	-2.19444	-7.056e-07	-2.00395	-2.89701	0.003767	0.0406931	47	1	1	9452	47	47	42	42	1	0	0	5	5	0.106383	1	0.129298	NC_007116.6	41523334	41532786	32	1	1	9452	32	32	28	28	1	0	0	4	4	0.125	1	0.100315	NC_007116.6	41523334	41532786	39.5	20
shroom2a	480	435	-322	-5.20915	-1.105e-05	-4.76552	-2.8679	0.004132	0.0437401	534	8	0	81085	532	534	531	533	0.996248	0	0	1	1	0.001873	4	0.191273	NC_007117.6	30385422	30466507	263	8	0	81085	262	263	262	263	0.996198	0	0	0	0	0	4	0.109837	NC_007117.6	30385422	30466507	398.5	99
shroom2b	368	271	-230	-2.63701	-7.765e-06	-2.4546	-3.02606	0.002478	0.0292328	460	3	0	22628	460	460	456	456	1	0	0	4	4	0.008696	1	0.586389	NC_007122.6	43879055	43901683	281	3	0	22628	281	281	279	279	1	0	0	2	2	0.007117	1	0.417534	NC_007122.6	43879055	43901683	370.5	189
si:busm1-194e12.12	254	140	-194	-2.8835	-6.838e-06	-2.80226	-3.85443	0.000116	0.002388	294	1	1	1797	294	294	293	293	1	0	0	1	1	0.003401	1	4.74446	NC_007119.6	35356691	35358488	300	1	1	1797	300	300	299	299	1	0	0	1	1	0.003333	1	5.63452	NC_007119.6	35356691	35358488	297	160
si:busm1-266f07.2	9279	8271	-6196.5	-3.64469	-0.0002099	-3.31887	-2.99612	0.002734	0.031566	11118	1	1	2885	11118	11118	10380	10380	1	0	0	738	738	0.0663788	1	104.693	NC_007119.6	36440009	36442894	5961	1	1	2885	5961	5961	5562	5562	1	0	0	399	399	0.0669351	1	65.2858	NC_007119.6	36440009	36442894	8539.5	2847
si:busm1-48c11.3	98	56	-69	-2.76923	-2.423e-06	-2.67823	-3.5164	0.0004374	0.007236	116	1	1	3326	116	116	103	103	1	0	0	13	13	0.112069	1	0.901119	NC_007119.6	35352139	35355465	100	1	1	3326	100	100	87	87	1	0	0	13	13	0.13	1	0.885789	NC_007119.6	35352139	35355465	108	60
si:busm1-sl7.7	15	14	-13.5	-4	-4.686e-07	-3.66693	-3.83099	0.0001276	0.002577	19	1	1	40971	5	19	5	19	0.263158	0	0	0	0	0	1	0.0134941	NC_007124.6	8763470	8804441	17	1	1	40971	6	17	6	17	0.352941	0	0	0	0	0	1	0.014051	NC_007124.6	8763470	8804441	18	4
si:ch1073-188e1.1	67	66	-60.5	-41.3333	-2.191e-06	-39.4697	-10.8405	2.213e-27	3.615e-25	56	2	1	21286	56	56	51	51	1	0	0	5	5	0.0892857	2	0.0697178	NC_007133.6	6751071	6772357	68	2	1	21286	68	68	65	65	1	0	0	3	3	0.0441176	2	0.103408	NC_007133.6	6751071	6772357	62	2
si:ch1073-266p11.2	28	20	-18	-3	-6.19e-07	-2.80681	-2.82568	0.004718	0.0483478	33	1	1	5721	33	33	32	32	1	0	0	1	1	0.030303	1	0.162759	NC_007124.6	48467649	48473370	21	1	1	5721	21	21	19	19	1	0	0	2	2	0.0952381	1	0.112464	NC_007124.6	48467649	48473370	27	13
si:ch1073-340j19.1	322	264	-241	-2.42604	-8.05e-06	-2.22265	-7.10034	1.245e-12	1.115e-10	462	4	0	23951	427	462	425	458	0.927948	0	0	2	4	0.008658	1	0.556428	NC_007136.6	4781003	4804954	358	4	0	23951	329	358	327	356	0.918539	0	0	2	2	0.005587	1	0.503338	NC_007136.6	4781003	4804954	410	198
si:ch1073-385f13.3	106	81	-70	-3.54545	-2.42e-06	-3.34172	-3.35002	0.0008081	0.0120013	121	1	1	3985	121	121	117	117	1	0	0	4	4	0.0330579	1	0.854329	NC_007136.6	457024	461009	74	1	1	3985	74	74	70	70	1	0	0	4	4	0.0540541	1	0.594844	NC_007136.6	457024	461009	97.5	40
si:ch1073-392o20.1	32	27	-28	-7.22222	-9.932e-07	-6.8339	-5.93013	3.027e-09	1.773e-07	34	2	1	18896	34	34	31	31	1	0	0	3	3	0.0882353	2	0.0477374	NC_007119.6	52505128	52524024	31	2	1	18896	29	31	29	31	0.935484	0	0	0	0	0	2	0.0555553	NC_007119.6	52505128	52524024	32.5	7
si:ch1073-392o20.2	3174	2695	-2039	-2.79727	-6.795e-05	-2.54892	-2.83947	0.004519	0.0467277	4069	2	0	12356	4066	4069	3881	3884	0.999228	0	0	185	185	0.0454657	2	9.14679	NC_007119.6	52528850	52541206	2278	2	0	12356	2277	2278	2139	2140	0.999533	0	0	138	138	0.0605795	2	5.86502	NC_007119.6	52528850	52541206	3173.5	1374
si:ch1073-406l10.2	38	28	-28	-4.5	-9.867e-07	-4.3364	-4.41604	1.005e-05	0.0002879	41	1	1	3325	41	41	41	41	1	0	0	0	0	0	1	0.358806	NC_007135.6	33374034	33377359	31	1	1	3325	31	31	31	31	1	0	0	0	0	0	1	0.315721	NC_007135.6	33374034	33377359	36	13
si:ch1073-443f11.2	44	42	-32	-4.55556	-1.101e-06	-4.13145	-3.40428	0.0006634	0.0102169	52	1	1	1779	52	52	51	51	1	0	0	1	1	0.0192308	1	0.834184	NC_007114.6	36282198	36283977	30	1	1	1779	30	30	30	30	1	0	0	0	0	0	1	0.571056	NC_007114.6	36282198	36283977	41	10
si:ch1073-459j12.1	6136	4873	-3875.5	-3.26174	-0.000132	-3.03899	-2.85346	0.004325	0.0451888	7218	2	0	41133	7201	7218	7191	7208	0.997642	0	0	10	10	0.001385	2	5.09908	NC_007119.6	44765654	44806787	3960	2	0	41133	3952	3960	3939	3947	0.997973	0	0	13	13	0.003283	2	3.24945	NC_007119.6	44765654	44806787	5589	2345
si:ch1073-475a24.1	33	31	-27.5	-3.5	-9.688e-07	-3.25544	-5.32866	9.894e-08	4.452e-06	34	1	1	11097	30	34	30	34	0.882353	0	0	0	0	0	1	0.089154	NC_007116.6	7736291	7747388	43	1	1	11097	41	43	40	42	0.952381	0	0	1	1	0.0232558	1	0.128167	NC_007116.6	7736291	7747388	38.5	10
si:ch211-105c13.3	2391	1819	-1697	-2.87514	-5.812e-05	-2.68598	-5.71499	1.097e-08	5.793e-07	3010	1	1	17989	3007	3010	3006	3009	0.999003	0	0	1	1	0.0003322	1	4.86724	NC_007127.6	22779813	22797802	2194	1	1	17989	2193	2194	2191	2192	0.999544	0	0	2	2	0.0009116	1	4.12636	NC_007127.6	22779813	22797802	2602	1191
si:ch211-106a19.1	1354	1234	-915.5	-3.83437	-3.102e-05	-3.4715	-3.00226	0.00268	0.031055	1617	3	1	142153	1594	1617	1577	1600	0.985625	0	0	17	17	0.0105133	3	0.327515	NC_007116.6	24066349	24208702	860	3	1	142153	838	860	825	847	0.974026	0	0	13	13	0.0151163	3	0.201772	NC_007116.6	24066349	24208702	1238.5	383
si:ch211-106j24.1	16	14	-12.5	-3.08333	-4.15e-07	-2.69919	-3.23795	0.001204	0.016507	21	1	1	37515	21	21	20	20	1	0	0	1	1	0.047619	1	0.0155129	NC_007118.6	15127288	15164803	16	1	1	37515	15	16	15	16	0.9375	0	0	0	0	0	1	0.0144427	NC_007118.6	15127288	15164803	18.5	5
si:ch211-107n13.1	85	62	-53.5	-2.50704	-1.797e-06	-2.32134	-2.94448	0.003235	0.0361889	109	1	1	36352	101	109	97	105	0.92381	0	0	4	4	0.0366972	1	0.0840482	NC_007127.6	51507030	51543382	69	1	1	36352	67	69	63	65	0.969231	0	0	4	4	0.057971	1	0.0605506	NC_007127.6	51507030	51543382	89	47
si:ch211-117l17.5	106	95	-72	-5.64516	-2.483e-06	-5.17481	-3.01164	0.002598	0.0303119	116	1	1	6973	116	116	98	98	1	0	0	18	18	0.155172	1	0.408953	NC_007133.6	24238136	24245109	59	1	1	6973	59	59	45	45	1	0	0	14	14	0.237288	1	0.218538	NC_007133.6	24238136	24245109	87.5	21
si:ch211-130m23.3	63	63	-48	-3.4	-1.634e-06	-3.09182	-3.89082	9.991e-05	0.002099	83	5	0	68217	83	83	78	78	1	0	0	5	5	0.060241	5	0.0332713	NC_007116.6	45605745	45673962	53	5	0	68217	53	53	52	52	1	0	0	1	1	0.0188679	5	0.0258133	NC_007116.6	45605745	45673962	68	20
si:ch211-132f19.7	13	12	-10	-3.85714	-3.508e-07	-3.47018	-3.29751	0.0009755	0.0139488	11	3	1	28003	11	11	11	11	1	0	0	0	0	0	3	0.0114302	NC_007128.6	33358808	33386811	16	3	1	28003	16	16	16	16	1	0	0	0	0	0	3	0.0193486	NC_007128.6	33358808	33386811	13.5	3
si:ch211-133l11.10	9	9	-7	-8	-2.544e-07	-7.51515	-3.31544	0.000915	0.0132635	6	3	0	5185	6	6	6	6	1	0	0	0	0	0	1	0.0336721	NC_007112.6	53323195	53328380	10	3	0	5185	10	10	10	10	1	0	0	0	0	0	1	0.0653108	NC_007112.6	53323195	53328380	8	1
si:ch211-136m16.8	463	376	-315	-3.06557	-1.071e-05	-2.83183	-3.91785	8.934e-05	0.001905	572	1	1	11127	572	572	563	563	1	0	0	9	9	0.0157343	1	1.4723	NC_007123.6	3944705	3955832	363	1	1	11127	363	363	358	358	1	0	0	5	5	0.0137741	1	1.08953	NC_007123.6	3944705	3955832	467.5	196
si:ch211-137i24.10	377	292	-314	-3.67234	-1.099e-05	-3.46733	-9.05322	1.388e-19	1.925e-17	411	1	1	9816	411	411	347	347	1	0	0	64	64	0.155718	1	1.02864	NC_007116.6	23661340	23671156	452	1	1	9816	452	452	363	363	1	0	0	89	89	0.196903	1	1.25229	NC_007116.6	23661340	23671156	431.5	160
si:ch211-137i24.12	41	36	-29.5	-7.55556	-1.035e-06	-7.07973	-3.79377	0.0001484	0.002937	43	1	1	6544	43	43	41	41	1	0	0	2	2	0.0465116	1	0.182309	NC_007116.6	23760675	23767219	25	1	1	6544	25	25	22	22	1	0	0	3	3	0.12	1	0.113845	NC_007116.6	23760675	23767219	34	7
si:ch211-153b23.4	15	13	-11	-12	-3.861e-07	-10.1165	-3.62088	0.0002936	0.005203	15	1	1	6156	15	15	15	15	1	0	0	0	0	0	1	0.0709023	NC_007125.6	11144478	11150634	9	1	1	6156	9	9	9	9	1	0	0	0	0	0	1	0.0495082	NC_007125.6	11144478	11150634	12	0
si:ch211-153b23.5	123	121	-101	-26.25	-3.578e-06	-24.2734	-6.67681	2.442e-11	1.902e-09	126	1	1	3526	126	126	126	126	1	0	0	0	0	0	1	1.03981	NC_007125.6	11151460	11154986	84	1	1	3526	84	84	84	84	1	0	0	0	0	0	1	0.806734	NC_007125.6	11151460	11154986	105	5
si:ch211-159i8.4	1881	1403	-1248	-3.56263	-4.332e-05	-3.39537	-3.68807	0.000226	0.004192	2129	2	1	57349	2103	2129	2080	2106	0.987654	0	0	23	23	0.0108032	2	1.06856	NC_007125.6	17296004	17353353	1341	2	1	57349	1302	1341	1284	1323	0.970522	0	0	18	18	0.0134228	2	0.781209	NC_007125.6	17296004	17353353	1735	726
si:ch211-170d8.8	47	37	-41.5	-3.30556	-1.432e-06	-3.05287	-5.83593	5.349e-09	2.989e-07	59	1	1	17563	59	59	59	59	1	0	0	0	0	0	1	0.0977509	NC_007119.6	39708951	39726514	60	1	1	17563	60	60	60	60	1	0	0	0	0	0	1	0.115687	NC_007119.6	39708951	39726514	59.5	23
si:ch211-171h4.6	109	99	-74.5	-7.20833	-2.582e-06	-6.64693	-3.00721	0.002637	0.0306459	116	1	1	11701	116	116	116	116	1	0	0	0	0	0	1	0.288471	NC_007130.6	10566851	10578552	57	1	1	11701	57	57	57	57	1	0	0	0	0	0	1	0.164963	NC_007130.6	10566851	10578552	86.5	17
si:ch211-180f4.1	10	9	-9	-7	-3.134e-07	-6.02122	-3.533	0.0004109	0.006877	11	1	1	47445	11	11	11	11	1	0	0	0	0	0	1	0.006746	NC_007119.6	8763239	8810684	10	1	1	47445	10	10	10	10	1	0	0	0	0	0	1	0.007137	NC_007119.6	8763239	8810684	10.5	1
si:ch211-183d21.1	651	496	-433.5	-3.42857	-1.497e-05	-3.23823	-3.70464	0.0002117	0.00396	752	1	1	22618	752	752	717	717	1	0	0	35	35	0.0465426	1	0.922428	NC_007135.6	37518705	37541323	472	1	1	22618	472	472	461	461	1	0	0	11	11	0.0233051	1	0.690208	NC_007135.6	37518705	37541323	612	256
si:ch211-191a24.4	35	33	-28.5	-3.375	-9.811e-07	-3.09368	-5.19369	2.062e-07	8.764e-06	46	5	0	7679	46	46	46	46	1	0	0	0	0	0	3	0.174309	NC_007131.6	6543312	6550991	35	5	0	7679	35	35	35	35	1	0	0	0	0	0	3	0.154347	NC_007131.6	6543312	6550991	40.5	13
si:ch211-194e15.5	198	150	-137.5	-2.44737	-4.619e-06	-2.26041	-4.72354	2.318e-06	7.731e-05	269	5	1	69005	269	269	269	269	1	0	0	0	0	0	4	0.113433	NC_007130.6	31309091	31378096	196	5	1	69005	196	196	196	196	1	0	0	0	0	0	4	0.0961854	NC_007130.6	31309091	31378096	232.5	119
si:ch211-195m9.3	1992	1666	-1380	-4.30144	-4.776e-05	-4.03154	-3.95093	7.785e-05	0.001698	2247	3	1	20500	2241	2247	2238	2244	0.997326	0	0	3	3	0.001335	3	3.1852	NC_007129.6	35152941	35173441	1349	3	1	20500	1348	1349	1348	1349	0.999259	0	0	0	0	0	3	2.22839	NC_007129.6	35152941	35173441	1798	581
si:ch211-197h24.9	408	304	-257	-2.25366	-8.481e-06	-2.07465	-3.25117	0.001149	0.0159024	561	3	1	4856	561	561	546	546	1	0	0	15	15	0.026738	3	3.27176	NC_007127.6	27669113	27673969	363	3	1	4856	363	363	343	343	1	0	0	20	20	0.0550964	3	2.39193	NC_007127.6	27669113	27673969	462	257
si:ch211-197l9.2	158	146	-126	-11.5	-4.456e-06	-10.8841	-6.71348	1.9e-11	1.502e-09	164	1	1	34048	164	164	164	164	1	0	0	0	0	0	1	0.140159	NC_007134.6	31036590	31070638	112	1	1	34048	112	112	112	112	1	0	0	0	0	0	1	0.111394	NC_007134.6	31036590	31070638	138	18
si:ch211-199g17.2	999	752	-635.5	-3.13613	-2.177e-05	-2.94818	-3.11719	0.001826	0.023227	1173	1	1	24137	1172	1173	1172	1173	0.999147	0	0	0	0	0	1	1.41411	NC_007130.6	43984198	44008335	693	1	1	24137	692	693	691	692	0.998555	0	0	1	1	0.001443	1	0.970859	NC_007130.6	43984198	44008335	933	421
si:ch211-199m3.4	94	42	-66	-2.22222	-2.281e-06	-2.13268	-2.82349	0.00475	0.048546	122	2	0	29511	119	122	119	122	0.97541	0	0	0	0	0	2	0.120294	NC_007131.6	33805433	33834944	118	2	0	29511	114	118	113	117	0.965812	0	0	1	1	0.008475	2	0.134257	NC_007131.6	33805433	33834944	120	80
si:ch211-201h21.5	24	23	-18.5	-2.48	-6.206e-07	-2.2715	-3.44118	0.0005792	0.009175	36	3	0	6990	36	36	36	36	1	0	0	0	0	0	3	0.149862	NC_007117.6	29314779	29321769	26	3	0	6990	26	26	24	24	1	0	0	2	2	0.0769231	3	0.11627	NC_007117.6	29314779	29321769	31	12
si:ch211-204a13.2	360	273	-236.5	-2.62543	-7.978e-06	-2.4331	-3.68949	0.0002247	0.004176	462	1	1	5923	462	462	460	460	1	0	0	2	2	0.004329	1	2.25987	NC_007130.6	13502608	13508531	302	1	1	5923	302	302	302	302	1	0	0	0	0	0	1	1.72663	NC_007130.6	13502608	13508531	382	189
si:ch211-204c21.1	3099	2684	-2194.5	-3.69099	-7.514e-05	-3.39732	-4.31238	1.615e-05	0.000436	3707	2	1	73781	3674	3707	3655	3688	0.991052	0	0	19	19	0.005125	2	1.4545	NC_007116.6	43261200	43334981	2313	2	1	73781	2307	2313	2292	2298	0.997389	0	0	15	15	0.006485	2	1.05472	NC_007116.6	43261200	43334981	3010	1023
si:ch211-204d2.4	231	172	-161	-2.72193	-5.492e-06	-2.5374	-4.76463	1.892e-06	6.48e-05	295	5	1	22512	295	295	281	281	1	0	0	14	14	0.0474576	3	0.363212	NC_007119.6	11112865	11135377	214	5	0	22512	214	214	201	201	1	0	0	13	13	0.0607477	3	0.302354	NC_007119.6	11112865	11135377	254.5	123
si:ch211-206a7.2	26	23	-20	-3.10526	-6.86e-07	-2.85457	-4.20376	2.625e-05	0.0006693	34	1	1	49677	34	34	34	34	1	0	0	0	0	0	1	0.0199155	NC_007130.6	15666928	15716605	25	1	1	49677	25	25	25	25	1	0	0	0	0	0	1	0.0170419	NC_007130.6	15666928	15716605	29.5	11
si:ch211-207g17.2	138	137	-104.5	-14.9333	-3.655e-06	-13.4817	-4.00803	6.123e-05	0.001387	145	1	1	1859	145	145	138	138	1	0	0	7	7	0.0482759	1	2.16007	NC_007127.6	8754825	8756684	79	1	1	1859	79	79	73	73	1	0	0	6	6	0.0759494	1	1.32977	NC_007127.6	8754825	8756684	112	8
si:ch211-212d10.1	28	28	-23.5	-2.67857	-8.156e-07	-2.49199	-4.37857	1.195e-05	0.0003349	33	2	0	6044	33	33	33	33	1	0	0	0	0	0	2	0.158875	NC_007133.6	18503545	18509589	42	2	0	6044	42	42	42	42	1	0	0	0	0	0	2	0.23532	NC_007133.6	18503545	18509589	37.5	14
si:ch211-213d14.2	30	25	-21.5	-2.3871	-7.193e-07	-2.19238	-3.4773	0.0005065	0.008187	43	4	0	5717	11	43	11	43	0.255814	0	0	0	0	0	3	0.218861	NC_007126.6	17815287	17821004	31	4	0	5717	5	31	5	31	0.16129	0	0	0	0	0	3	0.183623	NC_007126.6	17815287	17821004	37	18
si:ch211-214k5.2	25	25	-22.5	-4.21429	-7.819e-07	-3.86066	-5.02253	5.1e-07	1.983e-05	32	1	1	2924	32	32	30	30	1	0	0	2	2	0.0625	1	0.298546	NC_007121.6	24989684	24992608	27	1	1	2924	27	27	23	23	1	0	0	4	4	0.148148	1	0.266369	NC_007121.6	24989684	24992608	29.5	7
si:ch211-214p13.9	447	415	-315.5	-5.92969	-1.088e-05	-5.40057	-3.42813	0.0006077	0.009535	495	2	0	8926	495	495	494	494	1	0	0	1	1	0.00202	1	1.61041	NC_007120.6	9432971	9441897	264	2	0	8926	264	264	262	262	1	0	0	2	2	0.007576	1	0.993981	NC_007120.6	9432971	9441897	379.5	80
si:ch211-215e19.3	71	63	-54.5	-6.45	-1.913e-06	-5.99595	-5.36898	7.918e-08	3.648e-06	77	1	1	9246	77	77	77	77	1	0	0	0	0	0	1	0.242328	NC_007113.6	51547167	51556413	52	1	1	9246	52	52	51	51	1	0	0	1	1	0.0192308	1	0.186788	NC_007113.6	51547167	51556413	64.5	14
si:ch211-217k17.12	15	14	-14	-10.3333	-4.924e-07	-8.88846	-4.67929	2.879e-06	9.454e-05	15	1	1	2804	15	15	11	11	1	0	0	4	4	0.266667	1	0.114152	NC_007112.6	51799512	51802316	16	1	1	2804	16	16	12	12	1	0	0	4	4	0.25	1	0.144923	NC_007112.6	51799512	51802316	15.5	1
si:ch211-222k6.3	164	113	-112	-2.3913	-3.794e-06	-2.23313	-4.3807	1.183e-05	0.000332	219	1	1	4451	218	219	205	206	0.995146	0	0	13	13	0.0593607	1	1.34672	NC_007133.6	10037163	10041614	166	1	1	4451	165	166	153	154	0.993506	0	0	12	12	0.0722892	1	1.17165	NC_007133.6	10037163	10041614	192.5	106
si:ch211-225b11.1	266	176	-166.5	-2.57075	-5.691e-06	-2.42928	-3.1738	0.001505	0.0198254	327	4	1	27945	327	327	325	325	1	0	0	2	2	0.006116	3	0.338413	NC_007116.6	20282970	20310915	218	4	1	27945	218	218	218	218	1	0	0	0	0	0	3	0.264171	NC_007116.6	20282970	20310915	272.5	151
si:ch211-225p5.8	11	8	-9	-4.6	-3.162e-07	-4.31413	-3.12246	0.001793	0.0228979	11	1	1	9696	11	11	11	11	1	0	0	0	0	0	1	0.0330117	NC_007127.6	42024405	42034101	12	1	1	9696	12	12	12	12	1	0	0	0	0	0	1	0.0419104	NC_007127.6	42024405	42034101	11.5	4
si:ch211-237c6.4	219	169	-153	-3.125	-5.26e-06	-2.91987	-4.55584	5.218e-06	0.0001605	266	1	1	9866	266	266	263	263	1	0	0	3	3	0.0112782	1	0.775679	NC_007117.6	6966864	6976730	184	1	1	9866	184	184	177	177	1	0	0	7	7	0.0380435	1	0.607527	NC_007117.6	6966864	6976730	225	97
si:ch211-239f4.1	71	63	-55.5	-2.79032	-1.881e-06	-2.55406	-5.67847	1.359e-08	7.071e-07	98	2	0	88005	94	98	94	98	0.959184	0	0	0	0	0	1	0.0324031	NC_007112.6	44516197	44604202	75	2	0	88005	75	75	75	75	1	0	0	0	0	0	1	0.0288594	NC_007112.6	44516197	44604202	86.5	35
si:ch211-240b21.5	144	103	-113.5	-2.54422	-3.868e-06	-2.36856	-6.40013	1.552e-10	1.087e-08	197	1	1	7515	128	197	117	186	0.629032	0	0	11	11	0.0558376	1	0.720197	NC_007116.6	20103288	20110803	177	1	1	7515	103	177	88	162	0.54321	0	0	15	15	0.0847458	1	0.729994	NC_007116.6	20103288	20110803	187	94
si:ch211-241e1.3	128	117	-92.5	-5.30233	-3.195e-06	-4.82725	-3.89949	9.639e-05	0.002041	144	1	1	41125	144	144	139	139	1	0	0	5	5	0.0347222	1	0.0983504	NC_007113.6	1073932	1115057	84	1	1	41125	83	84	81	82	0.987805	0	0	2	2	0.0238095	1	0.0675214	NC_007113.6	1073932	1115057	114	27
si:ch211-243a20.4	248	214	-166	-6.1875	-5.77e-06	-5.86177	-3.0476	0.002307	0.0277852	263	1	1	5499	260	263	260	263	0.988593	0	0	0	0	0	1	1.39168	NC_007112.6	44650143	44655642	133	1	1	5499	132	133	132	133	0.992481	0	0	0	0	0	1	0.819033	NC_007112.6	44650143	44655642	198	49
si:ch211-252f13.5	13	12	-10.5	-22	-3.711e-07	-20.0053	-4.30509	1.669e-05	0.0004478	13	1	1	9877	13	13	13	13	1	0	0	0	0	0	1	0.0382988	NC_007113.6	10050675	10060552	9	1	1	9877	9	9	9	9	1	0	0	0	0	0	1	0.0308568	NC_007113.6	10050675	10060552	11	0
si:ch211-253p14.2	55	46	44.5	1.91753	1.898e-06	2.09444	5.94239	2.809e-09	1.652e-07	53	1	1	1356	53	53	48	48	1	0	0	5	5	0.0943396	1	1.03003	NC_007136.6	29167113	29168469	44	1	1	1356	44	44	39	39	1	0	0	5	5	0.113636	1	0.973954	NC_007136.6	29167113	29168469	48.5	99
si:ch211-264f5.2	178	147	-124.5	-3.05785	-4.23e-06	-2.81085	-4.21405	2.508e-05	0.0006418	223	2	1	21207	180	223	178	221	0.80543	0	0	2	2	0.008969	2	0.303236	NC_007130.6	5741189	5762396	147	2	1	21207	120	147	120	147	0.816327	0	0	0	0	0	2	0.234732	NC_007130.6	5741189	5762396	185	76
si:ch211-264f5.6	141	136	-104	-19.9091	-3.643e-06	-18.2816	-3.75762	0.0001715	0.003319	144	2	1	39136	133	144	131	142	0.922535	0	0	2	2	0.0138889	2	0.105579	NC_007130.6	5812340	5851476	75	2	1	39136	66	75	62	71	0.873239	0	0	4	4	0.0533333	2	0.0614349	NC_007130.6	5812340	5851476	109.5	8
si:ch211-265o23.1	19	17	-13.5	-7.75	-4.763e-07	-7.42434	-3.29064	0.0009996	0.014231	20	1	1	12243	20	20	19	19	1	0	0	1	1	0.05	1	0.0451578	NC_007115.6	26047589	26059832	11	1	1	12243	11	11	10	10	1	0	0	1	1	0.0909091	1	0.0276596	NC_007115.6	26047589	26059832	15.5	3
si:ch211-270n8.1	14	11	-11	-8.33333	-3.809e-07	-6.85672	-3.44313	0.000575	0.009127	14	1	1	2116	14	14	14	14	1	0	0	0	0	0	1	0.192522	NC_007124.6	20248417	20250533	11	1	1	2116	11	11	11	11	1	0	0	0	0	0	1	0.17604	NC_007124.6	20248417	20250533	12.5	0
si:ch211-276f18.2	146	90	-96	-2.77778	-3.349e-06	-2.67207	-3.41899	0.0006285	0.009778	172	2	1	39497	172	172	171	171	1	0	0	1	1	0.005814	2	0.125979	NC_007135.6	39845107	39884604	128	2	1	39497	127	128	127	128	0.992188	0	0	0	0	0	2	0.109744	NC_007135.6	39845107	39884604	150	82
si:ch211-278j3.3	103	97	-71.5	-4.97222	-2.45e-06	-4.50007	-3.01766	0.002547	0.0298775	118	2	0	48992	114	118	112	116	0.965517	0	0	2	2	0.0169492	2	0.068897	NC_007131.6	19473852	19522844	61	2	0	48992	60	61	60	61	0.983607	0	0	0	0	0	2	0.0421636	NC_007131.6	19473852	19522844	89.5	21
si:ch211-283g2.3	58	45	-44.5	-5.2381	-1.581e-06	-5.08323	-5.49589	3.888e-08	1.886e-06	62	1	1	5121	62	62	60	60	1	0	0	2	2	0.0322581	1	0.340929	NC_007116.6	3902415	3907536	48	1	1	5121	48	48	46	46	1	0	0	2	2	0.0416667	1	0.304184	NC_007116.6	3902415	3907536	55	17
si:ch211-286b4.4	1711	1556	1075	3.21878	4.178e-05	3.42272	3.01437	0.002575	0.0301139	562	1	1	56829	561	562	554	555	0.998198	0	0	7	7	0.0124555	1	0.284178	NC_007126.6	22228467	22285296	407	1	1	56829	407	407	392	392	1	0	0	15	15	0.036855	1	0.233587	NC_007126.6	22228467	22285296	484.5	2118
si:ch211-286b5.6	53	48	-38	-5	-1.318e-06	-4.61572	-3.65108	0.0002611	0.004733	60	1	1	8030	60	60	59	59	1	0	0	1	1	0.0166667	1	0.213798	NC_007112.6	54595983	54604013	35	1	1	8030	34	35	34	35	0.971429	0	0	0	0	0	1	0.1476	NC_007112.6	54595983	54604013	47.5	12
si:ch211-286b5.8	28	24	-19	-7.33333	-6.652e-07	-6.91588	-3.00624	0.002645	0.030727	29	1	1	8015	28	29	27	28	0.964286	0	0	1	1	0.0344828	1	0.101653	NC_007112.6	54626944	54634959	15	1	1	8015	15	15	15	15	1	0	0	0	0	0	1	0.0633755	NC_007112.6	54626944	54634959	22	5
si:ch211-286b5.9	10	9	-9	-19	-3.205e-07	-17.4179	-3.98573	6.727e-05	0.001502	9	1	1	4677	9	9	9	9	1	0	0	0	0	0	1	0.0559941	NC_007112.6	54670729	54675406	10	1	1	4677	10	10	10	10	1	0	0	0	0	0	1	0.0724046	NC_007112.6	54670729	54675406	9.5	1
si:ch211-39i22.1	891	697	-600.5	-2.92468	-2.043e-05	-2.71698	-4.02867	5.609e-05	0.001289	1106	3	0	43376	1101	1106	1065	1070	0.995327	0	0	36	36	0.0325497	1	0.717797	NC_007120.6	56249233	56292609	719	3	0	43376	713	719	699	705	0.991489	0	0	14	14	0.0194715	1	0.550393	NC_007120.6	56249233	56292609	912.5	409
si:ch211-53m15.2	12	10	-9	-10	-3.177e-07	-9.61791	-3.60525	0.0003119	0.005453	12	1	1	2882	12	12	12	12	1	0	0	0	0	0	1	0.121159	NC_007127.6	41182579	41185461	8	1	1	2882	8	8	8	8	1	0	0	0	0	0	1	0.0940004	NC_007127.6	41182579	41185461	10	2
si:ch211-63o20.7	48	44	-36	-6.14286	-1.26e-06	-5.70615	-4.34636	1.384e-05	0.0003827	53	1	1	9119	53	53	52	52	1	0	0	1	1	0.0188679	1	0.165929	NC_007131.6	34799530	34808649	33	1	1	9119	33	33	33	33	1	0	0	0	0	0	1	0.122546	NC_007131.6	34799530	34808649	43	9
si:ch211-74f19.2	114	104	-79.5	-5.96875	-2.746e-06	-5.44473	-3.27513	0.001056	0.0149009	125	1	1	67243	125	125	108	108	1	0	0	17	17	0.136	1	0.0467352	NC_007118.6	8648730	8715973	66	1	1	67243	64	66	57	59	0.966102	0	0	7	7	0.106061	1	0.0297124	NC_007118.6	8648730	8715973	95.5	21
si:ch211-74m13.1	101	76	-87.5	-2.69903	-2.982e-06	-2.49587	-6.9387	3.957e-12	3.409e-10	138	1	1	15686	137	138	117	118	0.991525	0	0	20	20	0.144928	1	0.218896	NC_007114.6	54521618	54537304	140	1	1	15686	140	140	128	128	1	0	0	12	12	0.0857143	1	0.276332	NC_007114.6	54521618	54537304	139	64
si:ch73-119p20.1	33	21	-27	-3.07692	-9.408e-07	-2.91554	-3.83599	0.0001251	0.002533	40	0	0	5534	40	40	0	0	NaN	0	0	40	40	1	0	0.210324	NC_007118.6	13122854	13128388	40	0	0	5534	40	40	0	0	NaN	0	0	40	40	1	0	0.244768	NC_007118.6	13122854	13128388	40	19
si:ch73-1a9.3	3127	2445	-1968	-2.26559	-6.457e-05	-2.07523	-3.12722	0.001765	0.0226049	4341	1	1	3632	4341	4341	4341	4341	1	0	0	0	0	0	1	34.7785	NC_007121.6	39140948	39144580	2705	1	1	3632	2705	2705	2705	2705	1	0	0	0	0	0	1	25.2206	NC_007121.6	39140948	39144580	3523	1896
si:ch73-203a8.1	723	641	-488	-4.87302	-1.678e-05	-4.49384	-3.08966	0.002004	0.0249734	808	2	0	40657	807	808	801	802	0.998753	0	0	6	6	0.007426	1	0.573993	NC_007113.6	57840104	57880761	420	2	0	40657	418	420	415	417	0.995204	0	0	3	3	0.007143	1	0.347324	NC_007113.6	57840104	57880761	614	167
si:ch73-22o12.1	1039	896	-751.5	-3.20059	-2.555e-05	-2.93229	-5.06233	4.142e-07	1.641e-05	1309	1	1	85241	1306	1309	1304	1307	0.997705	0	0	2	2	0.001528	1	0.446164	NC_007127.6	10661877	10747118	877	1	1	85241	876	877	876	877	0.99886	0	0	0	0	0	1	0.348405	NC_007127.6	10661877	10747118	1093	413
si:ch73-236c18.7	166	161	-123.5	-5.18644	-4.254e-06	-4.69327	-3.97773	6.958e-05	0.001545	193	1	1	6545	154	193	153	192	0.796875	0	0	1	1	0.005181	1	0.853609	NC_007112.6	57734126	57740671	113	1	1	6545	89	113	89	113	0.787611	0	0	0	0	0	1	0.584658	NC_007112.6	57734126	57740671	153	27
si:ch73-237c6.1	1899	1592	-1274	-4.53398	-4.405e-05	-4.25883	-3.3286	0.0008728	0.0127661	2106	4	0	12326	1662	2106	1659	2103	0.788873	0	0	3	3	0.001425	3	4.9646	NC_007119.6	23668752	23681078	1163	4	0	12326	887	1163	882	1158	0.761658	0	0	5	5	0.004299	3	3.18141	NC_007119.6	23668752	23681078	1634.5	514
si:ch73-248e21.5	589	569	-412	-5.62921	-1.411e-05	-5.06091	-3.01754	0.002548	0.0298775	668	1	1	4236	668	668	665	665	1	0	0	3	3	0.004491	1	4.56807	NC_007114.6	32476303	32480539	334	1	1	4236	334	334	327	327	1	0	0	7	7	0.0209581	1	2.61412	NC_007114.6	32476303	32480539	501	99
si:ch73-248e21.7	457	358	-290	-2.5978	-9.694e-06	-2.39111	-3.04711	0.002311	0.0278036	589	1	1	3379	589	589	584	584	1	0	0	5	5	0.008489	1	5.02912	NC_007114.6	32468108	32471487	354	1	1	3379	354	354	353	353	1	0	0	1	1	0.002825	1	3.53769	NC_007114.6	32468108	32471487	471.5	231
si:ch73-343l4.2	90	79	-66.5	-4.41026	-2.3e-06	-4.04705	-4.64334	3.428e-06	0.0001105	104	1	1	3511	103	104	100	101	0.990099	0	0	3	3	0.0288462	1	0.837063	NC_007112.6	55260906	55264417	68	1	1	3511	68	68	66	66	1	0	0	2	2	0.0294118	1	0.636571	NC_007112.6	55260906	55264417	86	25
si:ch73-366l1.5	317	235	-228.5	-3.285	-7.946e-06	-3.11057	-5.32675	9.999e-08	4.494e-06	376	4	1	48062	374	376	370	372	0.994624	0	0	4	4	0.0106383	4	0.225221	NC_007114.6	60443387	60491449	281	4	1	48062	279	281	279	281	0.992883	0	0	0	0	0	4	0.197988	NC_007114.6	60443387	60491449	328.5	141
si:ch73-6k16.1	66	48	-42.5	-2.51786	-1.432e-06	-2.33199	-3.12361	0.001786	0.0228409	85	2	1	41488	84	85	78	79	0.987342	0	0	6	6	0.0705882	2	0.0554079	NC_007133.6	24291730	24333218	56	2	0	41488	55	56	52	53	0.981132	0	0	3	3	0.0535714	2	0.04326	NC_007133.6	24291730	24333218	70.5	37
si:dkey-100j22.7	64	47	-47	-4.48148	-1.698e-06	-4.42607	-3.30868	0.0009374	0.013493	52	3	1	30499	51	52	51	52	0.980769	0	0	0	0	0	3	0.0496118	NC_007134.6	40558312	40588811	69	3	0	30499	69	69	69	69	1	0	0	0	0	0	3	0.076612	NC_007134.6	40558312	40588811	60.5	22
si:dkey-111e8.5	69	64	-53	-2.7377	-1.787e-06	-2.50069	-4.73331	2.209e-06	7.403e-05	97	2	1	5309	97	97	92	92	1	0	0	5	5	0.0515464	2	0.504246	NC_007116.6	37458768	37464077	70	2	1	5309	70	70	65	65	1	0	0	5	5	0.0714286	2	0.414605	NC_007116.6	37458768	37464077	83.5	28
si:dkey-11f4.7	19	18	-15.5	-2.82353	-5.24e-07	-2.57869	-3.54422	0.0003938	0.006646	27	2	0	60470	25	27	24	26	0.923077	0	0	1	1	0.037037	1	0.0125113	NC_007120.6	360396	420866	21	2	0	60470	21	21	21	21	1	0	0	0	0	0	1	0.0117601	NC_007120.6	360396	420866	24	9
si:dkey-11p10.10	78	77	-56.5	-9.69231	-1.962e-06	-8.73038	-3.23271	0.001226	0.0167423	84	1	1	13726	83	84	82	83	0.987952	0	0	1	1	0.0119048	1	0.175955	NC_007135.6	25046240	25059966	42	1	1	13726	42	42	40	40	1	0	0	2	2	0.047619	1	0.0986846	NC_007135.6	25046240	25059966	63	6
si:dkey-122a22.2	251	246	-176.5	-4.87912	-6.025e-06	-4.39128	-2.98625	0.002824	0.0324092	294	2	1	52436	289	294	289	294	0.982993	0	0	0	0	0	2	0.163149	NC_007127.6	43818547	43870983	150	2	1	52436	149	150	149	150	0.993333	0	0	0	0	0	2	0.0968713	NC_007127.6	43818547	43870983	222	43
si:dkey-126g1.7	514	464	-364.5	-7.075	-1.269e-05	-6.61563	-3.70362	0.0002125	0.003974	549	4	0	12638	549	549	548	548	1	0	0	1	1	0.001821	4	1.26174	NC_007134.6	31992894	32005532	300	4	0	12638	300	300	300	300	1	0	0	0	0	0	4	0.803853	NC_007134.6	31992894	32005532	424.5	85
si:dkey-152p16.6	345	192	-213	-2.22767	-7.282e-06	-2.12114	-3.02736	0.002467	0.0291727	442	1	1	4793	442	442	439	439	1	0	0	3	3	0.006787	1	2.66517	NC_007125.6	11760683	11765476	331	1	1	4793	331	331	331	331	1	0	0	0	0	0	1	2.33859	NC_007125.6	11760683	11765476	386.5	250
si:dkey-157l19.2	200	169	-161.5	-2.38627	-5.397e-06	-2.18637	-10.4459	1.53e-25	2.405e-23	301	1	1	44456	301	301	301	301	1	0	0	0	0	0	1	0.197017	NC_007124.6	35864430	35908886	255	1	1	44456	255	255	255	255	1	0	0	0	0	0	1	0.194242	NC_007124.6	35864430	35908886	278	132
si:dkey-15j16.3	282	267	-209.5	-8.61818	-7.299e-06	-7.86346	-4.19507	2.728e-05	0.0006917	302	1	1	3824	302	302	297	297	1	0	0	5	5	0.0165563	1	2.25999	NC_007131.6	23939709	23943533	172	1	1	3824	172	172	161	161	1	0	0	11	11	0.0639535	1	1.42574	NC_007131.6	23939709	23943533	237	35
si:dkey-185m8.2	217	169	-137	-2.7125	-4.602e-06	-2.50128	-2.91857	0.003516	0.0386031	273	1	1	16969	273	273	273	273	1	0	0	0	0	0	1	0.468138	NC_007118.6	8078464	8095433	161	1	1	16969	161	161	161	161	1	0	0	0	0	0	1	0.321294	NC_007118.6	8078464	8095433	217	104
si:dkey-189h5.6	13	11	-9	-10	-3.136e-07	-8.40589	-2.95749	0.003102	0.0349106	13	0	0	8344	13	13	0	0	NaN	0	0	13	13	1	0	0.0453353	NC_007116.6	55306060	55314404	7	0	0	8344	7	7	0	0	NaN	0	0	7	7	1	0	0.0284091	NC_007116.6	55306060	55314404	10	0
si:dkey-192k22.2	55	37	-41.5	-4.45833	-1.482e-06	-4.42698	-4.21963	2.447e-05	0.0006292	58	2	0	22640	58	58	49	49	1	0	0	9	9	0.155172	1	0.0629777	NC_007112.6	17857735	17880375	49	2	0	22640	49	49	46	46	1	0	0	3	3	0.0612245	1	0.0688042	NC_007112.6	17857735	17880375	53.5	21
si:dkey-201c1.2	436	366	-291	-2.94	-9.79e-06	-2.68914	-3.38058	0.0007233	0.010974	551	1	1	49490	551	551	537	537	1	0	0	14	14	0.0254083	1	0.315736	NC_007136.6	4328224	4377714	331	1	1	49490	329	331	325	327	0.993884	0	0	4	4	0.0120846	1	0.22375	NC_007136.6	4328224	4377714	441	185
si:dkey-202l22.6	12	11	-8.5	-18	-3.002e-07	-16.375	-3.03174	0.002432	0.0288413	12	2	0	6462	12	12	12	12	1	0	0	0	0	0	1	0.0540358	NC_007126.6	12073360	12079822	6	2	0	6462	6	6	6	6	1	0	0	0	0	0	1	0.0314426	NC_007126.6	12073360	12079822	9	1
si:dkey-204f11.64	483	383	-340	-3.16561	-1.166e-05	-2.94772	-4.83746	1.315e-06	4.678e-05	590	1	1	6614	590	590	590	590	1	0	0	0	0	0	1	2.5957	NC_007114.6	34010978	34017592	404	1	1	6614	404	404	403	403	1	0	0	1	1	0.002475	1	2.06336	NC_007114.6	34010978	34017592	497	207
si:dkey-208b23.5	7	6	-6.5	-14	-2.311e-07	-12.8343	-3.31223	0.0009255	0.0133679	7	4	0	33735	1	7	1	7	0.142857	0	0	0	0	0	4	0.006038	NC_007119.6	12993076	13026811	7	4	0	33735	2	7	2	7	0.285714	0	0	0	0	0	4	0.007027	NC_007119.6	12993076	13026811	7	1
si:dkey-208k22.6	67	61	-47	-6.22222	-1.627e-06	-5.66535	-3.30616	0.0009458	0.0135756	73	2	0	5281	73	73	69	69	1	0	0	4	4	0.0547945	1	0.38019	NC_007113.6	24747167	24752448	39	2	0	5281	39	39	36	36	1	0	0	3	3	0.0769231	1	0.230845	NC_007113.6	24747167	24752448	56	12
si:dkey-208m12.2	181	159	-132.5	-2.97761	-4.475e-06	-2.71053	-4.86314	1.155e-06	4.152e-05	237	2	1	10749	2	237	2	237	0.008439	0	0	0	0	0	2	0.641575	NC_007133.6	27323135	27333884	162	2	1	10749	4	162	4	162	0.0246914	0	0	0	0	0	2	0.510364	NC_007133.6	27323135	27333884	199.5	78
si:dkey-211e20.10	2630	2056	-1738.5	-2.65729	-5.852e-05	-2.45584	-3.80131	0.0001439	0.00287	3392	1	1	85395	610	3392	609	3391	0.179593	0	0	1	1	0.0002948	1	1.15548	NC_007133.6	37006671	37092066	2183	1	1	85395	407	2183	407	2180	0.186697	0	0	0	3	0.001374	1	0.864485	NC_007133.6	37006671	37092066	2787.5	1336
si:dkey-21e2.10	25	22	-23	-5.18182	-8.095e-07	-4.84211	-5.40238	6.576e-08	3.07e-06	29	1	1	3485	29	29	29	29	1	0	0	0	0	0	1	0.242138	NC_007133.6	19222273	19225758	28	1	1	3485	28	28	28	28	1	0	0	0	0	0	1	0.272075	NC_007133.6	19222273	19225758	28.5	7
si:dkey-21e2.13	67	66	-58	-4.31429	-2.019e-06	-3.95473	-8.01869	1.069e-15	1.27e-13	84	1	1	1347	84	84	84	84	1	0	0	0	0	0	1	1.81459	NC_007133.6	19252403	19253750	67	1	1	1347	67	67	66	66	1	0	0	1	1	0.0149254	1	1.65924	NC_007133.6	19252403	19253750	75.5	17
si:dkey-21e2.16	48	43	-33	-3.64	-1.126e-06	-3.32737	-3.07146	0.00213	0.0262074	58	1	1	2328	58	58	58	58	1	0	0	0	0	0	1	0.724957	NC_007133.6	19286432	19288760	33	1	1	2328	33	33	33	33	1	0	0	0	0	0	1	0.480026	NC_007133.6	19286432	19288760	45.5	15
si:dkey-21e2.4	42	37	-32.5	-3.82609	-1.128e-06	-3.54076	-5.11899	3.072e-07	1.254e-05	51	1	1	1295	51	51	51	51	1	0	0	0	0	0	1	1.14596	NC_007133.6	19163872	19165167	37	1	1	1295	37	37	36	36	1	0	0	1	1	0.027027	1	0.941383	NC_007133.6	19163872	19165167	44	14
si:dkey-21h14.9	16	10	-13	-3.6	-4.571e-07	-3.44167	-3.10177	0.001924	0.0242025	18	1	1	4841	13	18	11	16	0.6875	0	0	2	2	0.111111	1	0.0961728	NC_007115.6	11125759	11130600	18	1	1	4841	14	18	14	18	0.777778	0	0	0	0	0	1	0.125913	NC_007115.6	11125759	11130600	18	8
si:dkey-222f8.3	1111	936	-753	-3.11814	-2.549e-05	-2.86202	-3.65053	0.0002617	0.004739	1379	1	1	6473	1377	1379	1370	1372	0.998542	0	0	7	7	0.005076	1	6.1676	NC_007115.6	12035023	12041496	838	1	1	6473	834	838	825	829	0.995175	0	0	9	9	0.0107399	1	4.33693	NC_007115.6	12035023	12041496	1108.5	443
si:dkey-222h21.5	17	14	-12	-2.41176	-3.984e-07	-2.20709	-2.84495	0.004442	0.0461848	24	1	1	5884	14	24	12	22	0.545455	0	0	2	2	0.0833333	1	0.108797	NC_007112.6	57568131	57574015	17	1	1	5884	7	17	7	17	0.411765	0	0	0	0	0	1	0.0978385	NC_007112.6	57568131	57574015	20.5	10
si:dkey-222h21.6	79	77	-62	-3.95238	-2.133e-06	-3.60102	-4.9294	8.248e-07	3.06e-05	99	1	1	7917	86	99	86	99	0.868687	0	0	0	0	0	1	0.363866	NC_007112.6	57554390	57562307	67	1	1	7917	59	67	59	67	0.880597	0	0	0	0	0	1	0.286581	NC_007112.6	57554390	57562307	83	22
si:dkey-222h21.9	74	38	-51.5	-2.43056	-1.791e-06	-2.33565	-3.05391	0.002259	0.027392	92	1	1	9433	83	92	81	90	0.9	0	0	2	2	0.0217391	1	0.277626	NC_007112.6	57492810	57502243	83	1	1	9433	73	83	72	82	0.878049	0	0	1	1	0.0120482	1	0.294373	NC_007112.6	57492810	57502243	87.5	54
si:dkey-225f5.5	105	78	-67	-2.65432	-2.263e-06	-2.46159	-3.08903	0.002008	0.025004	132	1	1	3247	132	132	132	132	1	0	0	0	0	0	1	1.18293	NC_007114.6	23340623	23343870	83	1	1	3247	83	83	82	82	1	0	0	1	1	0.0120482	1	0.855195	NC_007114.6	23340623	23343870	107.5	54
si:dkey-228a15.1	526	481	-351.5	-3.14985	-1.175e-05	-2.84053	-2.85604	0.00429	0.0449333	667	2	1	7384	599	667	598	666	0.897898	0	0	1	1	0.001499	2	2.62452	NC_007130.6	42989705	42997089	363	2	1	7384	336	363	333	360	0.925	0	0	3	3	0.008264	2	1.65099	NC_007130.6	42989705	42997089	515	186
si:dkey-228d14.5	15	11	-13	-2.85714	-4.264e-07	-2.47308	-3.1653	0.001549	0.0203127	20	2	2	21201	20	20	19	19	1	0	0	1	1	0.05	2	0.0260774	NC_007124.6	18201695	18222896	20	2	2	21201	20	20	19	19	1	0	0	1	1	0.05	2	0.030348	NC_007124.6	18201695	18222896	20	5
si:dkey-233e3.2	16	16	-12.5	-7.25	-4.48e-07	-6.73612	-2.94761	0.003202	0.0358821	11	2	0	27145	0	11	0	11	0	0	0	0	0	0	2	0.0117915	NC_007115.6	30268158	30295303	18	2	0	27145	0	18	0	18	0	0	0	0	0	0	2	0.0224552	NC_007115.6	30268158	30295303	14.5	2
si:dkey-238c7.16	1566	1382	-1103.5	-3.41996	-3.748e-05	-3.12086	-4.04213	5.297e-05	0.00123	1930	1	1	2359	1649	1930	1649	1930	0.854404	0	0	0	0	0	1	23.8066	NC_007129.6	7519748	7522107	1189	1	1	2359	1043	1189	1043	1189	0.877208	0	0	0	0	0	1	17.0682	NC_007129.6	7519748	7522107	1559.5	548
si:dkey-23c22.5	147	136	-111	-5.03636	-3.838e-06	-4.57711	-4.86407	1.15e-06	4.136e-05	169	3	1	9867	169	169	167	167	1	0	0	2	2	0.0118343	2	0.492491	NC_007119.6	22354481	22364348	108	3	1	9867	108	108	101	101	1	0	0	7	7	0.0648148	2	0.346633	NC_007119.6	22354481	22364348	138.5	33
si:dkey-23f9.4	26	18	-18.5	-2.23333	-6.134e-07	-2.05198	-3.20166	0.001366	0.0183303	37	4	0	15693	37	37	36	36	1	0	0	1	1	0.027027	4	0.0667519	NC_007122.6	11319856	11335549	30	4	0	15693	30	30	30	30	1	0	0	0	0	0	4	0.0647364	NC_007122.6	11319856	11335549	33.5	19
si:dkey-250k15.4	38	35	-26	-4.05882	-8.885e-07	-3.69173	-2.81577	0.004866	0.0494528	45	1	1	4500	45	45	30	30	1	0	0	15	15	0.333333	1	0.193989	NC_007127.6	11889891	11894391	24	1	1	4500	24	24	22	22	1	0	0	2	2	0.0833333	1	0.165556	NC_007127.6	11889891	11894391	34.5	10
si:dkey-251i10.1	47	40	-31	-3.69565	-1.055e-06	-3.36655	-2.8177	0.004837	0.0492276	55	1	1	11549	55	55	54	54	1	0	0	1	1	0.0181818	1	0.136056	NC_007116.6	66770267	66781816	30	1	1	11549	30	30	26	26	1	0	0	4	4	0.133333	1	0.0762364	NC_007116.6	66770267	66781816	42.5	15
si:dkey-25e12.3	723	658	-484	-5.58768	-1.663e-05	-5.12317	-2.81839	0.004826	0.0491333	796	1	1	7522	796	796	784	784	1	0	0	12	12	0.0150754	1	3.03284	NC_007131.6	26644598	26652120	383	1	1	7522	383	383	370	370	1	0	0	13	13	0.0339426	1	1.66572	NC_007131.6	26644598	26652120	589.5	138
si:dkey-260g12.1	33	26	-25.5	-2.64516	-8.6e-07	-2.42111	-4.40014	1.082e-05	0.0003075	45	1	1	13905	45	45	45	45	1	0	0	0	0	0	1	0.0941692	NC_007127.6	17194125	17208030	37	1	1	13905	37	37	37	37	1	0	0	0	0	0	1	0.0901082	NC_007127.6	17194125	17208030	41	19
si:dkey-261j4.4	30	23	-24	-4.2	-8.42e-07	-3.95191	-4.62314	3.78e-06	0.0001203	34	1	1	9031	18	34	18	34	0.529412	0	0	0	0	0	1	0.10955	NC_007116.6	60930941	60939972	29	1	1	9031	16	29	16	29	0.551724	0	0	0	0	0	1	0.108742	NC_007116.6	60930941	60939972	31.5	11
si:dkey-273o13.3	10	9	-7	-15	-2.474e-07	-13.6712	-2.9178	0.003525	0.0386777	10	1	1	9913	10	10	8	8	1	0	0	2	2	0.2	1	0.0234829	NC_007116.6	66472960	66482873	5	1	1	9913	5	5	5	5	1	0	0	0	0	0	1	0.0170804	NC_007116.6	66472960	66482873	7.5	1
si:dkey-30c15.10	267	215	-183	-3.23171	-6.258e-06	-2.99722	-3.99679	6.421e-05	0.001443	323	5	0	20907	323	323	323	323	1	0	0	0	0	0	4	0.44955	NC_007129.6	7468159	7489066	207	5	0	20907	207	207	207	207	1	0	0	0	0	0	4	0.335283	NC_007129.6	7468159	7489066	265	108
si:dkey-30e9.7	41	26	-33	-2.24528	-1.106e-06	-2.08103	-3.86917	0.0001092	0.002268	59	1	1	62239	59	59	59	59	1	0	0	0	0	0	1	0.027584	NC_007126.6	34136601	34198840	60	1	1	62239	60	60	60	60	1	0	0	0	0	0	1	0.0326454	NC_007126.6	34136601	34198840	59.5	34
si:dkey-33i11.1	39	33	-35	-12.6667	-1.255e-06	-12.8722	-6.65741	2.787e-11	2.147e-09	39	1	1	30825	34	39	34	39	0.871795	0	0	0	0	0	1	0.0368153	NC_007127.6	45336373	45367198	37	1	1	30825	34	37	33	36	0.916667	0	0	1	1	0.027027	1	0.0395488	NC_007127.6	45336373	45367198	38	6
si:dkey-33i11.9	142	134	-111.5	-7.96875	-3.877e-06	-6.9673	-5.51536	3.481e-08	1.718e-06	154	1	1	5647	154	154	154	154	1	0	0	0	0	0	1	0.793543	NC_007127.6	45206076	45211723	101	1	1	5647	101	101	101	101	1	0	0	0	0	0	1	0.605671	NC_007127.6	45206076	45211723	127.5	12
si:dkey-34d22.5	59	54	-40	-3.58065	-1.355e-06	-3.24713	-2.82995	0.004656	0.0478082	72	1	1	3171	51	72	49	70	0.7	0	0	2	2	0.0277778	1	0.642346	NC_007127.6	35442701	35445872	39	1	1	3171	25	39	23	37	0.621622	0	0	2	2	0.0512821	1	0.395129	NC_007127.6	35442701	35445872	55.5	18
si:dkey-34l15.1	119	97	-81	-2.5283	-2.699e-06	-2.30924	-3.73099	0.0001907	0.003637	161	1	1	5333	161	161	159	159	1	0	0	2	2	0.0124224	1	0.867547	NC_007125.6	29428990	29434323	107	1	1	5333	107	107	107	107	1	0	0	0	0	0	1	0.679431	NC_007125.6	29428990	29434323	134	64
si:dkey-37m8.11	40	33	-30	-4.52941	-1.05e-06	-4.22366	-4.7809	1.745e-06	6.027e-05	45	1	1	3146	35	45	34	44	0.772727	0	0	1	1	0.0222222	1	0.406969	NC_007133.6	36982501	36985647	32	1	1	3146	25	32	23	30	0.766667	0	0	2	2	0.0625	1	0.322921	NC_007133.6	36982501	36985647	38.5	12
si:dkey-40m6.14	29	23	22.5	4.21429	9.049e-07	4.66344	5.06219	4.145e-07	1.641e-05	10	2	1	10478	9	10	9	10	0.9	0	0	0	0	0	2	0.0277708	NC_007127.6	32027121	32037599	4	2	1	10478	4	4	4	4	1	0	0	0	0	0	2	0.0129275	NC_007127.6	32027121	32037599	7	33
si:dkey-42i9.4	718	548	-466.5	-2.40512	-1.554e-05	-2.21699	-3.65091	0.0002613	0.004734	965	1	1	1285	965	965	965	965	1	0	0	0	0	0	1	21.852	NC_007133.6	10510763	10512048	632	1	1	1285	632	632	632	632	1	0	0	0	0	0	1	16.6551	NC_007133.6	10510763	10512048	798.5	417
si:dkey-42i9.6	3055	2353	-1944	-2.18681	-6.36e-05	-2.00475	-3.4384	0.0005852	0.009239	4342	1	1	10016	4342	4342	4309	4309	1	0	0	33	33	0.0076	1	12.5184	NC_007133.6	10531051	10541067	2822	1	1	10016	2822	2822	2792	2792	1	0	0	30	30	0.0106308	1	9.43962	NC_007133.6	10531051	10541067	3582	1989
si:dkey-53k12.2	111	105	-84	-5.42105	-2.911e-06	-4.93443	-4.55023	5.359e-06	0.0001642	127	0	0	3749	70	127	0	0	NaN	0	0	70	127	1	0	0.985725	NC_007113.6	48717124	48720873	79	0	0	3749	41	79	0	0	NaN	0	0	41	79	1	0	0.713584	NC_007113.6	48717124	48720873	103	22
si:dkey-54n8.4	25	15	-17.5	-3.5	-6.335e-07	-3.48153	-3.03476	0.002407	0.0286454	22	1	1	17719	22	22	21	21	1	0	0	1	1	0.0454545	1	0.0344864	NC_007126.6	25439560	25457279	27	1	1	17719	26	27	25	26	0.961538	0	0	1	1	0.037037	1	0.0496898	NC_007126.6	25439560	25457279	24.5	12
si:dkey-56m19.5	1137	933	-742	-2.53942	-2.463e-05	-2.32055	-3.29695	0.0009774	0.0139624	1517	1	1	4453	1517	1517	1517	1517	1	0	0	0	0	0	1	9.91289	NC_007118.6	44373820	44378273	931	1	1	4453	931	931	931	931	1	0	0	0	0	0	1	7.07995	NC_007118.6	44373820	44378273	1224	584
si:dkey-73n10.1	297	282	-205.5	-2.30476	-6.699e-06	-2.08916	-3.16448	0.001554	0.0203576	447	3	1	10780	447	447	447	447	1	0	0	0	0	0	3	1.20658	NC_007129.6	18942293	18953073	279	3	1	10780	279	279	279	279	1	0	0	0	0	0	3	0.876433	NC_007129.6	18942293	18953073	363	165
si:dkey-76b14.2	90	85	-70.5	-3.66038	-2.42e-06	-3.3388	-5.3688	7.926e-08	3.648e-06	114	2	0	25731	114	114	112	112	1	0	0	2	2	0.0175439	1	0.126657	NC_007112.6	55518827	55544558	80	2	0	25731	80	80	77	77	1	0	0	3	3	0.0375	1	0.101337	NC_007112.6	55518827	55544558	97	29
si:dkey-78k11.9	185	174	-128	-7.5641	-4.42e-06	-6.85534	-2.98922	0.002797	0.0321567	199	1	1	4955	199	199	187	187	1	0	0	12	12	0.0603015	1	1.09816	NC_007134.6	26078973	26083928	96	1	1	4955	96	96	87	87	1	0	0	9	9	0.09375	1	0.594578	NC_007134.6	26078973	26083928	147.5	25
si:dkey-7i4.1	167	148	-124	-3.5567	-4.239e-06	-3.24385	-5.02383	5.065e-07	1.975e-05	206	2	0	13903	204	206	193	195	0.989744	0	0	11	11	0.0533981	1	0.408125	NC_007126.6	830397	844300	139	2	0	13903	138	139	134	135	0.992593	0	0	4	4	0.028777	1	0.32882	NC_007126.6	830397	844300	172.5	58
si:dkey-7j14.5	65	58	-48.5	-4.34483	-1.675e-06	-3.96142	-4.58402	4.561e-06	0.0001423	76	3	1	11676	76	76	73	73	1	0	0	3	3	0.0394737	3	0.181927	NC_007127.6	43110839	43122515	50	3	1	11676	50	50	44	44	1	0	0	6	6	0.12	3	0.127612	NC_007127.6	43110839	43122515	63	18
si:dkey-7l6.3	14	12	9.5	2.05556	4.34e-07	2.35088	3.07911	0.002076	0.0256709	10	4	0	9453	0	10	0	10	0	0	0	0	0	0	3	0.0307821	NC_007113.6	42501551	42511004	8	4	0	9453	0	8	0	8	0	0	0	0	0	0	3	0.0286585	NC_007113.6	42501551	42511004	9	15
si:dkey-81e3.2	13	10	-10	-3.22222	-3.388e-07	-2.80934	-3.00421	0.002663	0.0308992	13	2	0	7904	2	13	2	13	0.153846	0	0	0	0	0	1	0.047859	NC_007136.6	21416863	21424767	16	2	0	7904	3	16	3	16	0.1875	0	0	0	0	0	1	0.0685499	NC_007136.6	21416863	21424767	14.5	3
si:dkey-83f18.15	37	34	-27	-2.31707	-8.938e-07	-2.11654	-3.34194	0.000832	0.0122914	56	1	1	13986	29	56	29	56	0.517857	0	0	0	0	0	1	0.11651	NC_007118.6	4454655	4468641	39	1	1	13986	27	39	27	39	0.692308	0	0	0	0	0	1	0.0944288	NC_007118.6	4454655	4468641	47.5	19
si:dkey-83k24.5	177	177	-130	-4.17073	-4.434e-06	-3.76954	-3.48998	0.0004831	0.007877	218	0	0	4439	217	218	0	0	NaN	0	0	217	218	1	0	1.42902	NC_007119.6	8898569	8903008	124	0	0	4439	124	124	0	0	NaN	0	0	124	124	1	0	0.945954	NC_007119.6	8898569	8903008	171	41
si:dkey-84j12.1	21	18	-19.5	-3.29412	-6.722e-07	-3.03652	-4.30172	1.695e-05	0.000454	28	2	1	298420	28	28	28	28	1	0	0	0	0	0	2	0.00273	NC_007116.6	43365454	43663874	28	2	1	298420	27	28	27	28	0.964286	0	0	0	0	0	2	0.003177	NC_007116.6	43365454	43663874	28	10
si:dkey-90l8.3	35	26	-23.5	-2.51613	-7.914e-07	-2.31788	-3.25715	0.001125	0.0156581	46	1	1	11357	46	46	46	46	1	0	0	0	0	0	1	0.117859	NC_007119.6	52651211	52662568	32	1	1	11357	32	32	31	31	1	0	0	1	1	0.03125	1	0.092434	NC_007119.6	52651211	52662568	39	20
si:dkey-91m3.1	247	196	-157	-2.37118	-5.173e-06	-2.16687	-3.01066	0.002607	0.0303639	336	2	0	55756	335	336	323	324	0.996914	0	0	12	12	0.0357143	1	0.169091	NC_007122.6	21949331	22005087	207	2	0	55756	206	207	198	199	0.994975	0	0	8	8	0.0386473	1	0.120863	NC_007122.6	21949331	22005087	271.5	140
si:dkey-96n2.3	11	10	-9	-19	-3.266e-07	-17.7266	-4.06068	4.893e-05	0.001149	8	1	1	5484	8	8	8	8	1	0	0	0	0	0	1	0.0424483	NC_007135.6	9459813	9465297	11	1	1	5484	11	11	11	11	1	0	0	0	0	0	1	0.0679249	NC_007135.6	9459813	9465297	9.5	1
si:dkey-9i23.16	219	134	-136	-2.32683	-4.631e-06	-2.20108	-3.12758	0.001763	0.0225983	279	1	1	5194	279	279	212	212	1	0	0	67	67	0.240143	1	1.18769	NC_007112.6	44239727	44244921	198	1	1	5194	198	198	147	147	1	0	0	51	51	0.257576	1	0.958405	NC_007112.6	44239727	44244921	238.5	145
si:dkey-9i23.6	130	118	120	2.08108	5.047e-06	2.27011	10.1498	0	0	105	1	1	12684	105	105	105	105	1	0	0	0	0	0	1	0.24088	NC_007112.6	44082671	44095355	117	1	1	12684	117	117	117	117	1	0	0	0	0	0	1	0.312366	NC_007112.6	44082671	44095355	111	235
si:dkeyp-104f11.6	13	12	-9.5	-3.11111	-3.25e-07	-2.84968	-2.83202	0.004626	0.0475921	17	1	1	7332	10	17	8	15	0.533333	0	0	2	2	0.117647	1	0.05953	NC_007131.6	47240818	47251007	11	1	1	7332	4	11	4	10	0.4	0	0	0	1	0.0909091	1	0.0461861	NC_007131.6	47240818	47251007	14	5
si:dkeyp-110c12.3	20	20	-18.5	-19.5	-6.589e-07	-17.8744	-5.72296	1.047e-08	5.542e-07	21	1	1	13820	21	21	21	21	1	0	0	0	0	0	1	0.0442159	NC_007136.6	19583010	19596830	18	1	1	13820	18	18	18	18	1	0	0	0	0	0	1	0.044106	NC_007136.6	19583010	19596830	19.5	1
si:dkeyp-117h8.4	22	21	-18	-2.56522	-6.035e-07	-2.34392	-3.62811	0.0002855	0.005096	33	3	0	5700	33	33	33	33	1	0	0	0	0	0	3	0.168464	NC_007131.6	25740379	25746079	26	3	0	5700	26	26	26	26	1	0	0	0	0	0	3	0.154466	NC_007131.6	25740379	25746079	29.5	12
si:dkeyp-120h9.1	181	137	-132.5	-3.17213	-4.588e-06	-2.97983	-5.54291	2.975e-08	1.482e-06	220	1	1	22512	218	220	218	220	0.990909	0	0	0	0	0	1	0.284365	NC_007130.6	32155790	32178302	167	1	1	22512	164	167	164	167	0.982036	0	0	0	0	0	1	0.251209	NC_007130.6	32155790	32178302	193.5	83
si:dkeyp-123h10.2	323	283	-220.5	-5.41	-7.631e-06	-5.03842	-3.28085	0.001035	0.0146652	353	4	0	50714	352	353	352	353	0.997167	0	0	0	0	0	4	0.202542	NC_007112.6	50203979	50254693	188	4	0	50714	188	188	187	187	1	0	0	1	1	0.005319	4	0.124867	NC_007112.6	50203979	50254693	270.5	70
si:dkeyp-26a9.2	72	56	-47.5	-3.06522	-1.62e-06	-2.83972	-3.24459	0.001176	0.0161948	87	2	1	16002	82	87	81	86	0.94186	0	0	1	1	0.0114943	2	0.156384	NC_007112.6	22800206	22816208	54	2	0	16002	48	54	48	54	0.888889	0	0	0	0	0	2	0.114275	NC_007112.6	22800206	22816208	70.5	31
si:dkeyp-66d1.7	493	459	-354	-9.63415	-1.235e-05	-8.98076	-3.65722	0.000255	0.004641	517	1	1	5307	517	517	481	481	1	0	0	36	36	0.0696325	1	2.63732	NC_007113.6	37767558	37772865	273	1	1	5307	273	273	253	253	1	0	0	20	20	0.0732601	1	1.61438	NC_007113.6	37767558	37772865	395	58
si:dkeyp-69e1.8	649	460	-449.5	-2.29353	-1.509e-05	-2.13232	-5.50246	3.745e-08	1.825e-06	902	2	2	7572	902	902	853	853	1	0	0	49	49	0.0543237	2	3.27798	NC_007114.6	25933219	25940791	692	2	2	7572	692	692	660	660	1	0	0	32	32	0.0462428	2	2.95166	NC_007114.6	25933219	25940791	797	442
si:dkeyp-75h12.2	91	62	-64	-2.37634	-2.171e-06	-2.21792	-4.46894	7.861e-06	0.0002304	123	2	0	43318	122	123	122	123	0.99187	0	0	0	0	0	2	0.0826236	NC_007118.6	24256977	24300295	98	2	1	43318	98	98	97	97	1	0	0	1	1	0.0102041	2	0.0758293	NC_007118.6	24256977	24300295	110.5	61
si:dkeyp-9d4.5	593	451	-376	-2.96859	-1.28e-05	-2.77171	-3.06657	0.002165	0.0265395	713	1	1	52737	15	713	14	711	0.0196906	0	0	1	2	0.002805	1	0.392303	NC_007112.6	7426939	7479676	421	1	1	52737	16	421	15	420	0.0357143	0	0	1	1	0.002375	1	0.269692	NC_007112.6	7426939	7479676	567	262
si:zfos-1069f5.1	55	48	-49.5	-4.19355	-1.722e-06	-3.84479	-7.43765	1.025e-13	1.015e-11	67	1	1	11565	63	67	62	66	0.939394	0	0	1	1	0.0149254	1	0.16606	NC_007125.6	3149365	3160930	63	1	1	11565	58	63	57	62	0.919355	0	0	1	1	0.015873	1	0.181543	NC_007125.6	3149365	3160930	65	19
ska1	35	33	-25.5	-7.375	-8.795e-07	-6.34179	-3.45379	0.0005528	0.008823	38	2	0	7641	38	38	38	38	1	0	0	0	0	0	2	0.144711	NC_007121.6	17585841	17593482	21	2	0	7641	21	21	21	21	1	0	0	0	0	0	2	0.0930685	NC_007121.6	17585841	17593482	29.5	3
ska3	51	50	-38.5	-4.34783	-1.325e-06	-3.95038	-3.83568	0.0001252	0.002535	62	2	0	5792	62	62	61	61	1	0	0	1	1	0.016129	2	0.306456	NC_007120.6	21448950	21454742	38	2	0	5792	38	38	38	38	1	0	0	0	0	0	2	0.222172	NC_007120.6	21448950	21454742	50	12
skida1	254	198	-185	-2.32143	-6.167e-06	-2.13459	-6.22762	4.736e-10	3.063e-08	366	1	1	5273	366	366	365	365	1	0	0	1	1	0.002732	1	2.0142	NC_007135.6	16990061	16995334	284	1	1	5273	284	284	284	284	1	0	0	0	0	0	1	1.82387	NC_007135.6	16990061	16995334	325	168
slc10a4	99	61	-78.5	-2.9625	-2.747e-06	-2.83694	-4.4193	9.902e-06	0.0002843	120	2	1	10374	120	120	118	118	1	0	0	2	2	0.0166667	2	0.330981	NC_007131.6	23531481	23541855	117	2	1	10374	117	117	113	113	1	0	0	4	4	0.034188	2	0.368863	NC_007131.6	23531481	23541855	118.5	59
slc12a9	547	450	-383.5	-2.24715	-1.259e-05	-2.04941	-5.01344	5.347e-07	2.075e-05	806	3	1	33405	805	806	804	805	0.998758	0	0	1	1	0.001241	3	0.701216	NC_007116.6	37615769	37649174	576	3	1	33405	576	576	574	574	1	0	0	2	2	0.003472	3	0.581881	NC_007116.6	37615769	37649174	691	356
slc13a4	192	136	141.5	4.07609	5.591e-06	4.23181	4.69281	2.695e-06	8.905e-05	18	2	2	28452	18	18	18	18	1	0	0	0	0	0	2	0.0184089	NC_007115.6	4795127	4823579	74	2	2	28452	73	74	73	74	0.986486	0	0	0	0	0	2	0.0880749	NC_007115.6	4795127	4823579	46	210
slc16a10	1444	1088	-972	-3.06369	-3.338e-05	-2.87696	-4.1033	4.073e-05	0.0009828	1737	2	1	25534	1736	1737	1736	1737	0.999424	0	0	0	0	0	2	1.97947	NC_007131.6	133481	159015	1149	2	1	25534	1149	1149	1147	1147	1	0	0	2	2	0.001741	2	1.52117	NC_007131.6	133481	159015	1443	649
slc16a4	197	136	164.5	2.60488	6.813e-06	2.8857	7.1192	1.086e-12	9.77e-11	133	2	1	34891	133	133	133	133	1	0	0	0	0	0	2	0.110919	NC_007119.6	24725881	24760772	72	2	1	34891	72	72	72	72	1	0	0	0	0	0	2	0.0698799	NC_007119.6	24725881	24760772	102.5	269
slc16a9a	839	802	-592.5	-4.43478	-2.019e-05	-3.99769	-3.27495	0.001057	0.0149046	993	2	1	14859	993	993	993	993	1	0	0	0	0	0	2	1.94459	NC_007128.6	20633936	20648795	537	2	1	14859	537	537	537	537	1	0	0	0	0	0	2	1.22382	NC_007128.6	20633936	20648795	765	191
slc19a1	715	586	-523.5	-2.61824	-1.762e-05	-2.40447	-6.5272	6.701e-11	4.904e-09	974	4	0	27181	974	974	974	974	1	0	0	0	0	0	3	1.0427	NC_007117.6	18585568	18612749	720	4	0	27181	720	720	719	719	1	0	0	1	1	0.001389	3	0.895771	NC_007117.6	18585568	18612749	847	388
slc19a3a	18	15	-12.5	-6	-4.309e-07	-5.18335	-3.03876	0.002376	0.0283607	19	1	1	16943	19	19	18	18	1	0	0	1	1	0.0526316	1	0.0309136	NC_007126.6	35281544	35298487	11	1	1	16943	11	11	11	11	1	0	0	0	0	0	1	0.0219855	NC_007126.6	35281544	35298487	15	1
slc22a7b.3	203	169	149	1.91411	6.351e-06	2.08902	10.2924	0	0	180	1	1	11306	180	180	151	151	1	0	0	29	29	0.161111	1	0.388629	NC_007128.6	21962546	21973852	146	1	1	11306	146	146	109	109	1	0	0	37	37	0.253425	1	0.326476	NC_007128.6	21962546	21973852	163	349
slc24a3	351	256	-230.5	-2.91286	-7.902e-06	-2.73828	-3.66809	0.0002444	0.004475	424	1	1	138249	424	424	413	413	1	0	0	11	11	0.0259434	1	0.0869271	NC_007124.6	26943055	27081304	278	1	1	138249	278	278	270	270	1	0	0	8	8	0.028777	1	0.0661356	NC_007124.6	26943055	27081304	351	168
slc25a24	504	407	-356	-2.6	-1.196e-05	-2.38903	-5.14711	2.645e-07	1.099e-05	678	2	1	16144	678	678	611	611	1	0	0	67	67	0.0988201	2	1.10128	NC_007131.6	34751036	34767180	479	2	1	16144	479	479	420	420	1	0	0	59	59	0.123173	2	0.880991	NC_007131.6	34751036	34767180	578.5	271
slc2a8	60	34	-41	-2.41379	-1.413e-06	-2.29599	-3.24396	0.001179	0.0162249	76	1	1	16370	76	76	71	71	1	0	0	5	5	0.0657895	1	0.126205	NC_007116.6	65291119	65307489	64	1	1	16370	64	64	55	55	1	0	0	9	9	0.140625	1	0.113775	NC_007116.6	65291119	65307489	70	42
slc35g2b	6	5	-5	-11	-1.798e-07	-10.2115	-2.87798	0.004002	0.0425985	5	1	1	6006	5	5	5	5	1	0	0	0	0	0	1	0.0242243	NC_007135.6	3382066	3388072	6	1	1	6006	6	6	6	6	1	0	0	0	0	0	1	0.0338298	NC_007135.6	3382066	3388072	5.5	1
slc38a5a	96	72	-61.5	-3.79545	-2.135e-06	-3.61742	-2.97903	0.002892	0.0330384	106	2	1	13682	106	106	100	100	1	0	0	6	6	0.0566038	2	0.212676	NC_007119.6	25590877	25604559	61	2	1	13682	61	61	50	50	1	0	0	11	11	0.180328	2	0.123752	NC_007119.6	25590877	25604559	83.5	34
slc39a10	141	94	-101.5	-2.4	-3.452e-06	-2.24702	-5.05688	4.262e-07	1.68e-05	190	4	0	30446	190	190	190	190	1	0	0	0	0	0	4	0.181589	NC_007120.6	25109807	25140253	158	4	0	30446	155	158	155	158	0.981013	0	0	0	0	0	4	0.175736	NC_007120.6	25109807	25140253	174	96
slc45a3	32	31	-24.5	-10.8	-8.618e-07	-9.90578	-4.09454	4.23e-05	0.001015	34	3	1	16241	34	34	34	34	1	0	0	0	0	0	3	0.0609163	NC_007122.6	38250059	38266300	20	3	1	16241	20	20	20	20	1	0	0	0	0	0	3	0.0417014	NC_007122.6	38250059	38266300	27	3
slc4a2b	495	407	-322.5	-4.35938	-1.114e-05	-4.10341	-2.98688	0.002818	0.0323508	547	1	1	64334	547	547	538	538	1	0	0	9	9	0.0164534	1	0.243338	NC_007135.6	33387444	33451778	290	1	1	64334	290	290	284	284	1	0	0	6	6	0.0206897	1	0.14949	NC_007135.6	33387444	33451778	418.5	140
slc4a4b	280	221	-200.5	-3.24022	-6.904e-06	-3.02306	-5.13754	2.784e-07	1.15e-05	340	4	0	114547	337	340	337	340	0.991176	0	0	0	0	0	4	0.0863699	NC_007132.6	5887481	6002028	240	4	0	114547	239	240	239	240	0.995833	0	0	0	0	0	4	0.0709514	NC_007132.6	5887481	6002028	290	119
slc7a6	510	320	-307.5	-2.43023	-1.048e-05	-2.3028	-2.87518	0.004038	0.0429468	630	3	0	24719	630	630	630	630	1	0	0	0	0	0	2	0.741612	NC_007118.6	28352102	28376821	415	3	0	24719	415	415	415	415	1	0	0	0	0	0	2	0.568526	NC_007118.6	28352102	28376821	522.5	310
slc7a8a	700	462	-531.5	-2.32875	-1.806e-05	-2.18161	-6.55996	5.382e-11	3.994e-09	981	1	1	26197	981	981	978	978	1	0	0	3	3	0.003058	1	1.08631	NC_007118.6	23938928	23965125	882	1	1	26197	882	882	879	879	1	0	0	3	3	0.003401	1	1.13624	NC_007118.6	23938928	23965125	931.5	519
slc8a4b	82	67	-54.5	-2.34568	-1.794e-06	-2.13491	-3.26076	0.001111	0.0154909	115	2	1	80239	115	115	111	111	1	0	0	4	4	0.0347826	2	0.0402536	NC_007118.6	59855746	59935985	75	2	1	80239	75	75	73	73	1	0	0	2	2	0.0266667	2	0.0308085	NC_007118.6	59855746	59935985	95	48
slc8b1	133	94	-84.5	-2.55046	-2.861e-06	-2.38066	-3.20362	0.001357	0.0182172	168	1	1	6375	168	168	168	168	1	0	0	0	0	0	1	0.766825	NC_007118.6	39101521	39107896	110	1	1	6375	110	110	110	110	1	0	0	0	0	0	1	0.584314	NC_007118.6	39101521	39107896	139	74
slc9a7	705	640	-490	-3.55875	-1.659e-05	-3.22279	-3.46499	0.0005303	0.008524	864	3	1	71266	864	864	863	863	1	0	0	1	1	0.001157	3	0.352367	NC_007117.6	37551488	37622754	499	3	1	71266	498	499	498	499	0.997996	0	0	0	0	0	3	0.237111	NC_007117.6	37551488	37622754	681.5	224
slco5a1_2	129	83	-80.5	-2.38793	-2.735e-06	-2.24776	-3.08912	0.002008	0.025004	164	1	1	105622	160	164	154	158	0.974684	0	0	6	6	0.0365854	1	0.0435281	NC_007135.6	19447466	19553088	113	1	1	105622	95	113	93	111	0.837838	0	0	2	2	0.0176991	1	0.0355879	NC_007135.6	19447466	19553088	138.5	81
slitrk3a	19	15	-15.5	-4.1	-5.402e-07	-3.78904	-4.02501	5.697e-05	0.001305	19	1	1	6156	19	19	19	19	1	0	0	0	0	0	1	0.0898095	NC_007129.6	2143433	2149589	22	1	1	6156	22	22	22	22	1	0	0	0	0	0	1	0.12102	NC_007129.6	2143433	2149589	20.5	7
smarcd2	608	480	-389.5	-2.42153	-1.29e-05	-2.21994	-3.22101	0.001277	0.0173233	818	1	1	26655	818	818	817	817	1	0	0	1	1	0.001222	1	0.891889	NC_007123.6	10096449	10123104	509	1	1	26655	509	509	509	509	1	0	0	0	0	0	1	0.646655	NC_007123.6	10096449	10123104	663.5	338
smc6	98	70	-61	-2.90625	-2.088e-06	-2.73301	-2.83957	0.004517	0.0467277	116	4	1	43770	115	116	113	114	0.991228	0	0	2	2	0.0172414	4	0.0757872	NC_007128.6	6510244	6554014	70	4	1	43770	68	70	68	70	0.971429	0	0	0	0	0	4	0.054157	NC_007128.6	6510244	6554014	93	46
smpdl3a	726	564	-486	-2.82707	-1.649e-05	-2.62358	-3.94486	7.985e-05	0.001736	911	6	1	41366	889	911	889	911	0.975851	0	0	0	0	0	5	0.640829	NC_007131.6	40429702	40471068	593	6	1	41366	583	593	583	593	0.983137	0	0	0	0	0	5	0.48545	NC_007131.6	40429702	40471068	752	347
smu1b	56	53	-47.5	-2.55738	-1.598e-06	-2.3419	-5.90586	3.508e-09	2.033e-07	85	2	1	26504	85	85	85	85	1	0	0	0	0	0	2	0.09332	NC_007112.6	44314683	44341187	71	2	1	26504	71	71	71	71	1	0	0	0	0	0	2	0.0907153	NC_007112.6	44314683	44341187	78	32
snap23.2	52	51	-41.5	-5.36842	-1.445e-06	-4.89589	-5.03046	4.893e-07	1.911e-05	61	1	1	7488	61	61	61	61	1	0	0	0	0	0	1	0.237045	NC_007128.6	33481054	33488542	41	1	1	7488	41	41	41	41	1	0	0	0	0	0	1	0.185418	NC_007128.6	33481054	33488542	51	10
sncga	238	201	-190	-3.45161	-6.706e-06	-3.23722	-3.72921	0.0001921	0.003658	238	2	1	14070	238	238	234	234	1	0	0	4	4	0.0168067	2	0.483937	NC_007124.6	22528646	22542716	297	2	1	14070	297	297	294	294	1	0	0	3	3	0.010101	2	0.707598	NC_007124.6	22528646	22542716	267.5	96
snphb	84	77	-69	-3.33898	-2.372e-06	-3.05888	-7.32686	2.356e-13	2.235e-11	110	6	0	22454	110	110	110	110	1	0	0	0	0	0	3	0.14255	NC_007134.6	16694754	16717208	87	6	0	22454	87	87	87	87	1	0	0	0	0	0	3	0.131208	NC_007134.6	16694754	16717208	98.5	33
snx11	979	881	-675.5	-2.79654	-2.249e-05	-2.5318	-3.52892	0.0004173	0.006968	1306	1	1	10905	1306	1306	1303	1303	1	0	0	3	3	0.002297	1	3.47685	NC_007123.6	20483316	20494221	797	1	1	10905	797	797	789	789	1	0	0	8	8	0.0100376	1	2.45011	NC_007123.6	20483316	20494221	1051.5	425
snx17	1326	921	-866.5	-2.26036	-2.899e-05	-2.10356	-4.26426	2.006e-05	0.0005264	1811	3	1	75454	1639	1811	1637	1809	0.90492	0	0	2	2	0.001104	3	0.697628	NC_007131.6	19536603	19612057	1297	3	1	75454	1173	1297	1173	1297	0.904395	0	0	0	0	0	3	0.582091	NC_007131.6	19536603	19612057	1554	890
snx18b	187	150	-120	-2.72662	-4.019e-06	-2.50087	-2.99066	0.002784	0.0320403	238	1	1	5186	238	238	228	228	1	0	0	10	10	0.0420168	1	1.27929	NC_007121.6	9259251	9264437	141	1	1	5186	141	141	139	139	1	0	0	2	2	0.0141844	1	0.907644	NC_007121.6	9259251	9264437	189.5	88
snx20	100	87	-66.5	-4.41026	-2.279e-06	-4.04184	-2.9108	0.003605	0.0393206	113	3	0	5652	109	113	109	113	0.964602	0	0	0	0	0	2	0.58176	NC_007136.6	35452646	35458298	59	3	0	5652	59	59	59	59	1	0	0	0	0	0	2	0.353495	NC_007136.6	35452646	35458298	86	26
socs1a	114	90	-72	-2.30909	-2.362e-06	-2.10618	-2.8428	0.004472	0.0464312	157	1	1	1871	157	157	156	156	1	0	0	1	1	0.006369	1	2.42615	NC_007114.6	26682204	26684075	97	1	1	1871	97	97	96	96	1	0	0	1	1	0.0103093	1	1.73752	NC_007114.6	26682204	26684075	127	67
sorcs2	362	307	-238.5	-4.33566	-8.2e-06	-4.0317	-2.99453	0.002749	0.0317001	406	2	0	296197	400	406	390	396	0.984848	0	0	10	10	0.0246305	1	0.0389029	NC_007118.6	39487572	39783769	214	2	0	296197	210	214	208	212	0.981132	0	0	2	2	0.009346	1	0.0242375	NC_007118.6	39487572	39783769	310	99
sorl1	308	158	-207	-2.22485	-7.135e-06	-2.12817	-3.32754	0.0008762	0.0128076	402	2	0	128551	379	402	378	401	0.942643	0	0	1	1	0.002488	1	0.0907687	NC_007126.6	21605275	21733826	350	2	0	128551	330	350	330	350	0.942857	0	0	0	0	0	1	0.092199	NC_007126.6	21605275	21733826	376	244
sost	312	265	-229.5	-6.66667	-8.387e-06	-6.63265	-2.8598	0.004239	0.0445702	211	1	1	4329	211	211	211	211	1	0	0	0	0	0	1	1.41828	NC_007123.6	27239967	27244296	329	1	1	4329	329	329	329	329	1	0	0	0	0	0	1	2.5736	NC_007123.6	27239967	27244296	270	64
sox11a	231	179	-148.5	-2.32589	-4.903e-06	-2.13191	-3.27967	0.001039	0.0147129	317	1	1	3261	317	317	312	312	1	0	0	5	5	0.0157729	1	2.78401	NC_007128.6	35930941	35934202	204	1	1	3261	204	204	203	203	1	0	0	1	1	0.004902	1	2.10804	NC_007128.6	35930941	35934202	260.5	138
sox9b	33	26	-28	-2.4359	-9.434e-07	-2.24636	-4.43255	9.312e-06	0.0002689	46	1	1	5126	46	46	44	44	1	0	0	2	2	0.0434783	1	0.249771	NC_007114.6	62343296	62348422	49	1	1	5126	49	49	45	45	1	0	0	4	4	0.0816327	1	0.297281	NC_007114.6	62343296	62348422	47.5	23
spata22	57	40	-36	-3.88	-1.263e-06	-3.77267	-2.83077	0.004644	0.047726	61	2	1	31409	56	61	56	61	0.918033	0	0	0	0	0	2	0.0565123	NC_007116.6	61613141	61644550	36	2	1	31409	31	36	30	35	0.857143	0	0	1	1	0.0277778	2	0.0377353	NC_007116.6	61613141	61644550	48.5	21
spi1a	1715	1546	-1167	-5.81237	-4.029e-05	-5.37864	-3.08863	0.002011	0.0250154	1873	3	0	18706	1871	1873	1851	1853	0.998921	0	0	20	20	0.0106781	3	2.88245	NC_007136.6	35048602	35067308	946	3	0	18706	946	946	938	938	1	0	0	8	8	0.008457	3	1.69807	NC_007136.6	35048602	35067308	1409.5	327
spire1a	49	27	-33.5	-2.28846	-1.147e-06	-2.16804	-3.05837	0.002225	0.0270912	64	9	0	92897	61	64	61	64	0.953125	0	0	0	0	0	3	0.0200468	NC_007130.6	33392140	33485037	55	9	0	92897	54	55	54	55	0.981818	0	0	0	0	0	3	0.0200491	NC_007130.6	33392140	33485037	59.5	37
sptlc3	124	107	-83.5	-5.28205	-2.89e-06	-4.92155	-3.10911	0.001876	0.0237214	135	2	1	58097	135	135	126	126	1	0	0	9	9	0.0666667	2	0.063108	NC_007124.6	34678233	34736330	71	2	1	58097	71	71	67	67	1	0	0	4	4	0.056338	2	0.039053	NC_007124.6	34678233	34736330	103	28
srbd1	2774	1988	-1686.5	-2.26424	-5.591e-05	-2.09703	-2.96556	0.003021	0.0341788	3715	1	1	334592	2549	3715	2549	3713	0.686507	0	0	0	2	0.0005384	1	0.322906	NC_007124.6	9562436	9897028	2326	1	1	334592	1575	2326	1575	2326	0.677128	0	0	0	0	0	1	0.235411	NC_007124.6	9562436	9897028	3020.5	1727
srd5a2a	41	35	-28.5	-2.425	-9.479e-07	-2.21591	-3.26845	0.001081	0.0151708	58	1	1	6327	58	58	56	56	1	0	0	2	2	0.0344828	1	0.257548	NC_007112.6	50422983	50429310	39	1	1	6327	39	39	39	39	1	0	0	0	0	0	1	0.208737	NC_007112.6	50422983	50429310	48.5	23
srgap1b	18	14	-14.5	-2.45	-4.9e-07	-2.2659	-3.20845	0.001335	0.0179723	26	2	1	55968	26	26	26	26	1	0	0	0	0	0	2	0.0135176	NC_007115.6	9278775	9334743	23	2	1	55968	23	23	23	23	1	0	0	0	0	0	2	0.0139162	NC_007115.6	9278775	9334743	24.5	12
srgap3	116	98	-80.5	-2.4375	-2.672e-06	-2.22586	-3.89796	9.701e-05	0.00205	163	2	0	201357	160	163	152	155	0.980645	0	0	8	8	0.0490798	1	0.0223992	NC_007117.6	41557663	41759020	110	2	0	201357	106	110	100	104	0.961538	0	0	6	6	0.0545455	1	0.0174904	NC_007117.6	41557663	41759020	136.5	65
srpx2	467	363	-298.5	-2.54663	-9.973e-06	-2.34534	-3.19908	0.001379	0.0184596	608	1	1	20590	608	608	576	576	1	0	0	32	32	0.0526316	1	0.814017	NC_007125.6	35101244	35121834	375	1	1	20590	373	375	352	354	0.99435	0	0	21	21	0.056	1	0.582211	NC_007125.6	35101244	35121834	491.5	245
ssfa2	1229	933	-755.5	-2.34431	-2.498e-05	-2.15766	-2.87063	0.004097	0.0434379	1643	1	1	115402	1639	1643	1636	1640	0.997561	0	0	3	3	0.001826	1	0.413521	NC_007120.6	44503233	44618635	992	1	1	115402	988	992	988	992	0.995968	0	0	0	0	0	1	0.291093	NC_007120.6	44503233	44618635	1317.5	710
ssr1	46	31	36.5	1.87952	1.565e-06	2.05702	4.83521	1.33e-06	4.728e-05	49	1	0	10386	0	49	0	48	0	0	0	0	1	0.0204082	1	0.134481	NC_007135.6	42110454	42120840	34	1	0	10386	0	34	0	34	0	0	0	0	0	0	1	0.110857	NC_007135.6	42110454	42120840	41.5	80
steap4	2316	2279	-1625	-3.14239	-5.437e-05	-2.83574	-3.0582	0.002227	0.0270958	3056	1	1	14325	3056	3056	3046	3046	1	0	0	10	10	0.003272	1	6.18732	NC_007127.6	27800247	27814572	1711	1	1	14325	1711	1711	1709	1709	1	0	0	2	2	0.001169	1	4.04	NC_007127.6	27800247	27814572	2383.5	777
stil	62	57	-46.5	-3.16279	-1.581e-06	-2.88334	-4.30911	1.639e-05	0.0004413	81	2	1	12622	81	81	81	81	1	0	0	0	0	0	2	0.186734	NC_007133.6	15933630	15946252	55	2	1	12622	55	55	54	54	1	0	0	1	1	0.0181818	2	0.144877	NC_007133.6	15933630	15946252	68	24
stk38b	447	295	-284.5	-2.27009	-9.573e-06	-2.12461	-3.64425	0.0002682	0.004839	595	1	1	16066	594	595	572	573	0.998255	0	0	22	22	0.0369748	1	1.0378	NC_007133.6	866654	882720	422	1	1	16066	421	422	399	400	0.9975	0	0	22	22	0.0521327	1	0.843113	NC_007133.6	866654	882720	508.5	300
stx12l	46	28	-35	-2.4	-1.193e-06	-2.25005	-3.69552	0.0002194	0.004085	62	1	1	14663	62	62	62	62	1	0	0	0	0	0	1	0.123037	NC_007127.6	7709189	7723852	58	1	1	14663	58	58	58	58	1	0	0	0	0	0	1	0.133949	NC_007127.6	7709189	7723852	60	34
stxbp1a	157	92	-114	-2.98261	-4.023e-06	-2.90035	-3.84615	0.00012	0.002457	182	2	1	59444	169	182	168	181	0.928177	0	0	1	1	0.005495	2	0.0886009	NC_007132.6	13764849	13824293	161	2	1	59444	140	161	140	161	0.869565	0	0	0	0	0	2	0.0917173	NC_007132.6	13764849	13824293	171.5	90
sulf2a	148	126	-102.5	-3.22826	-3.478e-06	-2.95114	-3.74983	0.000177	0.003413	183	4	0	85757	182	183	180	181	0.994475	0	0	2	2	0.010929	4	0.0614153	NC_007122.6	24669852	24755609	114	4	1	85757	111	114	110	113	0.973451	0	0	1	1	0.008772	4	0.0446213	NC_007122.6	24669852	24755609	148.5	57
sult2st1	1182	902	977.5	1.95927	4.164e-05	2.14629	14.773	0	0	1159	2	1	15678	943	1159	935	1151	0.812337	0	0	8	8	0.006903	2	2.13625	NC_007123.6	624353	640031	879	2	1	15678	704	879	694	869	0.798619	0	0	10	10	0.0113766	2	1.87699	NC_007123.6	624353	640031	1019	2061
sult3st1	58	47	-45.5	-2.71698	-1.54e-06	-2.48989	-5.82702	5.643e-09	3.145e-07	79	1	1	15801	65	79	61	75	0.813333	0	0	4	4	0.0506329	1	0.138116	NC_007114.6	29524268	29540069	65	1	1	15801	53	65	53	65	0.815385	0	0	0	0	0	1	0.139304	NC_007114.6	29524268	29540069	72	32
sult5a1	32	31	-28	-5.30769	-9.788e-07	-4.85615	-5.94986	2.684e-09	1.585e-07	38	2	1	4271	38	38	38	38	1	0	0	0	0	0	2	0.258894	NC_007118.6	56301109	56305380	31	2	1	4271	31	31	31	31	1	0	0	0	0	0	2	0.245791	NC_007118.6	56301109	56305380	34.5	6
sv2	337	224	-209	-2.46667	-7.098e-06	-2.3212	-3.13536	0.001716	0.0220942	423	2	1	11174	423	423	404	404	1	0	0	19	19	0.0449173	2	1.05206	NC_007136.6	5922198	5933372	280	2	1	11174	280	280	262	262	1	0	0	18	18	0.0642857	2	0.79401	NC_007136.6	5922198	5933372	351.5	199
syndig1l	115	99	-89	-3.17073	-3.043e-06	-2.90431	-6.44372	1.166e-10	8.302e-09	148	2	1	46177	148	148	146	146	1	0	0	2	2	0.0135135	2	0.0920014	NC_007131.6	27919935	27966112	112	2	1	46177	112	112	108	108	1	0	0	4	4	0.0357143	2	0.0792012	NC_007131.6	27919935	27966112	130	49
syngr2a	982	747	-612.5	-2.33588	-2.026e-05	-2.14932	-3.05416	0.002257	0.0273773	1323	1	1	13175	1323	1323	1317	1317	1	0	0	6	6	0.004535	1	2.90872	NC_007114.6	57696102	57709295	819	1	1	13175	819	819	818	818	1	0	0	1	1	0.001221	1	2.1025	NC_007114.6	57696102	57709295	1071	576
syngr3a	50	34	-40.5	-3.53125	-1.423e-06	-3.37482	-4.56989	4.88e-06	0.0001517	55	2	1	11447	55	55	55	55	1	0	0	0	0	0	2	0.13981	NC_007114.6	40028308	40039755	58	2	1	11447	58	58	58	58	1	0	0	0	0	0	2	0.171581	NC_007114.6	40028308	40039755	56.5	24
sypl1	686	468	-501.5	-2.53834	-1.721e-05	-2.38908	-6.03855	1.555e-09	9.546e-08	903	1	1	9202	903	903	854	854	1	0	0	49	49	0.0542636	1	2.70049	NC_007115.6	3376538	3385740	752	1	1	9202	752	752	711	711	1	0	0	41	41	0.0545213	1	2.6165	NC_007115.6	3376538	3385740	827.5	435
sypl2b	629	526	-416.5	-2.79914	-1.395e-05	-2.55811	-3.32491	0.0008845	0.0129051	809	2	1	11136	809	809	802	802	1	0	0	7	7	0.008653	2	2.09562	NC_007119.6	25060368	25071504	487	2	2	11136	487	487	486	486	1	0	0	1	1	0.002053	2	1.47788	NC_007119.6	25060368	25071504	648	283
syt17	51	38	-36	-2.94595	-1.238e-06	-2.74532	-4.09775	4.172e-05	0.001003	63	2	0	31300	39	63	39	63	0.619048	0	0	0	0	0	1	0.0585684	NC_007114.6	31069947	31101247	46	2	0	31300	36	46	35	45	0.777778	0	0	1	1	0.0217391	1	0.0486857	NC_007114.6	31069947	31101247	54.5	25
syt3	50	36	-42.5	-2.21429	-1.41e-06	-2.03336	-4.87426	1.092e-06	3.945e-05	77	1	1	110797	69	77	66	74	0.891892	0	0	3	3	0.038961	1	0.0194344	NC_007114.6	30383554	30494351	78	1	1	110797	72	78	71	77	0.922078	0	0	1	1	0.0128205	1	0.023534	NC_007114.6	30383554	30494351	77.5	42
syt4	73	68	-53.5	-2.64615	-1.789e-06	-2.40973	-3.83499	0.0001256	0.00254	103	1	1	8373	102	103	102	103	0.990291	0	0	0	0	0	1	0.357951	NC_007118.6	23636588	23644961	69	1	1	8373	68	69	67	68	0.985294	0	0	1	1	0.0144928	1	0.275018	NC_007118.6	23636588	23644961	86	35
syt9b	15	12	-12.5	-3.27273	-4.337e-07	-3.05817	-3.45804	0.0005441	0.008715	19	1	1	64185	18	19	18	19	0.947368	0	0	0	0	0	1	0.008614	NC_007136.6	15745318	15809503	17	1	1	64185	16	17	16	17	0.941176	0	0	0	0	0	1	0.008969	NC_007136.6	15745318	15809503	18	7
sytl1	72	65	-50.5	-10.1818	-1.768e-06	-9.65774	-3.34553	0.0008212	0.0121586	74	4	0	15088	74	74	72	72	1	0	0	2	2	0.027027	4	0.138857	NC_007130.6	43004018	43019106	38	4	0	15088	38	38	38	38	1	0	0	0	0	0	4	0.0852875	NC_007130.6	43004018	43019106	56	9
sytl5	17	15	-13.5	-14.5	-4.729e-07	-12.166	-4.4917	7.066e-06	0.0002096	17	1	1	42011	17	17	17	17	1	0	0	0	0	0	1	0.0117748	NC_007120.6	30511622	30553633	12	1	1	42011	12	12	12	12	1	0	0	0	0	0	1	0.009673	NC_007120.6	30511622	30553633	14.5	0
tacr2	85	82	-78	-2.7931	-2.651e-06	-2.56053	-7.9558	1.78e-15	2.063e-13	116	1	1	7164	116	116	115	115	1	0	0	1	1	0.008621	1	0.4671	NC_007124.6	22834023	22841187	127	1	1	7164	127	127	127	127	1	0	0	0	0	0	1	0.600318	NC_007124.6	22834023	22841187	121.5	42
tanc1a	191	125	-127.5	-2.25	-4.301e-06	-2.10523	-4.11289	3.907e-05	0.0009509	260	4	0	161074	257	260	257	260	0.988462	0	0	0	0	0	3	0.0469694	NC_007117.6	11801343	11962417	199	4	0	161074	199	199	199	199	1	0	0	0	0	0	3	0.0418371	NC_007117.6	11801343	11962417	229.5	135
taok3a	547	426	-363	-3	-1.237e-05	-2.79152	-3.6795	0.0002337	0.004309	668	5	0	134004	663	668	663	668	0.992515	0	0	0	0	0	4	0.145053	NC_007116.6	14859981	14993985	421	5	0	134004	420	421	420	421	0.997625	0	0	0	0	0	4	0.106389	NC_007116.6	14859981	14993985	544.5	242
tbc1d9	180	148	-120.5	-2.97541	-4.071e-06	-2.7299	-3.44094	0.0005797	0.00918	225	1	1	39595	225	225	223	223	1	0	0	2	2	0.008889	1	0.163882	NC_007112.6	52686657	52726252	138	1	1	39595	138	138	136	136	1	0	0	2	2	0.0144928	1	0.116314	NC_007112.6	52686657	52726252	181.5	77
tbx18	1454	793	-1065.5	-2.44084	-3.698e-05	-2.33817	-4.01731	5.887e-05	0.001341	1863	1	1	10670	1863	1863	1793	1793	1	0	0	70	70	0.0375738	1	4.88971	NC_007134.6	31181170	31191840	1747	1	1	10670	1747	1747	1650	1650	1	0	0	97	97	0.0555238	1	5.23664	NC_007134.6	31181170	31191840	1805	1070
tcf7	11	10	-10	-3.85714	-3.412e-07	-3.40281	-3.20758	0.001339	0.0180141	13	1	1	68920	13	13	10	10	1	0	0	3	3	0.230769	1	0.004222	NC_007132.6	45227306	45296226	14	1	1	68920	14	14	14	14	1	0	0	0	0	0	1	0.006879	NC_007132.6	45227306	45296226	13.5	3
tescb	85	73	-58	-4.625	-2.001e-06	-4.27094	-3.28668	0.001014	0.0144037	95	2	1	6932	95	95	95	95	1	0	0	0	0	0	2	0.398779	NC_007116.6	31541444	31548376	53	2	1	6932	53	53	53	53	1	0	0	0	0	0	2	0.258911	NC_007116.6	31541444	31548376	74	22
tgfbi	515	378	-370.5	-2.7685	-1.271e-05	-2.59404	-5.85116	4.882e-09	2.768e-07	656	1	1	25457	656	656	652	652	1	0	0	4	4	0.006098	1	0.74526	NC_007125.6	26212935	26238392	504	1	1	25457	504	504	500	500	1	0	0	4	4	0.007937	1	0.665114	NC_007125.6	26212935	26238392	580	278
tgfbr2l	1316	1136	-883.5	-3.49576	-3.001e-05	-3.20423	-3.27048	0.001074	0.0150973	1580	1	1	16922	1580	1580	1510	1510	1	0	0	70	70	0.0443038	1	2.59653	NC_007130.6	1278028	1294950	895	1	1	16922	895	895	853	853	1	0	0	42	42	0.0469274	1	1.70699	NC_007130.6	1278028	1294950	1237.5	444
tgm1l2	16	14	-13.5	-2.35	-4.507e-07	-2.15432	-2.99298	0.002763	0.0318325	22	1	1	5330	22	22	19	19	1	0	0	3	3	0.136364	1	0.103727	NC_007134.6	40336976	40342306	25	1	1	5330	25	25	24	24	1	0	0	1	1	0.04	1	0.152482	NC_007134.6	40336976	40342306	23.5	9
tgm2b	6830	5817	-4936	-4.74081	-0.0001717	-4.45052	-4.83971	1.3e-06	4.634e-05	7643	1	1	28414	7641	7643	7618	7620	0.999738	0	0	23	23	0.003009	1	7.80351	NC_007117.6	1959723	1988137	4868	1	1	28414	4865	4868	4856	4859	0.999383	0	0	9	9	0.001849	1	5.79093	NC_007117.6	1959723	1988137	6255.5	1826
thrsp	56	47	43	5.52632	1.784e-06	6.07488	6.58499	4.549e-11	3.412e-09	5	1	1	474	5	5	2	2	1	0	0	3	3	0.6	1	0.122778	NW_003335350.1	13066	13540	14	1	1	474	14	14	10	10	1	0	0	4	4	0.285714	1	0.714422	NW_003335350.1	13066	13540	9.5	44
thsd7bb	22	18	-15.5	-2.55	-5.247e-07	-2.3556	-3.19492	0.001399	0.0186511	30	2	0	145232	28	30	28	30	0.933333	0	0	0	0	0	1	0.006011	NC_007122.6	33365340	33510572	21	2	0	145232	19	21	18	20	0.9	0	0	1	1	0.047619	1	0.004663	NC_007122.6	33365340	33510572	25.5	12
tifa	857	799	-610.5	-2.33882	-2.001e-05	-2.12373	-3.96786	7.252e-05	0.001597	1284	1	1	1719	1284	1284	1283	1283	1	0	0	1	1	0.0007788	1	21.7179	NC_007118.6	22517565	22519284	849	1	1	1719	849	849	847	847	1	0	0	2	2	0.002356	1	16.6856	NC_007118.6	22517565	22519284	1066.5	485
timp2a	5002	3925	-3802	-2.33661	-0.0001272	-2.15339	-13.0993	3.321e-39	5.903e-37	7308	1	1	44364	7303	7308	7051	7056	0.999291	0	0	252	252	0.0344828	1	4.62802	NC_007123.6	33889963	33934327	5985	1	1	44364	5980	5985	5791	5796	0.999137	0	0	189	189	0.0315789	1	4.42416	NC_007123.6	33889963	33934327	6646.5	3383
tirap	23	22	-16.5	-3.2	-5.603e-07	-2.9133	-2.88477	0.003917	0.0419866	30	2	0	4336	30	30	30	30	1	0	0	0	0	0	2	0.201326	NC_007129.6	48756824	48761160	18	2	0	4336	18	18	18	18	1	0	0	0	0	0	2	0.140578	NC_007129.6	48756824	48761160	24	8
tlr2	128	113	-86.5	-3.58209	-2.931e-06	-3.25046	-3.09465	0.00197	0.0246536	154	2	1	4672	154	154	141	141	1	0	0	13	13	0.0844156	2	0.87818	NC_007112.6	8299865	8304537	86	2	1	4672	86	86	85	85	1	0	0	1	1	0.0116279	2	0.616098	NC_007112.6	8299865	8304537	120	41
tlr22	440	407	-310	-5.8062	-1.069e-05	-5.29332	-3.42828	0.0006074	0.009533	488	1	1	3887	488	488	480	480	1	0	0	8	8	0.0163934	1	3.5933	NC_007132.6	38802359	38806246	261	1	1	3887	261	261	255	255	1	0	0	6	6	0.0229885	1	2.22157	NC_007132.6	38802359	38806246	374.5	81
tlr4bb	27	21	-20	-3.5	-6.69e-07	-3.03843	-3.3375	0.0008454	0.0124345	32	1	1	5206	32	32	32	32	1	0	0	0	0	0	1	0.17886	NC_007124.6	18392661	18397867	24	1	1	5206	24	24	24	24	1	0	0	0	0	0	1	0.156114	NC_007124.6	18392661	18397867	28	5
tlr5a	141	89	-95	-2.75926	-3.306e-06	-2.64159	-3.72231	0.0001974	0.003743	169	1	1	3412	167	169	163	165	0.987879	0	0	4	4	0.0236686	1	1.40716	NC_007131.6	51666146	51669558	129	1	1	3412	127	129	121	123	0.98374	0	0	6	6	0.0465116	1	1.22076	NC_007131.6	51666146	51669558	149	80
tlr5b	883	688	-629	-2.65744	-2.131e-05	-2.4605	-5.85073	4.894e-09	2.768e-07	1165	1	1	4202	1161	1165	1124	1128	0.996454	0	0	37	37	0.0317597	1	7.81125	NC_007131.6	51658866	51663068	852	1	1	4202	845	852	816	823	0.991495	0	0	29	29	0.0340376	1	6.6325	NC_007131.6	51658866	51663068	1008.5	477
tlr8b	475	448	-326.5	-8.02151	-1.128e-05	-7.30668	-2.9086	0.00363	0.0395574	508	1	1	6247	508	508	491	491	1	0	0	17	17	0.0334646	1	2.28706	NC_007121.6	43991500	43997747	238	1	1	6247	238	238	227	227	1	0	0	11	11	0.0462185	1	1.23052	NC_007121.6	43991500	43997747	373	60
tlx1	13	12	-11	-3.44444	-3.782e-07	-3.15254	-3.27216	0.001067	0.0150182	17	1	1	4303	17	17	17	17	1	0	0	0	0	0	1	0.11496	NC_007124.6	28137546	28141849	14	1	1	4303	14	14	10	10	1	0	0	4	4	0.285714	1	0.0786977	NC_007124.6	28137546	28141849	15.5	5
tmcc1a	112	75	-78.5	-2.36522	-2.667e-06	-2.21291	-4.51367	6.372e-06	0.0001908	151	3	0	15955	151	151	143	143	1	0	0	8	8	0.0529801	3	0.260799	NC_007119.6	54151471	54167426	121	3	0	15955	121	121	118	118	1	0	0	3	3	0.0247934	3	0.250449	NC_007119.6	54151471	54167426	136	76
tmeff1b	180	160	-139	-8.72222	-4.91e-06	-8.35682	-5.98281	2.193e-09	1.316e-07	188	1	1	47200	188	188	179	179	1	0	0	9	9	0.0478723	1	0.110352	NC_007135.6	33822628	33869828	126	1	1	47200	126	126	111	111	1	0	0	15	15	0.119048	1	0.0796369	NC_007135.6	33822628	33869828	157	28
tmem119b	310	198	-226.5	-2.76953	-7.891e-06	-2.64519	-4.84989	1.235e-06	4.421e-05	382	1	1	3266	382	382	382	382	1	0	0	0	0	0	1	3.40341	NC_007116.6	31271865	31275131	327	1	1	3266	327	327	327	327	1	0	0	0	0	0	1	3.39051	NC_007116.6	31271865	31275131	354.5	184
tmem136b	19	16	-14	-6.6	-4.942e-07	-6.17944	-3.96908	7.215e-05	0.00159	20	1	1	4540	20	20	20	20	1	0	0	0	0	0	1	0.128186	NC_007116.6	58166644	58171184	13	1	1	4540	13	13	11	11	1	0	0	2	2	0.153846	1	0.0820484	NC_007116.6	58166644	58171184	16.5	4
tmem144a	233	179	-152	-2.76744	-5.143e-06	-2.56435	-3.41606	0.0006353	0.009869	292	1	1	8205	291	292	266	267	0.996255	0	0	25	25	0.0856164	1	0.946891	NC_007112.6	20620278	20628483	184	1	1	8205	184	184	164	164	1	0	0	20	20	0.108696	1	0.67686	NC_007112.6	20620278	20628483	238	113
tmem163a	148	146	-106	-27.5	-3.689e-06	-23.4027	-3.09313	0.001981	0.0247339	151	2	1	58982	151	151	136	136	1	0	0	15	15	0.0993377	2	0.0670945	NC_007120.6	23444326	23503308	69	2	1	58982	69	69	67	67	1	0	0	2	2	0.0289855	2	0.038467	NC_007120.6	23444326	23503308	110	3
tmem176	859	659	-572	-3.10294	-1.96e-05	-2.90446	-3.79398	0.0001483	0.002936	1031	2	1	5507	1031	1031	1025	1025	1	0	0	6	6	0.00582	2	5.41597	NC_007112.6	44234138	44239645	657	2	1	5507	657	657	653	653	1	0	0	4	4	0.006088	2	4.01543	NC_007112.6	44234138	44239645	844	372
tmem198a	67	51	-43.5	-2.67308	-1.467e-06	-2.46568	-3.11306	0.001852	0.0234835	85	1	1	44298	85	85	82	82	1	0	0	3	3	0.0352941	1	0.0538638	NC_007120.6	7477787	7522085	54	1	1	44298	54	54	53	53	1	0	0	1	1	0.0185185	1	0.0405159	NC_007120.6	7477787	7522085	69.5	34
tmem206	220	182	-141.5	-2.62644	-4.698e-06	-2.39285	-2.91275	0.003583	0.0391373	288	1	1	7916	288	288	288	288	1	0	0	0	0	0	1	1.05865	NC_007128.6	45395655	45403571	169	1	1	7916	169	169	168	168	1	0	0	1	1	0.005917	1	0.718682	NC_007128.6	45395655	45403571	228.5	106
tmem238a	49	39	-37	-5.11111	-1.308e-06	-4.8911	-5.1074	3.266e-07	1.325e-05	53	1	1	1591	53	53	52	52	1	0	0	1	1	0.0188679	1	0.951044	NC_007130.6	10412431	10414022	39	1	1	1591	39	39	39	39	1	0	0	0	0	0	1	0.830095	NC_007130.6	10412431	10414022	46	14
tmem260	95	81	-70.5	-2.60227	-2.372e-06	-2.38458	-5.11718	3.101e-07	1.265e-05	132	2	1	76480	131	132	130	131	0.992366	0	0	1	1	0.007576	2	0.0498415	NC_007128.6	44001699	44078179	97	2	1	76480	90	97	89	96	0.927083	0	0	1	1	0.0103093	2	0.0425066	NC_007128.6	44001699	44078179	114.5	51
tmem30c	98	89	-76.5	-7.12	-2.686e-06	-6.59167	-5.8701	4.355e-09	2.489e-07	106	1	1	13020	106	106	104	104	1	0	0	2	2	0.0188679	1	0.232429	NC_007120.6	30183711	30196731	72	1	1	13020	72	72	71	71	1	0	0	1	1	0.0138889	1	0.184663	NC_007120.6	30183711	30196731	89	17
tmem59l	176	110	-110	-2.30952	-3.733e-06	-2.17683	-3.18556	0.001445	0.019169	227	1	1	22429	183	227	183	227	0.806167	0	0	0	0	0	1	0.294499	NC_007133.6	21103131	21125560	161	1	1	22429	124	161	124	161	0.770186	0	0	0	0	0	1	0.24308	NC_007133.6	21103131	21125560	194	117
tmem86a	135	86	-91.5	-2.84848	-3.192e-06	-2.73201	-3.76724	0.0001651	0.003212	160	1	1	12198	160	160	151	151	1	0	0	9	9	0.05625	1	0.36021	NC_007136.6	24152699	24164897	122	1	1	12198	122	122	115	115	1	0	0	7	7	0.057377	1	0.319259	NC_007136.6	24152699	24164897	141	74
tmem98	274	202	-236	-5.37037	-8.424e-06	-5.3041	-6.88062	5.959e-12	5.021e-10	288	1	1	10460	288	288	280	280	1	0	0	8	8	0.0277778	1	0.778922	NC_007114.6	38957910	38968370	292	1	1	10460	292	292	283	283	1	0	0	9	9	0.0308219	1	0.916196	NC_007114.6	38957910	38968370	290	90
tnfaip2b	534	456	-381	-5.59036	-1.331e-05	-5.29513	-4.2974	1.728e-05	0.0004618	578	1	1	11923	578	578	574	574	1	0	0	4	4	0.00692	1	1.40086	NC_007124.6	7109534	7121457	350	1	1	11923	350	350	348	348	1	0	0	2	2	0.005714	1	0.988387	NC_007124.6	7109534	7121457	464	122
tnfaip8l2b	89	70	-57.5	-3.01754	-1.951e-06	-2.78707	-3.00481	0.002657	0.0308464	108	1	1	15225	108	108	108	108	1	0	0	0	0	0	1	0.206411	NC_007127.6	29763941	29779166	64	1	1	15225	64	64	63	63	1	0	0	1	1	0.015625	1	0.140125	NC_007127.6	29763941	29779166	86	38
tnfrsf1b	1233	1095	-883.5	-3.79589	-3.021e-05	-3.47196	-4.31414	1.602e-05	0.0004328	1480	2	0	26363	1479	1480	1448	1449	0.99931	0	0	31	31	0.0209459	1	1.59934	NC_007122.6	40166643	40193006	919	2	0	26363	915	919	903	907	0.99559	0	0	12	12	0.0130577	1	1.16505	NC_007122.6	40166643	40193006	1199.5	385
tnfrsf9a	262	248	-202	-5.48889	-7.005e-06	-4.99655	-5.34587	8.998e-08	4.088e-06	300	3	0	4751	300	300	294	294	1	0	0	6	6	0.02	2	1.80065	NC_007134.6	30079667	30084418	194	3	0	4751	194	194	187	187	1	0	0	7	7	0.0360825	2	1.33288	NC_007134.6	30079667	30084418	247	52
tnfsf10	1068	861	-697.5	-3.1831	-2.373e-05	-2.95109	-3.24869	0.001159	0.0160154	1284	2	0	5055	1284	1284	1281	1281	1	0	0	3	3	0.002336	1	7.37387	NC_007135.6	26853312	26858367	750	2	0	5055	750	750	748	748	1	0	0	2	2	0.002667	1	5.01088	NC_007135.6	26853312	26858367	1017	423
tnfsf10l	636	494	-429	-3.6	-1.484e-05	-3.39781	-3.83915	0.0001235	0.002512	730	2	1	42124	730	730	715	715	1	0	0	15	15	0.0205479	2	0.493905	NC_007118.6	22643697	22685821	458	2	1	42124	458	458	447	447	1	0	0	11	11	0.0240175	2	0.359345	NC_007118.6	22643697	22685821	594	236
tnfsf10l3	131	94	-81.5	-2.52336	-2.745e-06	-2.3467	-2.9367	0.003317	0.0368663	166	1	1	12654	166	166	134	134	1	0	0	32	32	0.192771	1	0.308137	NC_007132.6	30665206	30677860	104	1	1	12654	104	104	81	81	1	0	0	23	23	0.221154	1	0.216766	NC_007132.6	30665206	30677860	135	72
tnfsf12	716	505	-482	-2.81544	-1.658e-05	-2.65751	-4.25747	2.068e-05	0.0005402	876	1	1	8320	876	876	826	826	1	0	0	50	50	0.0570776	1	2.88884	NC_007118.6	20405048	20413368	619	1	1	8320	619	619	575	575	1	0	0	44	44	0.0710824	1	2.34033	NC_007118.6	20405048	20413368	747.5	371
tnk2b	32	28	-24.5	-2.36111	-8.123e-07	-2.15565	-4.01382	5.974e-05	0.001358	48	3	2	19288	48	48	47	47	1	0	0	1	1	0.0208333	3	0.0709052	NC_007118.6	26274303	26293591	37	3	2	19288	37	37	37	37	1	0	0	0	0	0	3	0.0649603	NC_007118.6	26274303	26293591	42.5	16
tnni2b.1	10	9	-7.5	-16	-2.631e-07	-14.4734	-3.54484	0.0003929	0.006633	10	2	0	5378	10	10	10	10	1	0	0	0	0	0	2	0.0541061	NC_007118.6	39130370	39135748	6	2	1	5378	6	6	6	6	1	0	0	0	0	0	2	0.0377802	NC_007118.6	39130370	39135748	8	1
tnr	129	105	-96	-3.04255	-3.285e-06	-2.80801	-5.68345	1.32e-08	6.885e-07	164	2	1	234797	161	164	156	159	0.981132	0	0	5	5	0.0304878	2	0.0197048	NC_007113.6	35258154	35492951	122	2	1	234797	121	122	118	119	0.991597	0	0	3	3	0.0245902	2	0.0171628	NC_007113.6	35258154	35492951	143	59
top2a	664	595	-440.5	-3.1861	-1.476e-05	-2.88011	-2.88155	0.003957	0.0423001	831	1	1	33465	830	831	828	829	0.998794	0	0	2	2	0.002407	1	0.720827	NC_007123.6	10668468	10701933	453	1	1	33465	453	453	453	453	1	0	0	0	0	0	1	0.458396	NC_007123.6	10668468	10701933	642	236
tp53inp1	432	319	-279.5	-2.46719	-9.383e-06	-2.28751	-3.6136	0.000302	0.005326	566	1	1	9098	564	566	497	499	0.995992	0	0	67	67	0.118375	1	1.59596	NC_007127.6	40610639	40619737	374	1	1	9098	373	374	341	342	0.997076	0	0	32	32	0.0855615	1	1.27296	NC_007127.6	40610639	40619737	470	247
tpd52l1	111	71	-69	-2.53333	-2.364e-06	-2.39917	-2.9728	0.002951	0.0335984	136	6	0	44227	136	136	134	134	1	0	0	2	2	0.0147059	4	0.0881627	NC_007131.6	39789157	39833384	92	6	0	44227	91	92	91	92	0.98913	0	0	0	0	0	4	0.0704423	NC_007131.6	39789157	39833384	114	65
tpm1	1070	787	-762	-2.72985	-2.609e-05	-2.55534	-5.85951	4.642e-09	2.65e-07	1369	12	0	57586	1366	1369	1357	1360	0.997794	0	0	9	9	0.006574	12	0.68721	NC_007136.6	32707310	32764896	1036	12	1	57586	1034	1036	1032	1034	0.998066	0	0	2	2	0.001931	12	0.608047	NC_007136.6	32707310	32764896	1202.5	582
tpm3	5195	4448	-3342	-2.50371	-0.0001099	-2.27082	-2.86332	0.004192	0.0442206	7044	8	0	42615	7035	7044	7028	7037	0.998721	0	0	7	7	0.0009938	7	4.80499	NC_007130.6	11070539	11113154	4085	8	0	42615	4085	4085	4083	4083	1	0	0	2	2	0.0004896	7	3.24452	NC_007130.6	11070539	11113154	5564.5	2596
tprn	214	175	-141	-2.84314	-4.741e-06	-2.60601	-3.26766	0.001084	0.015203	271	1	1	42765	271	271	263	263	1	0	0	8	8	0.0295203	1	0.178951	NC_007116.6	53853763	53896528	164	1	1	42765	164	164	157	157	1	0	0	7	7	0.0426829	1	0.124321	NC_007116.6	53853763	53896528	217.5	96
tpte	713	575	-479	-3.01261	-1.626e-05	-2.78516	-3.75806	0.0001712	0.003315	882	4	0	17328	882	882	862	862	1	0	0	20	20	0.0226757	3	1.44753	NC_007121.6	24721176	24738504	552	4	0	17328	552	552	535	535	1	0	0	17	17	0.0307971	3	1.04554	NC_007121.6	24721176	24738504	717	307
tpx2	317	256	-203	-3.12565	-6.88e-06	-2.88679	-2.92863	0.003405	0.0376686	382	3	0	9643	382	382	382	382	1	0	0	0	0	0	2	1.15271	NC_007134.6	32102047	32111690	215	3	0	9643	215	215	215	215	1	0	0	0	0	0	2	0.755022	NC_007134.6	32102047	32111690	298.5	126
trac	27	20	-23	-2.84	-7.626e-07	-2.50037	-3.18622	0.001441	0.0191368	35	0	0	85160	35	35	0	0	NaN	0	0	35	35	1	0	0.0119591	NC_007113.6	36110495	36195655	36	0	0	85160	36	36	0	0	NaN	0	0	36	36	1	0	0.0143153	NC_007113.6	36110495	36195655	35.5	9
traf3ip2l	47	35	-37.5	-4.40909	-1.326e-06	-4.22924	-5.10225	3.356e-07	1.356e-05	45	1	1	20550	45	45	45	45	1	0	0	0	0	0	1	0.0637189	NC_007117.6	36899760	36920310	52	1	1	20550	52	52	50	50	1	0	0	2	2	0.0384615	1	0.0823933	NC_007117.6	36899760	36920310	48.5	17
traip	18	17	-15	-3.30769	-5.27e-07	-3.07643	-3.85085	0.0001177	0.002418	19	1	1	8337	19	19	19	19	1	0	0	0	0	0	1	0.0663149	NC_007122.6	34900841	34909178	24	1	1	8337	24	24	24	24	1	0	0	0	0	0	1	0.0974844	NC_007122.6	34900841	34909178	21.5	7
tril	340	210	-217.5	-2.46959	-7.472e-06	-2.34786	-3.42906	0.0006057	0.009513	423	1	1	3012	423	423	412	412	1	0	0	11	11	0.0260047	1	3.98024	NC_007130.6	19916378	19919390	308	1	1	3012	308	308	305	305	1	0	0	3	3	0.00974	1	3.42909	NC_007130.6	19916378	19919390	365.5	213
triobpa	80	66	-55.5	-3.52273	-1.904e-06	-3.249	-3.76131	0.000169	0.003281	95	2	0	30484	94	95	94	95	0.989474	0	0	0	0	0	2	0.0906816	NC_007112.6	53371886	53402370	60	2	0	30484	60	60	59	59	1	0	0	1	1	0.0166667	2	0.0655411	NC_007112.6	53371886	53402370	77.5	29
tspan33a	36	26	-23	-3.3	-7.957e-07	-3.11316	-2.84103	0.004497	0.046591	41	2	0	11225	41	41	41	41	1	0	0	0	0	0	1	0.106283	NC_007115.6	14958661	14969886	25	2	0	11225	25	25	25	25	1	0	0	0	0	0	1	0.0754201	NC_007115.6	14958661	14969886	33	15
tspan36	2682	2107	-1663	-2.34493	-5.474e-05	-2.14849	-2.85954	0.004243	0.0445841	3631	1	1	8329	3631	3631	3626	3626	1	0	0	5	5	0.001377	1	12.6678	NC_007119.6	29717387	29725716	2168	1	1	8329	2168	2168	2162	2162	1	0	0	6	6	0.002768	1	8.79015	NC_007119.6	29717387	29725716	2899.5	1524
ttc27	129	89	-89.5	-2.35606	-3.027e-06	-2.19657	-4.52302	6.096e-06	0.0001839	175	1	1	186787	169	175	169	175	0.965714	0	0	0	0	0	1	0.0272621	NC_007128.6	22740374	22927161	136	1	1	186787	133	136	133	136	0.977941	0	0	0	0	0	1	0.0246562	NC_007128.6	22740374	22927161	155.5	86
tuba1a	1216	1135	-922	-4.94861	-3.183e-05	-4.50126	-5.23016	1.694e-07	7.355e-06	1409	1	1	2732	604	1409	604	1409	0.428673	0	0	0	0	0	1	15.0071	NC_007134.6	35609863	35612595	902	1	1	2732	439	902	439	902	0.486696	0	0	0	0	0	1	11.1805	NC_007134.6	35609863	35612595	1155.5	274
tuba4l	113	107	-84	-5.2	-2.901e-06	-4.7211	-4.13366	3.57e-05	0.0008796	130	2	1	5272	130	130	129	129	1	0	0	1	1	0.007692	2	0.712003	NC_007124.6	6118781	6124053	78	2	1	5272	78	78	78	78	1	0	0	0	0	0	2	0.501017	NC_007124.6	6118781	6124053	104	23
tubb1	236	180	-196	-2.9798	-6.759e-06	-2.77839	-8.56619	1.07e-17	1.401e-15	307	1	1	6715	307	307	286	286	1	0	0	21	21	0.0684039	1	1.23933	NC_007117.6	49883210	49889925	283	1	1	6715	283	283	266	266	1	0	0	17	17	0.0600707	1	1.34143	NC_007117.6	49883210	49889925	295	127
tubb2b	2814	2491	-1881	-3.015	-6.294e-05	-2.73373	-3.10648	0.001893	0.0238907	3586	1	1	2680	3586	3586	3585	3585	1	0	0	1	1	0.0002789	1	38.9244	NC_007119.6	52726938	52729618	2043	1	1	2680	2043	2043	2041	2041	1	0	0	2	2	0.000979	1	25.7894	NC_007119.6	52726938	52729618	2814.5	1095
tuft1b	20	14	-15.5	-2.55	-5.242e-07	-2.3487	-3.25245	0.001144	0.0158673	24	4	1	31400	24	24	24	24	1	0	0	0	0	0	4	0.0222407	NC_007130.6	7798528	7829928	27	4	1	31400	27	27	25	25	1	0	0	2	2	0.0740741	4	0.0269615	NC_007130.6	7798528	7829928	25.5	13
tulp1a	27	14	19.5	2.11429	8.285e-07	2.34426	3.18147	0.001465	0.0193899	24	1	1	29845	24	24	24	24	1	0	0	0	0	0	1	0.0233995	NC_007134.6	5529886	5559731	11	1	1	29845	10	11	10	11	0.909091	0	0	0	0	0	1	0.0124811	NC_007134.6	5529886	5559731	17.5	38
twf1a_2	610	537	-404.5	-2.70316	-1.339e-05	-2.44491	-3.03532	0.002403	0.0286048	811	1	1	632	811	811	809	809	1	0	0	2	2	0.002466	1	37.2476	NW_003336182.2	46	678	473	1	1	632	473	473	473	473	1	0	0	0	0	0	1	25.3441	NW_003336182.2	46	678	642	274
twist1b	423	342	-272	-2.77199	-9.122e-06	-2.54514	-3.04757	0.002307	0.0277852	536	2	1	1714	536	536	534	534	1	0	0	2	2	0.003731	2	9.06563	NC_007127.6	19926723	19928437	315	2	1	1714	315	315	314	314	1	0	0	1	1	0.003175	2	6.20372	NC_007127.6	19926723	19928437	425.5	194
twist2	33	28	-24.5	-4.26667	-8.509e-07	-3.92126	-4.34401	1.399e-05	0.0003863	38	1	1	4039	38	38	36	36	1	0	0	2	2	0.0526316	1	0.259356	NC_007120.6	46038780	46042819	26	1	1	4039	26	26	26	26	1	0	0	0	0	0	1	0.217988	NC_007120.6	46038780	46042819	32	10
txndc5	3899	3334	-2555.5	-2.83915	-8.536e-05	-2.58704	-3.06917	0.002147	0.0263687	5006	2	1	16208	5006	5006	5002	5002	1	0	0	4	4	0.000799	2	8.98011	NC_007135.6	7912053	7928261	2884	2	1	16208	2884	2884	2880	2880	1	0	0	4	4	0.001387	2	6.01723	NC_007135.6	7912053	7928261	3945	1672
txnipa	21508	21141	-14980	-2.63386	-0.0004941	-2.38023	-3.03473	0.002408	0.0286454	30493	1	1	3872	30493	30493	30418	30418	1	0	0	75	75	0.00246	1	228.593	NC_007130.6	24904231	24908103	17804	1	1	3872	17804	17804	17750	17750	1	0	0	54	54	0.003033	1	155.237	NC_007130.6	24904231	24908103	24148.5	9352
uacab	169	137	-128.5	-3.10656	-4.414e-06	-2.87599	-6.62617	3.445e-11	2.621e-09	214	1	1	68255	212	214	211	213	0.99061	0	0	1	1	0.004673	1	0.0908056	NC_007118.6	33529480	33597735	165	1	1	68255	160	165	160	165	0.969697	0	0	0	0	0	1	0.0818621	NC_007118.6	33529480	33597735	189.5	77
ubc	10514	10129	-7905.5	-2.28284	-0.0002593	-2.07752	-5.29929	1.163e-07	5.165e-06	16484	1	1	2511	16484	16484	16483	16483	1	0	0	1	1	6.066e-05	1	191.01	NC_007121.6	44845613	44848124	11652	1	1	2511	11652	11652	11649	11649	1	0	0	3	3	0.0002575	1	157.1	NC_007121.6	44845613	44848124	14068	6355
ubtd2	965	783	-680.5	-2.47614	-2.271e-05	-2.27042	-5.33268	9.677e-08	4.378e-06	1335	1	1	65787	1335	1335	1334	1334	1	0	0	1	1	0.0007491	1	0.590042	NC_007132.6	35181339	35247126	948	1	1	65787	948	948	946	946	1	0	0	2	2	0.00211	1	0.48695	NC_007132.6	35181339	35247126	1141.5	552
ubxn10	8	7	-6	-13	-2.104e-07	-11.777	-3.1208	0.001804	0.0229994	8	4	1	3928	8	8	8	8	1	0	0	0	0	0	4	0.0592633	NC_007134.6	36987615	36991543	5	4	0	3928	5	5	5	5	1	0	0	0	0	0	4	0.0431054	NC_007134.6	36987615	36991543	6.5	1
ugcg	634	457	-428	-2.42429	-1.443e-05	-2.25582	-4.64203	3.45e-06	0.000111	846	1	1	55864	846	846	797	797	1	0	0	49	49	0.0579196	1	0.415139	NC_007121.6	11080025	11135889	611	1	1	55864	611	611	573	573	1	0	0	38	38	0.0621931	1	0.347341	NC_007121.6	11080025	11135889	728.5	389
ugt1a6	11	10	-8	-6.33333	-2.825e-07	-5.95883	-3.13569	0.001715	0.0220832	12	1	0	28133	0	12	0	12	0	0	0	0	0	0	1	0.0124117	NC_007120.6	9998613	10026746	7	1	0	28133	0	7	0	7	0	0	0	0	0	0	1	0.008426	NC_007120.6	9998613	10026746	9.5	2
ugt1ab	20	15	-14	-2.86667	-4.733e-07	-2.62479	-3.27238	0.001066	0.015018	25	1	0	12732	0	25	0	25	0	0	0	0	0	0	1	0.0571361	NC_007120.6	9998613	10011345	18	1	0	12732	0	18	0	18	0	0	0	0	0	0	1	0.0478751	NC_007120.6	9998613	10011345	21.5	10
ugt2a1	346	308	-237.5	-5.24107	-8.194e-06	-4.8368	-3.2793	0.001041	0.0147264	383	1	1	21354	142	383	142	382	0.371728	0	0	0	1	0.002611	1	0.520537	NC_007116.6	69154213	69175567	204	1	1	21354	66	204	66	204	0.323529	0	0	0	0	0	1	0.323508	NC_007116.6	69154213	69175567	293.5	75
ugt2a6	66	38	-48.5	-2.24359	-1.647e-06	-2.109	-3.65781	0.0002544	0.004632	91	1	1	9465	78	91	76	89	0.853933	0	0	2	2	0.021978	1	0.273613	NC_007116.6	69083602	69093067	84	1	1	9465	77	84	70	77	0.909091	0	0	7	7	0.0833333	1	0.275489	NC_007116.6	69083602	69093067	87.5	53
unc93b1	366	259	-246	-3.07595	-8.521e-06	-2.9227	-4.00768	6.132e-05	0.001388	431	2	1	22220	431	431	412	412	1	0	0	19	19	0.0440835	2	0.539536	NC_007112.6	43694672	43716892	298	2	1	22220	298	298	280	280	1	0	0	18	18	0.0604027	2	0.426724	NC_007112.6	43694672	43716892	364.5	172
unm_sa1614	215	208	-149.5	-2.79042	-4.966e-06	-2.5231	-3.00567	0.00265	0.0307762	295	3	0	85673	293	295	284	286	0.993007	0	0	9	9	0.0305085	1	0.0971381	NC_007122.6	26238555	26324228	171	3	0	85673	171	171	162	162	1	0	0	9	9	0.0526316	1	0.0640331	NC_007122.6	26238555	26324228	233	87
upf3a	16	15	-12.5	-2.66667	-4.19e-07	-2.43079	-3.07807	0.002083	0.0257454	23	4	0	15892	23	23	23	23	1	0	0	0	0	0	4	0.042113	NC_007120.6	35092951	35108843	17	4	0	15892	17	17	16	16	1	0	0	1	1	0.0588235	4	0.0340938	NC_007120.6	35092951	35108843	20	7
vaspa	112	95	-73	-3.1791	-2.46e-06	-2.8959	-2.84071	0.004501	0.0466083	137	1	1	19162	137	137	136	136	1	0	0	1	1	0.007299	1	0.206522	NC_007121.6	321754	340916	76	1	1	19162	76	76	76	76	1	0	0	0	0	0	1	0.134309	NC_007121.6	321754	340916	106.5	42
vaspb	2038	1716	-1364.5	-2.5366	-4.522e-05	-2.31094	-3.59738	0.0003214	0.0056	2765	2	0	94460	2762	2765	2760	2763	0.998914	0	0	2	2	0.0007233	2	0.851139	NC_007129.6	40771720	40866180	1740	2	0	94460	1737	1740	1736	1739	0.998275	0	0	1	1	0.0005747	2	0.623426	NC_007129.6	40771720	40866180	2252.5	1049
vcanb	2038	1722	-1354.5	-3.73085	-4.631e-05	-3.45142	-3.21814	0.00129	0.0174584	2376	1	1	74283	2159	2376	2158	2375	0.908632	0	0	1	1	0.0004209	1	0.93034	NC_007121.6	43360297	43434580	1325	1	1	74283	1217	1325	1216	1321	0.920515	0	0	1	4	0.003019	1	0.602208	NC_007121.6	43360297	43434580	1850.5	654
vkorc1	151	84	-94.5	-2.37956	-3.267e-06	-2.2809	-2.94281	0.003252	0.036337	186	1	1	3622	186	186	147	147	1	0	0	39	39	0.209677	1	1.18096	NC_007123.6	4180332	4183954	140	1	1	3622	140	140	92	92	1	0	0	48	48	0.342857	1	0.860147	NC_007123.6	4180332	4183954	163	102
vmhc	29142	26812	-24448.5	-5.58009	-0.0008567	-5.15659	-17.1471	6.604e-66	1.276e-63	33315	1	1	13393	31583	33315	31543	33275	0.947949	0	0	40	40	0.001201	1	72.2949	NC_007113.6	24600869	24614262	26258	1	1	13393	25109	26258	25081	26230	0.956195	0	0	28	28	0.001066	1	66.3214	NC_007113.6	24600869	24614262	29786.5	6503
vmp1	1017	938	-692	-3.55823	-2.332e-05	-3.20804	-3.02636	0.002475	0.0292199	1248	2	2	30065	1248	1248	1245	1245	1	0	0	3	3	0.002404	2	1.20497	NC_007126.6	17407266	17437331	677	2	1	30065	677	677	677	677	1	0	0	0	0	0	2	0.762537	NC_007126.6	17407266	17437331	962.5	310
vwa11	167	160	-118.5	-6.26667	-4.083e-06	-5.65914	-3.22876	0.001243	0.0169315	186	2	1	24327	181	186	170	175	0.971429	0	0	11	11	0.0591398	2	0.209323	NC_007112.6	43368509	43392836	96	2	1	24327	92	96	84	88	0.954545	0	0	8	8	0.0833333	2	0.122498	NC_007112.6	43368509	43392836	141	26
wasa	167	155	-118	-3.07018	-3.965e-06	-2.78142	-3.49984	0.0004655	0.007644	218	1	1	15057	218	218	217	217	1	0	0	1	1	0.004587	1	0.419362	NC_007119.6	25610518	25625575	132	1	1	15057	132	132	132	132	1	0	0	0	0	0	1	0.296872	NC_007119.6	25610518	25625575	175	63
wdfy2	162	122	-103.5	-2.45775	-3.457e-06	-2.26653	-3.19628	0.001392	0.0185813	213	1	1	10588	213	213	205	205	1	0	0	8	8	0.0375587	1	0.563388	NC_007120.6	24002725	24013313	136	1	1	10588	136	136	133	133	1	0	0	3	3	0.0220588	1	0.425374	NC_007120.6	24002725	24013313	174.5	91
wdfy4	1070	976	-719.5	-6.756	-2.486e-05	-6.25673	-2.84591	0.004428	0.0460574	1148	4	0	88086	1136	1148	1135	1147	0.989538	0	0	1	1	0.0008711	3	0.378899	NC_007124.6	30850507	30938593	541	4	0	88086	539	541	538	540	0.996296	0	0	1	1	0.001848	3	0.207597	NC_007124.6	30850507	30938593	844.5	172
wdr55	89	66	-71.5	-2.28829	-2.388e-06	-2.1066	-6.01776	1.769e-09	1.076e-07	133	1	1	20336	132	133	131	132	0.992424	0	0	1	1	0.007519	1	0.188876	NC_007132.6	34780440	34800776	121	1	1	20336	121	121	118	118	1	0	0	3	3	0.0247934	1	0.196494	NC_007132.6	34780440	34800776	127	67
wdr93	58	54	-53	-3.20833	-1.819e-06	-2.94118	-6.99529	2.647e-12	2.309e-10	74	5	0	16287	73	74	66	67	0.985075	0	0	7	7	0.0945946	5	0.119702	NC_007118.6	52097377	52113664	80	5	0	16287	79	80	76	77	0.987013	0	0	3	3	0.0375	5	0.160097	NC_007118.6	52097377	52113664	77	26
wipf1b	1968	1828	-1452.5	-4.01975	-4.963e-05	-3.64293	-4.56602	4.971e-06	0.0001543	2379	2	1	28729	2379	2379	2379	2379	1	0	0	0	0	0	2	2.40958	NC_007117.6	10545718	10574447	1488	2	1	28729	1488	1488	1487	1487	1	0	0	1	1	0.000672	2	1.75277	NC_007117.6	10545718	10574447	1933.5	551
wisp2	107	96	-73	-8.68421	-2.544e-06	-8.20423	-3.03741	0.002386	0.0284707	111	1	1	10173	111	111	104	104	1	0	0	7	7	0.0630631	1	0.297476	NC_007134.6	26067144	26077317	54	1	1	10173	54	54	53	53	1	0	0	1	1	0.0185185	1	0.176425	NC_007134.6	26067144	26077317	82.5	15
wnt8-2	20	12	-15.5	-2.9375	-5.39e-07	-2.78349	-3.02252	0.002507	0.0295026	23	1	0	7280	0	23	0	23	0	0	0	0	0	0	1	0.0919314	NC_007125.6	34150130	34157410	24	1	0	7280	0	24	0	24	0	0	0	0	0	0	1	0.111638	NC_007125.6	34150130	34157410	23.5	12
wnt8a	25	21	-17.5	-6.83333	-6.157e-07	-6.47617	-3.41527	0.0006372	0.009887	26	1	0	7280	0	26	0	23	0	0	0	0	3	0.115385	1	0.0919314	NC_007125.6	34150130	34157410	15	1	0	7280	0	15	0	15	0	0	0	0	0	0	1	0.069774	NC_007125.6	34150130	34157410	20.5	5
wt1a	284	213	-229	-3.8805	-8.065e-06	-3.70829	-7.35342	1.932e-13	1.857e-11	328	1	1	35824	327	328	290	291	0.996564	0	0	37	37	0.112805	1	0.236367	NC_007136.6	15081824	15117648	289	1	1	35824	289	289	259	259	1	0	0	30	30	0.103806	1	0.244827	NC_007136.6	15081824	15117648	308.5	115
wt1b	881	815	-672	-9.96	-2.361e-05	-9.39428	-5.30173	1.147e-07	5.107e-06	923	2	2	24046	922	923	919	920	0.998913	0	0	3	3	0.00325	2	1.1133	NC_007129.6	45596311	45620357	571	2	1	24046	571	571	569	569	1	0	0	2	2	0.003503	2	0.801314	NC_007129.6	45596311	45620357	747	108
wu:fb95e10	757	646	-515.5	-2.70978	-1.72e-05	-2.46776	-3.7216	0.000198	0.003749	1003	1	1	80596	1002	1003	1000	1001	0.999001	0	0	2	2	0.001994	1	0.3614	NC_007114.6	5997575	6078171	631	1	1	80596	630	631	630	631	0.998415	0	0	0	0	0	1	0.265124	NC_007114.6	5997575	6078171	817	357
wu:fj19g03	63	52	-56	-5.86957	-1.982e-06	-5.56935	-7.33881	2.155e-13	2.053e-11	69	1	1	11963	68	69	68	69	0.985507	0	0	0	0	0	1	0.167833	NC_007112.6	53864235	53876198	66	1	1	11963	66	66	66	66	1	0	0	0	0	0	1	0.186826	NC_007112.6	53864235	53876198	67.5	17
wu:fj81e10	1251	1017	-864	-2.96364	-2.933e-05	-2.73665	-4.38437	1.163e-05	0.0003271	1574	1	1	33853	1563	1574	1434	1445	0.992388	0	0	129	129	0.0819568	1	1.24205	NC_007132.6	733615	767468	1034	1	1	33853	1023	1034	919	930	0.988172	0	0	104	104	0.10058	1	0.930292	NC_007132.6	733615	767468	1304	557
wu:fj85e01	17	11	14	2.75	5.757e-07	3.03147	3.55686	0.0003753	0.006391	11	1	1	4412	6	11	6	11	0.545455	0	0	0	0	0	1	0.0725479	NC_007123.6	24920799	24925211	5	1	1	4412	3	5	3	5	0.6	0	0	0	0	0	1	0.0383767	NC_007123.6	24920799	24925211	8	22
wwox	1115	799	680.5	2.23503	2.811e-05	2.44811	4.52068	6.164e-06	0.0001858	709	3	1	344135	641	709	634	702	0.903134	0	0	7	7	0.009873	3	0.0593575	NC_007136.6	36156012	36500147	393	3	1	344135	350	393	348	391	0.890026	0	0	2	2	0.005089	3	0.0384752	NC_007136.6	36156012	36500147	551	1508
xkr9	31	30	-22.5	-16	-7.898e-07	-14.8647	-3.26993	0.001076	0.0151117	32	2	1	10235	32	32	31	31	1	0	0	1	1	0.03125	2	0.0881335	NC_007135.6	14057907	14068142	16	2	2	10235	16	16	16	16	1	0	0	0	0	0	2	0.0529378	NC_007135.6	14057907	14068142	24	2
xpnpep2	269	236	-178	-4.15044	-6.075e-06	-3.79903	-2.88234	0.003947	0.0422157	309	1	1	22143	309	309	305	305	1	0	0	4	4	0.012945	1	0.400803	NC_007125.6	33251311	33273454	160	1	1	22143	157	160	154	157	0.980892	0	0	3	3	0.01875	1	0.240102	NC_007125.6	33251311	33273454	234.5	73
ypel1	1169	718	-798.5	-2.20893	-2.709e-05	-2.08061	-4.68656	2.778e-06	9.152e-05	1604	2	1	58793	1599	1604	1599	1604	0.996883	0	0	0	0	0	2	0.793864	NC_007116.6	12533226	12592019	1314	2	1	58793	1312	1314	1312	1314	0.998478	0	0	0	0	0	2	0.756838	NC_007116.6	12533226	12592019	1459	886
zdhhc15a	29	29	-25	-2.31579	-8.313e-07	-2.12048	-4.02406	5.72e-05	0.00131	48	3	0	24256	44	48	34	38	0.894737	0	0	10	10	0.208333	3	0.045586	NC_007116.6	22579754	22604010	40	3	1	24256	40	40	28	28	1	0	0	12	12	0.3	3	0.0390906	NC_007116.6	22579754	22604010	44	19
zdhhc15b	179	127	-122	-2.38636	-4.115e-06	-2.21986	-4.41837	9.945e-06	0.0002854	241	1	1	20292	241	241	241	241	1	0	0	0	0	0	1	0.345589	NC_007125.6	10648344	10668636	179	1	1	20292	179	179	179	179	1	0	0	0	0	0	1	0.298718	NC_007125.6	10648344	10668636	210	114
zfp36l1a	11043	9923	-7752.5	-4.17856	-0.0002655	-3.82305	-3.72644	0.0001942	0.003693	12922	1	1	5084	12922	12922	12920	12920	1	0	0	2	2	0.0001548	1	73.9476	NC_007128.6	37843187	37848271	7461	1	1	5084	7461	7461	7457	7457	1	0	0	4	4	0.0005361	1	49.6698	NC_007128.6	37843187	37848271	10191.5	2999
zfpm2b	229	128	-159	-2.16484	-5.411e-06	-2.04718	-3.92873	8.539e-05	0.001837	315	2	2	93408	306	315	302	311	0.971061	0	0	4	4	0.0126984	2	0.0968821	NC_007130.6	13274864	13368272	276	2	1	93408	264	276	260	272	0.955882	0	0	4	4	0.0144928	2	0.0986094	NC_007130.6	13274864	13368272	295.5	187
zgc:101640	235	153	-155.5	-2.52451	-5.334e-06	-2.38723	-3.84664	0.0001197	0.002453	296	3	0	29361	296	296	296	296	1	0	0	0	0	0	3	0.293351	NC_007127.6	13534374	13563735	219	3	1	29361	219	219	216	216	1	0	0	3	3	0.0136986	3	0.249124	NC_007127.6	13534374	13563735	257.5	143
zgc:101715	99	98	-70	-8.36842	-2.418e-06	-7.5189	-2.91463	0.003561	0.038952	108	2	1	1516	108	108	105	105	1	0	0	3	3	0.0277778	2	2.01538	NC_007118.6	45719681	45721197	51	2	0	1516	51	51	50	50	1	0	0	1	1	0.0196078	2	1.11687	NC_007118.6	45719681	45721197	79.5	10
zgc:103438	1385	1334	-995.5	-5.4343	-3.417e-05	-4.89817	-3.47882	0.0005036	0.008152	1584	2	1	5774	1547	1584	1547	1584	0.976641	0	0	0	0	0	2	7.98263	NC_007130.6	42998096	43003870	856	2	1	5774	842	856	841	855	0.983626	0	0	1	1	0.001168	2	5.01444	NC_007130.6	42998096	43003870	1220	250
zgc:109986	71	53	-56	-2.69697	-1.911e-06	-2.49929	-5.62286	1.878e-08	9.618e-07	95	2	0	11917	95	95	92	92	1	0	0	3	3	0.0315789	2	0.224641	NC_007128.6	9906005	9917922	83	2	0	11917	83	83	83	83	1	0	0	0	0	0	2	0.235855	NC_007128.6	9906005	9917922	89	42
zgc:110591	854	755	-635.5	-2.38002	-2.103e-05	-2.16965	-6.29066	3.161e-10	2.109e-08	1265	1	1	13478	1246	1265	1244	1263	0.984956	0	0	2	2	0.001581	1	2.72675	NC_007118.6	19657805	19671283	927	1	1	13478	915	927	911	923	0.986999	0	0	4	4	0.004315	1	2.31905	NC_007118.6	19657805	19671283	1096	510
zgc:110697	11	11	-10.5	-3.1	-3.596e-07	-2.84187	-3.06756	0.002158	0.0264739	16	2	1	10032	16	16	16	16	1	0	0	0	0	0	2	0.0464087	NC_007119.6	556543	566575	15	2	1	10032	15	15	15	15	1	0	0	0	0	0	2	0.0506334	NC_007119.6	556543	566575	15.5	5
zgc:111992	20	15	-15.5	-3.38462	-5.355e-07	-3.13221	-3.67582	0.0002371	0.00436	24	2	1	2409	24	24	24	24	1	0	0	0	0	0	2	0.289896	NC_007118.6	30658540	30660949	20	2	1	2409	20	20	19	19	1	0	0	1	1	0.05	2	0.267085	NC_007118.6	30658540	30660949	22	9
zgc:112242	4455	3129	3495.5	2.62657	0.0001412	2.78408	4.74379	2.098e-06	7.081e-05	1486	1	1	5424	1486	1486	1483	1483	1	0	0	3	3	0.002019	1	7.95589	NC_007136.6	20015900	20021324	2812	1	1	5424	2812	2812	2807	2807	1	0	0	5	5	0.001778	1	17.5249	NC_007136.6	20015900	20021324	2149	5941
zgc:112964	10	9	-8.5	-6.66667	-3.058e-07	-6.36761	-3.5189	0.0004333	0.007182	9	1	1	16506	8	9	8	9	0.888889	0	0	0	0	0	1	0.015866	NC_007123.6	43922557	43939063	11	1	1	16506	10	11	10	11	0.909091	0	0	0	0	0	1	0.0225675	NC_007123.6	43922557	43939063	10	2
zgc:113531	415	269	-285.5	-2.4064	-9.758e-06	-2.26868	-4.62306	3.781e-06	0.0001203	545	1	1	9062	545	545	526	526	1	0	0	19	19	0.0348624	1	1.689	NC_007113.6	33474091	33483153	432	1	1	9062	432	432	410	410	1	0	0	22	22	0.0509259	1	1.53212	NC_007113.6	33474091	33483153	488.5	276
zgc:114181	92	70	-60	-4.15789	-2.092e-06	-3.98212	-3.12859	0.001756	0.0225274	100	1	1	24025	98	100	98	100	0.98	0	0	0	0	0	1	0.121117	NC_007127.6	55296575	55320600	58	1	1	24025	58	58	58	58	1	0	0	0	0	0	1	0.0817519	NC_007127.6	55296575	55320600	79	30
zgc:123010	972	868	-642	-2.72581	-2.124e-05	-2.46251	-2.90741	0.003644	0.039668	1292	4	0	35588	1292	1292	1292	1292	1	0	0	0	0	0	2	1.05639	NC_007124.6	40121486	40157074	736	4	0	35588	736	736	735	735	1	0	0	1	1	0.001359	2	0.699386	NC_007124.6	40121486	40157074	1014	424
zgc:123107	296	244	-195.5	-4.31356	-6.752e-06	-4.0496	-3.14424	0.001665	0.0215459	329	2	1	6036	329	329	328	328	1	0	0	1	1	0.00304	2	1.58122	NC_007115.6	74796163	74802199	180	2	0	6036	179	180	178	179	0.994413	0	0	1	1	0.005556	2	1.00424	NC_007115.6	74796163	74802199	254.5	85
zgc:136826	336	184	-212	-2.28485	-7.297e-06	-2.18475	-3.11375	0.001847	0.0234503	425	1	1	8534	419	425	407	413	0.985472	0	0	12	12	0.0282353	1	1.4082	NW_003336241.2	382	8916	329	1	1	8534	322	329	309	316	0.977848	0	0	13	13	0.0395137	1	1.25391	NW_003336241.2	382	8916	377	241
zgc:136858	18	15	-15	-5.28571	-5.259e-07	-4.8643	-4.31794	1.575e-05	0.0004273	20	2	0	22414	19	20	19	20	0.95	0	0	0	0	0	2	0.0259644	NC_007136.6	19929431	19951845	17	2	0	22414	16	17	16	17	0.941176	0	0	0	0	0	2	0.025684	NC_007136.6	19929431	19951845	18.5	5
zgc:153118	271	247	-220	-4.4375	-7.831e-06	-4.14041	-3.62188	0.0002925	0.005188	245	1	1	1515	244	245	198	199	0.994975	0	0	46	46	0.187755	1	3.82215	NC_007112.6	7928737	7930252	323	1	1	1515	323	323	265	265	1	0	0	58	58	0.179567	1	5.92334	NC_007112.6	7928737	7930252	284	76
zgc:153157	102	78	-76.5	-2.53	-2.59e-06	-2.33746	-5.94475	2.769e-09	1.631e-07	140	2	1	2802	140	140	140	140	1	0	0	0	0	0	2	1.45388	NC_007131.6	27831986	27834788	113	2	1	2802	113	113	113	113	1	0	0	0	0	0	2	1.36566	NC_007131.6	27831986	27834788	126.5	62
zgc:153219	40	36	-30	-3.5	-1.009e-06	-3.06521	-4.11535	3.866e-05	0.0009423	50	3	0	4276	47	50	47	50	0.94	0	0	0	0	0	3	0.340251	NC_007118.6	32859481	32863757	34	3	0	4276	27	34	27	34	0.794118	0	0	0	0	0	3	0.269262	NC_007118.6	32859481	32863757	42	10
zgc:153311	24	18	-18.5	-3.64286	-6.43e-07	-3.39718	-3.97785	6.954e-05	0.001545	28	2	1	3331	28	28	28	28	1	0	0	0	0	0	2	0.244597	NC_007117.6	30497000	30500331	23	2	1	3331	23	23	23	23	1	0	0	0	0	0	2	0.233823	NC_007117.6	30497000	30500331	25.5	10
zgc:153659	22	21	-17	-7.8	-5.984e-07	-7.18396	-4.11232	3.917e-05	0.0009522	24	1	1	2334	20	24	20	24	0.833333	0	0	0	0	0	1	0.299211	NC_007135.6	39807322	39809656	15	1	1	2334	11	15	11	15	0.733333	0	0	0	0	0	1	0.217633	NC_007135.6	39807322	39809656	19.5	3
zgc:153733	81	68	-54.5	-4.30303	-1.879e-06	-3.98808	-3.19869	0.001381	0.0184737	91	1	1	6663	91	91	85	85	1	0	0	6	6	0.0659341	1	0.371207	NC_007114.6	32693594	32700257	51	1	1	6663	51	51	49	49	1	0	0	2	2	0.0392157	1	0.249035	NC_007114.6	32693594	32700257	71	23
zgc:153911	48	43	-39	-7	-1.376e-06	-6.48023	-6.71485	1.883e-11	1.493e-09	52	1	1	2600	52	52	50	50	1	0	0	2	2	0.0384615	1	0.559582	NC_007124.6	35848529	35851129	39	1	1	2600	39	39	35	35	1	0	0	4	4	0.102564	1	0.455857	NC_007124.6	35848529	35851129	45.5	9
zgc:154006	28	20	-21.5	-2.65385	-7.317e-07	-2.45391	-3.77204	0.0001619	0.003156	37	1	1	15890	37	37	36	36	1	0	0	1	1	0.027027	1	0.0659244	NC_007113.6	24730801	24746691	32	1	1	15890	32	32	32	32	1	0	0	0	0	0	1	0.0681961	NC_007113.6	24730801	24746691	34.5	17
zgc:154125	595	329	-411	-2.23054	-1.409e-05	-2.12061	-3.94472	7.989e-05	0.001736	796	2	1	11206	795	796	778	779	0.998716	0	0	17	17	0.0213568	2	2.02281	NC_007135.6	38646144	38657350	694	2	1	11206	694	694	668	668	1	0	0	26	26	0.037464	2	2.01864	NC_007135.6	38646144	38657350	745	467
zgc:158225	93	74	-65	-4.17073	-2.265e-06	-3.93784	-4.03048	5.566e-05	0.001284	104	2	1	36668	98	104	98	104	0.942308	0	0	0	0	0	2	0.0825303	NC_007132.6	30757539	30794207	67	2	1	36668	64	67	64	67	0.955224	0	0	0	0	0	2	0.0618758	NC_007132.6	30757539	30794207	85.5	30
zgc:158263	16	15	-13	-9.66667	-4.719e-07	-9.28314	-4.61946	3.847e-06	0.000122	12	1	1	17824	10	12	10	12	0.833333	0	0	0	0	0	1	0.0195904	NC_007134.6	26806688	26824512	17	1	1	17824	14	17	14	17	0.823529	0	0	0	0	0	1	0.0322981	NC_007134.6	26806688	26824512	14.5	2
zgc:158404	15	14	-11.5	-5.6	-4.083e-07	-5.21997	-3.22484	0.00126	0.0171315	11	1	1	6296	11	11	11	11	1	0	0	0	0	0	1	0.0508388	NC_007123.6	30427758	30434054	17	1	1	6296	17	17	17	17	1	0	0	0	0	0	1	0.0914361	NC_007123.6	30427758	30434054	14	3
zgc:162184	39	31	-26.5	-4.78571	-9.27e-07	-4.54151	-3.33699	0.0008469	0.0124512	42	2	1	30345	41	42	40	41	0.97561	0	0	1	1	0.0238095	2	0.0393155	NC_007128.6	45665633	45695978	25	2	1	30345	23	25	23	25	0.92	0	0	0	0	0	2	0.0278989	NC_007128.6	45665633	45695978	33.5	11
zgc:162612	28	25	-25	-5.54545	-8.811e-07	-5.1819	-5.71923	1.07e-08	5.658e-07	32	1	1	1319	32	32	29	29	1	0	0	3	3	0.09375	1	0.639765	NC_007114.6	25977161	25978480	29	1	1	1319	29	29	27	27	1	0	0	2	2	0.0689655	1	0.69319	NC_007114.6	25977161	25978480	30.5	7
zgc:162964	55	43	-41	-3.15789	-1.414e-06	-2.9313	-5.02917	4.926e-07	1.922e-05	68	1	1	10981	68	68	67	67	1	0	0	1	1	0.0147059	1	0.177542	NC_007128.6	33423098	33434079	52	1	1	10981	52	52	48	48	1	0	0	4	4	0.0769231	1	0.148024	NC_007128.6	33423098	33434079	60	25
zgc:163014	147	134	-118	-4.52239	-4.202e-06	-4.21539	-3.48764	0.0004873	0.007934	129	1	1	35419	8	129	7	128	0.0546875	0	0	1	1	0.007752	1	0.105158	NC_007128.6	45000248	45035667	174	1	1	35419	6	174	6	174	0.0344828	0	0	0	0	0	1	0.166359	NC_007128.6	45000248	45035667	151.5	40
zgc:163030	25	23	-19.5	-4.25	-6.675e-07	-3.733	-4.31586	1.59e-05	0.0004308	30	1	0	1941	0	30	0	30	0	0	0	0	0	0	1	0.449742	NC_007124.6	33560213	33562154	21	1	0	1941	0	21	0	21	0	0	0	0	0	0	1	0.366376	NC_007124.6	33560213	33562154	25.5	5
zgc:171886	31	27	-25	-2.38889	-8.344e-07	-2.18706	-4.10689	4.01e-05	0.0009715	47	0	0	21580	36	47	0	0	NaN	0	0	36	47	1	0	0.0633744	NW_001884427.4	57940	79520	39	0	0	21580	33	39	0	0	NaN	0	0	33	39	1	0	0.0611993	NW_001884427.4	57940	79520	43	16
zgc:172090	85	84	-82	-5	-2.869e-06	-4.58366	-10.0609	8.228e-24	1.275e-21	100	1	1	3513	100	100	100	100	1	0	0	0	0	0	1	0.828303	NC_007114.6	351908	355421	105	1	1	3513	105	105	105	105	1	0	0	0	0	0	1	1.01215	NC_007114.6	351908	355421	102.5	21
zgc:174356	62	35	-47	-2.84314	-1.648e-06	-2.73996	-3.54315	0.0003954	0.006661	74	1	1	73766	69	74	69	74	0.932432	0	0	0	0	0	1	0.0291906	NC_007128.6	39294851	39368617	71	1	1	73766	66	71	65	70	0.928571	0	0	1	1	0.0140845	1	0.0321348	NC_007128.6	39294851	39368617	72.5	39
zgc:174358	8	7	6.5	14	2.661e-07	15.8692	3.53841	0.0004025	0.006767	0	2	0	3410	0	0	0	0	NaN	0	0	0	0	NaN	2	0	NC_007122.6	12246165	12249575	1	2	1	3410	1	1	1	1	1	0	0	0	0	0	2	0.009931	NC_007122.6	12246165	12249575	0.5	6
zgc:174623	22	20	-16.5	-3.0625	-5.633e-07	-2.80318	-3.53267	0.0004114	0.006878	29	1	1	4507	26	29	20	22	0.909091	0	0	6	7	0.241379	1	0.142037	NC_007114.6	7659892	7664399	20	1	1	4507	20	20	19	19	1	0	0	1	1	0.05	1	0.142758	NC_007114.6	7659892	7664399	24.5	9
zgc:174888	660	431	-487.5	-2.20519	-1.644e-05	-2.06147	-6.39978	1.556e-10	1.088e-08	950	1	1	4094	950	950	911	911	1	0	0	39	39	0.0410526	1	6.47497	NC_007127.6	13964951	13969045	834	1	1	4094	834	834	793	793	1	0	0	41	41	0.0491607	1	6.55932	NC_007127.6	13964951	13969045	892	519
zgc:174906	162	124	-111.5	-2.82787	-3.799e-06	-2.6267	-4.25779	2.065e-05	0.0005397	204	1	1	6090	111	204	111	204	0.544118	0	0	0	0	0	1	0.974721	NC_007134.6	36344218	36350308	141	1	1	6090	82	141	81	140	0.578571	0	0	1	1	0.007092	1	0.778474	NC_007134.6	36344218	36350308	172.5	80
zgc:174972	121	83	-76.5	-2.39091	-2.578e-06	-2.23045	-3.20032	0.001373	0.018404	157	2	1	15282	123	157	92	126	0.730159	0	0	31	31	0.197452	2	0.239915	NC_007131.6	10981	28246	106	2	1	15282	88	106	66	83	0.795181	0	0	22	23	0.216981	2	0.183921	NC_007131.6	10981	28246	131.5	74
zgc:175248_1	14	13	-12.5	-3.77778	-4.328e-07	-3.46321	-3.61662	0.0002985	0.00528	16	1	1	20214	16	16	16	16	1	0	0	0	0	0	1	0.0230322	NC_007118.6	6730017	6750231	18	1	1	20214	17	18	17	18	0.944444	0	0	0	0	0	1	0.0301546	NC_007118.6	6730017	6750231	17	5
zgc:193725	1686	1658	-1183.5	-25.6562	-4.117e-05	-23.3092	-2.88767	0.003881	0.0416502	1720	1	1	807	1714	1720	1383	1389	0.99568	0	0	331	331	0.192442	1	50.0837	NC_007128.6	43031123	43031930	743	1	1	807	742	743	590	591	0.998308	0	0	152	152	0.204576	1	24.7998	NC_007128.6	43031123	43031930	1231.5	62
zgc:194275	54	45	-42	-3.15385	-1.41e-06	-2.78121	-4.26366	2.011e-05	0.000527	69	2	1	30021	69	69	68	68	1	0	0	1	1	0.0144928	2	0.06591	NC_007128.6	5806071	5836092	54	2	1	30021	54	54	54	54	1	0	0	0	0	0	2	0.0609119	NC_007128.6	5806071	5836092	61.5	15
zgc:195173	321	243	-247.5	-2.88931	-8.531e-06	-2.70137	-7.74463	9.586e-15	1.053e-12	413	1	1	5260	412	413	316	317	0.996845	0	0	96	96	0.232446	1	1.75364	NC_007135.6	33365209	33370469	344	1	1	5260	343	344	252	253	0.996047	0	0	91	91	0.264535	1	1.6288	NC_007135.6	33365209	33370469	378.5	170
zgc:195282	64	58	-50	-3	-1.703e-06	-2.74404	-5.34607	8.989e-08	4.088e-06	86	4	0	19956	86	86	81	81	1	0	0	5	5	0.0581395	4	0.118108	NC_007112.6	18147841	18167797	64	4	0	19956	64	64	57	57	1	0	0	7	7	0.109375	4	0.0967241	NC_007112.6	18147841	18167797	75	28
zgc:56585	26	18	-20.5	-2.70833	-7.002e-07	-2.51145	-3.66476	0.0002476	0.004525	31	3	1	8331	31	31	30	30	1	0	0	1	1	0.0322581	3	0.104783	NC_007132.6	34801323	34809654	34	3	2	8331	34	34	32	32	1	0	0	2	2	0.0588235	3	0.130073	NC_007132.6	34801323	34809654	32.5	16
zgc:56628	15	11	-12	-2.5	-4.085e-07	-2.32856	-2.97021	0.002976	0.0338203	21	4	0	3656	21	21	21	21	1	0	0	0	0	0	4	0.16714	NC_007113.6	22753643	22757299	19	4	0	3656	19	19	18	18	1	0	0	1	1	0.0526316	4	0.166725	NC_007113.6	22753643	22757299	20	10
zgc:63587	1566	1272	-1004	-2.47647	-3.322e-05	-2.26389	-3.10811	0.001883	0.0237739	2099	2	2	73257	2079	2099	2076	2096	0.990458	0	0	3	3	0.001429	2	0.832548	NC_007119.6	4564975	4638232	1269	2	2	73257	1254	1269	1250	1265	0.988142	0	0	4	4	0.003152	2	0.584756	NC_007119.6	4564975	4638232	1684	827
zgc:63831	2714	2385	-1922.5	-4.01569	-6.598e-05	-3.69375	-4.12676	3.679e-05	0.0009016	3187	1	1	11880	3187	3187	3149	3149	1	0	0	38	38	0.0119234	1	7.713	NC_007114.6	24990816	25002696	1933	1	1	11880	1933	1933	1906	1906	1	0	0	27	27	0.0139679	1	5.433	NC_007114.6	24990816	25002696	2560	802
zgc:64051	1163	1065	-782	-5.36872	-2.683e-05	-4.9041	-2.84808	0.004398	0.0458009	1293	1	1	9723	1293	1293	1279	1279	1	0	0	14	14	0.0108275	1	3.8277	NC_007116.6	26269426	26279149	629	1	1	9723	629	629	624	624	1	0	0	5	5	0.007949	1	2.17329	NC_007116.6	26269426	26279149	961	228
zgc:64065	959	907	-767.5	-7.97727	-2.69e-05	-7.32775	-7.24497	4.325e-13	4.03e-11	1043	1	1	6082	1042	1043	1028	1029	0.999028	0	0	14	14	0.0134228	1	4.92307	NC_007117.6	8919772	8925854	712	1	1	6082	711	712	705	706	0.998584	0	0	6	6	0.008427	1	3.9309	NC_007117.6	8919772	8925854	877.5	136
zgc:77058	240	170	-161	-2.17518	-5.345e-06	-2.01284	-4.43067	9.394e-06	0.0002709	342	1	1	6971	339	342	339	342	0.991228	0	0	0	0	0	1	1.42757	NC_007132.6	45566842	45573813	254	1	1	6971	252	254	252	254	0.992126	0	0	0	0	0	1	1.23388	NC_007132.6	45566842	45573813	298	172
zgc:77112	14	14	-12	-2.71429	-4.053e-07	-2.48265	-3.06263	0.002194	0.0267904	21	1	1	3367	21	21	21	21	1	0	0	0	0	0	1	0.181486	NC_007119.6	52456092	52459459	17	1	1	3367	17	17	17	17	1	0	0	0	0	0	1	0.170978	NC_007119.6	52456092	52459459	19	7
zgc:77517	12921	11787	-9857.5	-5.19647	-0.0003423	-4.78568	-5.93762	2.892e-09	1.697e-07	14703	1	1	4994	14703	14703	14536	14536	1	0	0	167	167	0.0113582	1	84.6962	NC_007117.6	39362922	39367916	9710	1	1	4994	9710	9710	9593	9593	1	0	0	117	117	0.0120494	1	65.0488	NC_007117.6	39362922	39367916	12206.5	2916
zgc:77880	34	26	-24	-2.6	-8.114e-07	-2.39147	-3.77866	0.0001577	0.00309	45	1	1	9555	45	45	41	41	1	0	0	4	4	0.0888889	1	0.124859	NC_007112.6	9621540	9631095	33	1	1	9555	33	33	33	33	1	0	0	0	0	0	1	0.116954	NC_007112.6	9621540	9631095	39	19
zgc:85975	20	20	-15	-2.66667	-5.048e-07	-2.43642	-2.91923	0.003509	0.0385614	29	1	0	4212	0	29	0	29	0	0	0	0	0	0	1	0.200344	NC_007115.6	76590518	76594730	19	1	0	4212	0	19	0	19	0	0	0	0	0	0	1	0.152756	NC_007115.6	76590518	76594730	24	9
zgc:86896	135	104	-108	-2.3758	-3.623e-06	-2.18673	-7.43178	1.071e-13	1.056e-11	198	2	1	8602	198	198	198	198	1	0	0	0	0	0	2	0.669781	NC_007114.6	36146082	36154684	175	2	1	8602	175	175	175	175	1	0	0	0	0	0	2	0.688925	NC_007114.6	36146082	36154684	186.5	94
zgc:91940	336	277	-230.5	-2.45426	-7.644e-06	-2.24012	-4.14102	3.458e-05	0.0008548	465	1	1	6580	465	465	439	439	1	0	0	26	26	0.055914	1	1.94136	NC_007123.6	33351931	33358511	313	1	1	6580	313	313	300	300	1	0	0	13	13	0.0415335	1	1.54393	NC_007123.6	33351931	33358511	389	188
zgc:92161	590	452	-394	-3.05208	-1.349e-05	-2.85357	-3.84549	0.0001203	0.002458	713	1	1	14410	686	713	682	709	0.961918	0	0	4	4	0.00561	1	1.43169	NC_007114.6	44898505	44912915	459	1	1	14410	446	459	445	458	0.971616	0	0	1	1	0.002179	1	1.0763	NC_007114.6	44898505	44912915	586	261
zgc:92360	118	118	-93.5	-4.22414	-3.22e-06	-3.84341	-5.10019	3.393e-07	1.368e-05	147	1	1	13461	147	147	146	146	1	0	0	1	1	0.006803	1	0.315604	NC_007117.6	561078	574539	98	1	1	13461	98	98	95	95	1	0	0	3	3	0.0306122	1	0.23899	NC_007117.6	561078	574539	122.5	29
zgc:92873	150	141	-105.5	-4.34921	-3.6e-06	-3.92943	-3.259	0.001118	0.0155617	177	2	2	8177	177	177	164	164	1	0	0	13	13	0.0734463	2	0.583603	NC_007136.6	13695226	13703403	97	2	2	8177	97	97	84	84	1	0	0	13	13	0.134021	2	0.347871	NC_007136.6	13695226	13703403	137	36
zmp:0000000608	70	67	-60.5	-8.11765	-2.14e-06	-7.48202	-9.3277	1.082e-20	1.531e-18	77	1	1	2764	76	77	76	77	0.987013	0	0	0	0	0	1	0.810625	NC_007127.6	22062256	22065020	61	1	1	2764	60	61	60	61	0.983607	0	0	0	0	0	1	0.747352	NC_007127.6	22062256	22065020	69	10
zmp:0000000735	39	39	32	2.28	1.331e-06	2.48709	5.45709	4.84e-08	2.305e-06	25	1	0	10018	0	25	0	25	0	0	0	0	0	0	1	0.072615	NC_007133.6	31074017	31084035	25	1	0	10018	0	25	0	25	0	0	0	0	0	0	1	0.084507	NC_007133.6	31074017	31084035	25	50
zmp:0000000852	185	157	-123	-2.2551	-4.011e-06	-2.04895	-3.29753	0.0009754	0.0139488	269	5	0	9247	269	269	269	269	1	0	0	0	0	0	3	0.846484	NC_007118.6	21663405	21672652	173	5	0	9247	173	173	173	173	1	0	0	0	0	0	3	0.633547	NC_007118.6	21663405	21672652	221	112
zmp:0000000896	27	19	-19.5	-4.9	-6.919e-07	-4.8303	-3.73364	0.0001887	0.003609	28	1	1	22391	28	28	26	26	1	0	0	2	2	0.0714286	1	0.0337884	NC_007114.6	3706761	3729152	21	1	1	22391	21	21	20	20	1	0	0	1	1	0.047619	1	0.0302475	NC_007114.6	3706761	3729152	24.5	9
zmp:0000001289	24	20	-16	-6.33333	-5.598e-07	-5.97886	-2.87316	0.004064	0.0431675	25	1	1	8687	25	25	24	24	1	0	0	1	1	0.04	1	0.0803913	NC_007112.6	56894566	56903253	13	1	1	8687	13	13	13	13	1	0	0	0	0	0	1	0.0506765	NC_007112.6	56894566	56903253	19	5
znf395a	1142	1079	-782	-3.70121	-2.638e-05	-3.33399	-2.94785	0.0032	0.0358737	1400	3	1	17944	1400	1400	1399	1399	1	0	0	1	1	0.0007143	3	2.26864	NC_007128.6	16082505	16100449	743	3	1	17944	743	743	743	743	1	0	0	0	0	0	3	1.40218	NC_007128.6	16082505	16100449	1071.5	321
znf469	284	243	-236	-3.63687	-8.179e-06	-3.36073	-12.6527	1.081e-36	1.89e-34	353	1	1	124987	352	353	352	353	0.997167	0	0	0	0	0	1	0.0821821	NC_007136.6	30472970	30597957	298	1	1	124987	298	298	298	298	1	0	0	0	0	0	1	0.0807393	NC_007136.6	30472970	30597957	325.5	110
znf804a	34	25	-22	-2.18919	-7.245e-07	-2.00614	-2.87306	0.004065	0.043171	48	1	1	127417	46	48	45	47	0.957447	0	0	1	1	0.0208333	1	0.0107334	NC_007120.6	11935566	12062983	33	1	1	127417	31	33	31	33	0.939394	0	0	0	0	0	1	0.00877	NC_007120.6	11935566	12062983	40.5	23
znf831	136	123	-100	-4.1746	-3.434e-06	-3.79751	-4.43271	9.306e-06	0.0002689	161	4	1	18968	161	161	159	159	1	0	0	2	2	0.0124224	3	0.243917	NC_007122.6	375117	399984	102	4	1	18968	102	102	101	101	1	0	0	1	1	0.009804	3	0.180316	NC_007122.6	375117	399984	131.5	38
[truncated: 38 more columns]
