# Supplementary material for: Metabolic reprogramming and membrane glycan remodeling as potential drivers of zebrafish heart regeneration
Source: Commun Biol. 2022 Dec 13;5:1365. doi: 10.1038/s42003-022-04328-2 (PMC9744865; doi:10.1038/s42003-022-04328-2)
Supplement: Supplementary file 6 — Supplementary Data 3 [file 42003_2022_4328_MOESM6_ESM.xls]

## Sheet: 14dps vs. 14dpci subexperiment
Supplementary Data 3 Differentially expressed genes (DEG) at 14 dpci (days post cryoinjury).
Feature ID	Experiment - Range (original values)	Experiment - IQR (original values)	Experiment - Difference (original values)	Experiment - Fold Change (original values)	Baggerley's test: 14dpci vs 14dps original values - Weighted proportions difference	Baggerley's test: 14dpci vs 14dps original values - Weighted proportions fold change	Baggerley's test: 14dpci vs 14dps original values - Test statistic	Baggerley's test: 14dpci vs 14dps original values - P-value	Baggerley's test: 14dpci vs 14dps original values - FDR p-value correction	14dps - 14dps-1_S93_R1_001 (paired) trimmed (paired) (GE) - Expression values	14dps - 14dps-1_S93_R1_001 (paired) trimmed (paired) (GE) - Transcripts annotated	14dps - 14dps-1_S93_R1_001 (paired) trimmed (paired) (GE) - Detected transcripts	14dps - 14dps-1_S93_R1_001 (paired) trimmed (paired) (GE) - Exon length	14dps - 14dps-1_S93_R1_001 (paired) trimmed (paired) (GE) - Unique gene reads	14dps - 14dps-1_S93_R1_001 (paired) trimmed (paired) (GE) - Total gene reads	14dps - 14dps-1_S93_R1_001 (paired) trimmed (paired) (GE) - Unique exon reads	14dps - 14dps-1_S93_R1_001 (paired) trimmed (paired) (GE) - Total exon reads	14dps - 14dps-1_S93_R1_001 (paired) trimmed (paired) (GE) - Ratio of unique to total (exon reads)	14dps - 14dps-1_S93_R1_001 (paired) trimmed (paired) (GE) - Unique exon-exon reads	14dps - 14dps-1_S93_R1_001 (paired) trimmed (paired) (GE) - Total exon-exon reads	14dps - 14dps-1_S93_R1_001 (paired) trimmed (paired) (GE) - Unique intron reads	14dps - 14dps-1_S93_R1_001 (paired) trimmed (paired) (GE) - Total intron reads	14dps - 14dps-1_S93_R1_001 (paired) trimmed (paired) (GE) - Ratio of intron to total gene reads	14dps - 14dps-1_S93_R1_001 (paired) trimmed (paired) (GE) - Exons	14dps - 14dps-1_S93_R1_001 (paired) trimmed (paired) (GE) - RPKM	14dps - 14dps-1_S93_R1_001 (paired) trimmed (paired) (GE) - Chromosome	14dps - 14dps-1_S93_R1_001 (paired) trimmed (paired) (GE) - Chromosome region start	14dps - 14dps-1_S93_R1_001 (paired) trimmed (paired) (GE) - Chromosome region end	14dps - 14dps-2_S99_R1_001 (paired) trimmed (paired) (GE) - Expression values	14dps - 14dps-2_S99_R1_001 (paired) trimmed (paired) (GE) - Transcripts annotated	14dps - 14dps-2_S99_R1_001 (paired) trimmed (paired) (GE) - Detected transcripts	14dps - 14dps-2_S99_R1_001 (paired) trimmed (paired) (GE) - Exon length	14dps - 14dps-2_S99_R1_001 (paired) trimmed (paired) (GE) - Unique gene reads	14dps - 14dps-2_S99_R1_001 (paired) trimmed (paired) (GE) - Total gene reads	14dps - 14dps-2_S99_R1_001 (paired) trimmed (paired) (GE) - Unique exon reads	14dps - 14dps-2_S99_R1_001 (paired) trimmed (paired) (GE) - Total exon reads	14dps - 14dps-2_S99_R1_001 (paired) trimmed (paired) (GE) - Ratio of unique to total (exon reads)	14dps - 14dps-2_S99_R1_001 (paired) trimmed (paired) (GE) - Unique exon-exon reads	14dps - 14dps-2_S99_R1_001 (paired) trimmed (paired) (GE) - Total exon-exon reads	14dps - 14dps-2_S99_R1_001 (paired) trimmed (paired) (GE) - Unique intron reads	14dps - 14dps-2_S99_R1_001 (paired) trimmed (paired) (GE) - Total intron reads	14dps - 14dps-2_S99_R1_001 (paired) trimmed (paired) (GE) - Ratio of intron to total gene reads	14dps - 14dps-2_S99_R1_001 (paired) trimmed (paired) (GE) - Exons	14dps - 14dps-2_S99_R1_001 (paired) trimmed (paired) (GE) - RPKM	14dps - 14dps-2_S99_R1_001 (paired) trimmed (paired) (GE) - Chromosome	14dps - 14dps-2_S99_R1_001 (paired) trimmed (paired) (GE) - Chromosome region start	14dps - 14dps-2_S99_R1_001 (paired) trimmed (paired) (GE) - Chromosome region end	14dps - Means	14dpci - 14dpCl-1_S96_R1_001 (paired) trimmed (paired) (GE) - Expression values
aatka	473	462	436	2.32322	1.444e-05	2.18811	17.4334	0	0	335	1	1	144807	316	335	314	333	0.942943	0	0	2	2	0.00597	1	0.0769274	NC_007114.6	51645099	51789906	324	1	1	144807	293	324	289	320	0.903125	0	0	4	4	0.0123457	1	0.0702041	NC_007114.6	51645099	51789906	329.5	797
abca1a	2764	2498	2549.5	2.78536	8.559e-05	2.62696	20.2708	0	0	1295	1	1	67859	1280	1295	1279	1294	0.988408	0	0	1	1	0.0007722	1	0.637901	NC_007112.6	51925805	51993669	1561	1	1	67859	1546	1561	1546	1561	0.990391	0	0	0	0	0	1	0.730798	NC_007112.6	51925805	51993669	1428	4059
abca1b	693	635	615	2.21782	2.026e-05	2.08623	12.6774	0	0	534	2	1	95079	484	534	484	534	0.906367	0	0	0	0	0	2	0.187881	NC_007125.6	6117270	6212349	476	2	1	95079	431	476	431	476	0.905462	0	0	0	0	0	2	0.159046	NC_007125.6	6117270	6212349	505	1071
abca2	370	331	310.5	2.71074	1.039e-05	2.54783	10.4754	0	0	201	3	0	147951	175	201	171	197	0.86802	0	0	4	4	0.0199005	1	0.0445425	NC_007116.6	24584848	24732799	162	3	0	147951	150	162	147	159	0.924528	0	0	3	3	0.0185185	1	0.0341414	NC_007116.6	24584848	24732799	181.5	532
abcb3l1	268	231	183.5	2.79024	6.046e-06	2.60302	4.21786	2.466e-05	0.0002798	84	1	1	6967	82	84	69	71	0.971831	0	0	13	13	0.154762	1	0.340909	NC_007130.6	7205475	7212442	121	1	1	6967	121	121	105	105	1	0	0	16	16	0.132231	1	0.47879	NC_007130.6	7205475	7212442	102.5	220
abcc3	1082	981	961	2.15435	3.156e-05	2.02615	12.0098	0	0	883	6	0	92795	875	883	872	880	0.990909	0	0	3	3	0.003398	5	0.317238	NC_007123.6	689416	782211	782	6	0	92795	776	782	774	780	0.992308	0	0	2	2	0.002558	5	0.267037	NC_007123.6	689416	782211	832.5	1723
abcc5	4142	4073	3865.5	2.40029	0.0001284	2.2607	52.9595	0	0	2726	2	1	61488	2612	2726	2612	2726	0.95818	0	0	0	0	0	2	1.48307	NC_007129.6	45795149	45856637	2795	2	1	61488	2699	2795	2699	2795	0.965653	0	0	0	0	0	2	1.44409	NC_007129.6	45795149	45856637	2760.5	6384
abhd12	158	145	120	2.12676	3.935e-06	2.00239	6.79049	1.118e-11	2.814e-10	100	1	1	41543	94	100	89	95	0.936842	0	0	5	5	0.05	1	0.0764984	NC_007128.6	21138546	21180089	113	1	1	41543	112	113	103	104	0.990385	0	0	9	9	0.079646	1	0.0795311	NC_007128.6	21138546	21180089	106.5	195
abhd15a	102	90	77	2.375	2.551e-06	2.2354	6.21215	5.226e-10	1.123e-08	50	1	1	12477	50	50	49	49	1	0	0	1	1	0.02	1	0.131375	NC_007126.6	25012823	25025300	62	1	1	12477	62	62	59	59	1	0	0	3	3	0.0483871	1	0.150225	NC_007126.6	25012823	25025300	56	114
abi3a	101	96	89	2.87368	2.992e-06	2.70833	8.8326	0	0	45	2	1	22028	43	45	43	45	0.955556	0	0	0	0	0	2	0.0683383	NC_007114.6	33264227	33286255	50	2	0	22028	47	50	47	50	0.94	0	0	0	0	0	2	0.0721102	NC_007114.6	33264227	33286255	47.5	127
abraa	1430	1083	-1098	-2.78392	-4.237e-05	-3.01911	-5.30228	1.144e-07	1.857e-06	1872	1	1	6010	1872	1872	1834	1834	1	0	0	38	38	0.0202991	1	10.2083	NC_007117.6	52064248	52070258	1555	1	1	6010	1555	1555	1508	1508	1	0	0	47	47	0.0302251	1	7.97129	NC_007117.6	52064248	52070258	1713.5	442
abracl	239	237	231	2.32759	7.653e-06	2.19223	12.7044	0	0	175	1	1	5861	175	175	175	175	1	0	0	0	0	0	1	0.998833	NC_007131.6	36909455	36915316	173	1	1	5861	173	173	172	172	1	0	0	1	1	0.00578	1	0.932306	NC_007131.6	36909455	36915316	174	412
ace	322	191	240	2.30081	7.987e-06	2.18118	3.41222	0.0006444	0.005486	119	1	1	51896	119	119	119	119	1	0	0	0	0	0	1	0.0767078	NC_007123.6	5495207	5547103	250	1	1	51896	250	250	250	250	1	0	0	0	0	0	1	0.153041	NC_007123.6	5495207	5547103	184.5	408
acer2	600	545	487	2.25677	1.61e-05	2.12687	14.5738	0	0	360	1	1	15608	354	360	350	356	0.983146	0	0	4	4	0.0111111	1	0.763008	NC_007118.6	71275053	71290661	415	1	1	15608	413	415	411	413	0.995157	0	0	2	2	0.004819	1	0.840629	NC_007118.6	71275053	71290661	387.5	789
ackr4a	282	278	217	7.38235	7.339e-06	6.84229	5.60697	2.059e-08	3.664e-07	36	1	1	4043	36	36	35	35	1	0	0	1	1	0.0277778	1	0.289595	NC_007113.6	31688253	31692296	32	1	1	4043	32	32	32	32	1	0	0	0	0	0	1	0.251448	NC_007113.6	31688253	31692296	34	188
acp2	346	314	249	2.53704	8.173e-06	2.36521	5.25096	1.513e-07	2.419e-06	178	1	1	10541	178	178	174	174	1	0	0	4	4	0.0224719	1	0.552197	NC_007118.6	39089828	39100369	146	1	1	10541	146	146	143	143	1	0	0	3	3	0.0205479	1	0.430979	NC_007118.6	39089828	39100369	162	330
acvrl1	1619	1439	1379.5	2.80327	4.622e-05	2.63331	11.4792	0	0	855	4	1	21448	855	855	852	852	1	0	0	3	3	0.003509	3	1.32886	NC_007134.6	27909111	27930559	675	4	1	21448	675	675	672	672	1	0	0	3	3	0.004444	3	0.995369	NC_007134.6	27909111	27930559	765	1995
acy3.1	81	71	66.5	2.44565	2.212e-06	2.30358	6.98001	2.952e-12	7.774e-11	41	2	1	5868	39	41	39	41	0.95122	0	0	0	0	0	2	0.233733	NC_007112.6	51864673	51870541	51	2	0	5868	38	51	38	51	0.745098	0	0	0	0	0	2	0.27611	NC_007112.6	51864673	51870541	46	122
ada	456	450	446.5	2.97566	1.503e-05	2.80262	20.0885	0	0	223	1	1	30209	222	223	221	222	0.995495	0	0	1	1	0.004484	1	0.245835	NC_007134.6	26019906	26050115	229	1	1	30209	229	229	226	226	1	0	0	3	3	0.0131004	1	0.23767	NC_007134.6	26019906	26050115	226	679
adam10a	3948	3593	3171	2.36124	0.0001053	2.22625	19.9448	0	0	2152	3	0	82979	2149	2152	2145	2148	0.998603	0	0	4	4	0.001859	2	0.86595	NC_007118.6	30137915	30220894	2507	3	0	82979	2504	2507	2498	2501	0.9988	0	0	6	6	0.002393	2	0.957519	NC_007118.6	30137915	30220894	2329.5	4901
adam12	368	154	-232	-2.07907	-9.336e-06	-2.30657	-3.06528	0.002175	0.0162373	418	1	1	174166	415	418	395	398	0.992462	0	0	20	20	0.0478469	1	0.0764445	NC_007128.6	32206489	32380655	476	1	1	174166	473	476	455	458	0.99345	0	0	18	18	0.0378151	1	0.0835418	NC_007128.6	32206489	32380655	447	108
adam19a	226	197	184	4.43925	6.266e-06	4.15863	9.15855	0	0	68	1	1	228870	52	68	52	68	0.764706	0	0	0	0	0	1	0.009939	NC_007118.6	60992767	61221637	39	1	1	228870	29	39	28	38	0.736842	0	0	1	1	0.025641	1	0.005275	NC_007118.6	60992767	61221637	53.5	210
adam8a	482	478	452	7.74627	1.556e-05	7.2886	25.9722	0	0	69	1	1	8156	69	69	67	67	1	0	0	2	2	0.0289855	1	0.274805	NC_007124.6	24541030	24549186	65	1	1	8156	65	65	65	65	1	0	0	0	0	0	1	0.253185	NC_007124.6	24541030	24549186	67	547
adamts12	45	35	35	3.5	1.183e-06	3.2783	4.58918	4.45e-06	5.733e-05	19	1	1	51532	18	19	18	19	0.947368	0	0	0	0	0	1	0.012334	NC_007116.6	8331626	8383158	9	1	1	51532	7	9	7	9	0.777778	0	0	0	0	0	1	0.005548	NC_007116.6	8331626	8383158	14	44
adamtsl2	193	190	183.5	6.47761	6.304e-06	6.10393	16.0769	0	0	32	1	1	37110	30	32	24	26	0.923077	0	0	6	6	0.1875	1	0.0234374	NC_007116.6	65205424	65242534	35	1	1	37110	34	35	34	35	0.971429	0	0	0	0	0	1	0.0299626	NC_007116.6	65205424	65242534	33.5	209
adamtsl3	706	680	605	2.74352	2.028e-05	2.58487	22.5241	0	0	334	1	1	399649	238	334	236	332	0.710843	0	0	2	2	0.005988	1	0.0277898	NC_007118.6	12136657	12536306	360	1	1	399649	278	360	276	358	0.77095	0	0	2	2	0.005556	1	0.0284581	NC_007118.6	12136657	12536306	347	864
adamtsl7	75	72	71.5	29.6	2.478e-06	27.7225	11.3332	0	0	4	1	1	22613	4	4	3	3	1	0	0	1	1	0.25	1	0.004438	NC_007112.6	20883734	20906347	1	1	1	22613	1	1	1	1	1	0	0	0	0	0	1	0.001405	NC_007112.6	20883734	20906347	2.5	76
add3b	133	115	115	3.16981	3.877e-06	2.97739	8.0668	6.661e-16	2.329e-14	62	2	2	39427	57	62	56	61	0.918033	0	0	1	1	0.016129	2	0.0517562	NC_007128.6	20228267	20267694	44	2	1	39427	42	44	39	41	0.95122	0	0	3	3	0.0681818	2	0.0330363	NC_007128.6	20228267	20267694	53	159
adgra1a	12	12	11	3.2	3.715e-07	3.01391	3.25051	0.001152	0.009271	5	1	1	36262	5	5	5	5	1	0	0	0	0	0	1	0.004613	NC_007123.6	29058626	29094888	5	1	1	36262	5	5	5	5	1	0	0	0	0	0	1	0.00438	NC_007123.6	29058626	29094888	5	17
adgrb1a	31	30	21.5	2.59259	7.057e-07	2.41541	2.87044	0.004099	0.0283439	14	10	0	158690	14	14	14	14	1	0	0	0	0	0	2	0.002951	NC_007127.6	37519732	37678422	13	10	0	158690	13	13	13	13	1	0	0	0	0	0	2	0.002603	NC_007127.6	37519732	37678422	13.5	26
adgrb1b	11	11	10	11	3.453e-07	10.3603	4.03593	5.439e-05	0.0005776	1	0	0	14715	1	1	0	0	NaN	0	0	1	1	1	0	0.002273	NC_007130.6	92479	107194	1	0	0	14715	1	1	0	0	NaN	0	0	1	1	1	0	0.002159	NC_007130.6	92479	107194	1	12
adgrb3	56	44	44.5	2.48333	1.479e-06	2.33251	4.67072	3.002e-06	3.98e-05	36	4	0	292217	36	36	35	35	1	0	0	1	1	0.0277778	3	0.004007	NC_007124.6	38176338	38468555	24	4	0	292217	24	24	24	24	1	0	0	0	0	0	3	0.002609	NC_007124.6	38176338	38468555	30	80
adgre13	12	10	10.5	2.75	3.511e-07	2.58052	2.96314	0.003045	0.0218427	7	1	1	32307	7	7	7	7	1	0	0	0	0	0	1	0.007248	NC_007114.6	52118094	52150401	5	1	1	32307	5	5	5	5	1	0	0	0	0	0	1	0.004917	NC_007114.6	52118094	52150401	6	17
adgrg3	137	116	95	4.45455	3.189e-06	4.16282	4.07381	4.625e-05	0.0004989	17	1	1	21771	17	17	15	15	1	0	0	2	2	0.117647	1	0.0230483	NC_007118.6	64707635	64729406	38	1	1	21771	38	38	37	37	1	0	0	1	1	0.0263158	1	0.0539915	NC_007118.6	64707635	64729406	27.5	91
adgrl2a	77	45	58.5	2.27174	1.944e-06	2.15225	3.16672	0.001542	0.0119982	30	23	0	207887	30	30	30	30	1	0	0	0	0	0	14	0.004827	NC_007122.6	7518770	7726657	62	23	0	207887	62	62	62	62	1	0	0	0	0	0	14	0.009475	NC_007122.6	7518770	7726657	46	107
adgrv1	140	131	130	2.76871	4.355e-06	2.60351	10.4746	0	0	78	3	0	256828	78	78	78	78	1	0	0	0	0	0	2	0.0101596	NC_007116.6	48031835	48288663	69	3	0	256828	67	69	67	69	0.971014	0	0	0	0	0	2	0.008535	NC_007116.6	48031835	48288663	73.5	198
adh8a	1149	1005	1047	4.64808	3.581e-05	4.39729	13.706	0	0	215	1	1	6391	215	215	214	214	1	0	0	1	1	0.004651	1	1.12014	NC_007124.6	12521498	12527889	359	1	1	6391	359	359	357	357	1	0	0	2	2	0.005571	1	1.7746	NC_007124.6	12521498	12527889	287	1304
afap1l1a	109	103	73	2.25862	2.352e-06	2.10001	3.17639	0.001491	0.0116438	55	3	1	71535	47	55	47	55	0.854545	0	0	0	0	0	2	0.02572	NC_007125.6	34222111	34293646	61	3	1	71535	56	61	56	61	0.918033	0	0	0	0	0	2	0.0270902	NC_007125.6	34222111	34293646	58	98
aga	143	103	107.5	2.51408	3.595e-06	2.379	4.69774	2.631e-06	3.526e-05	51	1	1	8809	51	51	49	49	1	0	0	2	2	0.0392157	1	0.186078	NC_007125.6	36088126	36096935	91	1	1	8809	91	91	84	84	1	0	0	7	7	0.0769231	1	0.302938	NC_007125.6	36088126	36096935	71	163
agap2	108	87	86	2.93258	2.898e-06	2.7712	6.3235	2.557e-10	5.701e-09	34	5	0	49825	34	34	33	33	1	0	0	1	1	0.0294118	3	0.0221561	NC_007134.6	36552352	36602177	55	5	1	49825	55	55	55	55	1	0	0	0	0	0	3	0.0350685	NC_007134.6	36552352	36602177	44.5	119
agbl5	280	236	202.5	2.13764	6.633e-06	2.01173	6.1233	9.165e-10	1.926e-08	156	2	0	23059	154	156	153	155	0.987097	0	0	1	1	0.00641	2	0.224863	NC_007115.6	724090	747149	200	2	0	23059	198	200	197	199	0.98995	0	0	1	1	0.005	2	0.274166	NC_007115.6	724090	747149	178	325
ago3b	390	343	-330	-1.95238	-1.295e-05	-2.07552	-7.09141	1.328e-12	3.604e-11	713	3	1	28852	712	713	712	713	0.998597	0	0	0	0	0	3	0.826685	NC_007130.6	10742620	10771472	640	3	1	28852	639	640	639	640	0.998437	0	0	0	0	0	3	0.704702	NC_007130.6	10742620	10771472	676.5	370
agtr1b	20	19	17	2.36	5.64e-07	2.22365	3.47718	0.0005067	0.004409	12	2	0	91012	12	12	10	10	1	0	0	2	2	0.166667	2	0.003676	NC_007135.6	4735894	4826906	13	2	0	91012	13	13	12	12	1	0	0	1	1	0.0769231	2	0.004189	NC_007135.6	4735894	4826906	12.5	27
ahdc1	82	75	72	3.36066	2.438e-06	3.17119	8.48283	0	0	27	2	0	60776	26	27	26	27	0.962963	0	0	0	0	0	1	0.0148613	NC_007130.6	43843751	43904527	34	2	0	60776	32	34	32	34	0.941176	0	0	0	0	0	1	0.0177725	NC_007130.6	43843751	43904527	30.5	96
aif1l	591	507	474.5	2.7381	1.587e-05	2.57055	8.51849	0	0	315	1	1	26086	314	315	313	314	0.996815	0	0	1	1	0.003175	1	0.402669	NC_007116.6	33949263	33975349	231	1	1	26086	228	231	228	231	0.987013	0	0	0	0	0	1	0.281324	NC_007116.6	33949263	33975349	273	673
aim1b	304	280	279	2.31604	9.234e-06	2.17995	12.4849	0	0	224	1	1	33349	224	224	223	223	1	0	0	1	1	0.004464	1	0.223691	NC_007115.6	848247	881596	200	1	1	33349	200	200	200	200	1	0	0	0	0	0	1	0.190524	NC_007115.6	848247	881596	212	504
akna	23	22	21	3.8	7.138e-07	3.58234	4.77938	1.758e-06	2.425e-05	7	7	0	49012	7	7	7	7	1	0	0	0	0	0	4	0.004778	NC_007132.6	13827010	13876022	8	7	0	49012	8	8	8	8	1	0	0	0	0	0	4	0.005185	NC_007132.6	13827010	13876022	7.5	30
aldh1l2	168	156	-146.5	-2.11832	-5.684e-06	-2.24873	-9.91662	3.525e-23	1.35e-21	262	1	1	21738	262	262	261	261	1	0	0	1	1	0.003817	1	0.40165	NC_007115.6	9027877	9049615	293	1	1	21738	293	293	285	285	1	0	0	8	8	0.0273038	1	0.416512	NC_007115.6	9027877	9049615	277.5	125
aldh8a1	39	37	36.5	4.04167	1.243e-06	3.81143	6.42397	1.328e-10	3.047e-09	11	1	1	11105	10	11	10	11	0.909091	0	0	0	0	0	1	0.033136	NC_007134.6	31826072	31837177	13	1	1	11105	13	13	13	13	1	0	0	0	0	0	1	0.03719	NC_007134.6	31826072	31837177	12	47
aldob	222	193	187	3.02162	6.306e-06	2.85158	9.92042	0	0	78	1	1	8749	75	78	75	78	0.961538	0	0	0	0	0	1	0.298238	NC_007125.6	20809200	20817949	107	1	1	8749	104	107	104	107	0.971963	0	0	0	0	0	1	0.388532	NC_007125.6	20809200	20817949	92.5	300
alox12	194	175	170.5	4.12844	5.811e-06	3.8961	11.8363	0	0	45	1	1	18214	45	45	45	45	1	0	0	0	0	0	1	0.0826483	NC_007118.6	25758539	25776753	64	1	1	18214	64	64	64	64	1	0	0	0	0	0	1	0.111629	NC_007118.6	25758539	25776753	54.5	211
alox5a	78	59	62.5	2.43678	2.083e-06	2.30164	5.03455	4.79e-07	7.149e-06	34	1	1	47203	32	34	31	33	0.939394	0	0	1	1	0.0294118	1	0.0233868	NC_007124.6	17996669	18043872	53	1	1	47203	52	53	47	48	0.979167	0	0	5	5	0.0943396	1	0.0323053	NC_007124.6	17996669	18043872	43.5	100
alpi.1	206	120	-150.5	-3.59483	-5.825e-06	-4.11035	-4.18508	2.851e-05	0.0003198	221	2	1	15226	220	221	220	221	0.995475	0	0	0	0	0	2	0.485549	NC_007133.6	38776067	38791293	196	2	1	15226	195	196	195	196	0.994898	0	0	0	0	0	2	0.408952	NC_007133.6	38776067	38791293	208.5	15
alpk3b	1197	1076	-888	-2.07182	-3.438e-05	-2.19439	-4.3147	1.598e-05	0.0001884	1468	1	1	12786	1468	1468	1462	1462	1	0	0	6	6	0.004087	1	3.82507	NC_007118.6	29838834	29851620	1965	1	1	12786	1965	1965	1948	1948	1	0	0	17	17	0.008651	1	4.84012	NC_007118.6	29838834	29851620	1716.5	768
alx4a	44	38	36.5	6.21429	1.254e-06	5.88109	6.4481	1.133e-10	2.616e-09	4	1	1	28304	4	4	3	3	1	0	0	1	1	0.25	1	0.003546	NC_007118.6	26625500	26653804	10	1	1	28304	10	10	10	10	1	0	0	0	0	0	1	0.0112242	NC_007118.6	26625500	26653804	7	39
alx4b	23	22	17	7.8	5.794e-07	7.30449	3.71998	0.0001992	0.001893	2	1	1	43424	2	2	2	2	1	0	0	0	0	0	1	0.001541	NC_007129.6	38340030	38383454	3	1	1	43424	2	3	2	3	0.666667	0	0	0	0	0	1	0.002195	NC_007129.6	38340030	38383454	2.5	14
amigo1	104	101	98	5	3.351e-06	4.70166	11.1322	0	0	26	1	1	5453	26	26	26	26	1	0	0	0	0	0	1	0.159501	NC_007119.6	25095732	25101185	23	1	1	5453	23	23	23	23	1	0	0	0	0	0	1	0.133997	NC_007119.6	25095732	25101185	24.5	118
ampd2b	368	317	307.5	3.0297	1.037e-05	2.86073	10.4119	0	0	126	6	0	55981	126	126	126	126	1	0	0	0	0	0	4	0.0752933	NC_007119.6	25218534	25274515	177	6	0	55981	177	177	177	177	1	0	0	0	0	0	4	0.100446	NC_007119.6	25218534	25274515	151.5	424
angptl5	29	24	20.5	2.95238	6.878e-07	2.77671	3.81483	0.0001363	0.001337	8	3	0	7775	8	8	8	8	1	0	0	0	0	0	3	0.0344204	NC_007132.6	22784246	22792021	13	3	0	7775	13	13	12	12	1	0	0	1	1	0.0769231	3	0.0490323	NC_007132.6	22784246	22792021	10.5	25
ankhb	159	110	105	2.27273	3.435e-06	2.12193	3.14424	0.001665	0.0128344	107	1	1	48698	53	107	50	104	0.480769	0	0	3	3	0.0280374	1	0.0714412	NC_007113.6	31974396	32023094	58	1	1	48698	29	58	28	57	0.491228	0	0	1	1	0.0172414	1	0.0371848	NC_007113.6	31974396	32023094	82.5	158
ankrd22	17	17	16.5	5.125	5.647e-07	4.82696	4.5962	4.303e-06	5.56e-05	4	1	1	3845	4	4	4	4	1	0	0	0	0	0	1	0.0348009	NC_007123.6	17032903	17036748	4	1	1	3845	4	4	4	4	1	0	0	0	0	0	1	0.0330495	NC_007123.6	17032903	17036748	4	21
ankrd24	23	22	16	4.55556	5.358e-07	4.21935	2.9075	0.003643	0.0256284	5	4	0	34005	5	5	5	5	1	0	0	0	0	0	2	0.004919	NC_007133.6	21334185	21368190	4	4	0	34005	4	4	4	4	1	0	0	0	0	0	2	0.003737	NC_007133.6	21334185	21368190	4.5	14
ankrd29	9	9	7.5	4.75	2.546e-07	4.45089	3.02268	0.002505	0.0184018	2	2	0	12442	2	2	2	2	1	0	0	0	0	0	2	0.005377	NC_007133.6	16392424	16404866	2	2	1	12442	2	2	2	2	1	0	0	0	0	0	2	0.005107	NC_007133.6	16392424	16404866	2	8
ankrd33aa	27	26	24	7.85714	8.26e-07	7.3764	5.99514	2.033e-09	4.083e-08	4	1	1	12658	4	4	4	4	1	0	0	0	0	0	1	0.0105711	NC_007134.6	27936015	27948673	3	1	1	12658	3	3	3	3	1	0	0	0	0	0	1	0.007529	NC_007134.6	27936015	27948673	3.5	25
antxr1a	104	88	75.5	6.03333	2.566e-06	5.67959	4.83975	1.3e-06	1.834e-05	7	1	1	82724	7	7	7	7	1	0	0	0	0	0	1	0.002831	NC_007119.6	50061528	50144252	23	1	1	82724	23	23	22	22	1	0	0	1	1	0.0434783	1	0.008449	NC_007119.6	50061528	50144252	15	70
antxr1b	138	137	115	2.93277	3.867e-06	2.76179	9.39532	0	0	59	1	1	73077	59	59	59	59	1	0	0	0	0	0	1	0.0270083	NC_007121.6	41052467	41125544	60	1	1	73077	60	60	60	60	1	0	0	0	0	0	1	0.0260839	NC_007121.6	41052467	41125544	59.5	152
antxr1c	521	516	512.5	4.15385	1.746e-05	3.91228	24.2569	0	0	160	2	1	63099	159	160	151	152	0.993421	0	0	8	8	0.05	2	0.0805838	NC_007123.6	2642523	2705622	165	2	1	63099	164	165	154	155	0.993548	0	0	10	10	0.0606061	2	0.0780389	NC_007123.6	2642523	2705622	162.5	681
antxr2a	1011	711	704.5	2.29504	2.338e-05	2.17081	4.33694	1.445e-05	0.0001718	394	2	2	84979	393	394	383	384	0.997396	0	0	10	10	0.0253807	2	0.151163	NC_007116.6	38788925	38873904	694	2	2	84979	694	694	688	688	1	0	0	6	6	0.008646	2	0.257205	NC_007116.6	38788925	38873904	544	1092
anxa5b	1203	1202	998.5	2.73803	3.339e-05	2.57536	15.8967	0	0	574	1	1	10209	507	574	497	564	0.881206	0	0	10	10	0.0174216	1	1.84809	NC_007112.6	21964144	21974353	575	1	1	10209	509	575	505	571	0.884413	0	0	4	4	0.006957	1	1.77687	NC_007112.6	21964144	21974353	574.5	1369
aplp1	570	556	413	3.08586	1.362e-05	2.86506	4.59542	4.319e-06	5.578e-05	191	1	1	124336	187	191	187	191	0.979058	0	0	0	0	0	1	0.0513881	NC_007126.6	37204409	37328745	205	1	1	124336	205	205	205	205	1	0	0	0	0	0	1	0.0523792	NC_007126.6	37204409	37328745	198	461
apoc1l	22	15	15.5	3.38462	5.244e-07	3.20318	3.07481	0.002106	0.0157952	3	2	0	1597	3	3	3	3	1	0	0	0	0	0	1	0.062841	NC_007127.6	24057094	24058691	10	2	0	1597	10	10	10	10	1	0	0	0	0	0	1	0.198928	NC_007127.6	24057094	24058691	6.5	19
apodb	123	105	100.5	2.79464	3.366e-06	2.62547	7.10193	1.23e-12	3.353e-11	65	2	1	22362	33	65	33	65	0.507692	0	0	0	0	0	2	0.0972365	NC_007135.6	26161313	26183675	47	2	1	22362	24	47	24	47	0.510638	0	0	0	0	0	2	0.0667712	NC_007135.6	26161313	26183675	56	143
apoeb	557	528	366	6.34307	1.206e-05	5.75308	2.65811	0.007858	0.0498622	83	2	1	2634	83	83	82	82	1	0	0	1	1	0.0120482	2	1.04142	NC_007127.6	24045795	24048429	54	2	1	2634	54	54	54	54	1	0	0	0	0	0	2	0.651298	NC_007127.6	24045795	24048429	68.5	258
aqp3a	38	30	24.5	3.45	8.134e-07	3.19193	2.85747	0.00427	0.0293937	14	1	1	5393	14	14	14	14	1	0	0	0	0	0	1	0.0868409	NC_007116.6	42406268	42411661	6	1	1	5393	6	6	6	6	1	0	0	0	0	0	1	0.0353446	NC_007116.6	42406268	42411661	10	25
arfgap3	48	43	44	2.23944	1.454e-06	2.11132	5.41314	6.193e-08	1.04e-06	33	1	1	7764	33	33	33	33	1	0	0	0	0	0	1	0.142185	NC_007115.6	76572925	76580689	38	1	1	7764	38	38	35	35	1	0	0	3	3	0.0789474	1	0.143214	NC_007115.6	76572925	76580689	35.5	81
arhgap1	183	152	149	2.25738	4.912e-06	2.12101	6.48965	8.604e-11	2.004e-09	134	1	1	21537	134	134	124	124	1	0	0	10	10	0.0746269	1	0.192603	NC_007118.6	38490819	38512356	103	1	1	21537	103	103	94	94	1	0	0	9	9	0.0873786	1	0.138658	NC_007118.6	38490819	38512356	118.5	249
arhgap12a	99	91	80	2.95122	2.689e-06	2.7805	8.46346	0	0	37	5	0	48041	37	37	37	37	1	0	0	0	0	0	2	0.0257642	NC_007113.6	43896184	43944225	45	5	0	48041	45	45	45	45	1	0	0	0	0	0	2	0.0297579	NC_007113.6	43896184	43944225	41	106
arhgap15	82	81	63.5	2.78873	2.115e-06	2.61496	5.25297	1.497e-07	2.396e-06	35	3	0	68736	33	35	32	34	0.941176	0	0	1	1	0.0285714	2	0.0165471	NC_007120.6	26114256	26182992	36	3	0	68736	32	36	31	35	0.885714	0	0	1	1	0.0277778	2	0.0161765	NC_007120.6	26114256	26182992	35.5	81
arhgap19	25	18	17.5	3.05882	6.191e-07	2.98404	3.49544	0.0004733	0.004142	5	1	1	18696	4	5	4	5	0.8	0	0	0	0	0	1	0.008946	NC_007133.6	34984738	35003434	12	1	1	18696	11	12	11	12	0.916667	0	0	0	0	0	1	0.0203908	NC_007133.6	34984738	35003434	8.5	30
arhgap22	75	60	64.5	2.76712	2.166e-06	2.61229	6.04461	1.498e-09	3.086e-08	29	2	1	42211	28	29	27	28	0.964286	0	0	1	1	0.0344828	2	0.0221901	NC_007124.6	30967545	31009756	44	2	1	42211	43	44	41	42	0.97619	0	0	2	2	0.0454545	2	0.0316101	NC_007124.6	30967545	31009756	36.5	98
arhgap25	115	84	87	2.83158	2.93e-06	2.68143	4.79238	1.648e-06	2.284e-05	32	3	0	31390	32	32	32	32	1	0	0	0	0	0	2	0.0341024	NC_007116.6	20670372	20701762	63	3	0	31390	63	63	62	62	1	0	0	1	1	0.015873	2	0.0627483	NC_007116.6	20670372	20701762	47.5	122
arhgap27	114	94	79.5	2.5	2.628e-06	2.34745	4.45164	8.522e-06	0.0001049	43	5	0	72617	43	43	42	42	1	0	0	1	1	0.0232558	3	0.0193481	NC_007123.6	4936730	5009347	63	5	0	72617	63	63	60	60	1	0	0	3	3	0.047619	3	0.0262491	NC_007123.6	4936730	5009347	53	108
arhgap4a	171	130	115.5	2.22222	3.793e-06	2.09166	4.08569	4.395e-05	0.0004766	74	2	1	26225	73	74	73	74	0.986486	0	0	0	0	0	2	0.0943936	NC_007134.6	25062845	25089070	115	2	1	26225	115	115	114	114	1	0	0	1	1	0.008696	2	0.138099	NC_007134.6	25062845	25089070	94.5	175
arhgap6_1	200	189	141	2.16049	4.561e-06	2.01818	4.43126	9.368e-06	0.0001146	116	4	0	97214	116	116	116	116	1	0	0	0	0	0	3	0.0399168	NC_007118.6	51089386	51186600	127	4	0	97214	127	127	127	127	1	0	0	0	0	0	3	0.0415027	NC_007118.6	51089386	51186600	121.5	209
arhgap6_2	53	50	45.5	2.4	1.512e-06	2.26161	5.74718	9.075e-09	1.685e-07	31	1	1	22442	31	31	31	31	1	0	0	0	0	0	1	0.046209	NW_003337241.1	33422	55864	34	1	1	22442	34	34	34	34	1	0	0	0	0	0	1	0.0481304	NW_003337241.1	33422	55864	32.5	72
arhgap9	52	46	37	2.37037	1.216e-06	2.21796	4.02753	5.637e-05	0.0005969	30	1	1	69145	29	30	29	30	0.966667	0	0	0	0	0	1	0.014514	NC_007117.6	58985419	59054564	24	1	1	69145	23	24	21	22	0.954545	0	0	2	2	0.0833333	1	0.010108	NC_007117.6	58985419	59054564	27	52
arhgdig	987	781	856.5	2.61604	2.869e-05	2.4722	8.09243	6.661e-16	2.329e-14	427	1	1	30501	426	427	400	401	0.997506	0	0	26	26	0.0608899	1	0.439802	NC_007114.6	27607270	27637771	633	1	1	30501	633	633	585	585	1	0	0	48	48	0.0758294	1	0.609317	NC_007114.6	27607270	27637771	530	1359
arhgef10lb	327	296	269.5	3.3133	9.121e-06	3.12552	12.9644	0	0	101	7	0	94580	96	101	94	99	0.949495	0	0	2	2	0.019802	5	0.0350157	NC_007134.6	21610535	21705115	132	7	0	94580	128	132	127	131	0.969466	0	0	1	1	0.007576	5	0.0440021	NC_007134.6	21610535	21705115	116.5	344
arhgef15	49	49	37	2.68182	1.227e-06	2.51211	4.07441	4.613e-05	0.0004984	22	1	1	45446	22	22	22	22	1	0	0	0	0	0	1	0.016194	NC_007116.6	53469104	53514550	22	1	1	45446	22	22	21	21	1	0	0	1	1	0.0454545	1	0.01468	NC_007116.6	53469104	53514550	22	47
arhgef18a	285	240	224	2.15167	7.376e-06	2.02943	8.37661	0	0	172	3	0	33876	141	172	141	172	0.819767	0	0	0	0	0	2	0.169849	NC_007113.6	37521632	37555508	217	3	0	33876	186	217	184	215	0.855814	0	0	2	2	0.009217	2	0.201627	NC_007113.6	37521632	37555508	194.5	380
arhgef3l	72	68	58.5	2.24468	1.93e-06	2.11153	6.23879	4.41e-10	9.551e-09	49	3	0	15536	47	49	47	49	0.959184	0	0	0	0	0	2	0.105508	NC_007134.6	20742211	20757747	45	3	0	15536	44	45	44	45	0.977778	0	0	0	0	0	2	0.0920185	NC_007134.6	20742211	20757747	47	94
arhgef5	292	268	269	4.63514	9.193e-06	4.37415	15.0932	0	0	62	2	0	24767	62	62	62	62	1	0	0	0	0	0	2	0.0837423	NC_007127.6	17705709	17730476	86	2	0	24767	86	86	86	86	1	0	0	0	0	0	2	0.110313	NC_007127.6	17705709	17730476	74	354
arid5a	110	93	94.5	3.8209	3.216e-06	3.61109	7.92746	2.22e-15	7.478e-14	25	1	1	25760	25	25	25	25	1	0	0	0	0	0	1	0.0324654	NC_007119.6	52390986	52416746	42	1	1	25760	42	42	41	41	1	0	0	1	1	0.0238095	1	0.0505638	NC_007119.6	52390986	52416746	33.5	121
arl16	59	52	45	3.57143	1.522e-06	3.36035	5.69594	1.227e-08	2.244e-07	14	1	1	5046	14	14	9	9	1	0	0	5	5	0.357143	1	0.0596653	NC_007114.6	49237645	49242691	21	1	1	5046	21	21	19	19	1	0	0	2	2	0.0952381	1	0.119621	NC_007114.6	49237645	49242691	17.5	52
arl4ca	57	45	38.5	2.24194	1.265e-06	2.10825	3.65305	0.0002591	0.002409	25	1	1	1244	25	25	21	21	1	0	0	4	4	0.16	1	0.56471	NC_007133.6	13953402	13954646	37	1	1	1244	37	37	34	34	1	0	0	3	3	0.0810811	1	0.868281	NC_007133.6	13953402	13954646	31	57
arl4cb	49	46	39.5	4.16	1.346e-06	3.92481	6.53076	6.544e-11	1.538e-09	11	1	1	1489	11	11	11	11	1	0	0	0	0	0	1	0.247129	NC_007120.6	23546123	23547612	14	1	1	1489	14	14	14	14	1	0	0	0	0	0	1	0.2987	NC_007120.6	23546123	23547612	12.5	44
arl5c	206	140	134	2.61446	4.458e-06	2.46644	3.29193	0.000995	0.008126	50	1	1	7520	50	50	48	48	1	0	0	2	2	0.04	1	0.213526	NC_007114.6	15984575	15992095	116	1	1	7520	116	116	111	111	1	0	0	5	5	0.0431034	1	0.468929	NC_007114.6	15984575	15992095	83	178
arntl1a	282	251	-218	-2.5516	-8.382e-06	-2.717	-4.07375	4.626e-05	0.0004989	407	3	1	25074	407	407	407	407	1	0	0	0	0	0	3	0.542997	NC_007136.6	17797383	17822457	310	3	1	25074	310	310	310	310	1	0	0	0	0	0	3	0.392771	NC_007136.6	17797383	17822457	358.5	125
arntl1b	185	164	-129	-2.21127	-5.022e-06	-2.35726	-2.69908	0.006953	0.0448803	281	3	1	58295	279	281	274	276	0.992754	0	0	5	5	0.0177936	3	0.158381	NC_007118.6	65824440	65882735	190	3	1	58295	189	190	180	181	0.994475	0	0	9	9	0.0473684	3	0.0986391	NC_007118.6	65824440	65882735	235.5	96
arpc1b	1426	1309	1349.5	3.25858	4.564e-05	3.07323	21.9267	0	0	539	1	1	11432	539	539	517	517	1	0	0	22	22	0.0408163	1	1.51285	NC_007114.6	40667189	40678621	656	1	1	11432	656	656	622	622	1	0	0	34	34	0.0518293	1	1.7285	NC_007114.6	40667189	40678621	597.5	1965
arpc5b	618	453	471	2.37921	1.569e-05	2.25046	5.43127	5.596e-08	9.467e-07	259	1	1	3927	259	259	259	259	1	0	0	0	0	0	1	2.2063	NC_007131.6	34248805	34252732	424	1	1	3927	424	424	423	423	1	0	0	1	1	0.002358	1	3.42201	NC_007131.6	34248805	34252732	341.5	748
arrdc2	1636	1620	1401	2.88814	4.709e-05	2.72018	35.1122	0	0	750	2	1	9279	750	750	750	750	1	0	0	0	0	0	2	2.70387	NC_007122.6	13466844	13476123	734	2	1	9279	734	734	734	734	1	0	0	0	0	0	2	2.51302	NC_007122.6	13466844	13476123	742	1916
asah1a	73	58	51	2.22892	1.68e-06	2.0997	4.26295	2.017e-05	0.0002328	34	2	1	5122	34	34	34	34	1	0	0	0	0	0	2	0.222058	NC_007125.6	29932537	29937659	49	2	2	5122	49	49	48	48	1	0	0	1	1	0.0204082	2	0.297717	NC_007125.6	29932537	29937659	41.5	78
asah1b	792	685	561.5	2.41614	1.844e-05	2.26317	5.78242	7.363e-09	1.382e-07	343	1	1	10712	343	343	334	334	1	0	0	9	9	0.0262391	1	1.04304	NC_007112.6	15961316	15972028	450	1	1	10712	450	450	432	432	1	0	0	18	18	0.04	1	1.28119	NC_007112.6	15961316	15972028	396.5	781
asb18	274	219	-187	-1.99733	-7.079e-06	-2.05634	-2.75535	0.005863	0.0388756	315	1	1	8296	315	315	315	315	1	0	0	0	0	0	1	1.27019	NC_007120.6	24075313	24083609	434	1	1	8296	434	434	433	433	1	0	0	1	1	0.002304	1	1.65814	NC_007120.6	24075313	24083609	374.5	215
asip1	37	31	28	3	9.861e-07	2.91082	5.11927	3.067e-07	4.709e-06	11	4	0	8438	11	11	11	11	1	0	0	0	0	0	4	0.0436094	NC_007117.6	49976340	49984778	17	4	0	8438	17	17	17	17	1	0	0	0	0	0	4	0.0640046	NC_007117.6	49976340	49984778	14	48
aspa	94	89	73.5	8	2.508e-06	7.46945	6.22243	4.895e-10	1.055e-08	13	1	1	16169	13	13	13	13	1	0	0	0	0	0	1	0.0268959	NC_007116.6	61678061	61694230	8	1	1	16169	8	8	8	8	1	0	0	0	0	0	1	0.0157184	NC_007116.6	61678061	61694230	10.5	66
aspn	13	11	11.5	6.75	3.945e-07	6.29253	4.0456	5.219e-05	0.0005566	3	1	0	7547	0	3	0	3	0	0	0	0	0	0	1	0.0132976	NC_007133.6	10450282	10457829	1	1	0	7547	0	1	0	1	0	0	0	0	0	0	1	0.004209	NC_007133.6	10450282	10457829	2	14
atat1	85	74	69	2.79221	2.316e-06	2.63176	7.23995	4.488e-13	1.26e-11	33	10	1	36062	33	33	33	33	1	0	0	0	0	0	6	0.0306119	NC_007130.6	27895366	27931428	44	10	0	36062	44	44	43	43	1	0	0	1	1	0.0227273	6	0.0378809	NC_007130.6	27895366	27931428	38.5	97
atf3	2045	1233	-1368.5	-2.32993	-5.368e-05	-2.55124	-4.08649	4.379e-05	0.0004751	2127	1	1	6060	2127	2127	2126	2126	1	0	0	1	1	0.0004701	1	11.7359	NC_007131.6	37891798	37897858	2668	1	1	6060	2668	2668	2659	2659	1	0	0	9	9	0.003373	1	13.9395	NC_007131.6	37891798	37897858	2397.5	623
atic	81	79	58	4.05263	1.93e-06	3.74914	3.65049	0.0002617	0.002432	20	1	1	17813	20	20	17	17	1	0	0	3	3	0.15	1	0.0319255	NC_007112.6	4788047	4805860	18	1	1	17813	18	18	18	18	1	0	0	0	0	0	1	0.0321024	NC_007112.6	4788047	4805860	19	55
atn1	121	112	114	2.57241	3.808e-06	2.42485	9.46294	0	0	68	4	0	22104	68	68	67	67	1	0	0	1	1	0.0147059	2	0.101398	NC_007127.6	31890781	31912885	77	4	0	22104	77	77	74	74	1	0	0	3	3	0.038961	2	0.106356	NC_007127.6	31890781	31912885	72.5	184
atp1a3a	48	39	40	3.58065	1.354e-06	3.35902	5.37203	7.785e-08	1.287e-06	20	1	1	57297	20	20	20	20	1	0	0	0	0	0	1	0.0116768	NC_007130.6	6409213	6466510	11	1	1	57297	11	11	11	11	1	0	0	0	0	0	1	0.006099	NC_007130.6	6409213	6466510	15.5	52
atxn7l1	276	272	218	2.26012	7.175e-06	2.12422	8.13668	4.441e-16	1.568e-14	171	1	1	21059	171	171	170	170	1	0	0	1	1	0.005848	1	0.270046	NC_007115.6	3413028	3434087	175	1	1	21059	175	175	168	168	1	0	0	7	7	0.04	1	0.253439	NC_007115.6	3413028	3434087	173	335
axl	699	654	627	2.45984	2.087e-05	2.31735	19.8414	0	0	407	1	1	10687	407	407	398	398	1	0	0	9	9	0.022113	1	1.24582	NC_007126.6	2125	12812	452	1	1	10687	452	452	445	445	1	0	0	7	7	0.0154867	1	1.32284	NC_007126.6	2125	12812	429.5	1007
b3galt1a	16	15	14.5	3.63636	4.916e-07	3.41738	3.90881	9.275e-05	0.000944	6	2	1	28461	6	6	6	6	1	0	0	0	0	0	2	0.007052	NC_007117.6	9904858	9933319	5	2	1	28461	4	5	4	5	0.8	0	0	0	0	0	2	0.005581	NC_007117.6	9904858	9933319	5.5	19
b3galt4	22	14	15.5	2.40909	5.167e-07	2.27883	2.71218	0.006684	0.0434641	7	1	1	9615	4	7	4	7	0.571429	0	0	0	0	0	1	0.0243543	NC_007119.6	53228466	53238081	15	1	1	9615	12	15	12	15	0.8	0	0	0	0	0	1	0.0495614	NC_007119.6	53228466	53238081	11	24
b3gnt2l	26	16	20.5	3.5625	6.981e-07	3.38923	3.1385	0.001698	0.0130596	3	1	1	5901	3	3	3	3	1	0	0	0	0	0	1	0.0170068	NC_007129.6	44709860	44715761	13	1	1	5901	13	13	13	13	1	0	0	0	0	0	1	0.0699873	NC_007129.6	44709860	44715761	8	28
b3gnt5b	13	10	11	4.14286	3.744e-07	3.89373	3.43525	0.000592	0.005074	5	1	1	7880	5	5	5	5	1	0	0	0	0	0	1	0.0212261	NC_007113.6	7951388	7959268	2	1	1	7880	2	2	2	2	1	0	0	0	0	0	1	0.008063	NC_007113.6	7951388	7959268	3.5	15
b3gnt7	147	129	133	4.69444	4.548e-06	4.43664	10.1825	0	0	27	2	1	4776	27	27	26	26	1	0	0	1	1	0.037037	2	0.182111	NC_007133.6	36687670	36692446	45	2	1	4776	45	45	44	44	1	0	0	1	1	0.0222222	2	0.292678	NC_007133.6	36687670	36692446	36	164
b3gnt9	61	60	56	7.58824	1.928e-06	7.15248	9.11616	0	0	8	1	1	4898	8	8	7	7	1	0	0	1	1	0.125	1	0.0478086	NC_007129.6	17522531	17527429	9	1	1	4898	9	9	9	9	1	0	0	0	0	0	1	0.0583748	NC_007129.6	17522531	17527429	8.5	69
b4galt1	67	60	44.5	2.25352	1.443e-06	2.10361	3.19003	0.001423	0.0111615	32	1	1	19681	32	32	30	30	1	0	0	2	2	0.0625	1	0.0509918	NC_007112.6	11454666	11474347	39	1	1	19681	39	39	38	38	1	0	0	1	1	0.025641	1	0.0613392	NC_007112.6	11454666	11474347	35.5	61
b4galt2	42	41	38	3.45161	1.287e-06	3.25169	6.21901	5.003e-10	1.076e-08	15	2	1	201862	15	15	15	15	1	0	0	0	0	0	2	0.002486	NC_007113.6	33492220	33694082	16	2	1	201862	15	16	15	16	0.9375	0	0	0	0	0	2	0.002518	NC_007113.6	33492220	33694082	15.5	50
batf3	9	8	7.5	16	2.591e-07	15.0494	3.60441	0.0003129	0.002858	1	1	1	969	1	1	1	1	1	0	0	0	0	0	1	0.0345225	NC_007131.6	37909819	37910788	0	1	0	969	0	0	0	0	NaN	0	0	0	0	NaN	1	0	NC_007131.6	37909819	37910788	0.5	7
bbc3	140	129	122.5	3.16814	4.135e-06	2.98399	10.7758	0	0	51	2	1	16420	51	51	51	51	1	0	0	0	0	0	2	0.103902	NC_007126.6	23809951	23826371	62	2	2	16420	62	62	62	62	1	0	0	0	0	0	2	0.119956	NC_007126.6	23809951	23826371	56.5	167
bco1	44	37	37.5	7.81818	1.293e-06	7.43326	6.32088	2.601e-10	5.793e-09	2	1	1	18005	2	2	2	2	1	0	0	0	0	0	1	0.003716	NC_007118.6	65048441	65066446	9	1	1	18005	9	9	9	9	1	0	0	0	0	0	1	0.01588	NC_007118.6	65048441	65066446	5.5	46
bend4	16	14	11	2.375	3.649e-07	2.23893	2.69624	0.007013	0.0451824	7	1	1	27561	7	7	7	7	1	0	0	0	0	0	1	0.008496	NC_007125.6	46226486	46254047	9	1	1	27561	9	9	8	8	1	0	0	1	1	0.111111	1	0.009221	NC_007125.6	46226486	46254047	8	15
bhlhe41	911	794	851	2.25795	2.814e-05	2.12902	14.1787	0	0	618	1	1	2664	618	618	582	582	1	0	0	36	36	0.0582524	1	7.30828	NC_007129.6	16136858	16139522	735	1	1	2664	735	735	676	676	1	0	0	59	59	0.0802721	1	8.06147	NC_007129.6	16136858	16139522	676.5	1529
bicc1a	201	198	140.5	2.8129	4.59e-06	2.60534	3.54769	0.0003886	0.003475	76	2	0	64068	76	76	74	74	1	0	0	2	2	0.0263158	1	0.0386382	NC_007128.6	20965319	21029387	79	2	0	64068	79	79	79	79	1	0	0	0	0	0	1	0.0391731	NC_007128.6	20965319	21029387	77.5	159
bicc1b	493	431	403.5	3.58654	1.366e-05	3.36437	9.90782	0	0	187	1	1	63261	183	187	183	187	0.97861	0	0	0	0	0	1	0.0988854	NC_007123.6	7333276	7396537	125	1	1	63261	125	125	125	125	1	0	0	0	0	0	1	0.0627734	NC_007123.6	7333276	7396537	156	501
bin1b	46	45	41	2.49091	1.366e-06	2.34605	5.57207	2.517e-08	4.431e-07	28	9	0	53115	28	28	26	26	1	0	0	2	2	0.0714286	3	0.0163751	NC_007117.6	6842319	6895434	27	9	0	53115	27	27	27	27	1	0	0	0	0	0	3	0.0161491	NC_007117.6	6842319	6895434	27.5	64
bin2b	218	163	186	2.69863	6.245e-06	2.55243	6.05243	1.427e-09	2.951e-08	82	3	0	13329	82	82	82	82	1	0	0	0	0	0	3	0.205799	NC_007117.6	38882637	38895966	137	3	0	13329	137	137	137	137	1	0	0	0	0	0	3	0.326531	NC_007117.6	38882637	38895966	109.5	291
birc7	107	91	83.5	3.78333	2.84e-06	3.57526	7.08937	1.347e-12	3.655e-11	22	2	1	13667	22	22	21	21	1	0	0	1	1	0.0454545	2	0.0514011	NC_007134.6	14461430	14475097	38	2	1	13667	38	38	37	37	1	0	0	1	1	0.0263158	2	0.0860063	NC_007134.6	14461430	14475097	30	98
bmb	133	118	103.5	2.15642	3.58e-06	2.08436	8.31088	0	0	82	1	1	17551	82	82	82	82	1	0	0	0	0	0	1	0.156293	NC_007136.6	35742745	35760296	97	1	1	17551	97	97	97	97	1	0	0	0	0	0	1	0.175579	NC_007136.6	35742745	35760296	89.5	215
bmp1a	969	679	809	2.24462	2.66e-05	2.10407	4.51152	6.436e-06	8.086e-05	795	2	1	130442	793	795	783	785	0.997452	0	0	10	10	0.0125786	2	0.201316	NC_007119.6	51176357	51306799	505	2	1	130442	499	505	491	497	0.987928	0	0	8	8	0.0158416	2	0.121043	NC_007119.6	51176357	51306799	650	1444
bmp6	449	420	388	3.27566	1.312e-05	3.08707	17.5481	0	0	156	1	1	74430	155	156	154	155	0.993548	0	0	1	1	0.00641	1	0.0696643	NC_007135.6	7832053	7906483	185	1	1	74430	182	185	181	184	0.983696	0	0	1	1	0.005405	1	0.0785365	NC_007135.6	7832053	7906483	170.5	605
bmpr1ba	763	712	606.5	3.47047	2.044e-05	3.26023	10.8327	0	0	220	1	1	209958	185	220	185	220	0.840909	0	0	0	0	0	1	0.0350523	NC_007116.6	6996908	7206866	271	1	1	209958	224	271	224	271	0.826568	0	0	0	0	0	1	0.0410052	NC_007116.6	6996908	7206866	245.5	721
bnc1	256	253	183.5	7.4386	6.136e-06	6.84012	3.62117	0.0002933	0.002693	27	1	1	7952	27	27	27	27	1	0	0	0	0	0	1	0.113583	NW_003335650.1	52016	59968	30	1	1	7952	30	30	30	30	1	0	0	0	0	0	1	0.119852	NW_003335650.1	52016	59968	28.5	141
bnc2	697	653	540	4.03371	1.817e-05	3.76048	7.80426	5.995e-15	1.939e-13	200	4	1	185797	199	200	193	194	0.994845	0	0	6	6	0.03	4	0.0349293	NC_007112.6	26330188	26515985	156	4	1	185797	155	156	153	154	0.993506	0	0	2	2	0.0128205	4	0.026332	NC_007112.6	26330188	26515985	178	583
bnip4	421	313	272	3.04511	9.02e-06	2.85231	3.41416	0.0006398	0.005448	79	1	1	4468	79	79	78	78	1	0	0	1	1	0.0126582	1	0.583993	NC_007128.6	20211980	20216448	187	1	1	4468	187	187	185	185	1	0	0	2	2	0.0106952	1	1.31541	NC_007128.6	20211980	20216448	133	310
bnipl	56	48	44	3.31579	1.486e-06	3.12236	6.15408	7.551e-10	1.595e-08	15	3	0	22899	15	15	14	14	1	0	0	1	1	0.0666667	3	0.0204521	NC_007127.6	38327124	38350023	23	3	1	22899	23	23	22	22	1	0	0	1	1	0.0434783	3	0.0305216	NC_007127.6	38327124	38350023	19	55
boc	683	672	587.5	2.37427	1.95e-05	2.2362	20.51	0	0	422	1	1	51669	422	422	411	411	1	0	0	11	11	0.0260664	1	0.266096	NC_007135.6	21062857	21114526	433	1	1	51669	432	433	399	400	0.9975	0	0	33	33	0.0762125	1	0.245941	NC_007135.6	21062857	21114526	427.5	925
bpifcl	133	128	113	2.75194	3.789e-06	2.59287	9.74903	0	0	62	1	1	10839	62	62	61	61	1	0	0	1	1	0.016129	1	0.188264	NC_007120.6	343439	354278	67	1	1	10839	67	67	67	67	1	0	0	0	0	0	1	0.196376	NC_007120.6	343439	354278	64.5	160
brinp2	93	56	65	2.46067	2.15e-06	2.29889	2.83492	0.004584	0.0312866	63	1	1	103522	63	63	58	58	1	0	0	5	5	0.0793651	1	0.0187423	NC_007113.6	34396857	34500379	26	1	1	103522	26	26	23	23	1	0	0	3	3	0.115385	1	0.007058	NC_007113.6	34396857	34500379	44.5	100
brinp3b	7	7	6.5	7.5	2.237e-07	7.06384	3.09989	0.001936	0.0146593	1	2	1	71479	1	1	1	1	1	0	0	0	0	0	2	0.000468	NC_007113.6	6822286	6893765	1	2	1	71479	1	1	1	1	1	0	0	0	0	0	2	0.0004445	NC_007113.6	6822286	6893765	1	8
brsk2b	21	18	15	2.11111	5.218e-07	2.04497	3.21194	0.001318	0.0104471	15	6	0	270924	14	15	14	15	0.933333	0	0	0	0	0	2	0.001852	NC_007118.6	49051319	49322243	12	6	0	270924	10	12	10	12	0.833333	0	0	0	0	0	2	0.001407	NC_007118.6	49051319	49322243	13.5	33
btbd11b	76	66	70.5	2.95833	2.373e-06	2.78776	7.66789	1.754e-14	5.488e-13	31	1	1	145916	31	31	28	28	1	0	0	3	3	0.0967742	1	0.006419	NC_007129.6	14987186	15133102	41	1	1	145916	40	41	39	40	0.975	0	0	1	1	0.0243902	1	0.008709	NC_007129.6	14987186	15133102	36	106
btg2	543	456	345	3.45552	1.133e-05	3.19738	2.94147	0.003267	0.0232336	97	1	0	2553	0	97	0	97	0	0	0	0	0	0	1	1.27101	NC_007133.6	757598	760151	184	1	0	2553	0	184	0	184	0	0	0	0	0	0	1	2.28965	NC_007133.6	757598	760151	140.5	331
btk	119	103	86	2.32308	2.833e-06	2.18233	5.23408	1.658e-07	2.635e-06	57	1	1	38236	57	57	57	57	1	0	0	0	0	0	1	0.0498688	NC_007125.6	38551405	38589641	73	1	1	38236	73	73	73	73	1	0	0	0	0	0	1	0.060653	NC_007125.6	38551405	38589641	65	126
btr09	121	107	88	3	2.934e-06	2.81026	5.12082	3.042e-07	4.676e-06	37	2	1	4685	37	37	36	36	1	0	0	1	1	0.027027	2	0.257051	NC_007118.6	24251188	24255873	51	2	0	4685	51	51	50	50	1	0	0	1	1	0.0196078	2	0.339049	NC_007118.6	24251188	24255873	44	106
btr16	12	9	9.5	3.71429	3.228e-07	3.50418	3.09921	0.00194	0.014685	2	3	0	10214	1	2	1	2	0.5	0	0	0	0	0	3	0.00655	NC_007126.6	18263487	18273701	5	3	0	10214	5	5	5	5	1	0	0	0	0	0	3	0.0155516	NC_007126.6	18263487	18273701	3.5	14
btr29	26	25	18.5	4.36364	6.214e-07	4.0668	3.17947	0.001475	0.0115273	5	1	1	7244	5	5	5	5	1	0	0	0	0	0	1	0.0230897	NC_007130.6	1090883	1098127	6	1	1	7244	6	6	6	6	1	0	0	0	0	0	1	0.0263133	NC_007130.6	1090883	1098127	5.5	17
bub1	110	84	82	2.60784	2.747e-06	2.46571	5.17591	2.268e-07	3.553e-06	38	3	0	31185	32	38	32	38	0.842105	0	0	0	0	0	3	0.0407628	NC_007131.6	2592912	2624097	64	3	1	31185	62	64	62	64	0.96875	0	0	0	0	0	3	0.0651983	NC_007131.6	2592912	2624097	51	148
bub1ba	30	29	24.5	2.96	8.606e-07	2.86403	4.90049	9.56e-07	1.374e-05	13	6	0	35007	13	13	13	13	1	0	0	0	0	0	2	0.0124227	NC_007131.6	53669570	53704577	12	6	0	35007	12	12	12	12	1	0	0	0	0	0	2	0.01089	NC_007131.6	53669570	53704577	12.5	42
c14h4orf45	8	7	6.5	5.33333	2.219e-07	4.98155	2.90087	0.003721	0.0260986	2	1	1	6786	2	2	2	2	1	0	0	0	0	0	1	0.009859	NC_007125.6	49046014	49052800	1	1	1	6786	1	1	1	1	1	0	0	0	0	0	1	0.004682	NC_007125.6	49046014	49052800	1.5	7
c18h3orf33	47	42	31.5	3.73913	1.045e-06	3.4649	3.10326	0.001914	0.0145009	9	1	1	10759	9	9	7	7	1	0	0	2	2	0.222222	1	0.0217647	NC_007129.6	34169982	34180741	14	1	1	10759	14	14	12	12	1	0	0	2	2	0.142857	1	0.0354333	NC_007129.6	34169982	34180741	11.5	30
c1qa	1705	1485	1448	3.91935	4.932e-05	3.70592	12.7758	0	0	386	1	1	2962	386	386	383	383	1	0	0	3	3	0.007772	1	4.32554	NC_007132.6	22685351	22688313	606	1	1	2962	606	606	603	603	1	0	0	3	3	0.00495	1	6.46746	NC_007132.6	22685351	22688313	496	1797
c1qb	1126	1006	854.5	3.53561	2.872e-05	3.31721	7.92579	2.22e-15	7.478e-14	277	1	1	2950	277	277	270	270	1	0	0	7	7	0.0252708	1	3.06174	NC_007132.6	22675701	22678651	397	1	1	2950	397	397	390	390	1	0	0	7	7	0.0176322	1	4.19995	NC_007132.6	22675701	22678651	337	980
c1qc	1941	1660	1550.5	3.90628	5.28e-05	3.69553	9.99496	0	0	393	1	1	2536	393	393	390	390	1	0	0	3	3	0.007634	1	5.14448	NC_007132.6	22681218	22683754	674	1	1	2536	674	674	668	668	1	0	0	6	6	0.008902	1	8.36814	NC_007132.6	22681218	22683754	533.5	1834
c1qtnf2	437	421	391	3.96212	1.331e-05	3.73473	20.8956	0	0	124	2	0	3277	124	124	121	121	1	0	0	3	3	0.0241935	1	1.23519	NC_007125.6	47033210	47036487	140	2	0	3277	140	140	139	139	1	0	0	1	1	0.007143	1	1.34754	NC_007125.6	47033210	47036487	132	485
c1qtnf5	564	561	449	3.02709	1.5e-05	2.83545	8.78627	0	0	223	1	1	7524	223	223	221	221	1	0	0	2	2	0.008969	1	0.982585	NC_007126.6	23433754	23441278	220	1	1	7524	220	220	219	219	1	0	0	1	1	0.004545	1	0.924692	NC_007126.6	23433754	23441278	221.5	557
c1qtnf6a	339	333	319	6.69643	1.096e-05	6.31123	21.322	0	0	53	1	1	7437	53	53	51	51	1	0	0	2	2	0.0377358	1	0.229403	NC_007114.6	25086228	25093665	59	1	1	7437	59	59	57	57	1	0	0	2	2	0.0338983	1	0.243489	NC_007114.6	25086228	25093665	56	392
c1qtnf6b	39	39	36.5	19.25	1.264e-06	18.1305	8.05838	6.661e-16	2.329e-14	2	1	1	5236	2	2	2	2	1	0	0	0	0	0	1	0.0127778	NC_007117.6	197017	202253	2	1	1	5236	2	2	2	2	1	0	0	0	0	0	1	0.0121348	NC_007117.6	197017	202253	2	41
c20h2orf81	602	531	518	3.42623	1.756e-05	3.23539	13.0495	0	0	178	1	1	103979	154	178	154	178	0.865169	0	0	0	0	0	1	0.0572665	NC_007131.6	12645224	12749203	249	1	1	103979	222	249	222	249	0.891566	0	0	0	0	0	1	0.0760774	NC_007131.6	12645224	12749203	213.5	683
c21h11orf87	12	7	-9	-2.2	-3.495e-07	-2.34952	-2.66758	0.00764	0.0486679	16	1	1	1993	16	16	16	16	1	0	0	0	0	0	1	0.268559	NC_007132.6	25144415	25146427	17	1	1	1993	17	17	17	17	1	0	0	0	0	0	1	0.270984	NC_007132.6	25144415	25146427	16.5	5
c4	8528	7667	6053.5	3.69704	0.0002014	3.4407	4.85722	1.19e-06	1.688e-05	1814	1	1	31377	1814	1814	1795	1795	1	0	0	19	19	0.0104741	1	1.91372	NC_007126.6	32494100	32525477	2675	1	1	31377	2675	2675	2642	2642	1	0	0	33	33	0.0123364	1	2.675	NC_007126.6	32494100	32525477	2244.5	6254
c5ar1	245	212	211.5	4.22901	7.218e-06	3.99895	10.3186	0	0	49	1	1	4992	49	49	49	49	1	0	0	0	0	0	1	0.328358	NC_007129.6	46796722	46801714	82	1	1	4992	82	82	75	75	1	0	0	7	7	0.0853659	1	0.477297	NC_007129.6	46796722	46801714	65.5	294
c6	13611	11418	11470	3.14693	0.0003878	2.97485	10.5655	0	0	4246	3	0	17262	4017	4246	4013	4242	0.946016	0	0	4	4	0.0009421	3	8.22065	NC_007132.6	20878822	20896084	6439	3	0	17262	6114	6439	6111	6436	0.949503	0	0	3	3	0.0004659	3	11.8448	NC_007132.6	20878822	20896084	5342.5	15768
c6h1orf226	93	93	82	2.38983	2.723e-06	2.25085	7.69261	1.443e-14	4.549e-13	59	1	1	12427	59	59	59	59	1	0	0	0	0	0	1	0.158823	NC_007117.6	35122336	35134763	59	1	1	12427	59	59	52	52	1	0	0	7	7	0.118644	1	0.132935	NC_007117.6	35122336	35134763	59	130
c7a	5402	4350	4713.5	2.90521	0.0001588	2.74672	8.95571	0	0	1948	2	0	26520	1948	1948	1912	1912	1	0	0	36	36	0.0184805	2	2.4118	NC_007119.6	31863596	31890116	3000	2	0	26520	3000	3000	2907	2907	1	0	0	93	93	0.031	2	3.48236	NC_007119.6	31863596	31890116	2474	7025
ca10a	45	33	35	2.84211	1.178e-06	2.68807	4.23753	2.26e-05	0.0002577	13	1	1	250455	13	13	11	11	1	0	0	2	2	0.153846	1	0.001469	NC_007123.6	21177463	21427918	25	1	1	250455	25	25	22	22	1	0	0	3	3	0.12	1	0.002791	NC_007123.6	21177463	21427918	19	58
ca16c	25	19	22	2.46667	7.317e-07	2.32127	3.91251	9.134e-05	0.0009303	18	3	0	157332	18	18	18	18	1	0	0	0	0	0	3	0.003827	NC_007136.6	27897052	28054384	12	3	0	157332	11	12	11	12	0.916667	0	0	0	0	0	3	0.002423	NC_007136.6	27897052	28054384	15	37
ca2	281	252	207.5	3.64331	6.958e-06	3.40887	5.83629	5.338e-09	1.015e-07	64	1	1	17864	64	64	64	64	1	0	0	0	0	0	1	0.119847	NC_007135.6	32732135	32749999	93	1	1	17864	93	93	93	93	1	0	0	0	0	0	1	0.165389	NC_007135.6	32732135	32749999	78.5	227
cabz01093075.1	97	83	79	7.07692	2.807e-06	6.9048	8.1673	2.22e-16	7.98e-15	6	2	0	5736	6	6	6	6	1	0	0	0	0	0	1	0.034992	NC_007127.6	8819662	8825398	20	2	0	5736	20	20	19	19	1	0	0	1	1	0.05	1	0.105232	NC_007127.6	8819662	8825398	13	103
cadm4	248	218	224.5	2.81048	7.524e-06	2.64126	9.71276	0	0	139	4	0	304987	137	139	136	138	0.985507	0	0	1	1	0.007194	4	0.0151365	NC_007127.6	24298045	24603032	109	4	0	304987	108	109	108	109	0.990826	0	0	0	0	0	4	0.0113539	NC_007127.6	24298045	24603032	124	340
calcrla	18	12	13.5	2.35	4.465e-07	2.20667	2.70688	0.006792	0.0440287	13	1	1	57788	12	13	9	10	0.9	0	0	3	3	0.230769	1	0.005789	NC_007120.6	42558891	42616679	7	1	1	57788	7	7	6	6	1	0	0	1	1	0.142857	1	0.003298	NC_007120.6	42558891	42616679	10	22
cald1a	1056	947	914	2.20501	3.008e-05	2.07331	11.0848	0	0	813	1	1	88055	812	813	780	781	0.99872	0	0	32	32	0.0393604	1	0.296704	NC_007115.6	7406766	7494821	704	1	1	88055	703	704	665	666	0.998498	0	0	38	38	0.0539773	1	0.240282	NC_007115.6	7406766	7494821	758.5	1585
cant1b	127	112	-115	-2.12195	-4.469e-06	-2.25478	-9.7547	1.761e-22	6.717e-21	222	3	1	12450	212	222	209	219	0.954338	0	0	3	3	0.0135135	3	0.588439	NC_007122.6	44712013	44724463	213	3	1	12450	196	213	185	202	0.915842	0	0	11	11	0.0516432	3	0.515447	NC_007122.6	44712013	44724463	217.5	110
capgb	451	368	316.5	2.80342	1.052e-05	2.63099	5.0454	4.526e-07	6.786e-06	134	1	1	27721	134	134	133	133	1	0	0	1	1	0.007463	1	0.160498	NC_007123.6	22455371	22483092	217	1	1	27721	217	217	216	216	1	0	0	1	1	0.004608	1	0.247541	NC_007123.6	22455371	22483092	175.5	399
capn5a	113	109	105	3.38636	3.555e-06	3.19105	10.2667	0	0	42	1	1	51181	38	42	38	42	0.904762	0	0	0	0	0	1	0.0274516	NC_007129.6	3379420	3430601	46	1	1	51181	44	46	43	45	0.955556	0	0	1	1	0.0217391	1	0.0279322	NC_007129.6	3379420	3430601	44	143
card11	125	119	113.5	2.83065	3.812e-06	2.66754	9.90439	0	0	59	3	1	73322	55	59	55	58	0.948276	0	0	0	1	0.0169492	3	0.0264618	NC_007114.6	41416851	41490173	65	3	1	73322	64	65	64	65	0.984615	0	0	0	0	0	3	0.0281631	NC_007114.6	41416851	41490173	62	184
card9	185	180	145.5	3.71963	4.895e-06	3.47713	6.91846	4.566e-12	1.183e-10	56	7	0	10407	56	56	54	54	1	0	0	2	2	0.0357143	7	0.173578	NC_007116.6	50510214	50520621	51	7	1	10407	51	51	51	51	1	0	0	0	0	0	7	0.155685	NC_007116.6	50510214	50520621	53.5	162
casc5	72	42	55	3.3913	1.872e-06	3.23249	3.22845	0.001245	0.009931	8	2	0	20437	8	8	8	8	1	0	0	0	0	0	1	0.0130948	NC_007112.6	10402843	10423280	38	2	0	20437	38	38	37	37	1	0	0	1	1	0.0263158	1	0.0575157	NC_007112.6	10402843	10423280	23	76
caspa	91	82	73	4.74359	2.494e-06	4.47352	7.91729	2.442e-15	8.167e-14	15	1	1	10926	15	15	13	13	1	0	0	2	2	0.133333	1	0.0398023	NC_007127.6	42043523	42054449	24	1	1	10926	24	24	22	22	1	0	0	2	2	0.0833333	1	0.0639681	NC_007127.6	42043523	42054449	19.5	79
cbfb	789	749	701.5	4.56091	2.396e-05	4.30036	24.568	0	0	177	6	1	77360	176	177	169	170	0.994118	0	0	7	7	0.039548	4	0.0735121	NC_007129.6	23004884	23082244	217	6	1	77360	213	217	207	211	0.981043	0	0	6	6	0.0276498	4	0.0866498	NC_007129.6	23004884	23082244	197	831
cbsb	94	75	66.5	2.56471	2.203e-06	2.39956	4.24145	2.221e-05	0.0002537	52	1	1	45673	52	52	51	51	1	0	0	1	1	0.0192308	1	0.037354	NC_007120.6	9205231	9250904	33	1	1	45673	33	33	33	33	1	0	0	0	0	0	1	0.0229539	NC_007120.6	9205231	9250904	42.5	91
cbx2	111	105	94	2.25333	3.102e-06	2.11977	7.92892	2.22e-15	7.478e-14	78	1	1	12622	78	78	77	77	1	0	0	1	1	0.0128205	1	0.204075	NC_007114.6	10182821	10195443	72	1	1	12622	72	72	72	72	1	0	0	0	0	0	1	0.18122	NC_007114.6	10182821	10195443	75	155
ccbe1	65	56	54.5	3.22449	1.839e-06	3.0315	6.59106	4.367e-11	1.042e-09	29	2	1	99255	28	29	27	28	0.964286	0	0	1	1	0.0344828	2	0.009437	NC_007132.6	10485045	10584300	20	2	1	99255	20	20	20	20	1	0	0	0	0	0	2	0.006401	NC_007132.6	10485045	10584300	24.5	73
ccbl2	193	107	-148	-3.17647	-5.743e-06	-3.58066	-4.39735	1.096e-05	0.0001325	214	4	0	5081	177	214	177	214	0.827103	0	0	0	0	0	4	1.40894	NC_007117.6	25271779	25276860	218	4	0	5081	182	218	181	217	0.834101	0	0	1	1	0.004587	4	1.35679	NC_007117.6	25271779	25276860	216	25
ccdc129	49	44	34	2.74359	1.125e-06	2.56721	3.56	0.0003709	0.003334	17	2	0	37821	16	17	16	17	0.941176	0	0	0	0	0	1	0.0150363	NC_007135.6	32499995	32537816	22	2	0	37821	22	22	22	22	1	0	0	0	0	0	1	0.0184796	NC_007135.6	32499995	32537816	19.5	41
ccdc173	26	26	-19.5	-2.625	-7.486e-07	-2.79546	-2.78282	0.005389	0.0360608	38	1	1	11885	38	38	38	38	1	0	0	0	0	0	1	0.106957	NC_007120.6	48521740	48533625	25	1	1	11885	25	25	24	24	1	0	0	1	1	0.04	1	0.0641525	NC_007120.6	48521740	48533625	31.5	12
ccdc177	22	21	17.5	2.2069	6.075e-07	2.13608	3.55636	0.000376	0.003375	14	1	1	11558	14	14	14	14	1	0	0	0	0	0	1	0.0405202	NC_007128.6	48129336	48140894	15	1	1	11558	15	15	15	15	1	0	0	0	0	0	1	0.0412297	NC_007128.6	48129336	48140894	14.5	36
ccdc39	207	174	139.5	3.34454	4.606e-06	3.08723	3.66228	0.00025	0.002333	76	1	1	27677	76	76	76	76	1	0	0	0	0	0	1	0.0918589	NC_007113.6	7870949	7898626	43	1	1	27677	43	43	43	43	1	0	0	0	0	0	1	0.0493573	NC_007113.6	7870949	7898626	59.5	148
ccdc3a	21	19	18	7	6.197e-07	6.6342	5.10792	3.257e-07	4.983e-06	2	1	1	11981	2	2	2	2	1	0	0	0	0	0	1	0.005584	NC_007115.6	7993772	8005753	4	1	1	11981	4	4	4	4	1	0	0	0	0	0	1	0.0106064	NC_007115.6	7993772	8005753	3	23
ccdc79	299	268	228.5	2.57045	7.6e-06	2.41751	7.92589	2.22e-15	7.478e-14	130	1	1	20426	126	130	126	130	0.969231	0	0	0	0	0	1	0.212905	NC_007129.6	7499793	7520219	161	1	1	20426	159	161	159	161	0.987578	0	0	0	0	0	1	0.250406	NC_007129.6	7499793	7520219	145.5	319
ccdc80l1	55	45	45.5	3.275	1.535e-06	3.07407	5.53085	3.187e-08	5.527e-07	25	1	1	15843	24	25	24	25	0.96	0	0	0	0	0	1	0.0527873	NC_007117.6	16279762	16295605	15	1	1	15843	15	15	15	15	1	0	0	0	0	0	1	0.0300785	NC_007117.6	16279762	16295605	20	70
ccdc85al	220	153	168.5	3.17419	5.711e-06	3.01334	4.59469	4.334e-06	5.596e-05	44	5	1	38897	40	44	40	44	0.909091	0	0	0	0	0	4	0.037841	NC_007117.6	6579755	6618652	111	5	1	38897	110	111	110	111	0.990991	0	0	0	0	0	4	0.0906585	NC_007117.6	6579755	6618652	77.5	228
ccdc88b	325	269	249	2.48214	8.267e-06	2.32946	6.61085	3.821e-11	9.162e-10	196	1	1	70090	193	196	192	195	0.984615	0	0	1	1	0.005102	1	0.093069	NC_007125.6	46715124	46785214	140	1	1	70090	139	140	139	140	0.992857	0	0	0	0	0	1	0.0634562	NC_007125.6	46715124	46785214	168	369
ccl25b	784	705	512	2.78709	1.659e-05	2.56495	3.1194	0.001812	0.013836	326	1	1	4039	326	326	324	324	1	0	0	2	2	0.006135	1	2.68348	NC_007122.6	6264423	6268462	247	1	1	4039	247	247	245	245	1	0	0	2	2	0.008097	1	1.92705	NC_007122.6	6264423	6268462	286.5	566
ccl34a.4	490	406	381	3.55705	1.344e-05	3.45801	2.881	0.003964	0.0275288	107	1	1	779	107	107	100	100	1	0	0	7	7	0.0654206	1	4.29427	NC_007113.6	40326925	40327704	191	1	1	779	191	191	167	167	1	0	0	24	24	0.125654	1	6.81053	NC_007113.6	40326925	40327704	149	597
ccl35.1	232	201	203	6.13924	6.978e-06	5.82141	10.4712	0	0	24	1	1	2310	14	24	5	15	0.333333	0	0	9	9	0.375	1	0.217223	NC_007136.6	12952118	12954428	55	1	1	2310	37	55	14	32	0.4375	0	0	23	23	0.418182	1	0.440088	NC_007136.6	12952118	12954428	39.5	256
ccl38.1	36	36	26	7.5	8.754e-07	6.93251	3.28896	0.001006	0.0082	4	1	1	911	4	4	2	2	1	0	0	2	2	0.5	1	0.0734409	NC_007131.6	39429886	39430797	4	1	1	911	4	4	1	1	1	0	0	3	3	0.75	1	0.0348725	NC_007131.6	39429886	39430797	4	20
ccnb3	56	42	43	3.52941	1.462e-06	3.34533	4.67321	2.965e-06	3.94e-05	10	1	1	22739	9	10	9	10	0.9	0	0	0	0	0	1	0.0147114	NC_007118.6	22710804	22733543	24	1	1	22739	24	24	24	24	1	0	0	0	0	0	1	0.0335306	NC_007118.6	22710804	22733543	17	66
ccpg1_2	17	12	12.5	2.66667	4.189e-07	2.51743	2.94742	0.003204	0.0228602	5	1	1	268	5	5	4	4	1	0	0	1	1	0.2	1	0.499289	NW_008805359.1	407	675	10	1	1	268	10	10	9	9	1	0	0	1	1	0.1	1	1.06687	NW_008805359.1	407	675	7.5	18
ccr12a	508	435	424	3.70927	1.442e-05	3.50739	10.4919	0	0	120	2	1	1266	120	120	119	119	1	0	0	1	1	0.008333	2	3.14441	NC_007113.6	50249898	50251164	193	2	1	1266	193	193	182	182	1	0	0	11	11	0.0569948	2	4.56709	NC_007113.6	50249898	50251164	156.5	628
ccr8.1	96	82	64.5	3.38889	2.14e-06	3.15568	3.51957	0.0004322	0.00382	20	1	1	3220	20	20	20	20	1	0	0	0	0	0	1	0.207779	NC_007127.6	9531346	9534566	34	1	1	3220	34	34	33	33	1	0	0	1	1	0.0294118	1	0.325582	NC_007127.6	9531346	9534566	27	67
ccr9a	787	719	559.5	9.1087	1.884e-05	8.4681	4.17242	3.014e-05	0.0003369	35	1	1	2185	35	35	34	34	1	0	0	1	1	0.0285714	1	0.52054	NC_007113.6	32813677	32815862	103	1	1	2185	103	103	100	100	1	0	0	3	3	0.0291262	1	1.45395	NC_007113.6	32813677	32815862	69	435
ccsapa	42	31	29.5	2.31111	9.745e-07	2.17713	3.71849	0.0002004	0.001904	17	2	0	8392	17	17	17	17	1	0	0	0	0	0	2	0.0677657	NC_007112.6	53294501	53302893	28	2	1	8392	28	28	27	27	1	0	0	1	1	0.0357143	2	0.102212	NC_007112.6	53294501	53302893	22.5	45
cd180	21	20	16.5	7.6	5.667e-07	7.11856	4.69516	2.664e-06	3.564e-05	3	1	1	2349	3	3	3	3	1	0	0	0	0	0	1	0.0427233	NC_007116.6	54315793	54318142	2	1	1	2349	2	2	2	2	1	0	0	0	0	0	1	0.0270488	NC_007116.6	54315793	54318142	2.5	15
cd27	22	17	17.5	8	6.041e-07	7.65341	4.2383	2.252e-05	0.000257	0	2	0	11842	0	0	0	0	NaN	0	0	0	0	NaN	1	0	NC_007127.6	17181684	17193526	5	2	0	11842	5	5	5	5	1	0	0	0	0	0	1	0.0134136	NC_007127.6	17181684	17193526	2.5	18
cd28	64	50	41.5	2.22059	1.355e-06	2.08275	3.23518	0.001216	0.009726	27	1	1	3167	27	27	10	10	1	0	0	17	17	0.62963	1	0.105628	NC_007120.6	14014661	14017828	41	1	1	3167	40	41	13	14	0.928571	0	0	27	27	0.658537	1	0.140437	NC_007120.6	14014661	14017828	34	60
cd5	10	9	7.5	4	2.514e-07	3.7137	2.85768	0.004268	0.0293846	3	2	0	9264	3	3	3	3	1	0	0	0	0	0	2	0.010833	NC_007112.6	44266333	44275597	2	2	0	9264	2	2	2	2	1	0	0	0	0	0	2	0.006859	NC_007112.6	44266333	44275597	2.5	8
cd74a	8866	7711	7666	3.3073	0.0002596	3.12445	13.6133	0	0	2745	1	1	13765	2745	2745	2693	2693	1	0	0	52	52	0.0189435	1	6.54465	NC_007125.6	2787479	2801244	3900	1	1	13765	3899	3900	3810	3811	0.999738	0	0	89	89	0.0228205	1	8.79558	NC_007125.6	2787479	2801244	3322.5	10366
cd74b	3127	2555	2707	2.9405	9.125e-05	2.77961	9.43368	0	0	1109	1	1	5452	1109	1109	1051	1051	1	0	0	58	58	0.0522994	1	6.44872	NC_007132.6	33424062	33429514	1681	1	1	5452	1681	1681	1583	1583	1	0	0	98	98	0.0582986	1	9.22416	NC_007132.6	33424062	33429514	1395	3968
cd79a	22	17	14.5	3.23077	4.855e-07	3.01667	2.91718	0.003532	0.0249006	9	1	1	8089	9	9	9	9	1	0	0	0	0	0	1	0.0372198	NC_007127.6	26259237	26267326	4	1	1	8089	4	4	4	4	1	0	0	0	0	0	1	0.0157097	NC_007127.6	26259237	26267326	6.5	16
cd79b	13	13	11.5	4.83333	3.931e-07	4.55225	3.78402	0.0001543	0.001497	3	1	1	6281	3	3	3	3	1	0	0	0	0	0	1	0.0159779	NC_007123.6	4865922	4872203	3	1	1	6281	3	3	3	3	1	0	0	0	0	0	1	0.0151738	NC_007123.6	4865922	4872203	3	13
cd82b	1014	1002	932.5	3.27439	3.152e-05	3.08397	30.2007	0	0	404	1	1	54926	404	404	404	404	1	0	0	0	0	0	1	0.246054	NC_007129.6	27593225	27648151	416	1	1	54926	416	416	416	416	1	0	0	0	0	0	1	0.240612	NC_007129.6	27593225	27648151	410	1267
cd83	245	229	203.5	7.16667	6.992e-06	6.76123	11.4475	0	0	25	1	1	3446	25	25	25	25	1	0	0	0	0	0	1	0.24269	NC_007127.6	38444337	38447783	41	1	1	3446	41	41	41	41	1	0	0	0	0	0	1	0.377981	NC_007127.6	38444337	38447783	33	203
cdc25b	206	175	160.5	2.66321	5.374e-06	2.51267	8.25508	2.22e-16	7.98e-15	81	1	1	13830	81	81	81	81	1	0	0	0	0	0	1	0.195925	NC_007124.6	14784339	14798169	112	1	1	13830	112	112	112	112	1	0	0	0	0	0	1	0.257275	NC_007124.6	14784339	14798169	96.5	227
cdc42ep1b	35	30	24.5	2.32432	8.057e-07	2.1769	3.58628	0.0003354	0.003044	21	2	2	15140	21	21	21	21	1	0	0	0	0	0	2	0.0464002	NC_007114.6	3826256	3841396	16	2	1	15140	16	16	16	16	1	0	0	0	0	0	2	0.0335734	NC_007114.6	3826256	3841396	18.5	35
cdc42ep4a	63	53	55	2.71875	1.843e-06	2.56274	6.37067	1.882e-10	4.266e-09	27	3	1	48762	27	27	27	27	1	0	0	0	0	0	3	0.0185229	NC_007114.6	49909832	49958594	37	3	1	48762	37	37	36	36	1	0	0	1	1	0.027027	3	0.0234543	NC_007114.6	49909832	49958594	32	84
cdc42se2	69	59	54.5	3.59524	1.847e-06	3.38924	6.67349	2.498e-11	6.086e-10	16	3	1	62137	15	16	15	16	0.9375	0	0	0	0	0	3	0.008614	NC_007121.6	5159096	5221233	26	3	1	62137	26	26	26	26	1	0	0	0	0	0	3	0.0132931	NC_007121.6	5159096	5221233	21	66
cdca7a	88	61	71	2.89333	2.395e-06	2.74149	4.44686	8.713e-06	0.0001071	24	3	0	12491	24	24	24	24	1	0	0	0	0	0	2	0.0642748	NC_007120.6	2873742	2886233	51	3	0	12491	50	51	50	51	0.980392	0	0	0	0	0	2	0.12971	NC_007120.6	2873742	2886233	37.5	105
cdcp1a	95	74	59.5	3.42857	1.968e-06	3.19356	2.82324	0.004754	0.0323345	14	1	1	22936	12	14	12	14	0.857143	0	0	0	0	0	1	0.0204191	NC_007127.6	2609901	2632837	35	1	1	22936	35	35	35	35	1	0	0	0	0	0	1	0.0484788	NC_007127.6	2609901	2632837	24.5	59
cdh10a	8	7	7.5	6	2.57e-07	5.61173	3.19902	0.001379	0.0108581	2	2	0	44778	2	2	2	2	1	0	0	0	0	0	2	0.001494	NC_007113.6	28906402	28951180	1	2	1	44778	1	1	1	1	1	0	0	0	0	0	2	0.0007095	NC_007113.6	28906402	28951180	1.5	9
cdh11	445	435	400.5	8.5566	1.38e-05	8.04078	24.7888	0	0	58	2	1	80993	57	58	57	58	0.982759	0	0	0	0	0	2	0.0239556	NC_007118.6	43420922	43501915	48	2	1	80993	48	48	48	48	1	0	0	0	0	0	2	0.0188276	NC_007118.6	43420922	43501915	53	493
cdh23	775	708	633	2.89238	2.129e-05	2.72761	16.4835	0	0	301	1	1	455116	28	301	28	301	0.0930233	0	0	0	0	0	1	0.0221244	NC_007124.6	42636133	43091249	368	1	1	455116	32	368	32	368	0.0869565	0	0	0	0	0	1	0.0256878	NC_007124.6	42636133	43091249	334.5	859
cdh7	61	49	46.5	4.57692	1.584e-06	4.32679	5.54597	2.923e-08	5.089e-07	7	2	0	95728	7	7	7	7	1	0	0	0	0	0	2	0.002446	NC_007113.6	27344601	27440329	19	2	0	95728	19	19	19	19	1	0	0	0	0	0	2	0.006305	NC_007113.6	27344601	27440329	13	51
cdk6	213	212	212	2.8355	7.118e-06	2.6706	13.5425	0	0	115	3	0	78864	113	115	113	115	0.982609	0	0	0	0	0	3	0.0487804	NC_007130.6	40661595	40740459	116	3	0	78864	116	116	113	113	1	0	0	3	3	0.0258621	3	0.0455199	NC_007130.6	40661595	40740459	115.5	327
cdkn1ca	357	309	228.5	3.04018	7.428e-06	2.79016	2.90804	0.003637	0.0255886	136	1	1	1490	136	136	135	135	1	0	0	1	1	0.007353	1	3.03092	NC_007118.6	48390889	48392379	88	1	1	1490	88	88	86	86	1	0	0	2	2	0.0227273	1	1.83364	NC_007118.6	48390889	48392379	112	236
cdkn2a/b	42	31	31	4.26316	1.1e-06	4.16878	4.37251	1.228e-05	0.0001475	4	1	1	3211	4	4	4	4	1	0	0	0	0	0	1	0.0416722	NC_007112.6	25434403	25437614	15	1	1	3211	15	15	14	14	1	0	0	1	1	0.0666667	1	0.138513	NC_007112.6	25434403	25437614	9.5	46
cdr2l	290	271	275	2.3382	9.104e-06	2.19934	13.8858	0	0	215	6	0	30473	215	215	215	215	1	0	0	0	0	0	2	0.236021	NC_007114.6	59659904	59690377	196	6	0	30473	196	196	196	196	1	0	0	0	0	0	2	0.204335	NC_007114.6	59659904	59690377	205.5	486
cebpa	1096	942	780.5	2.99616	2.593e-05	2.80349	5.52857	3.229e-08	5.597e-07	314	1	1	2880	314	314	313	313	1	0	0	1	1	0.003185	1	3.63562	NC_007118.6	37813727	37816607	468	1	1	2880	468	468	468	468	1	0	0	0	0	0	1	5.16244	NC_007118.6	37813727	37816607	391	933
cebpb	4410	4101	3252	2.15135	0.0001058	2.01574	8.58062	0	0	2670	1	1	1518	2670	2670	2665	2665	1	0	0	5	5	0.001873	1	58.7289	NC_007119.6	28414256	28415774	2979	1	1	1518	2979	2979	2977	2977	1	0	0	2	2	0.0006714	1	62.303	NC_007119.6	28414256	28415774	2824.5	5073
cecr1a	290	206	217	3.08654	7.345e-06	2.92865	4.7678	1.862e-06	2.561e-05	62	1	1	11287	62	62	62	62	1	0	0	0	0	0	1	0.183755	NC_007136.6	16593237	16604524	146	1	1	11287	146	146	144	144	1	0	0	2	2	0.0136986	1	0.405309	NC_007136.6	16593237	16604524	104	290
cecr1b	144	143	110.5	6.39024	3.734e-06	5.93827	5.16442	2.412e-07	3.763e-06	20	1	1	14373	20	20	20	20	1	0	0	0	0	0	1	0.0465489	NC_007115.6	5217096	5231469	21	1	1	14373	21	21	21	21	1	0	0	0	0	0	1	0.0464166	NC_007115.6	5217096	5231469	20.5	98
celf2	1416	1098	1019	2.34967	3.377e-05	2.21709	5.80663	6.374e-09	1.204e-07	596	23	0	235458	596	596	596	596	1	0	0	0	0	0	8	0.0846758	NC_007115.6	24160619	24396077	914	23	0	235458	914	914	913	913	1	0	0	1	1	0.001094	8	0.123185	NC_007115.6	24160619	24396077	755	1536
celf5b	14	11	-12	-1.96	-4.698e-07	-2.08258	-3.01912	0.002535	0.0185967	24	1	1	68237	24	24	24	24	1	0	0	0	0	0	1	0.0117657	NC_007113.6	53632745	53700982	25	1	1	68237	24	25	24	25	0.96	0	0	0	0	0	1	0.0116392	NC_007113.6	53632745	53700982	24.5	11
cemip	795	716	657	2.22689	2.169e-05	2.09903	15.0459	0	0	496	1	1	146279	495	496	481	482	0.997925	0	0	14	14	0.0282258	1	0.110228	NC_007118.6	10952375	11098654	575	1	1	146279	574	575	555	556	0.998201	0	0	19	19	0.0330435	1	0.120752	NC_007118.6	10952375	11098654	535.5	1094
cenpe	158	109	130	3.57426	4.425e-06	3.39635	4.76093	1.927e-06	2.642e-05	26	4	0	36046	26	26	26	26	1	0	0	0	0	0	2	0.0241292	NC_007112.6	264832	300878	75	4	0	36046	75	75	75	75	1	0	0	0	0	0	2	0.0661007	NC_007112.6	264832	300878	50.5	184
cenpi	31	19	22.5	2.125	7.417e-07	2.0092	2.7985	0.005134	0.0345906	14	1	1	27496	14	14	14	14	1	0	0	0	0	0	1	0.0170328	NC_007125.6	40877623	40905119	26	1	1	27496	26	26	25	25	1	0	0	1	1	0.0384615	1	0.028885	NC_007125.6	40877623	40905119	20	45
cenpp	625	377	463.5	2.16457	1.533e-05	2.05039	3.52576	0.0004223	0.003741	274	1	1	72962	15	274	8	267	0.0299625	0	0	7	7	0.0255474	1	0.122417	NC_007133.6	10411321	10484283	522	1	1	72962	26	522	19	515	0.0368932	0	0	7	7	0.01341	1	0.22424	NC_007133.6	10411321	10484283	398	824
cep55l	53	38	43.5	3.63636	1.48e-06	3.44999	4.51992	6.186e-06	7.792e-05	9	2	0	10711	9	9	8	8	1	0	0	1	1	0.111111	2	0.0249854	NC_007123.6	5067720	5078431	24	2	1	10711	24	24	24	24	1	0	0	0	0	0	2	0.0711841	NC_007123.6	5067720	5078431	16.5	58
cep72	13	12	10.5	2.90909	3.685e-07	2.8189	3.18358	0.001455	0.0113733	5	2	0	17899	5	5	5	5	1	0	0	0	0	0	2	0.009345	NC_007127.6	52961053	52978952	6	2	0	17899	6	6	6	6	1	0	0	0	0	0	2	0.0106494	NC_007127.6	52961053	52978952	5.5	18
cetn2	18	14	15.5	2.55	5.184e-07	2.41033	3.47964	0.0005021	0.004374	8	1	1	3622	8	8	8	8	1	0	0	0	0	0	1	0.073887	NC_007125.6	14356238	14359860	12	1	1	3622	12	12	12	12	1	0	0	0	0	0	1	0.105253	NC_007125.6	14356238	14359860	10	26
cfap45	55	55	51.5	2.71667	1.725e-06	2.55868	6.53828	6.223e-11	1.465e-09	30	1	1	22142	30	30	30	30	1	0	0	0	0	0	1	0.0453243	NC_007129.6	35198985	35221127	30	1	1	22142	30	30	30	30	1	0	0	0	0	0	1	0.0430434	NC_007129.6	35198985	35221127	30	85
cfp	2486	2347	2067	4.15814	7.032e-05	3.91708	19.2594	0	0	585	4	0	16281	485	585	485	585	0.82906	0	0	0	0	0	3	1.20199	NC_007119.6	23651012	23667293	724	4	0	16281	587	724	587	724	0.810773	0	0	0	0	0	3	1.41273	NC_007119.6	23651012	23667293	654.5	2372
chchd4	205	196	-198	-1.88989	-7.782e-06	-2.00658	-12.0012	3.501e-33	1.389e-31	418	1	1	4333	418	418	402	402	1	0	0	16	16	0.0382775	1	3.10359	NC_007122.6	34517612	34521945	423	1	1	4333	423	423	417	417	1	0	0	6	6	0.0141844	1	3.05738	NC_007122.6	34517612	34521945	420.5	218
chd	24	18	19	4.8	6.509e-07	4.55819	4.02373	5.728e-05	0.0006057	2	1	1	37024	2	2	2	2	1	0	0	0	0	0	1	0.001807	NC_007126.6	46557786	46594810	8	1	1	37024	8	8	8	8	1	0	0	0	0	0	1	0.006864	NC_007126.6	46557786	46594810	5	26
chdh	277	270	272.5	2.74121	9.133e-06	2.58193	15.1074	0	0	153	1	1	16179	153	153	148	148	1	0	0	5	5	0.0326797	1	0.306011	NC_007119.6	53492838	53509017	160	1	1	16179	160	160	153	153	1	0	0	7	7	0.04375	1	0.300429	NC_007119.6	53492838	53509017	156.5	430
chgb	15	9	-12	-2	-4.691e-07	-2.12714	-2.99864	0.002712	0.0197466	24	2	0	10488	24	24	21	21	1	0	0	3	3	0.125	2	0.0669812	NC_007131.6	45837808	45848296	24	2	0	10488	24	24	18	18	1	0	0	6	6	0.25	2	0.0545232	NC_007131.6	45837808	45848296	24	9
chrm4a	69	68	62	25.8	2.149e-06	24.3868	10.6617	0	0	2	1	1	23584	2	2	2	2	1	0	0	0	0	0	1	0.002837	NC_007118.6	38909177	38932761	3	1	1	23584	3	3	3	3	1	0	0	0	0	0	1	0.004041	NC_007118.6	38909177	38932761	2.5	71
chst1	698	622	-539.5	-6.92857	-2.03e-05	-7.63895	-4.05952	4.917e-05	0.0005275	751	1	1	3326	751	751	737	737	1	0	0	14	14	0.0186418	1	7.41262	NC_007136.6	13921385	13924711	510	1	1	3326	510	510	493	493	1	0	0	17	17	0.0333333	1	4.70898	NC_007136.6	13921385	13924711	630.5	53
chst11	170	136	148	3.11429	4.98e-06	2.91956	6.51248	7.392e-11	1.729e-09	87	2	1	71035	84	87	83	86	0.965116	0	0	1	1	0.0114943	2	0.0404998	NC_007115.6	9101851	9172886	53	2	1	71035	52	53	51	52	0.980769	0	0	1	1	0.0188679	2	0.0232559	NC_007115.6	9101851	9172886	70	223
chst15	341	327	293	2.79755	9.833e-06	2.63607	15.8242	0	0	156	1	1	46359	156	156	156	156	1	0	0	0	0	0	1	0.112569	NC_007128.6	21494967	21541326	170	1	1	46359	169	170	169	170	0.994118	0	0	0	0	0	1	0.116498	NC_007128.6	21494967	21541326	163	415
chst3a	48	32	36.5	2.92105	1.232e-06	2.76971	3.65105	0.0002612	0.002427	11	2	1	11296	11	11	11	11	1	0	0	0	0	0	2	0.0325758	NC_007124.6	29379586	29390882	27	2	1	11296	27	27	23	23	1	0	0	4	4	0.148148	2	0.0646852	NC_007124.6	29379586	29390882	19	52
chst7	316	303	275.5	2.52632	9.187e-06	2.38016	14.5615	0	0	174	1	1	17867	173	174	166	167	0.994012	0	0	7	7	0.0402299	1	0.312674	NC_007117.6	37626424	37644291	187	1	1	17867	187	187	179	179	1	0	0	8	8	0.0427807	1	0.318275	NC_007117.6	37626424	37644291	180.5	422
chtopb	218	187	176.5	2.30258	5.848e-06	2.17129	8.7621	0	0	120	5	1	30997	49	120	49	120	0.408333	0	0	0	0	0	4	0.129505	NC_007127.6	28921539	28952536	151	5	1	30997	75	151	75	151	0.496689	0	0	0	0	0	4	0.15476	NC_007127.6	28921539	28952536	135.5	338
ciarta	2123	1915	1745.5	6.85738	5.994e-05	6.4881	13.4442	0	0	194	1	1	11648	194	194	194	194	1	0	0	0	0	0	1	0.557156	NC_007130.6	9009508	9021156	402	1	1	11648	402	402	402	402	1	0	0	0	0	0	1	1.09642	NC_007130.6	9009508	9021156	298	1770
ciita	184	137	149.5	3.12057	5.058e-06	2.95618	5.64108	1.69e-08	3.031e-07	47	3	0	18963	47	47	47	47	1	0	0	0	0	0	2	0.082912	NC_007114.6	26778102	26797065	94	3	0	18963	94	94	94	94	1	0	0	0	0	0	2	0.157479	NC_007114.6	26778102	26797065	70.5	231
cipca	244	240	226	5.70833	7.75e-06	5.3787	17.4151	0	0	46	1	1	4901	46	46	44	44	1	0	0	2	2	0.0434783	1	0.300327	NC_007128.6	44642481	44647382	50	1	1	4901	50	50	48	48	1	0	0	2	2	0.04	1	0.311142	NC_007128.6	44642481	44647382	48	258
cited2	975	608	-756.5	-2.76546	-2.936e-05	-3.04507	-6.04424	1.501e-09	3.091e-08	1150	1	1	2528	1150	1150	1148	1148	1	0	0	2	2	0.001739	1	15.1912	NC_007131.6	37012263	37014791	1220	1	1	2528	1220	1220	1217	1217	1	0	0	3	3	0.002459	1	15.2938	NC_007131.6	37012263	37014791	1185	245
ckba	1301	935	1075	3.09961	3.611e-05	2.8978	5.02059	5.151e-07	7.648e-06	695	3	1	17434	695	695	676	676	1	0	0	19	19	0.0273381	3	1.29711	NC_007124.6	15551647	15569081	329	3	1	17434	329	329	324	324	1	0	0	5	5	0.0151976	3	0.590405	NC_007124.6	15551647	15569081	512	1544
cklf	40	33	34	2.5814	1.135e-06	2.43191	5.098	3.433e-07	5.236e-06	18	1	1	1556	18	18	16	16	1	0	0	2	2	0.111111	1	0.343983	NC_007118.6	44266548	44268104	25	1	1	1556	25	25	23	23	1	0	0	2	2	0.08	1	0.469591	NC_007118.6	44266548	44268104	21.5	58
cldn11a	217	205	210.5	8.25862	7.248e-06	7.75596	16.2188	0	0	35	1	1	3701	35	35	32	32	1	0	0	3	3	0.0857143	1	0.289239	NC_007113.6	26341791	26345492	23	1	1	3701	23	23	19	19	1	0	0	4	4	0.173913	1	0.163093	NC_007113.6	26341791	26345492	29	240
cldn11b	231	146	181.5	2.25606	6.024e-06	2.13596	3.92949	8.513e-05	0.0008722	102	1	1	8399	102	102	100	100	1	0	0	2	2	0.0196078	1	0.39829	NC_007135.6	26287507	26295906	187	1	1	8399	187	187	179	179	1	0	0	8	8	0.0427807	1	0.67706	NC_007135.6	26287507	26295906	144.5	333
cldn19	38	36	26.5	2.20455	8.634e-07	2.06439	3.10386	0.00191	0.0144819	21	3	0	43557	21	21	21	21	1	0	0	0	0	0	3	0.0161283	NC_007122.6	38739381	38782938	23	3	0	43557	23	23	23	23	1	0	0	0	0	0	3	0.0167754	NC_007122.6	38739381	38782938	22	38
cldn5a	251	202	169	3.02395	5.573e-06	2.79885	3.76034	0.0001697	0.001636	108	1	1	1507	108	108	98	98	1	0	0	10	10	0.0925926	1	2.1754	NC_007119.6	4641496	4643003	59	1	1	1507	59	59	51	51	1	0	0	8	8	0.135593	1	1.07512	NC_007119.6	4641496	4643003	83.5	195
cldn7b	11	10	8.5	18	2.903e-07	16.7413	3.8215	0.0001326	0.001307	1	1	1	5530	1	1	1	1	1	0	0	0	0	0	1	0.006049	NC_007121.6	22175316	22180846	0	1	0	5530	0	0	0	0	NaN	0	0	0	0	NaN	1	0	NC_007121.6	22175316	22180846	0.5	7
clec3ba	249	245	229	2.55782	7.641e-06	2.40907	13.363	0	0	145	1	1	10740	137	145	137	145	0.944828	0	0	0	0	0	1	0.451638	NC_007127.6	2595793	2606533	149	1	1	10740	142	149	142	149	0.95302	0	0	0	0	0	1	0.440741	NC_007127.6	2595793	2606533	147	358
cln6a	102	59	72	2.23077	2.39e-06	2.11462	2.9721	0.002958	0.021291	37	2	0	4776	37	37	37	37	1	0	0	0	0	0	2	0.259158	NC_007118.6	34216356	34221132	80	2	1	4776	80	80	80	80	1	0	0	0	0	0	2	0.532142	NC_007118.6	34216356	34221132	58.5	122
clu	14901	14863	11565	10.1859	0.0003917	9.43372	5.96446	2.454e-09	4.87e-08	1278	1	1	13277	1278	1278	1268	1268	1	0	0	10	10	0.007825	1	3.19482	NC_007131.6	39357728	39371005	1240	1	1	13277	1240	1240	1238	1238	1	0	0	2	2	0.001613	1	2.96226	NC_007131.6	39357728	39371005	1259	9507
cmklr1	782	701	613	5.1843	2.086e-05	4.87931	9.0089	0	0	106	2	2	22073	100	106	100	106	0.943396	0	0	0	0	0	2	0.160646	NC_007116.6	20066783	20088856	187	2	2	22073	184	187	184	187	0.983957	0	0	0	0	0	2	0.269142	NC_007116.6	20066783	20088856	146.5	631
cmtm4	128	114	117.5	2.18687	3.864e-06	2.056	8.6818	0	0	106	1	1	43268	106	106	101	101	1	0	0	5	5	0.0471698	1	0.0780874	NC_007118.6	44289455	44332723	92	1	1	43268	92	92	85	85	1	0	0	7	7	0.076087	1	0.06241	NC_007118.6	44289455	44332723	99	220
cndp2	910	782	656.5	2.58193	2.171e-05	2.42163	6.32122	2.595e-10	5.783e-09	351	2	0	22038	351	351	350	350	1	0	0	1	1	0.002849	2	0.531279	NC_007130.6	21216740	21238778	479	2	1	22038	479	479	479	479	1	0	0	0	0	0	2	0.690502	NC_007130.6	21216740	21238778	415	882
cnn3b	297	287	257	2.1629	8.448e-06	2.0354	12.7525	0	0	226	1	1	26875	213	226	213	226	0.942478	0	0	0	0	0	1	0.281311	NC_007113.6	15379830	15406705	216	1	1	26875	211	216	210	215	0.976744	0	0	1	1	0.00463	1	0.254151	NC_007113.6	15379830	15406705	221	443
cnnm1	19	18	17.5	2.12903	5.742e-07	2.00315	3.28966	0.001003	0.008185	16	1	1	36931	16	16	16	16	1	0	0	0	0	0	1	0.0144929	NC_007124.6	40336475	40373406	15	1	1	36931	15	15	13	13	1	0	0	2	2	0.133333	1	0.0111829	NC_007124.6	40336475	40373406	15.5	34
cnstb	106	78	70.5	2.30556	2.307e-06	2.15259	3.32653	0.0008793	0.007271	68	2	1	20624	68	68	64	64	1	0	0	4	4	0.0588235	2	0.103809	NC_007131.6	35088640	35109264	40	2	1	20624	40	40	38	38	1	0	0	2	2	0.05	2	0.0585346	NC_007131.6	35088640	35109264	54	103
cntn3a.1	107	102	86.5	3.43662	3.049e-06	3.33081	2.77493	0.005521	0.03687	33	1	1	193054	31	33	31	33	0.939394	0	0	0	0	0	1	0.005718	NC_007134.6	11734340	11927394	38	1	1	193054	36	38	36	38	0.947368	0	0	0	0	0	1	0.006253	NC_007134.6	11734340	11927394	35.5	140
cntn3b	15	14	13.5	2.58824	4.503e-07	2.43392	3.26164	0.001108	0.00896	9	2	1	125748	9	9	9	9	1	0	0	0	0	0	2	0.002394	NC_007117.6	44590495	44716243	8	2	1	125748	7	8	7	8	0.875	0	0	0	0	0	2	0.002021	NC_007117.6	44590495	44716243	8.5	21
col11a1a	153	150	124	15.5882	4.454e-06	15.2494	3.01447	0.002574	0.0188582	7	6	0	129326	2	7	2	7	0.285714	0	0	0	0	0	2	0.001811	NC_007135.6	28684859	28814185	10	6	0	129326	4	10	4	10	0.4	0	0	0	0	0	2	0.002456	NC_007135.6	28684859	28814185	8.5	160
col11a1b	1404	1401	1283.5	172.133	4.458e-05	161.419	50.3352	0	0	9	3	0	173694	9	9	9	9	1	0	0	0	0	0	3	0.001733	NC_007113.6	15720602	15894296	6	3	0	173694	6	6	6	6	1	0	0	0	0	0	3	0.001097	NC_007113.6	15720602	15894296	7.5	1410
col12a1a	8861	8690	8551.5	15.217	0.0002958	14.2876	69.0415	0	0	687	4	0	193436	603	687	601	685	0.877372	0	0	2	2	0.002911	2	0.118462	NC_007128.6	49685589	49879025	516	4	0	193436	454	516	451	513	0.879142	0	0	3	3	0.005814	2	0.0842523	NC_007128.6	49685589	49879025	601.5	8929
col12a1b	3725	3709	3086	47.0597	0.000111	45.8453	3.19267	0.00141	0.0110745	75	5	0	222173	74	75	74	75	0.986667	0	0	0	0	0	3	0.0112927	NC_007131.6	49647148	49869321	59	5	0	222173	58	59	58	59	0.983051	0	0	0	0	0	3	0.008437	NC_007131.6	49647148	49869321	67	3784
col15a1a	656	640	609	4.69091	2.08e-05	4.41213	27.3213	0	0	173	1	1	12687	149	173	148	172	0.860465	0	0	1	1	0.00578	1	0.45352	NC_007135.6	56925	69612	157	1	1	12687	144	157	144	157	0.917197	0	0	0	0	0	1	0.393136	NC_007135.6	56925	69612	165	813
col16a1	883	856	866	3.09939	2.919e-05	2.91611	28.453	0	0	426	3	0	162036	410	426	409	425	0.962353	0	0	1	1	0.002347	2	0.0877413	NC_007130.6	38886465	39048501	399	3	0	162036	373	399	372	398	0.934673	0	0	1	1	0.002506	2	0.0780321	NC_007130.6	38886465	39048501	412.5	1275
col1a1a	17328	16014	16344.5	5.00404	0.0005595	4.72619	25.9493	0	0	3425	1	1	16520	3171	3425	3128	3382	0.924897	0	0	43	43	0.0125547	1	6.84841	NC_007114.6	23090625	23107145	4739	1	1	16520	4377	4739	4302	4664	0.922384	0	0	75	75	0.0158261	1	8.96913	NC_007114.6	23090625	23107145	4082	20753
col1a1b	12940	12288	12280	4.00465	0.0004181	3.7761	43.2681	0	0	3761	3	0	37804	3761	3761	3748	3748	1	0	0	13	13	0.003457	2	3.31656	NC_007123.6	3060960	3098764	4413	3	0	37804	4413	4413	4392	4392	1	0	0	21	21	0.004759	2	3.69085	NC_007123.6	3060960	3098764	4087	16033
col1a2	11126	10238	10423.5	4.2221	0.0003555	3.98575	24.8018	0	0	2791	2	0	19128	2688	2791	2684	2787	0.963043	0	0	4	4	0.001433	2	4.87409	NC_007130.6	41396091	41415219	3679	2	0	19128	3540	3679	3536	3675	0.962177	0	0	4	4	0.001087	2	6.10365	NC_007130.6	41396091	41415219	3235	13400
col21a1	127	120	114.5	4.63492	3.913e-06	4.3733	11.8213	0	0	28	6	0	71168	28	28	27	27	1	0	0	1	1	0.0357143	5	0.0126913	NC_007124.6	1665200	1736368	35	6	0	71168	35	35	33	33	1	0	0	2	2	0.0571429	5	0.014731	NC_007124.6	1665200	1736368	31.5	137
col5a1	8927	8531	8691	4.38171	0.0002963	4.11914	31.1426	0	0	2768	1	1	178901	2733	2768	2721	2756	0.9873	0	0	12	12	0.004335	1	0.515339	NC_007132.6	6624385	6803286	2372	1	1	178901	2342	2372	2320	2350	0.987234	0	0	22	22	0.009275	1	0.417308	NC_007132.6	6624385	6803286	2570	11223
col5a2a	5431	4866	4663	2.5276	0.0001552	2.37538	12.1128	0	0	3335	1	1	44332	3335	3335	3286	3286	1	0	0	49	49	0.0146927	1	2.47957	NC_007120.6	42850285	42894617	2770	1	1	44332	2770	2770	2726	2726	1	0	0	44	44	0.0158845	1	1.95349	NC_007120.6	42850285	42894617	3052.5	8201
col6a1	3169	3165	2958	2.93713	9.95e-05	2.76632	51.4107	0	0	1529	1	1	66965	1527	1529	1476	1478	0.998647	0	0	51	51	0.0333551	1	0.738334	NC_007122.6	33735943	33802908	1525	1	1	66965	1525	1525	1453	1453	1	0	0	72	72	0.0472131	1	0.689318	NC_007122.6	33735943	33802908	1527	4276
col6a3	7074	6094	5138.5	2.56901	0.0001699	2.40978	7.15052	8.644e-13	2.374e-11	2785	4	0	61983	2785	2785	2785	2785	1	0	0	0	0	0	1	1.50307	NC_007120.6	24103445	24165428	3765	4	0	61983	3765	3765	3764	3764	1	0	0	1	1	0.0002656	1	1.92921	NC_007120.6	24103445	24165428	3275	6968
col6a6	5901	4809	5306.5	2.31089	0.000176	2.18144	10.1302	0	0	3502	1	1	69707	3488	3502	3486	3500	0.996	0	0	2	2	0.0005711	1	1.67965	NC_007127.6	36697177	36766884	4594	1	1	69707	4572	4594	4571	4593	0.99521	0	0	1	1	0.0002177	1	2.09325	NC_007127.6	36697177	36766884	4048	9306
col8a1b	725	695	572.5	5.20956	2.047e-05	5.08414	2.67193	0.007542	0.0481148	121	2	1	21573	121	121	121	121	1	0	0	0	0	0	2	0.18763	NC_007133.6	28697008	28718581	151	2	1	21573	151	151	151	151	1	0	0	0	0	0	2	0.222366	NC_007133.6	28697008	28718581	136	846
colec12	2998	2941	2747.5	6.91496	9.447e-05	6.51584	57.9516	0	0	436	2	2	52603	436	436	436	436	1	0	0	0	0	0	2	0.27727	NC_007113.6	31399337	31451940	493	2	2	52603	493	493	493	493	1	0	0	0	0	0	2	0.297741	NC_007113.6	31399337	31451940	464.5	2990
coq10b	2458	1733	-1921.5	-1.92625	-7.6e-05	-2.06144	-7.2609	3.845e-13	1.085e-11	4170	1	1	8676	4170	4170	3747	3747	1	0	0	423	423	0.101439	1	14.4474	NC_007120.6	32367849	32376525	3822	1	1	8676	3822	3822	3429	3429	1	0	0	393	393	0.102826	1	12.556	NC_007120.6	32367849	32376525	3996	1712
coro1a	796	736	724	2.89034	2.434e-05	2.72442	19.8968	0	0	353	1	1	14934	353	353	353	353	1	0	0	0	0	0	1	0.790724	NC_007114.6	30795513	30810447	413	1	1	14934	413	413	413	413	1	0	0	0	0	0	1	0.878569	NC_007114.6	30795513	30810447	383	1065
cotl1	1704	1553	1426.5	2.93162	4.802e-05	2.76522	18.7201	0	0	663	1	1	12705	663	663	633	633	1	0	0	30	30	0.0452489	1	1.66669	NC_007129.6	13235453	13248158	814	1	1	12705	812	814	775	777	0.997426	0	0	37	37	0.0454545	1	1.94289	NC_007129.6	13235453	13248158	738.5	1963
cox4i2	276	265	222.5	2.67925	7.434e-06	2.52161	9.79535	0	0	127	1	1	6653	125	127	125	127	0.984252	0	0	0	0	0	1	0.638576	NC_007134.6	19018152	19024805	138	1	1	6653	138	138	137	137	1	0	0	1	1	0.007246	1	0.654191	NC_007134.6	19018152	19024805	132.5	307
cpeb1a	17	17	13.5	3.25	4.51e-07	3.03776	3.58228	0.0003406	0.003089	6	3	0	18221	6	6	6	6	1	0	0	0	0	0	2	0.0110155	NC_007136.6	5936789	5955010	6	3	0	18221	6	6	6	6	1	0	0	0	0	0	2	0.0104612	NC_007136.6	5936789	5955010	6	16
cpn1	1318	1291	1118.5	4.52283	3.812e-05	4.25625	19.7788	0	0	304	1	1	14783	304	304	300	300	1	0	0	4	4	0.0131579	1	0.678868	NC_007123.6	31501612	31516395	331	1	1	14783	331	331	320	320	1	0	0	11	11	0.0332326	1	0.687684	NC_007123.6	31501612	31516395	317.5	1250
cpz	355	343	276.5	2.25113	9.081e-06	2.11282	8.42664	0	0	227	3	0	17222	226	227	224	225	0.995556	0	0	2	2	0.008811	3	0.437044	NC_007112.6	40098786	40116008	215	3	0	17222	215	215	208	208	1	0	0	7	7	0.0325581	3	0.383691	NC_007112.6	40098786	40116008	221	425
crabp1b	10	8	9	4	3.055e-07	3.74116	3.17044	0.001522	0.0118588	4	1	1	22814	4	4	4	4	1	0	0	0	0	0	1	0.005865	NC_007118.6	48047160	48069974	2	1	1	22814	2	2	2	2	1	0	0	0	0	0	1	0.002785	NC_007118.6	48047160	48069974	3	12
crb2b	505	485	383.5	6.40141	1.295e-05	5.95117	5.79799	6.712e-09	1.266e-07	61	2	1	81913	52	61	52	61	0.852459	0	0	0	0	0	2	0.0249117	NC_007119.6	2767879	2849792	81	2	1	81913	78	81	77	80	0.9625	0	0	1	1	0.0123457	2	0.0310269	NC_007119.6	2767879	2849792	71	343
crb3a	15	15	11.5	12.5	3.951e-07	11.7098	3.73597	0.000187	0.00179	1	1	1	27125	1	1	1	1	1	0	0	0	0	0	1	0.001233	NC_007114.6	45375694	45402819	1	1	1	27125	1	1	1	1	1	0	0	0	0	0	1	0.001171	NC_007114.6	45375694	45402819	1	9
creb3l1	59	48	51.5	3.94286	1.749e-06	3.69556	5.93751	2.894e-09	5.701e-08	23	4	0	56950	22	23	22	23	0.956522	0	0	0	0	0	4	0.0135102	NC_007118.6	38626666	38683616	12	4	0	56950	12	12	12	12	1	0	0	0	0	0	4	0.006694	NC_007118.6	38626666	38683616	17.5	71
creb5a	510	468	-404.5	-4.45726	-1.514e-05	-4.7411	-5.43419	5.505e-08	9.318e-07	437	2	0	8354	437	437	408	408	1	0	0	29	29	0.0663616	1	1.63377	NC_007130.6	19923364	19931718	606	2	0	8354	606	606	568	568	1	0	0	38	38	0.0627063	1	2.16001	NC_007130.6	19923364	19931718	521.5	96
crestin	30	30	21	8	7.043e-07	7.36358	2.85599	0.00429	0.0295075	3	1	1	4437	3	3	3	3	1	0	0	0	0	0	1	0.0226182	NC_007115.6	45690505	45694942	3	1	1	4437	3	3	3	3	1	0	0	0	0	0	1	0.02148	NC_007115.6	45690505	45694942	3	15
crtam	42	38	32.5	5.64286	1.111e-06	5.30384	5.57056	2.539e-08	4.466e-07	5	1	1	7789	5	5	5	5	1	0	0	0	0	0	1	0.0214741	NC_007121.6	29954383	29962172	9	1	1	7789	9	9	9	9	1	0	0	0	0	0	1	0.0367082	NC_007121.6	29954383	29962172	7	32
crtc1b	48	41	31	2.5122	1.012e-06	2.33858	2.91234	0.003587	0.0252687	17	1	1	54498	17	17	15	15	1	0	0	2	2	0.117647	1	0.009207	NC_007122.6	6729038	6783536	24	1	1	54498	23	24	22	23	0.956522	0	0	1	1	0.0416667	1	0.0134075	NC_007122.6	6729038	6783536	20.5	38
cry1ba	1306	1150	-1159.5	-2.70015	-4.431e-05	-2.87015	-11.6336	2.78e-31	1.098e-29	1910	3	0	27604	1910	1910	1904	1904	1	0	0	6	6	0.003141	3	2.30739	NC_007119.6	21192972	21220576	1773	3	1	27604	1773	1773	1770	1770	1	0	0	3	3	0.001692	3	2.03706	NC_007119.6	21192972	21220576	1841.5	604
csad	57	47	45	5.5	1.542e-06	5.21104	6.04078	1.534e-09	3.147e-08	5	2	1	19592	5	5	5	5	1	0	0	0	0	0	2	0.008537	NC_007134.6	36325615	36345207	15	2	1	19592	12	15	12	15	0.8	0	0	0	0	0	2	0.0243228	NC_007134.6	36325615	36345207	10	48
csf1a	85	74	64.5	9.6	2.205e-06	8.86522	5.6129	1.99e-08	3.545e-07	13	1	1	31936	13	13	12	12	1	0	0	1	1	0.0769231	1	0.0125698	NC_007122.6	23012229	23044165	2	1	1	31936	2	2	2	2	1	0	0	0	0	0	1	0.00199	NC_007122.6	23012229	23044165	7.5	57
csf1ra	1147	1021	974	3.52987	3.305e-05	3.33352	14.6866	0	0	322	1	1	31216	309	322	303	316	0.958861	0	0	6	6	0.0186335	1	0.338638	NC_007125.6	3170822	3202038	448	1	1	31216	438	448	423	433	0.976905	0	0	15	15	0.0334821	1	0.440669	NC_007125.6	3170822	3202038	385	1469
csf1rb	3671	2213	2577.5	2.3865	8.607e-05	2.26441	3.36257	0.0007722	0.006469	1130	1	1	36541	1129	1130	1127	1128	0.999113	0	0	2	2	0.00177	1	1.03265	NC_007132.6	43846416	43882957	2588	1	1	36541	2587	2588	2583	2584	0.999613	0	0	4	4	0.001546	1	2.24654	NC_007132.6	43846416	43882957	1859	4072
csf2rb	274	239	227	4.13103	7.742e-06	3.90563	10.5285	0	0	55	4	0	19998	55	55	52	52	1	0	0	3	3	0.0545455	2	0.0869848	NC_007114.6	24187398	24207396	90	4	0	19998	90	90	85	85	1	0	0	5	5	0.0555556	2	0.135031	NC_007114.6	24187398	24207396	72.5	329
csf3r	461	461	458.5	5.77604	1.572e-05	5.44014	24.8623	0	0	96	2	1	25230	95	96	88	89	0.988764	0	0	7	7	0.0729167	2	0.118005	NC_007127.6	3207283	3232513	96	2	1	25230	95	96	90	91	0.989011	0	0	5	5	0.0520833	2	0.114585	NC_007127.6	3207283	3232513	96	552
cspg5a	232	232	214	15.2667	7.403e-06	14.3788	19.2158	0	0	15	9	0	68530	15	15	15	15	1	0	0	0	0	0	4	0.007322	NC_007127.6	42418164	42486694	15	9	0	68530	15	15	15	15	1	0	0	0	0	0	4	0.006954	NC_007127.6	42418164	42486694	15	211
ctbp2a	491	470	390	2.45794	1.292e-05	2.30804	10.6047	0	0	278	2	1	95780	274	278	272	276	0.985507	0	0	2	2	0.007194	2	0.0963964	NC_007128.6	8439762	8535542	257	2	1	95780	254	257	253	256	0.988281	0	0	1	1	0.003891	2	0.0849116	NC_007128.6	8439762	8535542	267.5	567
ctbs	97	75	69.5	2.61628	2.324e-06	2.4708	4.67672	2.915e-06	3.881e-05	32	2	0	13173	32	32	32	32	1	0	0	0	0	0	2	0.0812628	NC_007122.6	15935802	15948975	54	2	0	13173	54	54	50	50	1	0	0	4	4	0.0740741	2	0.120583	NC_007122.6	15935802	15948975	43	96
ctdsp2	1370	1289	1264	2.58894	4.218e-05	2.43543	18.4455	0	0	836	3	1	13458	836	836	836	836	1	0	0	0	0	0	3	2.07803	NC_007134.6	24742497	24755955	755	3	1	13458	755	755	754	754	1	0	0	1	1	0.001325	3	1.77989	NC_007134.6	24742497	24755955	795.5	1994
ctdspla	487	476	480	3.0296	1.616e-05	2.85098	20.9818	0	0	242	2	0	81787	231	242	231	242	0.954545	0	0	0	0	0	2	0.0989823	NC_007135.6	20305607	20387394	231	2	0	81787	230	231	230	231	0.995671	0	0	0	0	0	2	0.0897283	NC_007135.6	20305607	20387394	236.5	718
ctgfb	285	275	271.5	8.33784	9.354e-06	7.8566	20.0451	0	0	32	2	0	5491	32	32	30	30	1	0	0	2	2	0.0625	2	0.182766	NC_007130.6	13940946	13946437	42	2	1	5491	42	42	41	41	1	0	0	1	1	0.0238095	2	0.237211	NC_007130.6	13940946	13946437	37	317
cthrc1a	173	173	163	21.375	5.646e-06	20.132	17.1288	0	0	8	1	1	11592	7	8	7	8	0.875	0	0	0	0	0	1	0.0230865	NC_007130.6	12995969	13007561	8	1	1	11592	8	8	8	8	1	0	0	0	0	0	1	0.0219247	NC_007130.6	12995969	13007561	8	181
ctns	82	54	65	2.35417	2.164e-06	2.22763	3.91976	8.864e-05	0.0009054	34	1	1	12063	34	34	28	28	1	0	0	6	6	0.176471	1	0.0776478	NC_007122.6	6284391	6296454	62	1	1	12063	62	62	57	57	1	0	0	5	5	0.0806452	1	0.150114	NC_007122.6	6284391	6296454	48	110
ctsba	3185	2894	2307	2.74707	7.615e-05	2.56582	6.15815	7.36e-10	1.557e-08	1175	1	1	7381	1175	1175	1174	1174	1	0	0	1	1	0.0008511	1	5.32083	NC_007128.6	32670391	32677772	1466	1	1	7381	1466	1466	1466	1466	1	0	0	0	0	0	1	6.30987	NC_007128.6	32670391	32677772	1320.5	2895
ctsc	2931	2465	2021.5	2.21048	6.579e-05	2.07046	5.48617	4.108e-08	7.045e-07	1437	1	1	21519	1435	1437	1401	1403	0.998574	0	0	34	34	0.0236604	1	2.18103	NC_007126.6	43682953	43704472	1903	1	1	21519	1903	1903	1845	1845	1	0	0	58	58	0.0304782	1	2.72381	NC_007126.6	43682953	43704472	1670	3015
ctsk	3838	3479	2547	3.34855	8.35e-05	3.09302	3.29205	0.0009946	0.008125	905	1	1	9556	901	905	892	896	0.995536	0	0	9	9	0.009945	1	3.13659	NC_007127.6	29558370	29567926	1264	1	1	9556	1264	1264	1257	1257	1	0	0	7	7	0.005538	1	4.17889	NC_007127.6	29558370	29567926	1084.5	2520
ctss2.1	1159	1108	1122.5	4.16643	3.822e-05	3.9183	25.6554	0	0	380	1	1	4308	380	380	378	378	1	0	0	2	2	0.005263	1	2.93523	NC_007127.6	29574503	29578811	329	1	1	4308	329	329	329	329	1	0	0	0	0	0	1	2.42617	NC_007127.6	29574503	29578811	354.5	1488
ctss2.2	2207	1999	1625	4.91566	5.467e-05	4.58705	5.75843	8.49e-09	1.585e-07	311	2	2	5554	311	311	311	311	1	0	0	0	0	0	2	1.87319	NC_007127.6	29579872	29585426	519	2	2	5554	519	519	519	519	1	0	0	0	0	0	2	2.96868	NC_007127.6	29579872	29585426	415	1562
ctsz	1299	1252	972	2.78512	3.21e-05	2.59834	6.54209	6.067e-11	1.43e-09	521	1	1	9745	521	521	516	516	1	0	0	5	5	0.009597	1	1.77131	NC_007117.6	49772964	49782709	568	1	1	9745	568	568	561	561	1	0	0	7	7	0.0123239	1	1.82887	NC_007117.6	49772964	49782709	544.5	1213
cx28.1	98	91	64.5	6.16	2.134e-06	5.61436	2.72779	0.006376	0.0417799	16	1	1	3447	16	16	14	14	1	0	0	2	2	0.125	1	0.135867	NC_007131.6	40840218	40843665	9	1	1	3447	9	9	6	6	1	0	0	3	3	0.333333	1	0.0552983	NC_007131.6	40840218	40843665	12.5	47
cx32.2	426	362	315	2.88623	1.053e-05	2.71423	6.58563	4.53e-11	1.079e-09	135	1	1	5425	135	135	130	130	1	0	0	5	5	0.037037	1	0.801623	NC_007131.6	40826829	40832254	199	1	1	5425	199	199	192	192	1	0	0	7	7	0.0351759	1	1.12435	NC_007131.6	40826829	40832254	167	403
cx43.4	407	383	354	3.36	1.197e-05	3.16083	15.9779	0	0	162	2	1	10227	162	162	160	160	1	0	0	2	2	0.0123457	2	0.523357	NC_007120.6	46605107	46615334	138	2	1	10227	138	138	136	136	1	0	0	2	2	0.0144928	2	0.422467	NC_007120.6	46605107	46615334	150	463
cxadr	328	326	272.5	4.53896	9.261e-06	4.26045	10.6051	0	0	78	1	1	62121	77	78	71	72	0.986111	0	0	6	6	0.0769231	1	0.0387722	NC_007121.6	27134406	27196527	76	1	1	62121	76	76	68	68	1	0	0	8	8	0.105263	1	0.0347754	NC_007121.6	27134406	27196527	77	295
cxcl11.1	36	33	24.5	6.44444	8.204e-07	5.90748	3.05457	0.002254	0.0167484	6	1	1	1107	6	6	6	6	1	0	0	0	0	0	1	0.181313	NC_007116.6	42292371	42293478	3	1	1	1107	3	3	3	3	1	0	0	0	0	0	1	0.0860945	NC_007116.6	42292371	42293478	4.5	19
cxcl12a	767	744	688.5	4.90085	2.354e-05	4.61209	27.0974	0	0	188	1	1	13829	188	188	171	171	1	0	0	17	17	0.0904255	1	0.413649	NC_007124.6	30673947	30687776	165	1	1	13829	165	165	152	152	1	0	0	13	13	0.0787879	1	0.349184	NC_007124.6	30673947	30687776	176.5	932
cxcl8a	123	121	86	9.6	2.874e-06	8.80281	3.14856	0.001641	0.0126646	9	2	0	959	9	9	8	8	1	0	0	1	1	0.111111	2	0.27906	NC_007112.6	13566654	13567613	11	2	0	959	11	11	11	11	1	0	0	0	0	0	2	0.364398	NC_007112.6	13566654	13567613	10	60
cxcl8b.1	26	24	23.5	8.83333	8.108e-07	8.37173	6.03686	1.571e-09	3.219e-08	2	1	1	5935	2	2	2	2	1	0	0	0	0	0	1	0.0112729	NC_007118.6	7606238	7612173	4	1	1	5935	4	4	3	3	1	0	0	1	1	0.25	1	0.0160584	NC_007118.6	7606238	7612173	3	25
cxcr2	12	11	10	3.22222	3.374e-07	3.02697	3.10381	0.00191	0.0144819	5	1	1	1099	5	5	5	5	1	0	0	0	0	0	1	0.152194	NC_007120.6	48410766	48411865	4	1	1	1099	4	4	3	3	1	0	0	1	1	0.25	1	0.0867212	NC_007120.6	48410766	48411865	4.5	13
cxcr3.1	57	52	53.5	2.20225	1.765e-06	2.07567	5.90052	3.624e-09	7.05e-08	42	2	1	18730	31	42	31	42	0.738095	0	0	0	0	0	2	0.0750133	NC_007127.6	11962553	11981283	47	2	0	18730	46	47	46	47	0.978723	0	0	0	0	0	2	0.079719	NC_007127.6	11962553	11981283	44.5	99
cxcr3.2	468	411	416.5	3.51662	1.413e-05	3.32089	12.6629	0	0	137	1	1	7168	137	137	137	137	1	0	0	0	0	0	1	0.639365	NC_007127.6	11927233	11934401	194	1	1	7168	194	194	194	194	1	0	0	0	0	0	1	0.859816	NC_007127.6	11927233	11934401	165.5	559
cxcr3.3	139	104	111.5	2.81301	3.753e-06	2.66182	5.46518	4.624e-08	7.894e-07	44	2	1	3840	44	44	43	43	1	0	0	1	1	0.0227273	2	0.374597	NC_007127.6	11943657	11947497	79	2	1	3840	79	79	78	78	1	0	0	1	1	0.0126582	2	0.645305	NC_007127.6	11943657	11947497	61.5	163
cxcr4b	1221	879	1031.5	3.69321	3.514e-05	3.50793	5.75763	8.53e-09	1.591e-07	212	1	1	1976	212	212	212	212	1	0	0	0	0	0	1	3.58902	NC_007120.6	10721581	10723557	554	1	1	1976	554	554	554	554	1	0	0	0	0	0	1	8.90686	NC_007120.6	10721581	10723557	383	1396
cyba	439	401	366	3.17857	1.236e-05	2.99759	14.7825	0	0	149	1	1	2356	149	149	149	149	1	0	0	0	0	0	1	2.11562	NC_007129.6	31094932	31097288	187	1	1	2356	187	187	183	183	1	0	0	4	4	0.0213904	1	2.46762	NC_007129.6	31094932	31097288	168	480
cybb	771	746	551.5	3.69682	1.825e-05	3.41977	4.1873	2.823e-05	0.000317	192	2	1	23070	190	192	188	190	0.989474	0	0	2	2	0.0104167	2	0.275507	NC_007122.6	29547980	29571050	217	2	1	23070	216	217	214	215	0.995349	0	0	2	2	0.009217	2	0.296069	NC_007122.6	29547980	29571050	204.5	549
cybrd1	207	179	164.5	2.13448	5.396e-06	2.00702	7.36029	1.834e-13	5.35e-12	159	1	1	5725	159	159	149	149	1	0	0	10	10	0.0628931	1	0.870637	NC_007120.6	3519294	3525019	131	1	1	5725	131	131	119	119	1	0	0	12	12	0.0916031	1	0.660349	NC_007120.6	3519294	3525019	145	338
cygb1	1961	1885	1574.5	10.7191	5.374e-05	9.95015	9.32242	0	0	200	1	1	28381	200	200	199	199	1	0	0	1	1	0.005	1	0.234559	NC_007114.6	6753955	6782336	124	1	1	28381	124	124	124	124	1	0	0	0	0	0	1	0.138802	NC_007114.6	6753955	6782336	162	1388
cygb2	100	88	93	2.36765	3.085e-06	2.22997	8.14089	4.441e-16	1.568e-14	62	2	1	32028	29	62	29	62	0.467742	0	0	0	0	0	2	0.0647572	NC_007117.6	20537149	20569177	74	2	1	32028	44	74	44	74	0.594595	0	0	0	0	0	2	0.0734013	NC_007117.6	20537149	20569177	68	162
cyldb	19	17	-17	-9.5	-6.341e-07	-10.5484	-5.33296	9.662e-08	1.578e-06	18	1	1	15200	18	18	18	18	1	0	0	0	0	0	1	0.0396146	NC_007122.6	25039136	25054336	20	1	1	15200	20	20	20	20	1	0	0	0	0	0	1	0.0418011	NC_007122.6	25039136	25054336	19	1
cyp27c1	186	184	170	5.72222	5.83e-06	5.3903	15.1107	0	0	35	1	1	13798	35	35	35	35	1	0	0	0	0	0	1	0.0848552	NC_007117.6	9332609	9346407	37	1	1	13798	37	37	37	37	1	0	0	0	0	0	1	0.0851897	NC_007117.6	9332609	9346407	36	191
cyp2aa6	1139	899	942	2.13906	3.103e-05	2.01949	7.79168	6.661e-15	2.143e-13	707	1	1	14436	701	707	701	707	0.991513	0	0	0	0	0	1	1.63832	NC_007134.6	42350556	42364992	947	1	1	14436	943	947	934	938	0.995736	0	0	9	9	0.009504	1	2.06423	NC_007134.6	42350556	42364992	827	1846
cyp2k8	38	23	25	3.17391	8.433e-07	3.01027	2.74276	0.006092	0.0401527	4	2	1	17974	4	4	4	4	1	0	0	0	0	0	2	0.007445	NC_007114.6	12633010	12650984	19	2	1	17974	19	19	19	19	1	0	0	0	0	0	2	0.0335823	NC_007114.6	12633010	12650984	11.5	31
cyp2p7	413	357	271	2.92199	8.873e-06	2.71117	3.39984	0.0006743	0.005718	113	1	1	4596	111	113	88	90	0.977778	0	0	23	23	0.20354	1	0.655072	NC_007131.6	25669696	25674292	169	1	1	4596	166	169	131	134	0.977612	0	0	35	35	0.207101	1	0.926246	NC_007131.6	25669696	25674292	141	298
cyp2u1	176	152	155.5	2.5396	5.179e-06	2.38719	8.18389	2.22e-16	7.98e-15	113	1	1	8639	113	113	102	102	1	0	0	11	11	0.0973451	1	0.394969	NC_007112.6	49279575	49288214	89	1	1	8639	89	89	84	84	1	0	0	5	5	0.0561798	1	0.3089	NC_007112.6	49279575	49288214	101	265
cyp4t8	25	18	17.5	2.66667	5.806e-07	2.49262	3.11313	0.001851	0.01408	14	2	0	49279	11	14	11	14	0.785714	0	0	0	0	0	2	0.009504	NC_007127.6	4762026	4811305	7	2	0	49279	6	7	6	7	0.857143	0	0	0	0	0	2	0.004513	NC_007127.6	4762026	4811305	10.5	24
cyp4v8	115	80	86.5	3.58209	2.945e-06	3.40577	4.34144	1.415e-05	0.0001687	16	1	1	12316	16	16	15	15	1	0	0	1	1	0.0625	1	0.0407425	NC_007112.6	17207392	17219708	51	1	1	12316	51	51	51	51	1	0	0	0	0	0	1	0.131553	NC_007112.6	17207392	17219708	33.5	109
cyth4a	40	33	32	4.04762	1.091e-06	3.82517	5.36931	7.904e-08	1.306e-06	7	1	1	19652	7	7	7	7	1	0	0	0	0	0	1	0.0119157	NC_007114.6	29358369	29378021	14	1	1	19652	11	14	11	14	0.785714	0	0	0	0	0	1	0.022632	NC_007114.6	29358369	29378021	10.5	47
cyth4b	172	146	140	2.77215	4.701e-06	2.61635	8.26069	2.22e-16	7.98e-15	66	2	1	16952	66	66	65	65	1	0	0	1	1	0.0151515	2	0.128268	NC_007117.6	370109	387061	92	2	1	16952	91	92	90	91	0.989011	0	0	1	1	0.0108696	2	0.170538	NC_007117.6	370109	387061	79	238
dact3a	229	198	204.5	2.28213	6.768e-06	2.1513	9.84645	0	0	144	1	1	11185	143	144	137	138	0.992754	0	0	6	6	0.0416667	1	0.412733	NC_007121.6	404469	415654	175	1	1	11185	173	175	167	169	0.988166	0	0	6	6	0.0342857	1	0.480012	NC_007121.6	404469	415654	159.5	373
dbn1	1134	993	1057	3.45528	3.584e-05	3.26315	14.3894	0	0	360	6	0	175183	359	360	359	360	0.997222	0	0	0	0	0	2	0.0687444	NC_007132.6	37111844	37287027	501	6	0	175183	500	501	500	501	0.998004	0	0	0	0	0	2	0.0908547	NC_007132.6	37111844	37287027	430.5	1481
dbpa	566	526	537	3.4633	1.82e-05	3.26484	19.643	0	0	198	1	1	17365	198	198	167	167	1	0	0	31	31	0.156566	1	0.321713	NC_007130.6	10259263	10276628	238	1	1	17365	238	238	176	176	1	0	0	62	62	0.260504	1	0.321988	NC_007130.6	10259263	10276628	218	746
dbpb	1342	1327	1309.5	6.8071	4.501e-05	6.40448	43.3085	0	0	233	2	1	11396	233	233	227	227	1	0	0	6	6	0.0257511	2	0.666346	NC_007127.6	13711953	13723349	218	2	1	11396	218	218	212	212	1	0	0	6	6	0.0275229	2	0.590997	NC_007127.6	13711953	13723349	225.5	1560
ddr2a	140	139	130	2.89781	4.37e-06	2.72929	10.7118	0	0	68	3	0	69900	68	68	67	67	1	0	0	1	1	0.0147059	1	0.0320645	NC_007117.6	34979507	35049407	69	3	0	69900	69	69	66	66	1	0	0	3	3	0.0434783	1	0.0299964	NC_007117.6	34979507	35049407	68.5	189
def6c	54	51	49.5	2.86792	1.664e-06	2.70312	6.58135	4.662e-11	1.11e-09	25	3	1	28575	25	25	25	25	1	0	0	0	0	0	3	0.0292671	NC_007115.6	18768481	18797056	28	3	0	28575	27	28	26	27	0.962963	0	0	1	1	0.0357143	3	0.0300178	NC_007115.6	18768481	18797056	26.5	79
dennd2da	60	59	54.5	2.25287	1.8e-06	2.12186	6.04295	1.513e-09	3.113e-08	44	2	1	39950	41	44	41	44	0.931818	0	0	0	0	0	2	0.0368436	NC_007119.6	12951666	12991616	43	2	0	39950	34	43	34	43	0.790698	0	0	0	0	0	2	0.0341943	NC_007119.6	12951666	12991616	43.5	93
dennd4a	908	744	689	2.22598	2.267e-05	2.08988	6.41648	1.395e-10	3.197e-09	644	5	0	59710	644	644	635	635	1	0	0	9	9	0.0139752	2	0.355757	NC_007129.6	19054884	19114594	480	5	0	59710	480	480	474	474	1	0	0	6	6	0.0125	2	0.252193	NC_007129.6	19054884	19114594	562	1114
depdc1a	42	33	33.5	4.94118	1.148e-06	4.69079	5.06751	4.031e-07	6.082e-06	4	2	1	12764	4	4	4	4	1	0	0	0	0	0	2	0.0104833	NC_007119.6	16677102	16689866	13	2	1	12764	13	13	12	12	1	0	0	1	1	0.0769231	2	0.0298673	NC_007119.6	16677102	16689866	8.5	46
deptor	1182	926	838.5	3.0602	2.808e-05	2.88076	5.24894	1.53e-07	2.444e-06	279	3	1	87822	273	279	273	279	0.978495	0	0	0	0	0	2	0.106274	NC_007127.6	14697968	14785790	535	3	1	87822	533	535	533	535	0.996262	0	0	0	0	0	2	0.193532	NC_007127.6	14697968	14785790	407	1030
dfna5a	113	104	103.5	2.656	3.464e-06	2.50413	9.17018	0	0	58	1	1	16681	58	58	57	57	1	0	0	1	1	0.0172414	1	0.114309	NC_007130.6	20453605	20470286	67	1	1	16681	67	67	64	64	1	0	0	3	3	0.0447761	1	0.121888	NC_007130.6	20453605	20470286	62.5	161
dfna5b	365	303	269	2.27488	8.887e-06	2.14426	6.63603	3.222e-11	7.772e-10	180	3	2	17174	180	180	179	179	1	0	0	1	1	0.005556	3	0.348665	NC_007127.6	21619294	21636468	242	3	1	17174	242	242	242	242	1	0	0	0	0	0	3	0.447657	NC_007127.6	21619294	21636468	211	415
dgki	53	41	40.5	2.26562	1.336e-06	2.12856	4.2408	2.227e-05	0.0002543	38	5	0	92752	38	38	38	38	1	0	0	0	0	0	2	0.0137052	NC_007115.6	4605791	4698543	26	5	0	92752	26	26	26	26	1	0	0	0	0	0	2	0.008905	NC_007115.6	4605791	4698543	32	66
dhh	566	548	-432.5	-4.46	-1.632e-05	-4.75789	-3.26148	0.001108	0.008962	682	1	1	8275	682	682	608	608	1	0	0	74	74	0.108504	1	2.45789	NC_007134.6	27814246	27822521	433	1	1	8275	433	433	377	377	1	0	0	56	56	0.12933	1	1.44736	NC_007134.6	27814246	27822521	557.5	116
dhrs12	167	136	-137	-2.25114	-5.289e-06	-2.39109	-9.48998	2.311e-21	8.79e-20	232	1	1	4027	232	232	205	205	1	0	0	27	27	0.116379	1	1.70294	NC_007120.6	23997740	24001767	261	1	1	4027	261	261	231	231	1	0	0	30	30	0.114943	1	1.82235	NC_007120.6	23997740	24001767	246.5	94
dhrs3a	696	651	484	2.78269	1.584e-05	2.58285	4.15338	3.276e-05	0.0003637	249	1	1	10938	249	249	232	232	1	0	0	17	17	0.0682731	1	0.709539	NC_007134.6	21737190	21748128	294	1	1	10938	294	294	266	266	1	0	0	28	28	0.0952381	1	0.772584	NC_007134.6	21737190	21748128	271.5	566
dicp1.17	18	17	13.5	10	4.634e-07	9.42612	3.89973	9.63e-05	0.0009768	1	3	0	21227	1	1	1	1	1	0	0	0	0	0	3	0.001576	NC_007114.6	956929	978156	2	3	0	21227	1	2	1	2	0.5	0	0	0	0	0	3	0.002993	NC_007114.6	956929	978156	1.5	11
dicp2.1	36	35	28	19.6667	9.613e-07	18.4812	4.9041	9.386e-07	1.35e-05	1	1	1	8306	1	1	1	1	1	0	0	0	0	0	1	0.004027	NC_007125.6	16724159	16732465	2	1	1	8306	2	2	1	1	1	0	0	1	1	0.5	1	0.003825	NC_007125.6	16724159	16732465	1.5	22
dicp2.2	24	23	23	47	7.981e-07	44.2668	6.62184	3.547e-11	8.531e-10	0	3	0	7791	0	0	0	0	NaN	0	0	0	0	NaN	1	0	NC_007125.6	16734822	16742613	1	3	0	7791	1	1	1	1	1	0	0	0	0	0	1	0.004078	NC_007125.6	16734822	16742613	0.5	23
dicp3.1	175	172	158.5	4.13861	5.399e-06	3.8987	13.4761	0	0	49	1	1	6354	49	49	45	45	1	0	0	4	4	0.0816327	1	0.236915	NC_007127.6	22077441	22083795	52	1	1	6354	52	52	48	48	1	0	0	4	4	0.0769231	1	0.239991	NC_007127.6	22077441	22083795	50.5	194
dio3b	43	37	38.5	2.83333	1.29e-06	2.65997	5.7579	8.517e-09	1.589e-07	24	1	1	903	24	24	19	19	1	0	0	5	5	0.208333	1	0.70387	NC_007131.6	54014080	54014983	18	1	1	903	18	18	18	18	1	0	0	0	0	0	1	0.633266	NC_007131.6	54014080	54014983	21	61
dirc2	358	286	287.5	2.16397	9.479e-06	2.0426	7.29038	3.091e-13	8.84e-12	211	1	1	86140	209	211	201	203	0.990148	0	0	8	8	0.0379147	1	0.0788347	NC_007120.6	37557193	37643333	283	1	1	86140	283	283	276	276	1	0	0	7	7	0.024735	1	0.10179	NC_007120.6	37557193	37643333	247	500
dkk2	25	19	18	2.2	5.917e-07	2.06846	3.27908	0.001041	0.008459	18	1	1	45532	17	18	17	18	0.944444	0	0	0	0	0	1	0.0132246	NC_007112.6	49748889	49794421	12	1	1	45532	11	12	11	12	0.916667	0	0	0	0	0	1	0.008373	NC_007112.6	49748889	49794421	15	29
dkk3b	595	588	510.5	4.26198	1.74e-05	4.01355	18.0634	0	0	153	1	1	14271	153	153	147	147	1	0	0	6	6	0.0392157	1	0.344579	NC_007136.6	16036174	16050445	160	1	1	14271	160	160	158	158	1	0	0	2	2	0.0125	1	0.351726	NC_007136.6	16036174	16050445	156.5	586
dlgap1b	16	10	-12.5	-1.89286	-4.968e-07	-2.0333	-3.05284	0.002267	0.0168364	26	6	0	233056	24	26	24	26	0.923077	0	0	0	0	0	4	0.003732	NC_007135.6	8895200	9128256	27	6	0	233056	21	27	21	27	0.777778	0	0	0	0	0	4	0.00368	NC_007135.6	8895200	9128256	26.5	11
dlgap2a	31	28	-27.5	-2.48649	-1.053e-06	-2.63878	-5.11159	3.195e-07	4.894e-06	44	1	1	173307	42	44	41	43	0.953488	0	0	1	1	0.0227273	1	0.0083	NC_007128.6	24983836	25157143	48	1	1	173307	46	48	43	45	0.955556	0	0	3	3	0.0625	1	0.008249	NC_007128.6	24983836	25157143	46	20
dlgap5	101	82	76	4.53488	2.698e-06	4.42707	2.79572	0.005178	0.0348568	12	2	0	22325	11	12	11	12	0.916667	0	0	0	0	0	2	0.0179811	NC_007123.6	17511479	17533804	31	2	1	22325	27	31	27	31	0.870968	0	0	0	0	0	2	0.0441135	NC_007123.6	17511479	17533804	21.5	113
dlx5a	19	19	17.5	9.75	6.037e-07	9.183	5.26868	1.374e-07	2.212e-06	2	1	1	2013	2	2	2	2	1	0	0	0	0	0	1	0.0332363	NC_007130.6	41885160	41887173	2	1	1	2013	2	2	2	2	1	0	0	0	0	0	1	0.0315637	NC_007130.6	41885160	41887173	2	21
dnah11	52	46	45.5	2.3	1.507e-06	2.16908	5.60235	2.115e-08	3.76e-07	32	1	1	191218	24	32	24	32	0.75	0	0	0	0	0	1	0.005598	NC_007127.6	19376906	19568124	38	1	1	191218	34	38	33	37	0.891892	0	0	1	1	0.0263158	1	0.006147	NC_007127.6	19376906	19568124	35	84
dnajb4	1354	938	-939	-2.04799	-3.715e-05	-2.20913	-3.80542	0.0001416	0.001382	2042	1	1	7852	2042	2042	2023	2023	1	0	0	19	19	0.009305	1	8.61871	NC_007113.6	9754450	9762302	1628	1	1	7852	1628	1628	1597	1597	1	0	0	31	31	0.0190418	1	6.4614	NC_007113.6	9754450	9762302	1835	688
dnajb5	148	134	-123.5	-2.2602	-4.778e-06	-2.40325	-5.95246	2.641e-09	5.226e-08	239	1	1	18439	239	239	223	223	1	0	0	16	16	0.0669456	1	0.40457	NC_007116.6	40942282	40960721	204	1	1	18439	204	204	185	185	1	0	0	19	19	0.0931373	1	0.31874	NC_007116.6	40942282	40960721	221.5	105
dnajc16	30	29	27	2.14894	8.877e-07	2.02402	4.11794	3.823e-05	0.0004189	23	2	0	19230	23	23	23	23	1	0	0	0	0	0	1	0.0400106	NC_007134.6	37394393	37413623	24	2	0	19230	24	24	24	24	1	0	0	0	0	0	1	0.0396491	NC_007134.6	37394393	37413623	23.5	48
dnajc6	76	59	65	3.45283	2.206e-06	3.26761	5.81136	6.197e-09	1.173e-07	18	4	0	69398	18	18	18	18	1	0	0	0	0	0	2	0.008677	NC_007117.6	31292647	31362045	35	4	0	69398	35	35	35	35	1	0	0	0	0	0	2	0.0160222	NC_007117.6	31292647	31362045	26.5	94
dnase1l3	237	210	213.5	2.44746	7.105e-06	2.30673	11.0515	0	0	134	1	1	10352	134	134	129	129	1	0	0	5	5	0.0373134	1	0.416862	NC_007134.6	19775293	19785645	161	1	1	10352	161	161	159	159	1	0	0	2	2	0.0124224	1	0.487949	NC_007134.6	19775293	19785645	147.5	351
dnm1b	27	23	21	2.90909	7.059e-07	2.74508	4.31174	1.62e-05	0.0001907	9	5	0	69607	9	9	9	9	1	0	0	0	0	0	3	0.004325	NC_007116.6	62987425	63057032	13	5	0	69607	13	13	13	13	1	0	0	0	0	0	3	0.005933	NC_007116.6	62987425	63057032	11	28
dnmbp	382	317	316	2.27677	1.047e-05	2.14839	8.74124	0	0	215	4	0	70135	215	215	210	210	1	0	0	5	5	0.0232558	3	0.100164	NC_007123.6	31523199	31593334	280	4	0	70135	280	280	273	273	1	0	0	7	7	0.025	3	0.12366	NC_007123.6	31523199	31593334	247.5	530
dock11	481	447	369	2.7243	1.227e-05	2.55551	8.28003	2.22e-16	7.98e-15	197	2	1	152593	196	197	196	197	0.994924	0	0	0	0	0	2	0.0431875	NC_007118.6	18927546	19080139	231	2	1	152593	229	231	229	231	0.991342	0	0	0	0	0	2	0.0480927	NC_007118.6	18927546	19080139	214	488
dock8	345	329	284	2.4715	9.457e-06	2.32877	14.605	0	0	185	3	1	98483	184	185	184	185	0.994595	0	0	0	0	0	3	0.0628401	NC_007119.6	30316669	30415152	201	3	1	98483	201	201	201	201	1	0	0	0	0	0	3	0.064839	NC_007119.6	30316669	30415152	193	424
dok2_1	93	87	82.5	3.29167	2.786e-06	3.09391	8.99233	0	0	39	1	1	45982	39	39	39	39	1	0	0	0	0	0	1	0.0283729	NC_007119.6	42541686	42587668	33	1	1	45982	32	33	32	33	0.969697	0	0	0	0	0	1	0.0227996	NC_007119.6	42541686	42587668	36	126
dok2_2	21	16	13.5	2.42105	4.467e-07	2.2759	2.73267	0.006282	0.0412629	7	1	1	31262	7	7	7	7	1	0	0	0	0	0	1	0.00749	NC_007121.6	20076005	20107267	12	1	1	31262	12	12	10	10	1	0	0	2	2	0.166667	1	0.0101621	NC_007121.6	20076005	20107267	9.5	18
dopey2	1035	916	843.5	3.60742	2.865e-05	3.40811	13.3668	0	0	264	2	0	40869	264	264	264	264	1	0	0	0	0	0	1	0.216091	NC_007120.6	33343971	33384840	383	2	0	40869	383	383	383	383	1	0	0	0	0	0	1	0.297719	NC_007120.6	33343971	33384840	323.5	1035
dsela	296	291	255.5	2.98833	8.602e-06	2.81454	15.2243	0	0	126	1	1	4483	126	126	122	122	1	0	0	4	4	0.031746	1	0.910369	NC_007113.6	27656073	27660556	131	1	1	4483	131	131	129	129	1	0	0	2	2	0.0152672	1	0.914161	NC_007113.6	27656073	27660556	128.5	346
dsg2.1	136	125	108.5	3.55294	3.67e-06	3.33819	8.11592	4.441e-16	1.568e-14	48	1	1	23027	48	48	46	46	1	0	0	2	2	0.0416667	1	0.0668262	NC_007131.6	7337747	7360774	37	1	1	23027	37	37	36	36	1	0	0	1	1	0.027027	1	0.0496669	NC_007131.6	7337747	7360774	42.5	129
dsn1	27	17	19.5	2.14706	6.432e-07	2.02916	2.78818	0.0053	0.0355532	12	1	1	26047	12	12	12	12	1	0	0	0	0	0	1	0.0154117	NC_007114.6	52699716	52725763	22	1	1	26047	22	22	22	22	1	0	0	0	0	0	1	0.0268328	NC_007114.6	52699716	52725763	17	39
dusp14	54	46	46	3.3	1.556e-06	3.11176	6.34677	2.199e-10	4.942e-09	16	2	1	22150	16	16	16	16	1	0	0	0	0	0	2	0.0241642	NC_007126.6	15920104	15942254	24	2	1	22150	24	24	24	24	1	0	0	0	0	0	2	0.0344223	NC_007126.6	15920104	15942254	20	62
dusp2	486	437	421.5	4.55696	1.441e-05	4.30606	14.3288	0	0	94	1	1	3981	94	94	92	92	1	0	0	2	2	0.0212766	1	0.773076	NC_007119.6	40589743	40593724	143	1	1	3981	143	143	141	141	1	0	0	2	2	0.013986	1	1.1252	NC_007119.6	40589743	40593724	118.5	500
dusp8a	2361	2006	-2049	-2.17455	-7.93e-05	-2.30832	-25.6894	1.537e-145	6.322e-144	3659	3	1	73224	3652	3659	3546	3553	0.99803	0	0	106	106	0.0289697	3	1.62319	NC_007136.6	22881724	22954948	3928	3	1	73224	3924	3928	3816	3820	0.998953	0	0	108	108	0.0274949	3	1.65734	NC_007136.6	22881724	22954948	3793.5	1567
dusp8b	1099	1081	-975.5	-2.48478	-3.734e-05	-2.63586	-11.5889	4.694e-31	1.85e-29	1518	1	1	14178	1518	1518	1480	1480	1	0	0	38	38	0.0250329	1	3.49199	NC_007129.6	49945742	49959920	1747	1	1	14178	1747	1747	1684	1684	1	0	0	63	63	0.0360618	1	3.77337	NC_007129.6	49945742	49959920	1632.5	648
dzip1	96	88	85	3.36111	2.878e-06	3.17139	9.21705	0	0	32	5	0	30826	32	32	32	32	1	0	0	0	0	0	3	0.0347264	NC_007117.6	7092305	7123131	40	5	0	30826	40	40	40	40	1	0	0	0	0	0	3	0.0412235	NC_007117.6	7092305	7123131	36	114
ebf3b	9	9	9	3.25	3.041e-07	3.061	2.95828	0.003094	0.0221596	4	1	1	10599	4	4	4	4	1	0	0	0	0	0	1	0.0126247	NC_007128.6	20199388	20209987	4	1	1	10599	4	4	4	4	1	0	0	0	0	0	1	0.0119894	NC_007128.6	20199388	20209987	4	13
echdc2	68	63	57.5	2.18557	1.895e-06	2.05976	6.08471	1.167e-09	2.427e-08	46	1	1	18048	45	46	43	44	0.977273	0	0	2	2	0.0434783	1	0.0815549	NC_007131.6	16305496	16323544	51	1	1	18048	51	51	50	50	1	0	0	1	1	0.0196078	1	0.0880122	NC_007131.6	16305496	16323544	48.5	98
ecsit	17	16	-14	-2.47368	-5.39e-07	-2.633	-3.657	0.0002552	0.002375	26	2	0	10874	0	26	0	26	0	0	0	0	0	0	2	0.0799854	NC_007118.6	17553348	17564222	21	2	0	10874	0	21	0	21	0	0	0	0	0	0	2	0.0613524	NC_007118.6	17553348	17564222	23.5	10
edil3a	869	780	799.5	2.84855	2.687e-05	2.68664	16.5666	0	0	388	3	0	324066	384	388	377	381	0.989501	0	0	7	7	0.0180412	2	0.0393295	NC_007116.6	46058827	46382893	477	3	0	324066	457	477	449	469	0.957356	0	0	8	8	0.0167715	2	0.0459771	NC_007116.6	46058827	46382893	432.5	1207
edn1	524	524	425.5	9.86458	1.528e-05	9.63024	2.86231	0.004206	0.029001	48	1	1	4973	48	48	47	47	1	0	0	1	1	0.0208333	1	0.316159	NC_007130.6	3435531	3440504	48	1	1	4973	48	48	47	47	1	0	0	1	1	0.0208333	1	0.300249	NC_007130.6	3435531	3440504	48	572
edn2	771	743	736.5	6.18662	2.529e-05	5.83176	29.3981	0	0	128	1	1	5268	128	128	126	126	1	0	0	2	2	0.015625	1	0.800113	NC_007130.6	15372350	15377618	156	1	1	5268	156	156	155	155	1	0	0	1	1	0.00641	1	0.934733	NC_007130.6	15372350	15377618	142	899
ednrba	18	17	16	33	5.548e-07	31.0809	5.46714	4.574e-08	7.813e-07	0	1	0	5286	0	0	0	0	NaN	0	0	0	0	NaN	1	0	NC_007112.6	27820833	27826119	1	1	1	5286	1	1	1	1	1	0	0	0	0	0	1	0.00601	NC_007112.6	27820833	27826119	0.5	18
efnb2a	168	142	143	2.32407	4.729e-06	2.18439	7.1181	1.094e-12	2.992e-11	121	1	1	19893	121	121	99	99	1	0	0	22	22	0.181818	1	0.16648	NC_007120.6	26292944	26312837	95	1	1	19893	95	95	79	79	1	0	0	16	16	0.168421	1	0.126162	NC_007120.6	26292944	26312837	108	239
egln1a	349	251	-294	-2.7093	-1.132e-05	-2.92931	-9.20089	3.55e-20	1.343e-18	472	2	0	31032	472	472	424	424	1	0	0	48	48	0.101695	1	0.45707	NC_007124.6	48885060	48916092	460	2	0	31032	459	460	424	425	0.997647	0	0	35	35	0.076087	1	0.435092	NC_007124.6	48885060	48916092	466	123
egln3	1154	844	-965.5	-4.01719	-3.677e-05	-4.45239	-8.56117	1.117e-17	4.167e-16	1252	2	0	24967	617	1252	617	1252	0.492812	0	0	0	0	0	2	1.67751	NC_007128.6	9755933	9780900	1319	2	0	24967	712	1319	712	1319	0.539803	0	0	0	0	0	2	1.67834	NC_007128.6	9755933	9780900	1285.5	165
egr1	5339	3911	3736.5	3.30648	0.0001258	3.12201	4.61188	3.99e-06	5.182e-05	906	1	1	2242	906	906	815	815	1	0	0	91	91	0.100442	1	12.1604	NC_007125.6	21036474	21038716	2334	1	1	2242	2334	2334	2058	2058	1	0	0	276	276	0.118252	1	29.1616	NC_007125.6	21036474	21038716	1620	4468
eif4e1c	433	409	-387.5	-2.0144	-1.514e-05	-2.14098	-8.60284	7.777e-18	2.906e-16	803	2	1	12999	803	803	800	800	1	0	0	3	3	0.003736	2	2.05876	NC_007124.6	18180478	18193477	736	2	1	12999	736	736	732	732	1	0	0	4	4	0.005435	2	1.78897	NC_007124.6	18180478	18193477	769.5	394
eif4ebp3	352	344	332	3.76667	1.127e-05	3.54388	18.9344	0	0	124	1	1	4914	124	124	108	108	1	0	0	16	16	0.129032	1	0.735216	NC_007132.6	26364636	26369550	116	1	1	4914	116	116	101	101	1	0	0	15	15	0.12931	1	0.652962	NC_007132.6	26364636	26369550	120	436
elfn1b	224	222	198.5	4.10156	6.76e-06	3.86304	15.0401	0	0	65	1	1	155045	12	65	12	65	0.184615	0	0	0	0	0	1	0.0140243	NC_007112.6	8873087	9028132	63	1	1	155045	8	63	8	63	0.126984	0	0	0	0	0	1	0.0129088	NC_007112.6	8873087	9028132	64	238
elmo1	493	389	409	2.20294	1.351e-05	2.07988	7.42862	1.097e-13	3.26e-12	288	8	0	175914	288	288	288	288	1	0	0	0	0	0	5	0.054767	NC_007130.6	34300468	34476382	392	8	0	175914	392	392	392	392	1	0	0	0	0	0	5	0.0707925	NC_007130.6	34300468	34476382	340	717
elmsan1a	765	732	665	2.84466	2.233e-05	2.6794	23.5663	0	0	344	2	1	16305	344	344	344	344	1	0	0	0	0	0	2	0.705772	NC_007131.6	25986943	26003248	377	2	1	16305	377	377	377	377	1	0	0	0	0	0	2	0.734552	NC_007131.6	25986943	26003248	360.5	942
elnb	1568	1362	1283	3.32428	4.331e-05	3.11845	10.0105	0	0	655	8	0	40856	654	655	644	645	0.99845	0	0	10	10	0.0152672	2	0.528117	NC_007132.6	40816449	40857305	449	8	0	40856	449	449	440	440	1	0	0	9	9	0.0200445	2	0.342136	NC_007132.6	40816449	40857305	552	1653
elovl5	80	55	64	2.40659	2.133e-06	2.27627	4.23317	2.304e-05	0.0002624	33	2	1	23205	33	33	32	32	1	0	0	1	1	0.030303	2	0.0461312	NC_007124.6	2236622	2259827	58	2	1	23205	57	58	56	57	0.982456	0	0	1	1	0.0172414	2	0.078036	NC_007124.6	2236622	2259827	45.5	106
elovl8b	19	13	15	2.5	5.006e-07	2.36004	3.06547	0.002173	0.0162299	7	2	0	2996	7	7	7	7	1	0	0	0	0	0	1	0.0781597	NC_007119.6	18164621	18167617	13	2	0	2996	13	13	13	13	1	0	0	0	0	0	1	0.137849	NC_007119.6	18164621	18167617	10	24
emid1	124	91	92	2.40458	3.066e-06	2.27377	4.74655	2.069e-06	2.824e-05	49	3	0	125484	49	49	47	47	1	0	0	2	2	0.0408163	1	0.0125296	NC_007116.6	24383675	24509159	82	3	0	125484	81	82	79	80	0.9875	0	0	2	2	0.0243902	1	0.0202537	NC_007116.6	24383675	24509159	65.5	142
enosf1	161	128	115.5	2.68613	3.857e-06	2.5322	5.04914	4.438e-07	6.662e-06	52	2	1	20775	52	52	52	52	1	0	0	0	0	0	2	0.0837315	NC_007118.6	56807792	56828567	85	2	1	20775	85	85	85	85	1	0	0	0	0	0	2	0.129981	NC_007118.6	56807792	56828567	68.5	155
enpep	121	118	80	3.13333	2.603e-06	2.88256	2.68724	0.007204	0.0462348	36	1	1	37754	36	36	34	34	1	0	0	2	2	0.0555556	1	0.0301261	NC_007124.6	12411159	12448913	39	1	1	37754	39	39	39	39	1	0	0	0	0	0	1	0.0328173	NC_007124.6	12411159	12448913	37.5	78
enpp1	237	222	197.5	2.23824	6.512e-06	2.10529	11.4404	0	0	167	3	0	117778	162	167	162	167	0.97006	0	0	0	0	0	2	0.0474328	NC_007131.6	13507256	13625034	152	3	0	117778	149	152	149	152	0.980263	0	0	0	0	0	2	0.0409997	NC_007131.6	13507256	13625034	159.5	325
entpd1	1655	1189	1294	2.21846	4.283e-05	2.09765	5.40809	6.37e-08	1.068e-06	829	2	1	36955	827	829	826	828	0.997585	0	0	1	1	0.001206	2	0.749521	NC_007123.6	30625894	30662849	1295	2	1	36955	1294	1295	1294	1295	0.999228	0	0	0	0	0	2	1.11326	NC_007123.6	30625894	30662849	1062	2228
entpd2a.1	567	495	378	4.375	1.254e-05	4.05182	3.39444	0.0006877	0.005823	76	1	1	15641	76	76	76	76	1	0	0	0	0	0	1	0.162546	NC_007116.6	28971644	28987285	148	1	1	15641	148	148	147	147	1	0	0	1	1	0.006757	1	0.298576	NC_007116.6	28971644	28987285	112	337
eomesa	44	43	34	3.72	1.146e-06	3.48294	4.67073	3.001e-06	3.98e-05	13	3	0	7373	13	13	13	13	1	0	0	0	0	0	2	0.0589828	NC_007130.6	861015	868388	12	3	0	7373	12	12	12	12	1	0	0	0	0	0	2	0.0517057	NC_007130.6	861015	868388	12.5	37
epha2b	617	601	599.5	2.44458	1.994e-05	2.30242	21.0798	0	0	407	1	1	44741	407	407	394	394	1	0	0	13	13	0.031941	1	0.294589	NC_007134.6	24423536	24468277	423	1	1	44741	423	423	416	416	1	0	0	7	7	0.0165485	1	0.295386	NC_007134.6	24423536	24468277	415	1005
epha4b	31	25	25.5	2.15909	8.363e-07	2.02725	4.00318	6.25e-05	0.0006546	25	2	1	236246	21	25	21	25	0.84	0	0	0	0	0	2	0.00354	NC_007113.6	40424221	40660467	19	2	2	236246	18	19	18	19	0.947368	0	0	0	0	0	2	0.002555	NC_007113.6	40424221	40660467	22	50
epha7	105	97	97	2.12791	3.182e-06	2.00152	7.73979	9.992e-15	3.175e-13	90	8	1	142206	89	90	86	87	0.988506	0	0	3	3	0.0333333	3	0.0204658	NC_007131.6	24921747	25063953	82	8	1	142206	82	82	77	77	1	0	0	5	5	0.0609756	3	0.0172018	NC_007131.6	24921747	25063953	86	187
ephb3	502	438	425	3.99296	1.444e-05	3.74361	10.2675	0	0	174	7	0	27597	173	174	171	172	0.994186	0	0	2	2	0.0114943	2	0.208494	NC_007133.6	35985759	36013356	110	7	0	27597	110	110	107	107	1	0	0	3	3	0.0272727	2	0.123175	NC_007133.6	35985759	36013356	142	522
epoa	3635	2218	-2653	-2.06653	-0.0001048	-2.23654	-6.36397	1.966e-10	4.445e-09	4867	4	2	27921	4840	4867	4835	4862	0.994447	0	0	5	5	0.001027	4	5.8252	NC_007118.6	21624134	21652055	5414	4	1	27921	5391	5414	5389	5412	0.99575	0	0	2	2	0.0003694	4	6.15784	NC_007118.6	21624134	21652055	5140.5	1779
epx	30	18	-22.5	-3.25	-8.255e-07	-3.21399	-2.8677	0.004135	0.0285668	31	1	1	18858	31	31	30	30	1	0	0	1	1	0.0322581	1	0.0532172	NC_007136.6	2994181	3013039	34	1	1	18858	34	34	33	33	1	0	0	1	1	0.0294118	1	0.055593	NC_007136.6	2994181	3013039	32.5	16
esr2a	72	68	50.5	3.19565	1.669e-06	2.96246	3.56591	0.0003626	0.00327	25	1	1	40416	25	25	24	24	1	0	0	1	1	0.04	1	0.0198648	NC_007131.6	21695570	21735986	21	1	1	40416	21	21	20	20	1	0	0	1	1	0.047619	1	0.0157209	NC_007131.6	21695570	21735986	23	54
esyt3	40	36	28.5	4.5625	9.584e-07	4.2303	3.85079	0.0001177	0.001174	10	1	1	23177	10	10	10	10	1	0	0	0	0	0	1	0.0144334	NC_007120.6	23972986	23996163	6	1	1	23177	6	6	6	6	1	0	0	0	0	0	1	0.008224	NC_007120.6	23972986	23996163	8	27
ets1	608	422	-398.5	-1.8915	-1.591e-05	-2.03435	-3.07397	0.002112	0.0158358	962	1	1	45220	959	962	902	905	0.996685	0	0	57	57	0.0592516	1	0.669491	NC_007129.6	48283862	48329082	729	1	1	45220	729	729	688	688	1	0	0	41	41	0.0562414	1	0.483348	NC_007129.6	48283862	48329082	845.5	354
eva1a	151	141	127.5	4.54167	4.353e-06	4.2798	12.0661	0	0	31	2	2	36934	31	31	31	31	1	0	0	0	0	0	2	0.0280777	NC_007128.6	32619072	32656006	41	2	2	36934	41	41	41	41	1	0	0	0	0	0	2	0.0352662	NC_007128.6	32619072	32656006	36	145
evi5a	25	20	21.5	3.52941	7.293e-07	3.32945	4.49984	6.8e-06	8.515e-05	6	4	0	49479	6	6	6	6	1	0	0	0	0	0	1	0.004057	NC_007113.6	10925989	10975468	11	4	0	49479	11	11	11	11	1	0	0	0	0	0	1	0.007063	NC_007113.6	10925989	10975468	8.5	31
evla	161	135	144.5	2.32569	4.779e-06	2.18595	7.17781	7.083e-13	1.959e-11	122	9	1	75513	113	122	113	122	0.92623	0	0	0	0	0	9	0.0540461	NC_007128.6	30883531	30959044	96	9	1	75513	87	96	87	96	0.90625	0	0	0	0	0	9	0.0403879	NC_007128.6	30883531	30959044	109	250
exo5	78	75	66.5	3.11111	2.241e-06	2.92627	7.89564	2.887e-15	9.606e-14	33	1	1	8895	33	33	31	31	1	0	0	2	2	0.0606061	1	0.116585	NC_007126.6	25149555	25158450	30	1	1	8895	30	30	28	28	1	0	0	2	2	0.0666667	1	0.100003	NC_007126.6	25149555	25158450	31.5	88
ext1c	18	18	17	2.21429	5.606e-07	2.08552	3.33625	0.0008492	0.007051	14	1	1	15881	14	14	14	14	1	0	0	0	0	0	1	0.0294901	NC_007130.6	47924913	47940794	14	1	1	15881	14	14	14	14	1	0	0	0	0	0	1	0.0280061	NC_007130.6	47924913	47940794	14	32
eya2	123	97	109	2.73016	3.659e-06	2.57886	6.6742	2.486e-11	6.064e-10	50	3	1	87556	48	50	48	50	0.96	0	0	0	0	0	3	0.0191034	NC_007117.6	55925602	56013158	76	3	1	87556	74	76	74	76	0.973684	0	0	0	0	0	3	0.0275759	NC_007117.6	55925602	56013158	63	173
eya4	255	212	180.5	2.13166	5.9e-06	2.00449	5.45141	4.997e-08	8.495e-07	138	8	0	72837	137	138	136	137	0.992701	0	0	1	1	0.007246	2	0.0629209	NC_007134.6	31513177	31586014	181	8	0	72837	181	181	181	181	1	0	0	0	0	0	2	0.0789457	NC_007134.6	31513177	31586014	159.5	287
f11r.1	159	139	127	2.60759	4.246e-06	2.4587	8.70157	0	0	69	1	1	17181	69	69	67	67	1	0	0	2	2	0.0289855	1	0.130453	NC_007116.6	29231252	29248433	89	1	1	17181	89	89	85	85	1	0	0	4	4	0.0449438	1	0.157171	NC_007116.6	29231252	29248433	79	184
f13a1a.1	8446	7865	7161	4.4636	0.0002441	4.19081	19.6151	0	0	2358	1	1	20427	2358	2358	2357	2357	1	0	0	1	1	0.0004241	1	3.85995	NC_007135.6	2499152	2519579	1777	1	1	20427	1777	1777	1777	1777	1	0	0	0	0	0	1	2.76366	NC_007135.6	2499152	2519579	2067.5	8234
f13a1b	743	578	589	2.17682	1.944e-05	2.05587	6.90758	4.93e-12	1.274e-10	418	1	1	44406	408	418	408	418	0.976077	0	0	0	0	0	1	0.314892	NC_007118.6	8024815	8069221	583	1	1	44406	576	583	576	583	0.987993	0	0	0	0	0	1	0.417089	NC_007118.6	8024815	8069221	500.5	1161
f5	263	228	164	2.15901	5.227e-06	2.00276	2.88166	0.003956	0.0274976	124	1	1	20992	124	124	124	124	1	0	0	0	0	0	1	0.197603	NC_007120.6	34317819	34338811	159	1	1	20992	159	159	159	159	1	0	0	0	0	0	1	0.240627	NC_007120.6	34317819	34338811	141.5	224
fam102ab	153	128	138.5	2.45026	4.612e-06	2.31096	8.2197	2.22e-16	7.98e-15	83	4	0	50168	83	83	83	83	1	0	0	0	0	0	3	0.0553449	NC_007116.6	31123240	31173408	108	4	1	50168	108	108	108	108	1	0	0	0	0	0	3	0.068391	NC_007116.6	31123240	31173408	95.5	236
fam117ab	94	81	77.5	2.86747	2.606e-06	2.70399	7.43677	1.033e-13	3.078e-12	35	1	1	26597	35	35	34	34	1	0	0	1	1	0.0285714	1	0.0427635	NC_007123.6	9811632	9838229	48	1	1	26597	48	48	48	48	1	0	0	0	0	0	1	0.0573337	NC_007123.6	9811632	9838229	41.5	109
fam129aa	16	13	12	2.84615	4.002e-07	2.6607	3.2052	0.00135	0.0106591	8	2	1	18809	8	8	8	8	1	0	0	0	0	0	2	0.0142282	NC_007131.6	34497831	34516640	5	2	0	18809	5	5	5	5	1	0	0	0	0	0	2	0.008445	NC_007131.6	34497831	34516640	6.5	16
fam150ba	23	21	20.5	11.25	7.072e-07	10.4875	5.78562	7.225e-09	1.358e-07	3	0	0	9209	3	3	0	0	NaN	0	0	3	3	1	0	0.0108977	NC_007134.6	35441798	35451007	1	0	0	9209	1	1	0	0	NaN	0	0	1	1	1	0	0.00345	NC_007134.6	35441798	35451007	2	24
fam150bb	25	18	18.5	6.28571	6.31e-07	5.80356	3.61104	0.000305	0.002791	7	1	1	4622	7	7	7	7	1	0	0	0	0	0	1	0.0506634	NC_007128.6	30644382	30649004	0	1	0	4622	0	0	0	0	NaN	0	0	0	0	NaN	1	0	NC_007128.6	30644382	30649004	3.5	19
fam169aa	245	151	155	2.49038	5.156e-06	2.35534	2.84665	0.004418	0.0302541	57	1	1	17078	57	57	57	57	1	0	0	0	0	0	1	0.111651	NC_007116.6	50432910	50449988	151	1	1	17078	151	151	146	146	1	0	0	5	5	0.0331126	1	0.271592	NC_007116.6	50432910	50449988	104	216
fam212b	63	56	51	3.26667	1.791e-06	3.15809	7.27751	3.4e-13	9.67e-12	19	2	1	8303	18	19	18	19	0.947368	0	0	0	0	0	2	0.07655	NC_007119.6	28239921	28248224	26	2	0	8303	26	26	26	26	1	0	0	0	0	0	2	0.099481	NC_007119.6	28239921	28248224	22.5	82
fam217b	41	32	30	2.13208	9.836e-07	2.00469	3.88304	0.0001032	0.001038	31	2	0	5107	31	31	29	29	1	0	0	2	2	0.0645161	1	0.189958	NC_007134.6	12219093	12224200	22	2	0	5107	22	22	20	20	1	0	0	2	2	0.0909091	1	0.124413	NC_007134.6	12219093	12224200	26.5	50
fam26e.1	81	72	72	2.77778	2.417e-06	2.62099	7.82421	5.107e-15	1.663e-13	36	2	1	15922	32	36	32	36	0.888889	0	0	0	0	0	2	0.0756365	NC_007127.6	32251540	32267462	45	2	1	15922	44	45	44	45	0.977778	0	0	0	0	0	2	0.0897877	NC_007127.6	32251540	32267462	40.5	117
fam26f	89	82	80	3.07792	2.699e-06	2.90302	8.63381	0	0	35	1	1	6763	35	35	35	35	1	0	0	0	0	0	1	0.173123	NC_007127.6	32272633	32279396	42	1	1	6763	42	42	42	42	1	0	0	0	0	0	1	0.197293	NC_007127.6	32272633	32279396	38.5	113
fam46aa	20	16	18	2.2	5.915e-07	2.06578	3.40817	0.000654	0.005559	17	1	1	9261	17	17	17	17	1	0	0	0	0	0	1	0.0614069	NC_007127.6	5079052	5088313	13	1	1	9261	13	13	12	12	1	0	0	1	1	0.0769231	1	0.0411647	NC_007127.6	5079052	5088313	15	33
fam46ba	1647	1208	-1206	-2.07343	-4.712e-05	-2.218	-6.36718	1.925e-10	4.359e-09	2108	1	1	9695	2108	2108	2069	2069	1	0	0	39	39	0.0185009	1	7.13903	NC_007127.6	34092718	34102413	2551	1	1	9695	2551	2551	2498	2498	1	0	0	53	53	0.0207762	1	8.18552	NC_007127.6	34092718	34102413	2329.5	904
fam46bb	56	54	45	2.73077	1.508e-06	2.5729	6.12224	9.227e-10	1.937e-08	25	1	1	14405	25	25	25	25	1	0	0	0	0	0	1	0.0580568	NC_007130.6	14669647	14684052	27	1	1	14405	27	27	27	27	1	0	0	0	0	0	1	0.059546	NC_007130.6	14669647	14684052	26	61
fam49a	208	169	184	3.99187	6.273e-06	3.78001	8.04043	8.882e-16	3.082e-14	42	4	0	50240	42	42	42	42	1	0	0	0	0	0	3	0.0279657	NC_007130.6	31046144	31096384	81	4	0	50240	81	81	81	81	1	0	0	0	0	0	3	0.0512197	NC_007130.6	31046144	31096384	61.5	241
fam69b	26	18	20	2.17647	6.596e-07	2.05366	3.19855	0.001381	0.0108734	13	1	1	21057	13	13	12	12	1	0	0	1	1	0.0769231	1	0.0190639	NC_007132.6	7595800	7616857	21	1	1	21057	20	21	19	20	0.95	0	0	1	1	0.047619	1	0.0301742	NC_007132.6	7595800	7616857	17	35
fam69c	249	201	207	2.39865	6.888e-06	2.26454	7.49148	6.817e-14	2.051e-12	124	1	1	23693	124	124	117	117	1	0	0	7	7	0.0564516	1	0.165193	NC_007135.6	2895043	2918736	172	1	1	23693	172	172	159	159	1	0	0	13	13	0.0755814	1	0.213196	NC_007135.6	2895043	2918736	148	373
fam98a	680	669	-534.5	-2.33126	-2.069e-05	-2.48337	-3.53133	0.0004135	0.003676	1076	1	1	9606	1075	1076	1075	1076	0.999071	0	0	0	0	0	1	3.74711	NC_007128.6	23191934	23201540	796	1	1	9606	796	796	796	796	1	0	0	0	0	0	1	2.63252	NC_007128.6	23191934	23201540	936	396
fancg	44	34	33.5	2.34	1.112e-06	2.20748	4.31893	1.568e-05	0.0001852	20	1	1	12722	20	20	20	20	1	0	0	0	0	0	1	0.0525897	NC_007116.6	40896440	40909162	30	1	1	12722	30	30	28	28	1	0	0	2	2	0.0666667	1	0.0699205	NC_007116.6	40896440	40909162	25	64
fap	30	24	24	4.42857	8.201e-07	4.19112	4.7113	2.461e-06	3.314e-05	4	1	1	36322	2	4	2	4	0.5	0	0	0	0	0	1	0.003684	NC_007120.6	51693830	51730152	10	1	1	36322	8	10	8	10	0.8	0	0	0	0	0	1	0.008746	NC_007120.6	51693830	51730152	7	34
fat1b	116	85	89.5	2.23448	2.963e-06	2.11123	4.82664	1.389e-06	1.946e-05	57	1	1	68377	57	57	56	56	1	0	0	1	1	0.0175439	1	0.0273971	NC_007125.6	29818127	29886504	88	1	1	68377	88	88	87	87	1	0	0	1	1	0.0113636	1	0.0404214	NC_007125.6	29818127	29886504	72.5	173
faxcb	21	16	18	2.71429	6.025e-07	2.55408	3.74174	0.0001827	0.001755	13	1	1	20368	13	13	13	13	1	0	0	0	0	0	1	0.0213512	NC_007127.6	32675542	32695910	8	1	1	20368	8	8	8	8	1	0	0	0	0	0	1	0.012478	NC_007127.6	32675542	32695910	10.5	28
fbln5	453	378	320.5	2.82621	1.059e-05	2.6293	4.85337	1.214e-06	1.718e-05	213	2	1	15415	213	213	212	212	1	0	0	1	1	0.004695	2	0.460065	NC_007124.6	33024977	33040392	138	2	0	15415	138	138	138	138	1	0	0	0	0	0	2	0.284405	NC_007124.6	33024977	33040392	175.5	401
fbp1a	247	168	178.5	2.19398	5.907e-06	2.0759	4.14349	3.421e-05	0.0003786	110	1	1	10426	110	110	110	110	1	0	0	0	0	0	1	0.35294	NC_007116.6	44233159	44243585	189	1	1	10426	189	189	187	187	1	0	0	2	2	0.010582	1	0.569804	NC_007116.6	44233159	44243585	149.5	299
fbxl4	210	192	151.5	2.48529	4.979e-06	2.32377	5.23859	1.618e-07	2.576e-06	93	1	1	16570	93	93	93	93	1	0	0	0	0	0	1	0.187753	NC_007127.6	32612187	32628757	111	1	1	16570	111	111	111	111	1	0	0	0	0	0	1	0.212815	NC_007127.6	32612187	32628757	102	204
fbxo21	92	66	78.5	2.15441	2.588e-06	2.0344	4.86158	1.165e-06	1.655e-05	55	1	1	24610	55	55	54	54	1	0	0	1	1	0.0181818	1	0.0734021	NC_007116.6	11311844	11336454	81	1	1	24610	80	81	74	75	0.986667	0	0	6	6	0.0740741	1	0.096817	NC_007116.6	11311844	11336454	68	146
fbxo25	728	602	618.5	5.2363	2.122e-05	4.9716	9.13928	0	0	83	3	0	14367	82	83	82	83	0.987952	0	0	0	0	0	3	0.193258	NC_007134.6	35369925	35384292	209	3	0	14367	206	209	205	208	0.985577	0	0	1	1	0.004785	3	0.459938	NC_007134.6	35369925	35384292	146	718
fbxo33	1117	1034	1026.5	2.35333	3.4e-05	2.21361	15.0018	0	0	800	1	1	10926	800	800	800	800	1	0	0	0	0	0	1	2.44937	NC_007128.6	12878004	12888930	717	1	1	10926	717	717	717	717	1	0	0	0	0	0	1	2.08478	NC_007128.6	12878004	12888930	758.5	1736
fbxo5	24	15	16.5	2.57143	5.53e-07	2.4362	2.69697	0.006997	0.0450996	6	1	1	13226	6	6	6	6	1	0	0	0	0	0	1	0.0151757	NC_007124.6	46652094	46665320	15	1	1	13226	15	15	14	14	1	0	0	1	1	0.0666667	1	0.033628	NC_007124.6	46652094	46665320	10.5	24
fcer1g	133	130	109.5	3.7037	3.711e-06	3.48448	8.56798	0	0	39	1	1	9509	39	39	18	18	1	0	0	21	21	0.538462	1	0.0633234	NC_007118.6	18781615	18791124	42	1	1	9509	42	42	23	23	1	0	0	19	19	0.452381	1	0.0768413	NC_007118.6	18781615	18791124	40.5	128
fermt3b	238	184	166.5	2.80978	5.561e-06	2.64672	4.61459	3.939e-06	5.121e-05	65	1	1	27355	64	65	64	65	0.984615	0	0	0	0	0	1	0.0794883	NC_007125.6	46982885	47010240	119	1	1	27355	119	119	117	117	1	0	0	2	2	0.0168067	1	0.135879	NC_007125.6	46982885	47010240	92	214
fgd	95	90	81.5	2.28346	2.696e-06	2.15151	7.45752	8.815e-14	2.643e-12	61	1	1	11897	56	61	56	61	0.918033	0	0	0	0	0	1	0.171522	NW_008805357.1	731	12628	66	1	1	11897	58	66	58	66	0.878788	0	0	0	0	0	1	0.176242	NW_008805357.1	731	12628	63.5	134
fgf24	24	20	15.5	4.1	5.183e-07	3.81747	2.72595	0.006412	0.0419815	3	2	1	39904	3	3	3	3	1	0	0	0	0	0	2	0.002515	NC_007125.6	5200093	5239997	7	2	1	39904	7	7	7	7	1	0	0	0	0	0	2	0.005573	NC_007125.6	5200093	5239997	5	14
fgfr1a	117	99	99	3.60526	3.363e-06	3.40638	7.93067	2.22e-15	7.478e-14	29	5	1	91140	29	29	29	29	1	0	0	0	0	0	3	0.0106443	NC_007119.6	51446827	51537967	47	5	1	91140	47	47	47	47	1	0	0	0	0	0	3	0.0163829	NC_007119.6	51446827	51537967	38	128
fgfr1b	110	97	95	2.88119	3.194e-06	2.71557	8.56513	0	0	44	3	0	74109	42	44	42	44	0.954545	0	0	0	0	0	2	0.0198613	NC_007121.6	42760953	42835062	57	3	0	74109	57	57	55	55	1	0	0	2	2	0.0350877	2	0.0235773	NC_007121.6	42760953	42835062	50.5	137
fhdc4	10	8	8	5	2.729e-07	4.66113	3.17314	0.001508	0.0117598	3	1	1	19064	3	3	2	2	1	0	0	1	1	0.333333	1	0.003509	NC_007126.6	32410837	32429901	1	1	1	19064	1	1	1	1	1	0	0	0	0	0	1	0.001666	NC_007126.6	32410837	32429901	2	11
fignl1	136	89	107.5	2.3354	3.577e-06	2.21054	4.06418	4.82e-05	0.000518	57	3	0	10800	57	57	57	57	1	0	0	0	0	0	3	0.176554	NC_007124.6	15802142	15812942	104	3	0	10800	103	104	103	104	0.990385	0	0	0	0	0	3	0.305922	NC_007124.6	15802142	15812942	80.5	183
filip1	9019	8283	-6383	-4.06433	-0.0002422	-4.37009	-2.69029	0.007139	0.0458774	10734	1	1	65547	10714	10734	10694	10714	0.998133	0	0	20	20	0.001863	1	5.46796	NC_007131.6	49904825	49970372	6198	1	1	65547	6180	6198	6172	6190	0.997092	0	0	8	8	0.001291	1	3.00013	NC_007131.6	49904825	49970372	8466	1715
fkbp10b	319	269	278.5	3.03285	9.397e-06	2.86449	9.6465	0	0	112	2	1	70240	108	112	108	112	0.964286	0	0	0	0	0	2	0.0533409	NC_007123.6	13848494	13918734	162	2	1	70240	152	162	149	159	0.937107	0	0	3	3	0.0185185	2	0.0719142	NC_007123.6	13848494	13918734	137	431
flrt3	56	48	50	2.51515	1.663e-06	2.36227	6.1741	6.654e-10	1.413e-08	37	1	0	10713	0	37	0	37	0	0	0	0	0	0	1	0.115536	NC_007124.6	33685822	33696535	29	1	0	10713	0	29	0	29	0	0	0	0	0	0	1	0.0859981	NC_007124.6	33685822	33696535	33	85
flt1	3488	2808	-2628	-3.03879	-0.0001009	-3.29208	-4.36859	1.251e-05	0.0001501	4437	2	1	58010	4361	4437	4340	4416	0.98279	0	0	21	21	0.004733	2	2.54655	NC_007135.6	21605635	21663645	3397	2	1	58010	3347	3397	3335	3385	0.985229	0	0	12	12	0.003533	2	1.85378	NC_007135.6	21605635	21663645	3917	949
flvcr2a	11	10	7.5	16	2.561e-07	14.885	2.7845	0.005361	0.0359192	0	1	0	23577	0	0	0	0	NaN	0	0	0	0	NaN	1	0	NC_007128.6	51816789	51840366	1	1	1	23577	1	1	1	1	1	0	0	0	0	0	1	0.001347	NC_007128.6	51816789	51840366	0.5	5
fmnl1a	281	265	252.5	3.23451	8.531e-06	3.0465	15.5787	0	0	105	1	1	35179	104	105	102	103	0.990291	0	0	2	2	0.0190476	1	0.0979445	NC_007114.6	37055882	37091061	121	1	1	35179	121	121	115	115	1	0	0	6	6	0.0495868	1	0.103852	NC_007114.6	37055882	37091061	113	345
fmnl2b	35	31	25	3.77778	8.425e-07	3.54765	3.88895	0.0001007	0.001017	7	4	0	58781	7	7	7	7	1	0	0	0	0	0	1	0.003984	NC_007117.6	13156753	13215534	11	4	0	58781	11	11	11	11	1	0	0	0	0	0	1	0.005945	NC_007117.6	13156753	13215534	9	26
fn1a	9484	9172	8295	14.1043	0.0002869	13.342	35.9569	0	0	477	2	1	62433	477	477	477	477	1	0	0	0	0	0	2	0.255582	NC_007120.6	15391096	15453529	789	2	1	62433	789	789	788	788	1	0	0	1	1	0.001267	2	0.400972	NC_007120.6	15391096	15453529	633	7895
fn1b	32076	31737	25760.5	4.17228	0.0008685	3.89912	10.6471	0	0	7951	3	0	38959	7951	7951	7949	7949	1	0	0	2	2	0.0002515	3	6.82545	NC_007112.6	4806327	4845286	8290	3	1	38959	8289	8290	8283	8284	0.999879	0	0	6	6	0.0007238	3	6.75514	NC_007112.6	4806327	4845286	8120.5	27735
fndc1	482	383	321.5	2.4714	1.055e-05	2.31419	4.13088	3.614e-05	0.0003982	169	1	1	64774	168	169	168	169	0.994083	0	0	0	0	0	1	0.0872795	NC_007131.6	31099643	31164417	268	1	1	64774	266	268	266	268	0.992537	0	0	0	0	0	1	0.131443	NC_007131.6	31099643	31164417	218.5	429
foxk1	743	684	567.5	2.143	1.859e-05	2.01514	9.9876	0	0	467	1	1	30903	466	467	445	446	0.997758	0	0	21	21	0.0449679	1	0.482793	NC_007114.6	40760201	40791104	526	1	1	30903	526	526	503	503	1	0	0	23	23	0.0437262	1	0.517094	NC_007114.6	40760201	40791104	496.5	918
foxp1b	1170	881	914	2.23098	3.026e-05	2.10839	6.16997	6.83e-10	1.447e-08	598	9	0	292429	598	598	593	593	1	0	0	5	5	0.008361	6	0.0678361	NC_007117.6	43600910	43893339	887	9	0	292429	885	887	881	883	0.997735	0	0	4	4	0.00451	6	0.0959273	NC_007117.6	43600910	43893339	742.5	1545
foxp3a	40	38	32	9	1.099e-06	8.40851	5.98053	2.224e-09	4.435e-08	5	4	0	18787	4	5	4	5	0.8	0	0	0	0	0	3	0.008903	NC_007119.6	25696645	25715432	3	4	0	18787	3	3	3	3	1	0	0	0	0	0	3	0.005073	NC_007119.6	25696645	25715432	4	29
foxp4	566	555	558	2.91424	1.876e-05	2.74476	22.2496	0	0	286	2	1	183093	284	286	280	282	0.992908	0	0	4	4	0.013986	2	0.0515233	NC_007122.6	21749711	21932804	297	2	1	183093	291	297	287	293	0.979522	0	0	4	4	0.013468	2	0.0508391	NC_007122.6	21749711	21932804	291.5	852
fra10ac1	43	31	35.5	2.47917	1.185e-06	2.34175	4.18522	2.849e-05	0.0003197	18	1	1	32078	18	18	18	18	1	0	0	0	0	0	1	0.0187712	NC_007123.6	5121374	5153452	30	1	1	32078	30	30	30	30	1	0	0	0	0	0	1	0.0297109	NC_007123.6	5121374	5153452	24	61
frem1a	417	414	288.5	2.59834	9.354e-06	2.40474	3.47425	0.0005123	0.004452	179	1	1	69065	174	179	174	179	0.972067	0	0	0	0	0	1	0.0867005	NC_007118.6	69418042	69487107	182	1	1	69065	179	182	177	180	0.983333	0	0	2	2	0.010989	1	0.0827973	NC_007118.6	69418042	69487107	180.5	342
frem1b	111	110	102	3.58228	3.459e-06	3.37395	10.3232	0	0	39	2	0	73841	36	39	36	39	0.923077	0	0	0	0	0	2	0.0176682	NC_007133.6	17091450	17165291	40	2	1	73841	37	40	37	40	0.925	0	0	0	0	0	2	0.0172093	NC_007133.6	17091450	17165291	39.5	133
frmpd4	25	24	23.5	2.42424	7.805e-07	2.28099	4.14999	3.325e-05	0.0003687	17	1	1	55776	15	17	15	17	0.882353	0	0	0	0	0	1	0.010196	NC_007120.6	54505971	54561747	16	1	1	55776	16	16	16	16	1	0	0	0	0	0	1	0.009113	NC_007120.6	54505971	54561747	16.5	41
fstb	159	149	137.5	3.5	4.662e-06	3.30112	11.8954	0	0	50	2	2	8618	50	50	50	50	1	0	0	0	0	0	2	0.194084	NC_007121.6	9134646	9143264	60	2	1	8618	60	60	60	60	1	0	0	0	0	0	2	0.22118	NC_007121.6	9134646	9143264	55	176
ftr13	84	78	60	4.52941	2.009e-06	4.20369	4.02624	5.667e-05	0.0005999	14	1	1	3368	14	14	14	14	1	0	0	0	0	0	1	0.139054	NC_007113.6	43278240	43281608	20	1	1	3368	20	20	20	20	1	0	0	0	0	0	1	0.188651	NC_007113.6	43278240	43281608	17	56
ftr14	178	177	150	3.91262	5.096e-06	3.68211	10.3454	0	0	51	1	1	4554	51	51	51	51	1	0	0	0	0	0	1	0.374631	NC_007113.6	43281728	43286282	52	1	1	4554	52	52	52	52	1	0	0	0	0	0	1	0.362754	NC_007113.6	43281728	43286282	51.5	174
ftr16	48	40	35	2.2069	1.147e-06	2.07136	4.65263	3.277e-06	4.316e-05	33	2	1	2766	33	33	33	33	1	0	0	0	0	0	2	0.399106	NC_007113.6	43889589	43892355	25	2	1	2766	25	25	25	25	1	0	0	0	0	0	2	0.287137	NC_007113.6	43889589	43892355	29	55
ftr19	14	12	12	2.5	3.989e-07	2.34786	3.01426	0.002576	0.0188677	9	1	1	3065	9	9	9	9	1	0	0	0	0	0	1	0.0982287	NC_007113.6	47987649	47990714	7	1	1	3065	7	7	7	7	1	0	0	0	0	0	1	0.0725553	NC_007113.6	47987649	47990714	8	21
ftr26	35	34	24	3.52632	7.944e-07	3.26822	2.82574	0.004717	0.0320935	9	1	1	8340	8	9	7	8	0.875	0	0	1	1	0.111111	1	0.0320886	NC_007113.6	48080993	48089333	10	1	1	8340	10	10	10	10	1	0	0	0	0	0	1	0.0380922	NC_007113.6	48080993	48089333	9.5	23
ftr29	65	51	50	2.72414	1.678e-06	2.57329	5.12518	2.973e-07	4.573e-06	22	1	1	4265	13	22	13	22	0.590909	0	0	0	0	0	1	0.172556	NC_007113.6	59056349	59060614	36	1	1	4265	23	36	23	36	0.638889	0	0	0	0	0	1	0.268155	NC_007113.6	59056349	59060614	29	71
ftr30	32	29	25.5	2.45714	8.488e-07	2.31651	4.36212	1.288e-05	0.0001543	16	1	1	16162	13	16	13	16	0.8125	0	0	0	0	0	1	0.033117	NC_007113.6	59092181	59108343	19	1	1	16162	17	19	17	19	0.894737	0	0	0	0	0	1	0.0373474	NC_007113.6	59092181	59108343	17.5	38
ftr34	64	38	42	4	1.436e-06	3.82991	2.79898	0.005126	0.0345558	1	1	1	6802	1	1	1	1	1	0	0	0	0	0	1	0.004918	NC_007113.6	59181121	59187923	27	1	1	6802	17	27	17	27	0.62963	0	0	0	0	0	1	0.126104	NC_007113.6	59181121	59187923	14	47
ftr35	44	44	38	2.9	1.277e-06	2.73135	5.79334	6.9e-09	1.298e-07	20	1	1	8576	18	20	17	19	0.894737	0	0	1	1	0.05	1	0.0741132	NC_007113.6	59197715	59206291	20	1	1	8576	15	20	15	20	0.75	0	0	0	0	0	1	0.0740878	NC_007113.6	59197715	59206291	20	52
ftr41	52	49	38	9.44444	1.289e-06	8.81427	4.083	4.446e-05	0.0004817	3	1	1	8146	3	3	3	3	1	0	0	0	0	0	1	0.0123198	NC_007114.6	44840143	44848289	6	1	1	8146	6	6	6	6	1	0	0	0	0	0	1	0.0233996	NC_007114.6	44840143	44848289	4.5	30
ftr52p	65	55	42.5	3.125	1.403e-06	2.90666	3.10672	0.001892	0.0143603	15	0	0	12408	15	15	0	0	NaN	0	0	15	15	1	0	0.0404404	NC_007120.6	3147696	3160104	25	0	0	12408	25	25	0	0	NaN	0	0	25	25	1	0	0.0640088	NC_007120.6	3147696	3160104	20	45
ftr56	120	108	84	2.33333	2.744e-06	2.1807	4.33184	1.479e-05	0.0001756	57	1	1	6753	57	57	57	57	1	0	0	0	0	0	1	0.282361	NC_007130.6	12478603	12485356	69	1	1	6753	69	69	69	69	1	0	0	0	0	0	1	0.324604	NC_007130.6	12478603	12485356	63	117
ftr57	21	17	14.5	4.625	4.931e-07	4.35716	3.39945	0.0006752	0.005725	2	1	1	7100	1	2	1	2	0.5	0	0	0	0	0	1	0.009423	NC_007134.6	5802258	5809358	6	1	1	7100	6	6	6	6	1	0	0	0	0	0	1	0.0268469	NC_007134.6	5802258	5809358	4	14
ftr63	92	84	65	3.82609	2.168e-06	3.55687	4.01345	5.984e-05	0.0006294	19	1	1	4346	19	19	18	18	1	0	0	1	1	0.0526316	1	0.138551	NC_007131.6	6164602	6168948	27	1	1	4346	27	27	26	26	1	0	0	1	1	0.037037	1	0.190058	NC_007131.6	6164602	6168948	23	65
ftr64	66	59	48.5	2.49231	1.609e-06	2.34442	4.82323	1.413e-06	1.976e-05	29	1	1	8812	29	29	29	29	1	0	0	0	0	0	1	0.110091	NC_007115.6	70704350	70713162	36	1	1	8812	36	36	34	34	1	0	0	2	2	0.0555556	1	0.122576	NC_007115.6	70704350	70713162	32.5	67
ftr67	311	277	228	2.54054	7.536e-06	2.38211	6.23317	4.571e-10	9.885e-09	131	1	1	21316	131	131	131	131	1	0	0	0	0	0	1	0.205585	NC_007113.6	51331556	51352872	165	1	1	21316	165	165	165	165	1	0	0	0	0	0	1	0.245912	NC_007113.6	51331556	51352872	148	310
ftr85	50	43	37	4.52381	1.257e-06	4.25663	4.86001	1.174e-06	1.666e-05	7	1	1	20506	7	7	7	7	1	0	0	0	0	0	1	0.0114194	NC_007131.6	7094280	7114786	14	1	1	20506	14	14	14	14	1	0	0	0	0	0	1	0.0216895	NC_007131.6	7094280	7114786	10.5	38
ftr88	265	249	179.5	2.16558	5.754e-06	2.01137	3.73172	0.0001902	0.001818	162	3	1	9971	133	162	128	157	0.815287	0	0	5	5	0.0308642	3	0.526729	NC_007126.6	41779929	41789900	146	3	1	9971	109	146	107	143	0.748252	0	0	2	3	0.0205479	3	0.455616	NC_007126.6	41779929	41789900	154	256
ftr91	62	59	54	5	1.848e-06	4.71778	8.27111	2.22e-16	7.98e-15	12	2	0	8715	11	12	11	12	0.916667	0	0	0	0	0	2	0.0460617	NC_007126.6	41798706	41807421	15	2	0	8715	15	15	14	14	1	0	0	1	1	0.0666667	2	0.0510343	NC_007126.6	41798706	41807421	13.5	61
fuca1.1	258	228	204	2.59375	6.814e-06	2.44479	10.2403	0	0	113	1	1	4840	113	113	100	100	1	0	0	13	13	0.115044	1	0.691164	NC_007130.6	32908298	32913138	143	1	1	4840	143	143	125	125	1	0	0	18	18	0.125874	1	0.820477	NC_007130.6	32908298	32913138	128	293
fuca1.2	178	160	160	2.35593	5.307e-06	2.21933	10.3342	0	0	109	2	1	5271	109	109	103	103	1	0	0	6	6	0.0550459	2	0.653688	NC_007130.6	32901475	32906746	127	2	1	5271	127	127	125	125	1	0	0	2	2	0.015748	2	0.753388	NC_007130.6	32901475	32906746	118	269
fuca2	1371	1207	1100.5	2.36878	3.656e-05	2.23435	13.4899	0	0	722	2	1	23967	695	722	695	722	0.962604	0	0	0	0	0	2	1.00774	NC_007128.6	6280817	6304784	886	2	1	23967	860	886	860	886	0.970655	0	0	0	0	0	2	1.17442	NC_007128.6	6280817	6304784	804	1716
fut7	112	104	83.5	4.34	2.81e-06	4.04381	5.17332	2.3e-07	3.6e-06	29	1	1	4558	29	29	29	29	1	0	0	0	0	0	1	0.212838	NC_007132.6	13580160	13584718	21	1	1	4558	21	21	19	19	1	0	0	2	2	0.0952381	1	0.132428	NC_007132.6	13580160	13584718	25	84
fut9b	43	41	39.5	4.95	1.352e-06	4.66957	7.05673	1.705e-12	4.574e-11	9	3	0	105486	6	9	6	9	0.666667	0	0	0	0	0	3	0.002854	NC_007119.6	3249002	3354488	11	3	0	105486	6	11	6	11	0.545455	0	0	0	0	0	3	0.003313	NC_007119.6	3249002	3354488	10	47
fxyd6l	592	414	412	2.24096	1.365e-05	2.12023	4.24803	2.157e-05	0.0002476	243	7	0	41727	222	243	222	243	0.91358	0	0	0	0	0	5	0.194812	NC_007127.6	24686107	24727834	421	7	0	41727	363	421	360	418	0.861244	0	0	3	3	0.007126	5	0.318244	NC_007127.6	24686107	24727834	332	653
fzd9a	488	399	367	3.9243	1.245e-05	3.70644	6.52843	6.646e-11	1.56e-09	81	1	1	2646	48	81	48	81	0.592593	0	0	0	0	0	1	1.02405	NC_007116.6	55355261	55357907	170	1	1	2646	95	170	95	170	0.558824	0	0	0	0	0	1	2.04108	NC_007116.6	55355261	55357907	125.5	416
g2e3	49	44	39.5	5.64706	1.404e-06	5.48571	7.28792	3.149e-13	8.993e-12	6	1	1	12872	6	6	5	5	1	0	0	1	1	0.166667	1	0.0129942	NC_007128.6	28781765	28794637	11	1	1	12872	11	11	11	11	1	0	0	0	0	0	1	0.0271487	NC_007128.6	28781765	28794637	8.5	55
g6pcb	2484	2018	1911	2.22109	6.285e-05	2.08502	6.38774	1.684e-10	3.835e-09	1798	1	1	6843	1798	1798	1737	1737	1	0	0	61	61	0.0339266	1	8.49141	NC_007114.6	32774332	32781175	1332	1	1	6843	1332	1332	1290	1290	1	0	0	42	42	0.0315315	1	5.98887	NC_007114.6	32774332	32781175	1565	3136
g6pd	570	511	420	2.38843	1.383e-05	2.24038	7.06996	1.55e-12	4.178e-11	273	7	1	29875	273	273	273	273	1	0	0	0	0	0	5	0.30569	NC_007134.6	14088842	14118717	332	7	1	29875	332	332	331	331	1	0	0	1	1	0.003012	5	0.351983	NC_007134.6	14088842	14118717	302.5	602
gab2	235	228	229	2.7821	7.676e-06	2.61786	13.9406	0	0	132	1	1	148003	132	132	130	130	1	0	0	2	2	0.0151515	1	0.0293832	NC_007126.6	9469039	9617042	125	1	1	148003	125	125	121	121	1	0	0	4	4	0.032	1	0.0259727	NC_007126.6	9469039	9617042	128.5	360
gal3st2	118	106	93.5	2.64035	3.121e-06	2.48467	8.46349	0	0	51	2	1	14497	51	51	50	50	1	0	0	1	1	0.0196078	2	0.115377	NC_007126.6	40424114	40438611	63	2	1	14497	62	63	56	57	0.982456	0	0	6	6	0.0952381	2	0.12491	NC_007126.6	40424114	40438611	57	132
galk1	83	56	57.5	2.32184	1.91e-06	2.19643	3.59491	0.0003245	0.002957	30	1	1	15217	30	30	29	29	1	0	0	1	1	0.0333333	1	0.0637522	NC_007123.6	33689137	33704354	57	1	1	15217	57	57	57	57	1	0	0	0	0	0	1	0.119	NC_007123.6	33689137	33704354	43.5	89
galnt6	52	43	35	2.55556	1.155e-06	2.39356	3.49827	0.0004683	0.004106	18	1	1	21009	18	18	17	17	1	0	0	1	1	0.0555556	1	0.0270689	NC_007134.6	26837059	26858068	27	1	1	21009	27	27	25	25	1	0	0	2	2	0.0740741	1	0.0378039	NC_007134.6	26837059	26858068	22.5	45
gap43	13	12	10.5	2.90909	3.678e-07	2.80875	3.17725	0.001487	0.0116115	6	1	1	14231	6	6	6	6	1	0	0	0	0	0	1	0.014104	NW_003337230.1	0	14231	5	1	1	14231	5	5	5	5	1	0	0	0	0	0	1	0.0111619	NW_003337230.1	0	14231	5.5	18
gas1a	1196	1142	1050.5	3.18399	3.547e-05	2.99989	28.3165	0	0	454	1	1	2590	454	454	440	440	1	0	0	14	14	0.030837	1	5.68302	NC_007116.6	43894062	43896652	508	1	1	2590	508	508	482	482	1	0	0	26	26	0.0511811	1	5.9122	NC_007116.6	43894062	43896652	481	1413
gas2l3	356	229	257	2.14477	8.49e-06	2.0303	3.7735	0.000161	0.001556	161	2	2	34028	161	161	160	160	1	0	0	1	1	0.006211	2	0.157293	NC_007115.6	1837307	1871335	288	2	2	34028	287	288	282	283	0.996466	0	0	5	5	0.0173611	2	0.264212	NC_007115.6	1837307	1871335	224.5	446
gba	457	341	337	2.28626	1.118e-05	2.16155	5.46156	4.72e-08	8.053e-07	204	1	1	14773	204	204	204	204	1	0	0	0	0	0	1	0.461943	NC_007127.6	14326409	14341182	320	1	1	14773	320	320	320	320	1	0	0	0	0	0	1	0.68815	NC_007127.6	14326409	14341182	262	537
gbp	734	530	608	2.51244	2.033e-05	2.37712	5.70562	1.159e-08	2.125e-07	300	1	1	1356	300	300	294	294	1	0	0	6	6	0.02	1	7.25294	NC_007127.6	41004448	41005804	504	1	1	1356	504	504	500	500	1	0	0	4	4	0.007937	1	11.7142	NC_007127.6	41004448	41005804	402	986
gbp4	59	54	41.5	7.38462	1.399e-06	6.85169	3.64629	0.0002661	0.002467	4	3	0	5372	4	4	4	4	1	0	0	0	0	0	3	0.0249087	NC_007115.6	76194844	76200216	9	3	0	5372	9	9	7	7	1	0	0	2	2	0.222222	3	0.0413965	NC_007115.6	76194844	76200216	6.5	33
gcnt3	31	27	26.5	2.20455	8.747e-07	2.07927	4.15837	3.205e-05	0.0003568	20	1	1	1588	20	20	20	20	1	0	0	0	0	0	1	0.421314	NC_007136.6	33793112	33794700	24	1	1	1588	24	24	24	24	1	0	0	0	0	0	1	0.480134	NC_007136.6	33793112	33794700	22	46
gdf5	25	24	18.5	2.6087	6.15e-07	2.44775	3.42382	0.0006175	0.005272	12	1	1	6600	12	12	12	12	1	0	0	0	0	0	1	0.0608224	NC_007117.6	52639129	52645729	11	1	1	6600	11	11	10	10	1	0	0	1	1	0.0909091	1	0.0481347	NC_007117.6	52639129	52645729	11.5	24
gfi1ab	33	28	27.5	3.61905	9.332e-07	3.4106	5.28237	1.275e-07	2.059e-06	8	3	1	6759	8	8	8	8	1	0	0	0	0	0	3	0.0395944	NC_007117.6	29012889	29019648	13	3	1	6759	13	13	13	13	1	0	0	0	0	0	3	0.061103	NC_007117.6	29012889	29019648	10.5	41
gig2e	333	325	226	4.89655	7.449e-06	4.47537	2.94595	0.00322	0.0229499	62	1	1	3537	62	62	60	60	1	0	0	2	2	0.0322581	1	0.56747	NC_007132.6	22649663	22653200	54	1	1	3537	54	54	52	52	1	0	0	2	2	0.037037	1	0.467057	NC_007132.6	22649663	22653200	58	181
gig2i	24	20	15.5	4.875	5.199e-07	4.5398	2.72025	0.006523	0.0425998	2	1	1	965	2	2	2	2	1	0	0	0	0	0	1	0.0693313	NC_007132.6	22636188	22637153	6	1	1	965	6	6	6	6	1	0	0	0	0	0	1	0.197527	NC_007132.6	22636188	22637153	4	13
gig2p	38	37	29.5	2.51282	9.811e-07	2.36256	4.43657	9.141e-06	0.0001119	20	1	1	1667	20	20	20	20	1	0	0	0	0	0	1	0.401348	NC_007116.6	57052045	57053712	19	1	1	1667	19	19	17	17	1	0	0	2	2	0.105263	1	0.323978	NC_007116.6	57052045	57053712	19.5	41
gldc	94	80	84.5	2.17361	2.779e-06	2.04555	6.74365	1.545e-11	3.839e-10	79	1	1	32692	78	79	77	78	0.987179	0	0	1	1	0.0126582	1	0.0798141	NC_007116.6	65491291	65523983	65	1	1	32692	60	65	60	65	0.923077	0	0	0	0	0	1	0.0631646	NC_007116.6	65491291	65523983	72	154
gli1	63	53	52	2.85714	1.745e-06	2.68576	5.94703	2.731e-09	5.397e-08	33	1	1	76816	32	33	31	32	0.96875	0	0	1	1	0.030303	1	0.0139356	NC_007117.6	59433561	59510377	23	1	1	76816	23	23	22	22	1	0	0	1	1	0.0434783	1	0.009099	NC_007117.6	59433561	59510377	28	74
gli2a	299	295	251.5	2.56211	8.393e-06	2.41311	14.0168	0	0	159	1	1	155073	158	159	155	156	0.99359	0	0	3	3	0.0188679	1	0.0336523	NC_007120.6	37332040	37487113	163	1	1	155073	162	163	160	161	0.993789	0	0	2	2	0.0122699	1	0.0329831	NC_007120.6	37332040	37487113	161	367
gli2b	75	63	60	2.2	1.975e-06	2.06989	5.6739	1.396e-08	2.538e-07	56	1	1	52017	55	56	54	55	0.981818	0	0	1	1	0.0178571	1	0.0353707	NC_007122.6	43579667	43631684	44	1	1	52017	42	44	41	43	0.953488	0	0	1	1	0.0227273	1	0.0262618	NC_007122.6	43579667	43631684	50	119
glipr2	171	170	139	3.37607	4.682e-06	3.1697	7.98887	1.332e-15	4.57e-14	59	1	1	11808	59	59	59	59	1	0	0	0	0	0	1	0.167148	NC_007116.6	32427762	32439570	58	1	1	11808	58	58	58	58	1	0	0	0	0	0	1	0.156046	NC_007116.6	32427762	32439570	58.5	166
glis2a	1247	1178	1115.5	2.52704	3.72e-05	2.3807	25.8551	0	0	696	1	1	33324	696	696	694	694	1	0	0	2	2	0.002874	1	0.696673	NC_007133.6	26504883	26538207	765	1	1	33324	765	765	764	764	1	0	0	1	1	0.001307	1	0.728346	NC_007133.6	26504883	26538207	730.5	1749
glula	321	291	260	2.59509	8.674e-06	2.44023	10.6415	0	0	178	1	1	3938	178	178	178	178	1	0	0	0	0	0	1	1.51207	NC_007113.6	19339345	19343283	148	1	1	3938	148	148	147	147	1	0	0	1	1	0.006757	1	1.18589	NC_007113.6	19339345	19343283	163	377
glulb	2571	2553	2330.5	4.1794	7.94e-05	3.93635	51.8206	0	0	724	1	1	5231	724	724	724	724	1	0	0	0	0	0	1	4.62999	NC_007117.6	23709370	23714601	742	1	1	5231	742	742	742	742	1	0	0	0	0	0	1	4.50631	NC_007117.6	23709370	23714601	733	3295
gm2a	622	492	542	2.64742	1.817e-05	2.50187	7.94269	1.998e-15	6.768e-14	264	2	1	3516	264	264	264	264	1	0	0	0	0	0	2	2.51178	NC_007125.6	25927077	25930593	394	2	1	3516	394	394	392	392	1	0	0	2	2	0.005076	2	3.54192	NC_007125.6	25927077	25930593	329	856
gmip	294	263	238	3.75145	8.089e-06	3.54136	10.6936	0	0	71	2	1	64840	71	71	71	71	1	0	0	0	0	0	2	0.0366304	NC_007114.6	52482915	52547755	102	2	1	64840	101	102	101	102	0.990196	0	0	0	0	0	2	0.0499757	NC_007114.6	52482915	52547755	86.5	284
gna15.4	10	8	9	5.5	3.091e-07	5.23	3.45591	0.0005484	0.004738	1	1	1	6316	1	1	1	1	1	0	0	0	0	0	1	0.005296	NC_007133.6	21925898	21932214	3	1	1	6316	3	3	3	3	1	0	0	0	0	0	1	0.0150897	NC_007133.6	21925898	21932214	2	11
gnai3	129	125	116	3.82927	3.94e-06	3.60167	11.2508	0	0	43	1	1	30935	43	43	36	36	1	0	0	7	7	0.162791	1	0.0389295	NC_007119.6	25170883	25201818	39	1	1	30935	39	39	37	37	1	0	0	2	2	0.0512821	1	0.0379974	NC_007119.6	25170883	25201818	41	146
gnpda1	155	152	129.5	4.75362	4.417e-06	4.47245	9.72717	0	0	33	2	1	4755	33	33	33	33	1	0	0	0	0	0	2	0.232161	NC_007125.6	23411979	23416734	36	2	0	4755	36	36	36	36	1	0	0	0	0	0	2	0.240521	NC_007125.6	23411979	23416734	34.5	140
gnsb	367	348	285	3.36515	9.558e-06	3.15065	7.804	5.995e-15	1.939e-13	111	1	1	15845	111	111	107	107	1	0	0	4	4	0.036036	1	0.225901	NC_007121.6	45184785	45200630	130	1	1	15845	130	130	126	126	1	0	0	4	4	0.0307692	1	0.252627	NC_007121.6	45184785	45200630	120.5	333
golim4b	41	38	35	3.12121	1.182e-06	2.94385	5.74393	9.25e-09	1.715e-07	15	3	0	20064	15	15	15	15	1	0	0	0	0	0	3	0.0250092	NC_007113.6	36718776	36738840	18	3	0	20064	18	18	18	18	1	0	0	0	0	0	3	0.0285008	NC_007113.6	36718776	36738840	16.5	56
gpcpd1	538	484	338.5	2.40456	1.084e-05	2.2211	2.77432	0.005532	0.0369232	214	4	1	40945	214	214	197	197	1	0	0	17	17	0.0794393	4	0.16095	NC_007131.6	45765331	45806276	268	4	1	40945	268	268	253	253	1	0	0	15	15	0.0559701	4	0.1963	NC_007131.6	45765331	45806276	241	407
gpd1c	267	257	223	2.53793	7.439e-06	2.39103	13.1336	0	0	140	1	1	7967	140	140	139	139	1	0	0	1	1	0.007143	1	0.583642	NC_007130.6	317421	325388	150	1	1	7967	150	150	149	149	1	0	0	1	1	0.006667	1	0.594146	NC_007130.6	317421	325388	145	329
gpm6bb	504	481	361	2.45272	1.177e-05	2.28174	4.93267	8.111e-07	1.174e-05	260	1	1	24534	256	260	248	252	0.984127	0	0	8	8	0.0307692	1	0.343604	NC_007120.6	55162054	55186588	237	1	1	24534	236	237	230	231	0.995671	0	0	6	6	0.0253165	1	0.29912	NC_007120.6	55162054	55186588	248.5	478
gpr132b	35	31	24.5	2.88462	8.134e-07	2.69024	3.51712	0.0004363	0.00385	15	1	1	6004	15	15	15	15	1	0	0	0	0	0	1	0.0835751	NC_007131.6	18445934	18451938	11	1	1	6004	11	11	11	11	1	0	0	0	0	0	1	0.0582041	NC_007131.6	18445934	18451938	13	29
gpr137ba	555	439	380.5	2.25578	1.247e-05	2.11946	4.83456	1.334e-06	1.876e-05	245	2	1	47979	245	245	244	244	1	0	0	1	1	0.004082	2	0.170124	NC_007128.6	14957585	15005564	361	2	1	47979	359	361	359	361	0.99446	0	0	0	0	0	2	0.239033	NC_007128.6	14957585	15005564	303	567
gpr141	37	35	25	3.08333	8.227e-07	2.85453	2.81639	0.004857	0.0329472	13	1	1	6104	13	13	13	13	1	0	0	0	0	0	1	0.0712452	NC_007135.6	23534554	23540658	11	1	1	6104	11	11	11	11	1	0	0	0	0	0	1	0.0572506	NC_007135.6	23534554	23540658	12	26
gpr157	102	72	86	2.28358	2.853e-06	2.15801	4.785	1.71e-06	2.361e-05	52	1	1	8274	52	52	52	52	1	0	0	0	0	0	1	0.21024	NC_007134.6	22671086	22679360	82	1	1	8274	82	82	82	82	1	0	0	0	0	0	1	0.314847	NC_007134.6	22671086	22679360	67	152
gpr174	65	51	51.5	2.43056	1.715e-06	2.29386	5.13111	2.88e-07	4.44e-06	29	1	1	32036	29	29	29	29	1	0	0	0	0	0	1	0.0302821	NC_007125.6	10261118	10293154	43	1	1	32036	41	43	41	43	0.953488	0	0	0	0	0	1	0.0426414	NC_007125.6	10261118	10293154	36	81
gpr18	93	77	73.5	4.0625	2.505e-06	3.84324	6.74426	1.538e-11	3.825e-10	16	1	1	4588	16	16	16	16	1	0	0	0	0	0	1	0.11666	NC_007120.6	31278130	31282718	32	1	1	4588	32	32	31	31	1	0	0	1	1	0.03125	1	0.214655	NC_007120.6	31278130	31282718	24	86
gpr183a	201	199	175	4.80435	5.98e-06	4.52122	14.736	0	0	47	1	1	2897	47	47	47	47	1	0	0	0	0	0	1	0.54272	NC_007120.6	31294642	31297539	45	1	1	2897	45	45	45	45	1	0	0	0	0	0	1	0.493476	NC_007120.6	31294642	31297539	46	196
gpr34a_2	23	19	18	4.6	6.136e-07	4.33557	4.43598	9.165e-06	0.0001122	3	1	1	578	3	3	2	2	1	0	0	1	1	0.333333	1	0.115752	NW_003334506.1	430	1008	7	1	1	578	7	7	6	6	1	0	0	1	1	0.142857	1	0.329781	NW_003334506.1	430	1008	5	20
gpr39	17	17	17	18	5.885e-07	16.9532	5.47718	4.322e-08	7.398e-07	1	1	1	3935	1	1	1	1	1	0	0	0	0	0	1	0.008501	NC_007120.6	56873297	56877232	1	1	1	3935	1	1	1	1	1	0	0	0	0	0	1	0.008073	NC_007120.6	56873297	56877232	1	18
gpr65	38	22	29	3.23077	9.848e-07	3.07537	3.00272	0.002676	0.0195275	5	3	0	6319	5	5	5	5	1	0	0	0	0	0	2	0.0264696	NC_007128.6	2634318	2640637	21	3	0	6319	21	21	21	21	1	0	0	0	0	0	2	0.105578	NC_007128.6	2634318	2640637	13	41
gpr84	195	157	155	3.5	5.239e-06	3.27687	6.33836	2.322e-10	5.2e-09	81	2	0	4821	81	81	80	80	1	0	0	1	1	0.0123457	2	0.55511	NC_007117.6	39116785	39121606	43	2	1	4821	43	43	41	41	1	0	0	2	2	0.0465116	2	0.270177	NC_007117.6	39116785	39121606	62	238
gpr85	41	40	38	2.20635	1.253e-06	2.07804	4.97583	6.497e-07	9.509e-06	31	1	1	4092	31	31	31	31	1	0	0	0	0	0	1	0.253427	NC_007115.6	6634943	6639035	32	1	1	4092	32	32	32	32	1	0	0	0	0	0	1	0.248437	NC_007115.6	6634943	6639035	31.5	72
gprc5c	1764	1302	-1254	-2.17196	-4.921e-05	-2.33884	-3.89422	9.852e-05	0.0009969	2603	2	1	17879	2421	2603	2376	2558	0.928851	0	0	45	45	0.0172877	2	4.78612	NC_007123.6	36333149	36351028	2045	2	1	17879	1912	2045	1873	2006	0.933699	0	0	39	39	0.0190709	2	3.56442	NC_007123.6	36333149	36351028	2324	839
gpsm2l	416	383	383	2.95908	1.289e-05	2.78887	16.2519	0	0	179	1	1	47241	114	179	109	174	0.626437	0	0	5	5	0.027933	1	0.123213	NC_007134.6	40345647	40392888	212	1	1	47241	142	212	137	207	0.661836	0	0	5	5	0.0235849	1	0.139204	NC_007134.6	40345647	40392888	195.5	562
gpx7	32	30	25.5	5.25	9.013e-07	5.08389	3.06448	0.002181	0.0162722	5	1	0	12498	0	5	0	5	0	0	0	0	0	0	1	0.0133831	NC_007134.6	42763353	42775851	7	1	0	12498	0	7	0	7	0	0	0	0	0	0	1	0.0177934	NC_007134.6	42763353	42775851	6	37
gpx8	109	96	101.5	2.2303	3.353e-06	2.10306	8.20049	2.22e-16	7.98e-15	76	1	1	5447	76	76	76	76	1	0	0	0	0	0	1	0.466748	NC_007119.6	40143956	40149403	89	1	1	5447	89	89	89	89	1	0	0	0	0	0	1	0.51908	NC_007119.6	40143956	40149403	82.5	185
graf4b	24	17	19	2.40741	6.322e-07	2.27186	3.36824	0.0007565	0.006351	10	1	1	117235	10	10	10	10	1	0	0	0	0	0	1	0.002853	NC_007125.6	22294300	22411535	17	1	1	117235	16	17	16	17	0.941176	0	0	0	0	0	1	0.004607	NC_007125.6	22294300	22411535	13.5	34
gramd1c	26	25	23.5	4.61538	8.028e-07	4.35191	5.34853	8.867e-08	1.458e-06	6	3	0	16943	6	6	6	6	1	0	0	0	0	0	2	0.0118464	NC_007135.6	20988661	21005604	7	3	0	16943	7	7	7	7	1	0	0	0	0	0	2	0.0131253	NC_007135.6	20988661	21005604	6.5	28
grap2b	365	332	327	4.65363	1.118e-05	4.39453	14.9293	0	0	73	2	0	14976	69	73	69	73	0.945205	0	0	0	0	0	2	0.163062	NC_007117.6	404609	419585	106	2	1	14976	105	106	105	106	0.990566	0	0	0	0	0	2	0.22486	NC_007117.6	404609	419585	89.5	395
grb2a	88	84	80.5	2.61	2.69e-06	2.4592	8.01094	1.11e-15	3.821e-14	48	1	1	37190	47	48	40	41	0.97561	0	0	7	7	0.145833	1	0.0368794	NC_007117.6	22873427	22910617	52	1	1	37190	51	52	43	44	0.977273	0	0	8	8	0.153846	1	0.0375862	NC_007117.6	22873427	22910617	50	125
greb1	146	100	103	2.43056	3.598e-06	2.36204	4.16627	3.096e-05	0.0003453	49	1	1	48652	46	49	46	49	0.938776	0	0	0	0	0	1	0.0336916	NC_007128.6	30352381	30401033	95	1	1	48652	95	95	95	95	1	0	0	0	0	0	1	0.0620333	NC_007128.6	30352381	30401033	72	195
greb1l	216	167	163.5	3.89381	5.744e-06	3.73239	2.79438	0.0052	0.0349932	81	2	1	147484	80	81	80	81	0.987654	0	0	0	0	0	2	0.0183724	NC_007113.6	11902196	12049680	32	2	1	147484	32	32	32	32	1	0	0	0	0	0	2	0.006893	NC_007113.6	11902196	12049680	56.5	248
grem1a	24	24	20.5	3.92857	7.237e-07	3.80237	4.95121	7.375e-07	1.073e-05	7	1	1	1825	1	7	1	7	0.142857	0	0	0	0	0	1	0.12831	NC_007131.6	29566873	29568698	7	1	1	1825	1	7	1	7	0.142857	0	0	0	0	0	1	0.121853	NC_007131.6	29566873	29568698	7	31
gria1b	18	15	13	6.2	4.451e-07	5.79911	3.81677	0.0001352	0.001329	4	4	0	98419	4	4	4	4	1	0	0	0	0	0	3	0.00136	NC_007132.6	26115636	26214055	1	4	0	98419	1	1	1	1	1	0	0	0	0	0	3	0.0003228	NC_007132.6	26115636	26214055	2.5	12
gria3b	159	110	130.5	4.38961	4.468e-06	4.18381	4.78793	1.685e-06	2.332e-05	14	4	0	301114	14	14	14	14	1	0	0	0	0	0	4	0.001555	NC_007125.6	12230068	12531182	63	4	0	301114	48	63	48	63	0.761905	0	0	0	0	0	4	0.006647	NC_007125.6	12230068	12531182	38.5	173
grid1a	23	22	21.5	2.3871	7.139e-07	2.24883	3.93706	8.248e-05	0.000847	15	2	1	408921	15	15	15	15	1	0	0	0	0	0	2	0.001227	NC_007128.6	25935138	26344059	16	2	0	408921	16	16	16	16	1	0	0	0	0	0	2	0.001243	NC_007128.6	25935138	26344059	15.5	38
grm1b	10	10	7.5	4.75	2.56e-07	4.46994	2.97625	0.002918	0.0210478	2	3	0	60026	2	2	2	2	1	0	0	0	0	0	3	0.001115	NC_007128.6	7223193	7283219	2	3	0	60026	2	2	2	2	1	0	0	0	0	0	3	0.001059	NC_007128.6	7223193	7283219	2	7
grn1	665	646	556	4.6459	1.894e-05	4.36626	14.668	0	0	143	1	1	5492	1	143	1	143	0.006993	0	0	0	0	0	1	0.871028	NC_007130.6	40599556	40605048	162	1	1	5492	1	162	1	162	0.006173	0	0	0	0	0	1	0.937101	NC_007130.6	40599556	40605048	152.5	609
grn2	67	56	52	7.11765	1.79e-06	6.77008	6.15605	7.458e-10	1.577e-08	3	1	0	2641	0	3	0	3	0	0	0	0	0	0	1	0.0379996	NC_007130.6	40609341	40611982	14	1	0	2641	0	14	0	14	0	0	0	0	0	0	1	0.168407	NC_007130.6	40609341	40611982	8.5	51
grna	2223	2036	2068	4.9428	7.079e-05	4.66949	21.2883	0	0	431	7	0	26931	327	431	327	431	0.758701	0	0	0	0	0	1	0.535367	NC_007114.6	29783584	29810515	618	7	0	26931	476	618	476	618	0.770227	0	0	0	0	0	1	0.729017	NC_007114.6	29783584	29810515	524.5	2531
gstm.3	1466	1415	1392.5	5.79346	4.777e-05	5.46159	37.2598	0	0	265	2	1	4947	265	265	264	264	1	0	0	1	1	0.003774	2	1.78521	NC_007119.6	25282928	25287875	316	2	1	4947	316	316	316	316	1	0	0	0	0	0	2	2.0293	NC_007119.6	25282928	25287875	290.5	1731
gtse1	52	51	42	5.42105	1.493e-06	5.26239	2.87225	0.004076	0.0282003	9	3	0	14069	9	9	9	9	1	0	0	0	0	0	3	0.0213996	NC_007136.6	19496363	19510432	10	3	0	14069	10	10	10	10	1	0	0	0	0	0	3	0.0225808	NC_007136.6	19496363	19510432	9.5	61
gucy1b3	56	55	40	2.19403	1.3e-06	2.05202	3.4622	0.0005358	0.00464	34	1	1	39300	32	34	29	31	0.935484	0	0	3	3	0.0882353	1	0.0263873	NC_007112.6	25111410	25150710	33	1	1	39300	31	33	29	31	0.935484	0	0	2	2	0.0606061	1	0.0250594	NC_007112.6	25111410	25150710	33.5	58
gulp1a	201	168	183	2.5443	6.112e-06	2.40049	8.82942	0	0	102	1	1	43024	102	102	102	102	1	0	0	0	0	0	1	0.0793078	NC_007120.6	42805368	42848392	135	1	1	43024	135	135	134	134	1	0	0	1	1	0.007407	1	0.0989454	NC_007120.6	42805368	42848392	118.5	303
gxylt1b	46	41	41	2.54717	1.369e-06	2.40259	5.64742	1.629e-08	2.935e-07	24	2	1	9447	24	24	24	24	1	0	0	0	0	0	2	0.0849853	NC_007115.6	13893852	13903299	29	2	1	9447	29	29	29	29	1	0	0	0	0	0	2	0.0975227	NC_007115.6	13893852	13903299	26.5	65
gyltl1b	334	303	251	2.96863	8.374e-06	2.78277	6.86541	6.63e-12	1.697e-10	112	2	1	145083	103	112	103	112	0.919643	0	0	0	0	0	2	0.0258243	NC_007129.6	45121019	45266102	143	2	1	145083	130	143	130	143	0.909091	0	0	0	0	0	2	0.0313128	NC_007129.6	45121019	45266102	127.5	311
h1f0	7060	7000	6266	6.39707	0.0002152	6.02577	93.7381	0	0	1131	1	1	1331	1131	1131	1122	1122	1	0	0	9	9	0.007958	1	28.1995	NC_007135.6	37679308	37680639	1191	1	1	1331	1191	1191	1182	1182	1	0	0	9	9	0.007557	1	28.2125	NC_007135.6	37679308	37680639	1161	6663
h1fx	2509	2417	2224	4.3194	7.585e-05	4.07114	40.4911	0	0	624	1	1	1312	624	624	620	620	1	0	0	4	4	0.00641	1	15.8083	NC_007117.6	40772749	40774061	716	1	1	1312	716	716	708	708	1	0	0	8	8	0.0111732	1	17.1436	NC_007117.6	40772749	40774061	670	2655
hapln1b	1108	1033	1021.5	2.82574	3.43e-05	2.66311	23.3636	0	0	522	2	1	61510	225	522	223	499	0.446894	0	0	2	23	0.0440613	2	0.271382	NC_007121.6	43445048	43506558	597	2	1	61510	291	597	289	573	0.504363	0	0	2	24	0.040201	2	0.295945	NC_007121.6	43445048	43506558	559.5	1532
hapln3	190	156	171.5	2.47845	5.698e-06	2.32788	7.00725	2.431e-12	6.45e-11	133	1	1	4624	132	133	124	125	0.992	0	0	8	8	0.0601504	1	0.904313	NC_007136.6	19103300	19107924	99	1	1	4624	98	99	93	94	0.989362	0	0	5	5	0.0505051	1	0.64582	NC_007136.6	19103300	19107924	116	286
has1	209	182	187.5	4.78788	6.399e-06	4.48653	9.82734	0	0	63	1	1	4961	63	63	60	60	1	0	0	3	3	0.047619	1	0.404584	NC_007127.6	25025344	25030305	36	1	1	4961	36	36	32	32	1	0	0	4	4	0.111111	1	0.204919	NC_007127.6	25025344	25030305	49.5	229
haus1	17	12	12	3.18182	4.04e-07	3.00063	2.9567	0.00311	0.0222549	3	1	1	11153	3	3	3	3	1	0	0	0	0	0	1	0.008998	NC_007132.6	4901992	4913145	8	1	1	11153	8	8	8	8	1	0	0	0	0	0	1	0.0227877	NC_007132.6	4901992	4913145	5.5	15
havcr1	182	177	152	2.6612	5.085e-06	2.50681	11.1175	0	0	89	5	0	7845	89	89	87	87	1	0	0	2	2	0.0224719	5	0.370982	NC_007132.6	29065696	29073541	94	5	0	7845	94	94	91	91	1	0	0	3	3	0.0319149	5	0.368511	NC_007132.6	29065696	29073541	91.5	271
havcr2	62	52	50	3.5	1.696e-06	3.30495	6.26605	3.703e-10	8.091e-09	15	2	0	5315	15	15	15	15	1	0	0	0	0	0	1	0.0944092	NC_007132.6	29075650	29080965	25	2	0	5315	25	25	25	25	1	0	0	0	0	0	1	0.14943	NC_007132.6	29075650	29080965	20	63
hbegfb	230	212	215.5	5.78889	7.395e-06	5.46555	14.7015	0	0	36	3	0	7659	36	36	36	36	1	0	0	0	0	0	3	0.157238	NC_007132.6	30124602	30132261	54	3	0	7659	54	54	54	54	1	0	0	0	0	0	3	0.223987	NC_007132.6	30124602	30132261	45	266
hbp1	696	609	559.5	2.92599	1.884e-05	2.76225	11.8906	0	0	247	1	1	19135	247	247	230	230	1	0	0	17	17	0.0688259	1	0.402092	NC_007136.6	3326041	3345176	334	1	1	19135	334	334	317	317	1	0	0	17	17	0.0508982	1	0.526299	NC_007136.6	3326041	3345176	290.5	757
hck	124	105	109.5	2.752	3.674e-06	2.596	8.05439	8.882e-16	3.082e-14	53	1	1	34826	53	53	49	49	1	0	0	4	4	0.0754717	1	0.0470673	NC_007134.6	7572036	7606862	72	1	1	34826	72	72	68	68	1	0	0	4	4	0.0555556	1	0.0620308	NC_007134.6	7572036	7606862	62.5	167
hcls1	437	352	347.5	3.4386	1.18e-05	3.25581	7.53157	5.018e-14	1.522e-12	100	4	0	11371	100	100	99	99	1	0	0	1	1	0.01	3	0.291248	NC_007115.6	22579354	22590725	185	4	1	11371	185	185	185	185	1	0	0	0	0	0	3	0.516862	NC_007115.6	22579354	22590725	142.5	443
hcst	40	36	33.5	2.97059	1.129e-06	2.80328	5.50426	3.707e-08	6.39e-07	15	1	1	3913	15	15	13	13	1	0	0	2	2	0.133333	1	0.111137	NC_007127.6	25269176	25273089	19	1	1	3913	19	19	18	18	1	0	0	1	1	0.0526316	1	0.146138	NC_007127.6	25269176	25273089	17	55
heca	196	163	169.5	2.31907	5.621e-06	2.18752	8.16695	2.22e-16	7.98e-15	112	1	1	17806	112	112	103	103	1	0	0	9	9	0.0803571	1	0.193507	NC_007131.6	36918125	36935931	145	1	1	17806	145	145	137	137	1	0	0	8	8	0.0551724	1	0.244431	NC_007131.6	36918125	36935931	128.5	288
helz2	888	873	595.5	6.64455	1.965e-05	6.05524	2.70726	0.006784	0.0439839	98	1	1	45425	97	98	95	96	0.989583	0	0	2	2	0.0204082	1	0.0706973	NC_007117.6	58575657	58621082	113	1	1	45425	113	113	110	110	1	0	0	3	3	0.0265487	1	0.0769307	NC_007117.6	58575657	58621082	105.5	416
her12	6	6	6	7	2.063e-07	6.59292	2.94578	0.003221	0.0229584	1	1	1	2061	1	1	1	1	1	0	0	0	0	0	1	0.0162311	NC_007134.6	21518370	21520431	1	1	1	2061	1	1	1	1	1	0	0	0	0	0	1	0.0154143	NC_007134.6	21518370	21520431	1	7
hgfb	23	18	16	4.55556	5.456e-07	4.30861	3.53919	0.0004014	0.003579	2	1	1	9709	2	2	2	2	1	0	0	0	0	0	1	0.006891	NC_007129.6	10084076	10093785	7	1	1	9709	7	7	7	7	1	0	0	0	0	0	1	0.0229047	NC_007129.6	10084076	10093785	4.5	16
histh1l	3483	3453	2463	5.70937	8.179e-05	5.23491	3.47983	0.0005017	0.004372	538	1	1	1373	538	538	537	537	1	0	0	1	1	0.001859	1	13.0837	NC_007116.6	26832825	26834198	508	1	1	1373	508	508	504	504	1	0	0	4	4	0.007874	1	11.6617	NC_007116.6	26832825	26834198	523	1981
hivep1	707	664	556.5	2.4	1.841e-05	2.25402	10.3261	0	0	419	4	1	57468	419	419	419	419	1	0	0	0	0	0	4	0.243901	NC_007130.6	3445243	3502711	376	4	1	57468	373	376	373	376	0.992021	0	0	0	0	0	4	0.207856	NC_007130.6	3445243	3502711	397.5	825
hivep3a	54	54	51	4.64286	1.742e-06	4.37286	7.88866	3.109e-15	1.031e-13	14	5	0	91027	14	14	14	14	1	0	0	0	0	0	5	0.005145	NC_007130.6	15402551	15493578	14	5	0	91027	14	14	14	14	1	0	0	0	0	0	5	0.004886	NC_007130.6	15402551	15493578	14	62
hmcn2	1963	1865	1620.5	6.56873	5.774e-05	6.39308	3.20744	0.001339	0.0105881	242	1	1	172086	236	242	234	240	0.975	0	0	2	2	0.008264	1	0.0466544	NC_007119.6	32604396	32776482	340	1	1	172086	330	340	326	336	0.970238	0	0	4	4	0.0117647	1	0.0620291	NC_007119.6	32604396	32776482	291	2205
hmha1b	588	527	457.5	3.14286	1.538e-05	2.95698	9.29341	0	0	183	5	1	41116	182	183	182	183	0.994536	0	0	0	0	0	4	0.14889	NC_007133.6	17586840	17627956	244	5	1	41116	244	244	243	243	1	0	0	1	1	0.004098	4	0.187757	NC_007133.6	17586840	17627956	213.5	571
hmmr	80	58	64	3.06452	2.164e-06	2.90289	4.75966	1.939e-06	2.657e-05	20	2	0	17780	20	20	20	20	1	0	0	0	0	0	2	0.0376292	NC_007125.6	28239233	28257013	42	2	0	17780	41	42	41	42	0.97619	0	0	0	0	0	2	0.0750446	NC_007125.6	28239233	28257013	31	100
hook1	27	24	22.5	2.21622	7.407e-07	2.08316	3.83338	0.0001264	0.00125	20	1	1	24266	20	20	17	17	1	0	0	3	3	0.15	1	0.0234357	NC_007131.6	25587115	25611381	17	1	1	24266	17	17	16	16	1	0	0	1	1	0.0588235	1	0.0209471	NC_007131.6	25587115	25611381	18.5	38
hoxb2a	18	16	16.5	4.3	5.618e-07	4.03234	4.38932	1.137e-05	0.0001372	6	1	0	2682	0	6	0	6	0	0	0	0	0	0	1	0.0748374	NC_007114.6	23621601	23624283	4	1	0	2682	0	4	0	4	0	0	0	0	0	0	1	0.0473809	NC_007114.6	23621601	23624283	5	21
hpse	64	59	54	4.27273	1.842e-06	4.0348	7.94461	1.998e-15	6.768e-14	14	1	1	13659	13	14	12	13	0.923077	0	0	1	1	0.0714286	1	0.0318384	NC_007132.6	19311018	19324677	19	1	1	13659	15	19	13	17	0.764706	0	0	2	2	0.105263	1	0.0395396	NC_007132.6	19311018	19324677	16.5	63
hpse2	29	29	21	4	7.029e-07	3.72193	3.20804	0.001336	0.0105719	7	4	0	165354	7	7	7	7	1	0	0	0	0	0	4	0.001416	NC_007124.6	40377543	40542897	7	4	0	165354	6	7	6	7	0.857143	0	0	0	0	0	4	0.001345	NC_007124.6	40377543	40542897	7	20
hrh2b	12	9	10	5	3.425e-07	4.73272	3.33959	0.000839	0.006972	1	1	1	9944	1	1	1	1	1	0	0	0	0	0	1	0.003364	NC_007121.6	21942371	21952315	4	1	1	9944	4	4	4	4	1	0	0	0	0	0	1	0.0127791	NC_007121.6	21942371	21952315	2.5	13
hsd17b14	81	74	60	4.24324	2.022e-06	3.96485	4.96158	6.992e-07	1.021e-05	15	1	1	8311	14	15	14	15	0.933333	0	0	0	0	0	1	0.060376	NC_007114.6	29838302	29846613	22	1	1	8311	22	22	22	22	1	0	0	0	0	0	1	0.0840952	NC_007114.6	29838302	29846613	18.5	61
hsd17b3	69	49	-51	-2.02	-1.999e-06	-2.15572	-5.09836	3.426e-07	5.228e-06	109	3	1	24562	108	109	107	108	0.990741	0	0	1	1	0.009174	3	0.147091	NC_007119.6	29842619	29867181	93	3	1	24562	93	93	90	90	1	0	0	3	3	0.0322581	3	0.116407	NC_007119.6	29842619	29867181	101	40
hsd20b2	39	30	33	4.47368	1.124e-06	4.18164	4.7884	1.681e-06	2.328e-05	14	1	1	12878	14	14	11	11	1	0	0	3	3	0.214286	1	0.028574	NC_007116.6	37600624	37613502	5	1	1	12878	5	5	4	4	1	0	0	1	1	0.2	1	0.009868	NC_007116.6	37600624	37613502	9.5	41
hsf2	501	467	399.5	2.93932	1.34e-05	2.76465	10.9661	0	0	189	1	1	11633	189	189	189	189	1	0	0	0	0	0	1	0.543496	NC_007131.6	40578465	40590098	223	1	1	11633	223	223	221	221	1	0	0	2	2	0.008969	1	0.603535	NC_007131.6	40578465	40590098	206	521
hsp90aa1.2	2068	1874	-1505	-2.59091	-5.792e-05	-2.7623	-3.04881	0.002297	0.0170341	2917	1	1	14023	2820	2917	2730	2827	0.965688	0	0	90	90	0.0308536	1	6.7439	NC_007131.6	54178149	54192172	1985	1	1	14023	1944	1985	1871	1912	0.978556	0	0	73	73	0.0367758	1	4.3316	NC_007131.6	54178149	54192172	2451	849
hspa4a	3447	3408	-2576	-3.58764	-9.784e-05	-3.82865	-2.87399	0.004053	0.0280642	4423	1	1	33753	4419	4423	4344	4348	0.99908	0	0	75	75	0.0169568	1	4.30927	NC_007132.6	43142320	43176073	2720	1	1	33753	2715	2720	2671	2676	0.998132	0	0	44	44	0.0161765	1	2.51869	NC_007132.6	43142320	43176073	3571.5	1015
hspa5	954	879	-748	-2.39683	-2.888e-05	-2.55232	-4.03121	5.549e-05	0.0005887	1452	1	0	7909	0	1452	0	1452	0	0	0	0	0	0	1	6.14146	NC_007116.6	2440678	2448587	1115	1	0	7909	0	1115	0	1115	0	0	0	0	0	0	1	4.47873	NC_007116.6	2440678	2448587	1283.5	573
hspb11	43576	27051	-34855	-2.21877	-0.001367	-2.40421	-7.72932	1.081e-14	3.426e-13	63912	1	1	924	63912	63912	61779	61779	1	0	0	2133	2133	0.033374	1	2236.64	NC_007132.6	20347318	20348242	62995	1	1	924	62995	62995	60455	60455	1	0	0	2540	2540	0.0403207	1	2078.56	NC_007132.6	20347318	20348242	63453.5	20336
hspb12	3939	3848	-3186	-2.70602	-0.0001221	-2.88219	-4.09619	4.2e-05	0.0004572	5761	1	1	12549	5748	5761	4871	4884	0.997338	0	0	877	877	0.152231	1	13.0195	NW_003336964.1	3628	16177	4346	1	1	12549	4342	4346	3593	3597	0.998888	0	0	749	749	0.172342	1	9.10611	NW_003336964.1	3628	16177	5053.5	1822
hspb8	3798	3223	-3253.5	-1.95762	-0.0001276	-2.08085	-8.91162	5.029e-19	1.894e-17	6908	1	1	19712	6903	6908	6581	6586	0.999241	0	0	322	322	0.0466126	1	11.1768	NC_007116.6	15319487	15339199	6394	1	1	19712	6386	6394	6022	6030	0.998673	0	0	364	364	0.0569284	1	9.71826	NC_007116.6	15319487	15339199	6651	3110
hspd1	2618	2292	-2444.5	-2.0068	-9.539e-05	-2.13071	-43.6276	0	0	4862	1	1	14112	4862	4862	4859	4859	1	0	0	3	3	0.000617	1	11.5182	NC_007120.6	32475858	32489970	4883	1	1	14112	4883	4883	4881	4881	1	0	0	2	2	0.0004096	1	10.9881	NC_007120.6	32475858	32489970	4872.5	2591
htr2cl1	46	39	30.5	2.64865	1.004e-06	2.47218	3.2014	0.001368	0.010784	15	3	0	202093	15	15	15	15	1	0	0	0	0	0	2	0.002483	NC_007118.6	23021073	23223166	22	3	0	202093	20	22	20	22	0.909091	0	0	0	0	0	2	0.003458	NC_007118.6	23021073	23223166	18.5	37
htra1b	2840	2412	2067	2.42847	6.824e-05	2.28156	7.30373	2.8e-13	8.046e-12	1233	1	1	68902	1231	1233	1216	1218	0.998358	0	0	15	15	0.0121655	1	0.591346	NC_007123.6	11350420	11419322	1661	1	1	68902	1661	1661	1634	1634	1	0	0	27	27	0.0162553	1	0.753394	NC_007123.6	11350420	11419322	1447	2955
htra3a	69	58	60	2.69014	2.006e-06	2.52952	6.22693	4.757e-10	1.026e-08	41	1	1	17460	41	41	38	38	1	0	0	3	3	0.0731707	1	0.0728058	NC_007112.6	40038410	40055870	30	1	1	17460	30	30	28	28	1	0	0	2	2	0.0666667	1	0.0509466	NC_007112.6	40038410	40055870	35.5	99
htra3b	292	291	240	10.4118	8.215e-06	9.7325	8.77035	0	0	25	1	1	26202	25	25	25	25	1	0	0	0	0	0	1	0.0319177	NC_007118.6	61506627	61532829	26	1	1	26202	26	26	26	26	1	0	0	0	0	0	1	0.031524	NC_007118.6	61506627	61532829	25.5	214
id1	3936	3799	3233	2.64907	0.0001079	2.49067	18.5367	0	0	2029	1	1	1109	2029	2029	2028	2028	1	0	0	1	1	0.0004929	1	61.1734	NC_007122.6	18541846	18542955	1892	1	1	1109	1892	1892	1891	1891	1	0	0	1	1	0.0005285	1	54.1704	NC_007122.6	18541846	18542955	1960.5	4559
ids	151	98	100.5	2.48889	3.357e-06	2.35783	3.28402	0.001023	0.008328	41	2	1	22112	41	41	39	39	1	0	0	2	2	0.0487805	2	0.0590015	NC_007125.6	20572389	20594501	94	2	1	22112	94	94	93	93	1	0	0	1	1	0.0106383	2	0.133615	NC_007125.6	20572389	20594501	67.5	144
ifi30	767	646	586	2.43452	1.951e-05	2.29775	8.3964	0	0	348	1	1	4904	348	348	343	343	1	0	0	5	5	0.0143678	1	2.33975	NC_007113.6	25106932	25111836	469	1	1	4904	469	469	468	468	1	0	0	1	1	0.002132	1	3.03178	NC_007113.6	25106932	25111836	408.5	874
igf2b	2624	2014	2065.5	2.55184	6.911e-05	2.41338	6.65263	2.879e-11	6.974e-10	1026	1	1	7504	1026	1026	1019	1019	1	0	0	7	7	0.006823	1	4.54264	NC_007136.6	23941818	23949322	1636	1	1	7504	1636	1636	1627	1627	1	0	0	9	9	0.005501	1	6.88805	NC_007136.6	23941818	23949322	1331	3650
igflr1	497	462	354.5	2.37137	1.156e-05	2.21303	5.23334	1.665e-07	2.644e-06	241	1	1	17677	228	241	198	211	0.938389	0	0	30	30	0.124481	1	0.399301	NC_007126.6	37534859	37552536	276	1	1	17677	252	276	231	255	0.905882	0	0	21	21	0.076087	1	0.458283	NC_007126.6	37534859	37552536	258.5	488
igic1s1	17	13	11	3.2	3.697e-07	3.00974	2.73311	0.006274	0.0412252	3	1	1	3033	3	3	3	3	1	0	0	0	0	0	1	0.0330884	NC_007135.6	38314334	38317367	7	1	1	3033	7	7	7	7	1	0	0	0	0	0	1	0.0733208	NC_007135.6	38314334	38317367	5	12
igsf8	87	79	76.5	2.4434	2.546e-06	2.30385	7.53432	4.907e-14	1.49e-12	49	1	1	32064	49	49	49	49	1	0	0	0	0	0	1	0.0511217	NC_007117.6	58704387	58736451	57	1	1	32064	54	57	54	57	0.947368	0	0	0	0	0	1	0.0564753	NC_007117.6	58704387	58736451	53	123
igsf9ba	119	90	96	3.49351	3.262e-06	3.31145	5.58598	2.324e-08	4.106e-07	24	10	0	118666	24	24	24	24	1	0	0	0	0	0	6	0.006766	NC_007126.6	19196118	19314784	53	10	0	118666	53	53	53	53	1	0	0	0	0	0	6	0.014189	NC_007126.6	19196118	19314784	38.5	126
ikzf1	105	94	96.5	2.2953	3.188e-06	2.15781	8.12605	4.441e-16	1.568e-14	80	7	0	37231	80	80	80	80	1	0	0	0	0	0	4	0.0718806	NC_007124.6	15826859	15864090	69	7	0	37231	69	69	69	69	1	0	0	0	0	0	4	0.0588771	NC_007124.6	15826859	15864090	74.5	168
il10ra	249	223	223	3.97333	7.593e-06	3.75068	12.4389	0	0	62	1	1	10441	62	62	58	58	1	0	0	4	4	0.0645161	1	0.185829	NC_007126.6	12446576	12457017	88	1	1	10441	88	88	84	84	1	0	0	4	4	0.0454545	1	0.255587	NC_007126.6	12446576	12457017	75	285
il12rb2	42	36	33.5	2.675	1.123e-06	2.52596	5.24141	1.594e-07	2.541e-06	17	3	0	17814	17	17	17	17	1	0	0	0	0	0	3	0.0319238	NC_007117.6	34925213	34943027	23	3	0	17814	23	23	23	23	1	0	0	0	0	0	3	0.0410174	NC_007117.6	34925213	34943027	20	48
il13ra2	68	59	48	3.34146	1.605e-06	3.12566	4.16579	3.103e-05	0.0003458	16	1	1	14185	16	16	15	15	1	0	0	1	1	0.0625	1	0.0353743	NC_007116.6	36501908	36516093	25	1	1	14185	25	25	22	22	1	0	0	3	3	0.12	1	0.0492714	NC_007116.6	36501908	36516093	20.5	53
il1b	67	56	43.5	2.52632	1.418e-06	2.3459	3.05414	0.002257	0.0167666	34	1	1	7116	34	34	34	34	1	0	0	0	0	0	1	0.159834	NC_007121.6	45110047	45117163	23	1	1	7116	23	23	23	23	1	0	0	0	0	0	1	0.102682	NC_007121.6	45110047	45117163	28.5	54
il1fma	121	121	106	3.78947	3.601e-06	3.5691	10.7243	0	0	38	1	1	5660	38	38	37	37	1	0	0	1	1	0.0263158	1	0.218681	NC_007122.6	29718747	29724407	38	1	1	5660	38	38	35	35	1	0	0	3	3	0.0789474	1	0.196451	NC_007122.6	29718747	29724407	38	159
il21r.1	205	189	195	5.14894	6.67e-06	4.83702	13.4057	0	0	55	2	0	17698	55	55	53	53	1	0	0	2	2	0.0363636	2	0.100179	NC_007114.6	47391444	47409142	39	2	0	17698	39	39	38	38	1	0	0	1	1	0.025641	2	0.0682121	NC_007114.6	47391444	47409142	47	244
il2rb	93	82	72	2.11628	2.49e-06	2.04781	7.00686	2.437e-12	6.464e-11	59	2	1	16337	59	59	58	58	1	0	0	1	1	0.0169492	2	0.118763	NC_007114.6	25060789	25077126	70	2	1	16337	70	70	69	69	1	0	0	1	1	0.0142857	2	0.134177	NC_007114.6	25060789	25077126	64.5	152
il2rga	121	114	110	3.52874	3.731e-06	3.32753	10.6695	0	0	40	1	1	12971	40	40	38	38	1	0	0	2	2	0.05	1	0.0980024	NC_007121.6	33600468	33613439	47	1	1	12971	47	47	40	40	1	0	0	7	7	0.148936	1	0.0979689	NC_007121.6	33600468	33613439	43.5	161
il34	382	334	347.5	2.94134	1.167e-05	2.76288	10.163	0	0	203	1	1	16186	203	203	201	201	1	0	0	2	2	0.009852	1	0.415416	NC_007129.6	18538106	18554292	155	1	1	16186	155	155	148	148	1	0	0	7	7	0.0451613	1	0.290485	NC_007129.6	18538106	18554292	179	516
il7r	23	20	16	2.68421	5.336e-07	2.52665	3.18642	0.00144	0.0112782	8	2	1	6616	8	8	8	8	1	0	0	0	0	0	2	0.0404502	NC_007132.6	22392695	22399311	11	2	1	6616	11	11	10	10	1	0	0	1	1	0.0909091	2	0.0480182	NC_007132.6	22392695	22399311	9.5	20
im:7148405	18	12	13.5	2.22727	4.445e-07	2.09261	2.66641	0.007667	0.0488236	14	0	0	4701	8	14	0	0	NaN	0	0	8	14	1	0	0.0996241	NC_007112.6	29270769	29275470	8	0	0	4701	6	8	0	0	NaN	0	0	6	8	1	0	0.0540632	NC_007112.6	29270769	29275470	11	23
im:7154036	110	100	94	2.95833	3.163e-06	2.78624	9.18323	0	0	53	1	1	49289	42	53	39	50	0.78	0	0	3	3	0.0566038	1	0.0339349	NC_007116.6	66076562	66125851	43	1	1	49289	35	43	33	41	0.804878	0	0	2	2	0.0465116	1	0.0264263	NC_007116.6	66076562	66125851	48	131
impdh1a	20	19	15.5	11.3333	5.332e-07	10.5691	4.50372	6.677e-06	8.366e-05	2	4	0	37964	2	2	2	2	1	0	0	0	0	0	4	0.001762	NC_007129.6	8846837	8884801	1	4	0	37964	1	1	1	1	1	0	0	0	0	0	4	0.0008368	NC_007129.6	8846837	8884801	1.5	13
inpp5d	384	242	268.5	2.38402	8.961e-06	2.26058	3.53235	0.0004119	0.003664	123	1	1	52361	123	123	123	123	1	0	0	0	0	0	1	0.0785821	NC_007117.6	28150401	28202762	265	1	1	52361	265	265	263	263	1	0	0	2	2	0.007547	1	0.159569	NC_007117.6	28150401	28202762	194	418
inppl1b	102	89	93.5	2.81553	3.139e-06	2.65357	8.42689	0	0	45	1	1	30822	45	45	42	42	1	0	0	3	3	0.0666667	1	0.0455843	NC_007125.6	32453271	32484093	58	1	1	30822	58	58	56	56	1	0	0	2	2	0.0344828	1	0.0577204	NC_007125.6	32453271	32484093	51.5	143
insc	34	29	22.5	2.28571	7.331e-07	2.13197	2.97114	0.002967	0.0213431	20	1	1	8368	20	20	20	20	1	0	0	0	0	0	1	0.079953	NC_007133.6	39171945	39180313	15	1	1	8368	15	15	15	15	1	0	0	0	0	0	1	0.0569471	NC_007133.6	39171945	39180313	17.5	31
ipcef1_1	27	20	19	3	6.689e-07	2.89936	3.5735	0.0003522	0.003182	13	1	1	7810	13	13	13	13	1	0	0	0	0	0	1	0.0556825	NC_007131.6	4505900	4513710	6	1	1	7810	6	6	6	6	1	0	0	0	0	0	1	0.0244063	NC_007131.6	4505900	4513710	9.5	33
iqce	105	90	78	2.17293	2.567e-06	2.04699	5.9832	2.188e-09	4.367e-08	59	2	0	24154	59	59	59	59	1	0	0	0	0	0	2	0.0817127	NC_007112.6	11167909	11192063	74	2	0	24154	74	74	74	74	1	0	0	0	0	0	2	0.0973295	NC_007112.6	11167909	11192063	66.5	125
iqsec2	220	184	199	2.43165	6.624e-06	2.29388	8.91998	0	0	121	6	0	175863	121	121	121	121	1	0	0	0	0	0	4	0.0230164	NC_007119.6	36769725	36945588	157	6	0	175863	157	157	157	157	1	0	0	0	0	0	4	0.0283614	NC_007119.6	36769725	36945588	139	341
irf1a	6	5	5	11	1.727e-07	10.3603	2.85383	0.00432	0.0296702	1	2	0	7594	1	1	1	1	1	0	0	0	0	0	2	0.004405	NC_007124.6	181152	188746	0	2	0	7594	0	0	0	0	NaN	0	0	0	0	NaN	2	0	NC_007124.6	181152	188746	0.5	6
irf4b	19	17	17	5.25	5.828e-07	4.96738	4.69637	2.648e-06	3.546e-05	3	1	1	9559	3	3	3	3	1	0	0	0	0	0	1	0.0104987	NC_007131.6	26656643	26666202	5	1	1	9559	5	5	5	5	1	0	0	0	0	0	1	0.0166173	NC_007131.6	26656643	26666202	4	20
irf5	69	60	63	2.32632	2.09e-06	2.19429	6.64064	3.123e-11	7.544e-10	43	1	1	9337	43	43	43	43	1	0	0	0	0	0	1	0.154059	NC_007115.6	13606750	13616087	52	1	1	9337	52	52	51	51	1	0	0	1	1	0.0192308	1	0.173526	NC_007115.6	13606750	13616087	47.5	109
irf7	324	272	207.5	2.56015	6.744e-06	2.37877	3.22501	0.00126	0.0100401	107	2	0	4156	107	107	105	105	1	0	0	2	2	0.0186916	1	0.845163	NC_007136.6	25451710	25455866	159	2	0	4156	159	159	157	157	1	0	0	2	2	0.0125786	1	1.20012	NC_007136.6	25451710	25455866	133	250
irf8	442	412	380.5	3.23824	1.286e-05	3.05203	17.0547	0	0	155	1	1	5855	155	155	154	154	1	0	0	1	1	0.006452	1	0.879874	NC_007129.6	30589735	30595590	185	1	1	5855	185	185	185	185	1	0	0	0	0	0	1	1.0038	NC_007129.6	30589735	30595590	170	504
irg1	103	94	90	2.56522	3e-06	2.41134	8.37889	0	0	62	1	1	4418	62	62	60	60	1	0	0	2	2	0.0322581	1	0.45431	NC_007120.6	22022758	22027176	53	1	1	4418	53	53	53	53	1	0	0	0	0	0	1	0.381111	NC_007120.6	22022758	22027176	57.5	156
irgf1	53	52	47.5	6	1.63e-06	5.65476	8.06397	6.661e-16	2.329e-14	9	1	1	3436	9	9	9	9	1	0	0	0	0	0	1	0.0876225	NC_007130.6	23712289	23715725	10	1	1	3436	10	10	10	10	1	0	0	0	0	0	1	0.0924589	NC_007130.6	23712289	23715725	9.5	52
irgf3	23	22	19	6.42857	6.492e-07	6.04014	5.13816	2.774e-07	4.291e-06	3	1	1	2094	3	3	3	3	1	0	0	0	0	0	1	0.047926	NC_007130.6	11328912	11331006	4	1	1	2094	4	4	4	4	1	0	0	0	0	0	1	0.0606855	NC_007130.6	11328912	11331006	3.5	19
irs2a	687	464	493	2.65159	1.64e-05	2.47825	3.74016	0.0001839	0.001764	410	1	1	16841	410	410	400	400	1	0	0	10	10	0.0243902	1	0.794545	NC_007112.6	28407608	28424449	187	1	1	16841	187	187	184	184	1	0	0	3	3	0.0160428	1	0.347098	NC_007112.6	28407608	28424449	298.5	709
isg15	915	887	661.5	8.51705	2.219e-05	7.85044	4.03394	5.485e-05	0.0005823	74	1	1	1255	74	74	73	73	1	0	0	1	1	0.0135135	1	1.94583	NC_007116.6	19608231	19609486	102	1	1	1255	102	102	102	102	1	0	0	0	0	0	1	2.58201	NC_007116.6	19608231	19609486	88	510
itga2b	777	550	519	2.70443	1.728e-05	2.54862	3.83685	0.0001246	0.001235	191	1	1	31891	191	191	177	177	1	0	0	14	14	0.0732984	1	0.185666	NC_007114.6	21219960	21251851	418	1	1	31891	418	418	396	396	1	0	0	22	22	0.0526316	1	0.394483	NC_007114.6	21219960	21251851	304.5	679
itgae.1	833	664	591.5	3.07909	1.979e-05	2.89579	5.29463	1.193e-07	1.933e-06	200	1	1	16837	200	200	199	199	1	0	0	1	1	0.005	1	0.39538	NC_007126.6	17260831	17277668	369	1	1	16837	368	369	366	367	0.997275	0	0	2	2	0.00542	1	0.692473	NC_007126.6	17260831	17277668	284.5	719
itgae.2	178	174	169	3.22368	5.706e-06	3.03343	12.7725	0	0	78	1	1	18273	77	78	72	73	0.986301	0	0	5	5	0.0641026	1	0.133641	NC_007126.6	17236243	17254516	74	1	1	18273	74	74	69	69	1	0	0	5	5	0.0675676	1	0.119961	NC_007126.6	17236243	17254516	76	238
itgav	1073	1047	941.5	2.41154	3.128e-05	2.2713	26.2075	0	0	680	1	1	57497	679	680	638	639	0.998435	0	0	41	41	0.0602941	1	0.371777	NC_007120.6	11626296	11683793	654	1	1	57497	654	654	609	609	1	0	0	45	45	0.0688073	1	0.336491	NC_007120.6	11626296	11683793	667	1490
itgb2	1717	1456	1188.5	3.10914	3.939e-05	2.90281	4.68552	2.792e-06	3.728e-05	433	1	1	21777	433	433	421	421	1	0	0	12	12	0.0277136	1	0.646711	NC_007120.6	45161055	45182832	694	1	1	21777	694	694	670	670	1	0	0	24	24	0.0345821	1	0.977414	NC_007120.6	45161055	45182832	563.5	1354
itgb5	342	299	292.5	2.44444	9.738e-06	2.30509	11.0916	0	0	181	2	0	70529	180	181	177	178	0.994382	0	0	3	3	0.0165746	2	0.0844265	NC_007120.6	22866617	22937146	224	2	0	70529	223	224	218	219	0.995434	0	0	5	5	0.0223214	2	0.0986457	NC_007120.6	22866617	22937146	202.5	467
itgbl1	197	179	173	10.6111	5.966e-06	9.90253	12.3446	0	0	27	1	1	58059	21	27	21	27	0.777778	0	0	0	0	0	1	0.0155568	NC_007120.6	31941984	32000043	9	1	1	58059	7	9	7	9	0.777778	0	0	0	0	0	1	0.004925	NC_007120.6	31941984	32000043	18	176
itih5	276	244	230.5	2.20052	7.586e-06	2.06947	8.8601	0	0	208	2	1	25088	208	208	208	208	1	0	0	0	0	0	2	0.277347	NC_007115.6	25231262	25256350	176	2	1	25088	176	176	176	176	1	0	0	0	0	0	2	0.222868	NC_007115.6	25231262	25256350	192	393
itk	20	18	17.5	3.1875	5.915e-07	3.00841	4.09775	4.172e-05	0.0004548	7	1	1	14380	7	7	7	7	1	0	0	0	0	0	1	0.0162842	NC_007125.6	33704969	33719349	9	1	1	14380	9	9	9	9	1	0	0	0	0	0	1	0.0198832	NC_007125.6	33704969	33719349	8	27
itpr1a	154	142	121.5	2.86923	4.074e-06	2.69913	8.10443	4.441e-16	1.568e-14	59	7	0	68451	59	59	59	59	1	0	0	0	0	0	1	0.0288336	NC_007117.6	39925510	39993961	71	7	0	68451	71	71	71	71	1	0	0	0	0	0	1	0.0329519	NC_007117.6	39925510	39993961	65	160
ivns1abpb	611	610	474	2.40862	1.559e-05	2.25608	7.79824	6.217e-15	2.004e-13	336	1	1	11342	336	336	336	336	1	0	0	0	0	0	1	0.991006	NC_007113.6	23723749	23735091	337	1	1	11342	337	337	337	337	1	0	0	0	0	0	1	0.943935	NC_007113.6	23723749	23735091	336.5	674
jag2a	13	9	-9	-2.28571	-3.535e-07	-2.48297	-2.8759	0.004029	0.0279135	18	2	0	68729	0	18	0	18	0	0	0	0	0	0	1	0.008761	NC_007124.6	33378337	33447066	14	2	0	68729	0	14	0	14	0	0	0	0	0	0	1	0.006471	NC_007124.6	33378337	33447066	16	5
jak3	121	118	115	3.23301	3.883e-06	3.04204	10.5479	0	0	53	1	1	27369	53	53	53	53	1	0	0	0	0	0	1	0.0647804	NC_007119.6	13348045	13375414	50	1	1	27369	50	50	50	50	1	0	0	0	0	0	1	0.0580381	NC_007119.6	13348045	13375414	51.5	171
kank4	1385	1200	1202.5	2.41387	4.001e-05	2.27723	13.1347	0	0	758	4	0	91333	747	758	742	753	0.985392	0	0	5	5	0.006596	4	0.2758	NC_007117.6	32428987	32520320	943	4	0	91333	931	943	909	921	0.986971	0	0	22	22	0.0233298	4	0.320357	NC_007117.6	32428987	32520320	850.5	2143
kcna4	31	25	25	5.16667	8.571e-07	4.89658	4.92086	8.616e-07	1.243e-05	3	1	1	62172	3	3	3	3	1	0	0	0	0	0	1	0.001614	NC_007118.6	32266417	32328589	9	1	1	62172	9	9	8	8	1	0	0	1	1	0.111111	1	0.004088	NC_007118.6	32266417	32328589	6	28
kcnd1	24	19	20.5	9.2	7.054e-07	8.52636	4.68534	2.795e-06	3.731e-05	5	4	0	133351	5	5	5	5	1	0	0	0	0	0	4	0.001254	NC_007119.6	9816607	9949958	0	4	0	133351	0	0	0	0	NaN	0	0	0	0	NaN	4	0	NC_007119.6	9816607	9949958	2.5	22
kcnk5a	18	17	16.5	2.73684	5.524e-07	2.57398	3.71103	0.0002064	0.001956	10	1	1	22215	10	10	10	10	1	0	0	0	0	0	1	0.0150584	NC_007128.6	48601149	48623364	9	1	1	22215	9	9	8	8	1	0	0	1	1	0.111111	1	0.0114405	NC_007128.6	48601149	48623364	9.5	25
kcnk6	222	170	192	2.17073	6.3e-06	2.03799	5.41227	6.223e-08	1.045e-06	190	1	1	13169	190	190	183	183	1	0	0	7	7	0.0368421	1	0.464863	NC_007129.6	46172275	46185444	138	1	1	13169	138	138	133	133	1	0	0	5	5	0.0362319	1	0.320849	NC_007129.6	46172275	46185444	164	360
kcnk9	13	12	9.5	20	3.271e-07	18.7336	3.55739	0.0003746	0.003364	0	1	0	66801	0	0	0	0	NaN	0	0	0	0	NaN	1	0	NC_007130.6	4547752	4614553	1	1	1	66801	1	1	1	1	1	0	0	0	0	0	1	0.0004756	NC_007130.6	4547752	4614553	0.5	7
kctd1	126	124	98	3.64865	3.291e-06	3.40871	5.84853	4.959e-09	9.466e-08	38	2	1	46438	38	38	38	38	1	0	0	0	0	0	2	0.0273739	NC_007131.6	18310292	18356730	36	2	1	46438	36	36	36	36	1	0	0	0	0	0	2	0.0246281	NC_007131.6	18310292	18356730	37	108
kctd12.2	1443	1426	1333.5	2.15006	4.384e-05	2.02503	28.9508	0	0	1168	1	1	1477	1168	1168	1164	1164	1	0	0	4	4	0.003425	1	26.3633	NC_007112.6	33563356	33564833	1151	1	1	1477	1151	1151	1149	1149	1	0	0	2	2	0.001738	1	24.7139	NC_007112.6	33563356	33564833	1159.5	2392
kctd15b	56	45	47	3.08889	1.582e-06	2.89916	5.34247	9.169e-08	1.504e-06	28	1	1	48008	26	28	26	28	0.928571	0	0	0	0	0	1	0.0195106	NW_008805458.1	15480	63488	17	1	1	48008	15	17	15	17	0.882353	0	0	0	0	0	1	0.0112496	NW_008805458.1	15480	63488	22.5	66
kctd6a	40	31	31.5	2.8	1.059e-06	2.64378	4.51773	6.251e-06	7.864e-05	13	2	1	6266	13	13	12	12	1	0	0	1	1	0.0769231	2	0.0640645	NC_007133.6	10184983	10191249	22	2	1	6266	22	22	21	21	1	0	0	1	1	0.0454545	2	0.106471	NC_007133.6	10184983	10191249	17.5	53
kdelc2	176	114	136	2.12397	4.485e-06	2.00919	3.96028	7.486e-05	0.0007746	90	1	1	13865	90	90	90	90	1	0	0	0	0	0	1	0.217145	NC_007132.6	35006922	35020787	152	1	1	13865	152	152	151	151	1	0	0	1	1	0.006579	1	0.345986	NC_007132.6	35006922	35020787	121	266
kdm7aa	495	370	-410	-2.29134	-1.592e-05	-2.45513	-12.1169	8.6e-34	3.419e-32	750	1	1	34696	750	750	748	748	1	0	0	2	2	0.002667	1	0.721188	NC_007115.6	22763854	22798550	705	1	1	34696	705	705	690	690	1	0	0	15	15	0.0212766	1	0.631788	NC_007115.6	22763854	22798550	727.5	255
kiaa0556	306	257	227.5	2.45367	7.558e-06	2.31209	6.72628	1.741e-11	4.31e-10	132	2	0	65913	130	132	128	130	0.984615	0	0	2	2	0.0151515	2	0.0659779	NC_007135.6	39649701	39715614	181	2	0	65913	177	181	173	177	0.977401	0	0	4	4	0.0220994	2	0.0853108	NC_007135.6	39649701	39715614	156.5	330
kiaa1024l	11	7	-8.5	-2.41667	-3.269e-07	-2.57244	-2.76793	0.005641	0.0375597	14	1	1	8448	14	14	14	14	1	0	0	0	0	0	1	0.0554371	NC_007121.6	16620774	16629222	15	1	1	8448	15	15	15	15	1	0	0	0	0	0	1	0.0564078	NC_007121.6	16620774	16629222	14.5	4
kif20bb	74	56	53	2.29268	1.848e-06	2.2254	4.72149	2.341e-06	3.165e-05	32	2	0	26756	31	32	31	32	0.96875	0	0	0	0	0	1	0.0400088	NC_007123.6	16403741	16430497	50	2	0	26756	48	50	44	46	0.956522	0	0	4	4	0.08	1	0.0546183	NC_007123.6	16403741	16430497	41	106
kif26aa	115	97	-81	-2.55769	-3.089e-06	-2.71281	-3.57637	0.0003484	0.003152	108	2	1	123922	106	108	106	108	0.981481	0	0	0	0	0	2	0.0291542	NC_007131.6	27529576	27653498	158	2	1	123922	149	158	148	157	0.942675	0	0	1	1	0.006329	2	0.0402488	NC_007131.6	27529576	27653498	133	43
kif4	92	63	72	2.82278	2.426e-06	2.67517	4.24531	2.183e-05	0.00025	25	1	1	35136	25	25	25	25	1	0	0	0	0	0	1	0.023802	NC_007132.6	44713347	44748483	54	1	1	35136	54	54	54	54	1	0	0	0	0	0	1	0.0488251	NC_007132.6	44713347	44748483	39.5	117
kirrela	778	712	675.5	2.12771	2.216e-05	2.00149	12.2414	0	0	632	3	1	76715	631	632	630	631	0.998415	0	0	1	1	0.001582	2	0.275154	NC_007118.6	18818196	18894911	566	3	1	76715	566	566	566	566	1	0	0	0	0	0	2	0.234389	NC_007118.6	18818196	18894911	599	1205
klf17	905	771	-732.5	-2.55191	-2.801e-05	-2.71184	-8.69341	3.517e-18	1.318e-16	1099	1	1	2152	1099	1099	1091	1091	1	0	0	8	8	0.007279	1	16.9593	NC_007113.6	33343318	33345470	1310	1	1	2152	1310	1310	1297	1297	1	0	0	13	13	0.009924	1	19.1469	NC_007113.6	33343318	33345470	1204.5	405
klf2b	2653	1772	-1865	-2.21459	-7.345e-05	-2.40438	-4.08764	4.358e-05	0.0004732	3748	2	2	5747	3748	3748	3744	3744	1	0	0	4	4	0.001067	2	21.7932	NC_007130.6	17832523	17838270	3053	2	2	5747	3053	3053	3052	3052	1	0	0	1	1	0.0003275	2	16.8712	NC_007130.6	17832523	17838270	3400.5	1095
klf4	2065	1805	-1564	-3.44757	-5.958e-05	-3.70938	-3.8554	0.0001155	0.001154	2574	1	1	48071	1525	2574	1479	2528	0.585047	0	0	46	46	0.017871	1	1.75922	NC_007132.6	437844	485915	1832	1	1	48071	860	1832	841	1813	0.463872	0	0	19	19	0.0103712	1	1.19816	NC_007132.6	437844	485915	2203	509
klf5a	38	31	31.5	3.33333	1.064e-06	3.13106	5.01213	5.383e-07	7.972e-06	17	1	1	15907	17	17	17	17	1	0	0	0	0	0	1	0.0357509	NC_007112.6	33864334	33880241	10	1	1	15907	10	10	10	10	1	0	0	0	0	0	1	0.0199716	NC_007112.6	33864334	33880241	13.5	48
klf6b	31	29	26	4.71429	9.184e-07	4.54507	5.84581	5.041e-09	9.614e-08	8	1	1	8067	8	8	8	8	1	0	0	0	0	0	1	0.0331745	NC_007113.6	48220038	48228105	6	1	1	8067	6	6	6	6	1	0	0	0	0	0	1	0.0236288	NC_007113.6	48220038	48228105	7	37
klf9	374	336	286.5	3.18702	9.595e-06	2.97987	7.30361	2.802e-13	8.047e-12	150	1	1	2836	150	150	130	130	1	0	0	20	20	0.133333	1	1.53343	NC_007116.6	25475133	25477969	112	1	1	2836	112	112	101	101	1	0	0	11	11	0.0982143	1	1.1314	NC_007116.6	25475133	25477969	131	349
klhl24b	1133	999	1028.5	5.09761	3.524e-05	4.82406	14.3415	0	0	184	1	1	26934	184	184	183	183	1	0	0	1	1	0.005435	1	0.227288	NC_007135.6	25616866	25643800	318	1	1	26934	317	318	315	316	0.996835	0	0	2	2	0.006289	1	0.372725	NC_007135.6	25616866	25643800	251	1242
klhl4	667	556	556.5	2.33613	1.84e-05	2.19396	7.47981	7.438e-14	2.235e-12	472	3	1	46914	472	472	471	471	1	0	0	1	1	0.002119	3	0.33585	NC_007125.6	26498578	26545492	361	3	1	46914	361	361	360	360	1	0	0	1	1	0.00277	3	0.243782	NC_007125.6	26498578	26545492	416.5	1028
klhl6	126	117	107.5	3.79221	3.653e-06	3.57179	10.7815	0	0	34	2	1	13022	34	34	32	32	1	0	0	2	2	0.0588235	2	0.0822051	NC_007113.6	36663877	36676899	43	2	1	13022	43	43	41	41	1	0	0	2	2	0.0465116	2	0.100025	NC_007113.6	36663877	36676899	38.5	132
kmo	8	7	6	5	2.15e-07	4.90926	2.88622	0.003899	0.0271605	1	1	1	6014	1	1	1	1	1	0	0	0	0	0	1	0.005562	NW_003337164.1	3549	9563	2	1	1	6014	2	2	2	2	1	0	0	0	0	0	1	0.010565	NW_003337164.1	3549	9563	1.5	9
krt15	14784	14396	11101	3.31754	0.0003685	3.08302	6.09205	1.115e-09	2.324e-08	4984	1	1	2698	4984	4984	4979	4979	1	0	0	5	5	0.001003	1	61.7343	NC_007122.6	11532156	11534854	4596	1	1	2698	4596	4596	4591	4591	1	0	0	5	5	0.001088	1	54.0589	NC_007122.6	11532156	11534854	4790	12402
krt91	2895	2264	1958	2.23728	6.353e-05	2.08361	4.18366	2.869e-05	0.0003217	1898	1	1	2134	1898	1898	1714	1714	1	0	0	184	184	0.0969442	1	26.8685	NC_007130.6	5462076	5464210	1267	1	1	2134	1267	1267	1134	1134	1	0	0	133	133	0.104972	1	16.8819	NC_007130.6	5462076	5464210	1582.5	2919
lama1	125	119	111	7.52941	3.82e-06	7.08996	12.7666	0	0	20	1	1	93629	18	20	18	20	0.9	0	0	0	0	0	1	0.007146	NC_007135.6	41790491	41884120	14	1	1	93629	14	14	14	14	1	0	0	0	0	0	1	0.00475	NC_007135.6	41790491	41884120	17	139
lamb1b	1562	1399	1475.5	2.3432	4.884e-05	2.20303	12.3013	0	0	1180	1	1	46783	1180	1180	1170	1170	1	0	0	10	10	0.008475	1	0.836612	NC_007115.6	25715380	25762163	1017	1	1	46783	1017	1017	1007	1007	1	0	0	10	10	0.009833	1	0.683822	NC_007115.6	25715380	25762163	1098.5	2569
lat	48	41	43.5	2.26087	1.439e-06	2.13285	5.41912	5.989e-08	1.009e-06	31	2	0	25316	12	31	12	31	0.387097	0	0	0	0	0	2	0.0409631	NC_007114.6	15275983	15301299	38	2	0	25316	17	38	17	38	0.447368	0	0	0	0	0	2	0.0476859	NC_007114.6	15275983	15301299	34.5	79
lcp2a	149	129	122.5	2.94444	4.125e-06	2.77803	8.6529	0	0	53	4	0	41335	53	53	53	53	1	0	0	0	0	0	2	0.0428928	NC_007132.6	30269582	30310917	73	4	0	41335	73	73	73	73	1	0	0	0	0	0	2	0.0561057	NC_007132.6	30269582	30310917	63	169
ldb2b	78	75	59	2.61644	1.957e-06	2.45425	4.93499	8.016e-07	1.161e-05	35	3	1	29450	35	35	35	35	1	0	0	0	0	0	3	0.0397566	NC_007112.6	22114658	22144108	38	3	1	29450	38	38	37	37	1	0	0	1	1	0.0263158	3	0.0399133	NC_007112.6	22114658	22144108	36.5	78
ldlrap1a	119	103	91.5	3.69118	3.228e-06	3.56369	2.69313	0.007078	0.0455437	42	2	1	26007	42	42	42	42	1	0	0	0	0	0	2	0.0540238	NC_007130.6	29750550	29776557	26	2	0	26007	26	26	26	26	1	0	0	0	0	0	2	0.0317603	NC_007130.6	29750550	29776557	34	145
lgals1l1	42	41	37.5	3.77778	1.273e-06	3.55407	6.36946	1.897e-10	4.298e-09	14	1	1	7000	14	14	14	14	1	0	0	0	0	0	1	0.0669047	NC_007114.6	28808916	28815916	13	1	1	7000	13	13	13	13	1	0	0	0	0	0	1	0.0589993	NC_007114.6	28808916	28815916	13.5	55
lgals9l1	235	234	163.5	4.84706	5.407e-06	4.44901	3.14699	0.00165	0.0127255	43	1	1	10929	42	43	42	43	0.976744	0	0	0	0	0	1	0.131618	NC_007126.6	31151513	31162442	42	1	1	10929	41	42	41	42	0.97619	0	0	0	0	0	1	0.122087	NC_007126.6	31151513	31162442	42.5	135
lgi2a	24	18	19	3.11111	6.396e-07	2.91938	3.69727	0.0002179	0.002057	12	1	1	10390	10	12	10	12	0.833333	0	0	0	0	0	1	0.038636	NC_007118.6	71182429	71192819	6	1	1	10390	5	6	5	6	0.833333	0	0	0	0	0	1	0.0183458	NC_007118.6	71182429	71192819	9	26
lgmn	4875	4386	3310	2.3981	0.0001074	2.23149	4.28605	1.819e-05	0.0002119	2123	1	1	10592	2123	2123	2122	2122	1	0	0	1	1	0.000471	1	6.70184	NC_007124.6	35913842	35924434	2612	1	1	10592	2612	2612	2612	2612	1	0	0	0	0	0	1	7.83424	NC_007124.6	35913842	35924434	2367.5	4357
lhfp_1	725	543	549	2.33252	1.825e-05	2.20542	5.77757	7.579e-09	1.422e-07	321	1	1	86926	316	321	316	321	0.984424	0	0	0	0	0	1	0.123533	NC_007121.6	32007477	32094403	503	1	1	86926	500	503	499	502	0.994024	0	0	1	1	0.001988	1	0.183466	NC_007121.6	32007477	32094403	412	876
lhx2a	280	259	265	3.58537	8.99e-06	3.37929	15.2887	0	0	92	4	0	65894	2	92	2	88	0.0227273	0	0	0	4	0.0434783	3	0.0446749	NC_007132.6	8264104	8329998	113	4	0	65894	2	113	2	112	0.0178571	0	0	0	1	0.00885	3	0.0539975	NC_007132.6	8264104	8329998	102.5	363
lifrb	285	278	259.5	4.14545	8.836e-06	3.89956	17.243	0	0	86	3	0	17405	86	86	86	86	1	0	0	0	0	0	2	0.165292	NC_007132.6	21207417	21224822	79	3	0	17405	79	79	79	79	1	0	0	0	0	0	2	0.144197	NC_007132.6	21207417	21224822	82.5	320
lin7a	84	79	70	2.17647	2.305e-06	2.0508	6.69298	2.187e-11	5.372e-10	57	2	1	99734	57	57	57	57	1	0	0	0	0	0	2	0.0191187	NC_007115.6	22030786	22130520	62	2	1	99734	61	62	61	62	0.983871	0	0	0	0	0	2	0.0197492	NC_007115.6	22030786	22130520	59.5	118
lingo4b	16	15	12	5.8	4.107e-07	5.46926	3.72283	0.000197	0.001875	2	2	1	24028	2	2	2	2	1	0	0	0	0	0	2	0.002784	NC_007127.6	29521983	29546011	3	2	1	24028	3	3	3	3	1	0	0	0	0	0	2	0.003966	NC_007127.6	29521983	29546011	2.5	11
lins1	48	28	32	2.28	1.064e-06	2.16151	2.66762	0.007639	0.0486679	15	1	1	20077	15	15	15	15	1	0	0	0	0	0	1	0.024993	NC_007118.6	9630666	9650743	35	1	1	20077	35	35	35	35	1	0	0	0	0	0	1	0.0553823	NC_007118.6	9630666	9650743	25	63
lipg	147	117	116	5.64	3.966e-06	5.25076	6.18602	6.17e-10	1.317e-08	40	1	1	9070	40	40	39	39	1	0	0	1	1	0.025	1	0.143841	NC_007119.6	32367703	32376773	10	1	1	9070	10	10	10	10	1	0	0	0	0	0	1	0.0350263	NC_007119.6	32367703	32376773	25	125
llgl1	369	321	242	3.12281	7.938e-06	2.89392	3.3038	0.0009538	0.007816	90	3	0	84417	90	90	90	90	1	0	0	0	0	0	2	0.0356647	NC_007114.6	39828496	39912913	138	3	0	84417	138	138	138	138	1	0	0	0	0	0	2	0.0519339	NC_007114.6	39828496	39912913	114	253
lmo4b	221	208	191	2.79343	6.401e-06	2.62676	12.7511	0	0	113	1	1	19095	113	113	107	107	1	0	0	6	6	0.0530973	1	0.187452	NC_007117.6	25943174	25962269	100	1	1	19095	100	100	98	98	1	0	0	2	2	0.02	1	0.163045	NC_007117.6	25943174	25962269	106.5	274
lmod1a	27	23	24	3	8.065e-07	2.81512	4.66447	3.094e-06	4.09e-05	14	1	1	4365	14	14	14	14	1	0	0	0	0	0	1	0.107293	NC_007119.6	28281320	28285685	10	1	1	4365	10	10	10	10	1	0	0	0	0	0	1	0.0727809	NC_007119.6	28281320	28285685	12	37
lnx1	75	70	62.5	2.54321	2.086e-06	2.3973	6.96354	3.318e-12	8.681e-11	38	7	0	74637	38	38	38	38	1	0	0	0	0	0	3	0.0170316	NC_007131.6	22766898	22841535	43	7	0	74637	43	43	43	43	1	0	0	0	0	0	3	0.0183027	NC_007131.6	22766898	22841535	40.5	93
LOC100000633	65	64	46.5	4.44444	1.551e-06	4.11468	3.47451	0.0005118	0.004449	13	4	0	12414	13	13	13	13	1	0	0	0	0	0	2	0.0350314	NC_007119.6	39792579	39804993	14	4	0	12414	14	14	14	14	1	0	0	0	0	0	2	0.0358276	NC_007119.6	39792579	39804993	13.5	42
LOC100000884	10	9	9	3.57143	3.055e-07	3.37197	3.06638	0.002167	0.0161975	3	1	1	9600	3	3	3	3	1	0	0	0	0	0	1	0.0104539	NC_007128.6	32656280	32665880	4	1	1	9600	4	4	4	4	1	0	0	0	0	0	1	0.013237	NC_007128.6	32656280	32665880	3.5	12
LOC100001242	14	10	9.5	3.375	3.383e-07	3.30291	2.92363	0.00346	0.0244235	2	1	1	7073	2	2	2	2	1	0	0	0	0	0	1	0.009459	NC_007115.6	46447679	46454752	6	1	1	7073	6	6	6	6	1	0	0	0	0	0	1	0.0269494	NC_007115.6	46447679	46454752	4	16
LOC100001452	52	39	41.5	4.07407	1.409e-06	3.80498	4.5746	4.771e-06	6.116e-05	20	1	1	7707	20	20	20	20	1	0	0	0	0	0	1	0.0868103	NC_007133.6	5838812	5846519	7	1	1	7707	7	7	7	7	1	0	0	0	0	0	1	0.0288546	NC_007133.6	5838812	5846519	13.5	59
LOC100001479	36	25	24	2.77778	8.066e-07	2.62926	3.17175	0.001515	0.0118075	8	1	1	2037	8	8	8	8	1	0	0	0	0	0	1	0.131379	NC_007132.6	38585613	38587650	19	1	1	2037	19	19	19	19	1	0	0	0	0	0	1	0.296322	NC_007132.6	38585613	38587650	13.5	31
LOC100001832	74	63	54	2.16129	1.775e-06	2.03488	5.12949	2.905e-07	4.475e-06	41	2	1	11970	40	41	40	41	0.97561	0	0	0	0	0	2	0.114582	NC_007116.6	60113269	60125239	52	2	1	11970	52	52	52	52	1	0	0	0	0	0	2	0.13801	NC_007116.6	60113269	60125239	46.5	86
LOC100002134	12	11	9.5	3.11111	3.35e-07	3.02189	3.12255	0.001793	0.0137063	4	2	1	7660	4	4	4	4	1	0	0	0	0	0	2	0.0174686	NC_007129.6	48949225	48956885	5	2	0	7660	5	5	5	5	1	0	0	0	0	0	2	0.0207369	NC_007129.6	48949225	48956885	4.5	16
LOC100002472	36	28	26.5	5.41667	9.1e-07	5.15432	4.50366	6.679e-06	8.366e-05	2	2	0	7037	2	2	2	2	1	0	0	0	0	0	2	0.009508	NC_007116.6	8525674	8532711	10	2	1	7037	6	10	6	10	0.6	0	0	0	0	0	2	0.0451455	NC_007116.6	8525674	8532711	6	27
LOC100003349	65	60	53	2.7377	1.853e-06	2.64903	6.94708	3.729e-12	9.707e-11	28	1	1	41547	28	28	28	28	1	0	0	0	0	0	1	0.0225447	NC_007118.6	6344400	6385947	33	1	1	41547	33	33	33	33	1	0	0	0	0	0	1	0.0252334	NC_007118.6	6344400	6385947	30.5	93
LOC100003350	22	20	17.5	6.83333	5.976e-07	6.43358	4.97734	6.446e-07	9.445e-06	2	1	1	4172	2	2	2	2	1	0	0	0	0	0	1	0.0160366	NC_007118.6	25896186	25900358	4	1	1	4172	4	4	4	4	1	0	0	0	0	0	1	0.0304591	NC_007118.6	25896186	25900358	3	17
LOC100003436	181	177	179	2.92473	6.017e-06	2.75239	12.6162	0	0	95	2	0	7730	95	95	95	95	1	0	0	0	0	0	2	0.411122	NC_007118.6	25778590	25786320	91	2	0	7730	91	91	91	91	1	0	0	0	0	0	2	0.373993	NC_007118.6	25778590	25786320	93	272
LOC100004180	14	11	12	2.6	4.018e-07	2.45759	3.09348	0.001978	0.014926	6	1	1	237891	5	6	5	6	0.833333	0	0	0	0	0	1	0.0008437	NC_007116.6	61389301	61627192	9	1	1	237891	9	9	9	9	1	0	0	0	0	0	1	0.001202	NC_007116.6	61389301	61627192	7.5	19
LOC100004199	213	170	179.5	2.32472	5.957e-06	2.19448	7.13547	9.646e-13	2.646e-11	114	1	1	5233	114	114	114	114	1	0	0	0	0	0	1	0.728753	NC_007113.6	45304239	45309472	157	1	1	5233	157	157	156	156	1	0	0	1	1	0.006369	1	0.947056	NC_007113.6	45304239	45309472	135.5	327
LOC100004321	58	56	56.5	4.32353	1.927e-06	4.07525	8.14842	4.441e-16	1.568e-14	16	2	1	7258	16	16	13	13	1	0	0	3	3	0.1875	2	0.0599174	NC_007114.6	37624614	37631955	18	2	1	7258	18	18	17	17	1	0	0	1	1	0.0555556	2	0.0744104	NC_007114.6	37624614	37631955	17	73
LOC100004523	14	12	11	4.66667	3.748e-07	4.40782	3.6591	0.0002531	0.002359	2	1	1	227247	2	2	2	2	1	0	0	0	0	0	1	0.0002944	NC_007121.6	35791720	36018967	4	1	1	227247	2	4	2	4	0.5	0	0	0	0	0	1	0.0005592	NC_007121.6	35791720	36018967	3	12
LOC100004978	95	69	71	3.21875	2.389e-06	3.00835	4.26836	1.969e-05	0.0002279	45	6	0	18637	0	45	0	45	0	0	0	0	0	0	5	0.0807724	NC_007112.6	13833535	13852172	19	6	0	18637	0	19	0	19	0	0	0	0	0	0	5	0.0323876	NC_007112.6	13833535	13852172	32	114
LOC100005030	27	24	23	2.17949	7.581e-07	2.05507	3.84271	0.0001217	0.001208	18	1	1	5951	18	18	17	17	1	0	0	1	1	0.0555556	1	0.0955621	NC_007130.6	7009381	7015332	21	1	1	5951	19	21	18	20	0.9	0	0	1	1	0.047619	1	0.106768	NC_007130.6	7009381	7015332	19.5	40
LOC100005323	15	12	10	7.66667	3.42e-07	7.26042	2.94209	0.00326	0.0231992	0	1	0	2652	0	0	0	0	NaN	0	0	0	0	NaN	1	0	NC_007114.6	2202837	2205489	3	1	1	2652	3	3	2	2	1	0	0	1	1	0.333333	1	0.0239584	NC_007114.6	2202837	2205489	1.5	8
LOC100005337	86	72	65	3.16667	2.194e-06	2.98828	5.89425	3.764e-09	7.307e-08	23	1	1	5505	23	23	22	22	1	0	0	1	1	0.0434783	1	0.133688	NC_007116.6	34901904	34907409	37	1	1	5505	37	37	33	33	1	0	0	4	4	0.108108	1	0.19044	NC_007116.6	34901904	34907409	30	81
LOC100005620	59	51	42.5	2.84783	1.416e-06	2.66713	4.43868	9.051e-06	0.0001109	27	1	1	6965	27	27	27	27	1	0	0	0	0	0	1	0.129679	NC_007113.6	7668677	7675642	19	1	1	6965	19	19	19	19	1	0	0	0	0	0	1	0.0866631	NC_007113.6	7668677	7675642	23	53
LOC100006250	110	100	76	2.65217	2.493e-06	2.4693	3.86949	0.0001091	0.001094	41	1	1	14882	41	41	41	41	1	0	0	0	0	0	1	0.0921614	NC_007136.6	33550098	33564980	51	1	1	14882	51	51	51	51	1	0	0	0	0	0	1	0.108871	NC_007136.6	33550098	33564980	46	93
LOC100006302	15	11	11	4.66667	3.75e-07	4.4152	3.20382	0.001356	0.0107043	1	1	1	8391	1	1	1	1	1	0	0	0	0	0	1	0.003987	NC_007118.6	24302712	24311103	5	1	1	8391	5	5	5	5	1	0	0	0	0	0	1	0.0189303	NC_007118.6	24302712	24311103	3	12
LOC100006649	141	100	112.5	2.99115	3.801e-06	2.83507	4.83537	1.329e-06	1.871e-05	36	1	1	8334	36	36	34	34	1	0	0	2	2	0.0555556	1	0.136475	NC_007112.6	56721128	56729462	77	1	1	8334	77	77	74	74	1	0	0	3	3	0.038961	1	0.282085	NC_007112.6	56721128	56729462	56.5	177
LOC100007467	45	45	41	3.15789	1.384e-06	2.97425	6.24208	4.318e-10	9.371e-09	19	1	1	9493	14	19	14	19	0.736842	0	0	0	0	0	1	0.066954	NC_007114.6	461512	471005	19	1	1	9493	13	19	13	19	0.684211	0	0	0	0	0	1	0.0635846	NC_007114.6	461512	471005	19	56
LOC100007517	10	8	7.5	8.5	2.567e-07	8.02496	3.19193	0.001413	0.0110947	0	0	0	3248	0	0	0	0	NaN	0	0	0	0	NaN	0	0	NC_007114.6	357533	360781	2	0	0	3248	2	2	0	0	NaN	0	0	2	2	1	0	0.0195621	NC_007114.6	357533	360781	1	7
LOC100007948	14	13	13	9.66667	4.488e-07	9.16152	4.53994	5.627e-06	7.128e-05	1	1	1	3532	1	1	1	1	1	0	0	0	0	0	1	0.009471	NC_007133.6	9735255	9738787	2	1	1	3532	2	2	2	2	1	0	0	0	0	0	1	0.0179892	NC_007133.6	9735255	9738787	1.5	14
LOC100147995	20	16	17.5	3.91667	5.955e-07	3.69415	4.26741	1.978e-05	0.0002287	4	1	1	5220	4	4	4	4	1	0	0	0	0	0	1	0.025634	NC_007114.6	471017	476237	8	1	1	5220	7	8	7	8	0.875	0	0	0	0	0	1	0.0486879	NC_007114.6	471017	476237	6	23
LOC100148249	24	22	18	7	6.148e-07	6.51687	4.26411	2.007e-05	0.0002317	4	1	1	4329	4	4	4	4	1	0	0	0	0	0	1	0.03091	NC_007112.6	55925534	55929863	2	1	1	4329	2	2	2	2	1	0	0	0	0	0	1	0.0146772	NC_007112.6	55925534	55929863	3	16
LOC100148254	145	132	136	9.24242	4.693e-06	8.75627	12.3218	0	0	10	1	1	5233	10	10	9	9	1	0	0	1	1	0.1	1	0.0575332	NC_007133.6	11053088	11058321	23	1	1	5233	23	23	23	23	1	0	0	0	0	0	1	0.13963	NC_007133.6	11053088	11058321	16.5	155
LOC100148399	51	38	33	3.64	1.107e-06	3.4215	3.05191	0.002274	0.0168799	6	1	1	5200	6	6	4	4	1	0	0	2	2	0.333333	1	0.0257326	NC_007119.6	24687019	24692219	19	1	1	5200	18	19	17	18	0.944444	0	0	1	1	0.0526316	1	0.109969	NC_007119.6	24687019	24692219	12.5	34
LOC100148479	20	15	15	3.30769	5.078e-07	3.12461	3.49692	0.0004707	0.004123	4	1	1	4193	4	4	4	4	1	0	0	0	0	0	1	0.0319126	NC_007130.6	25472516	25476709	9	1	1	4193	6	9	6	9	0.666667	0	0	0	0	0	1	0.0681898	NC_007130.6	25472516	25476709	6.5	19
LOC100148510	100	98	97	2.32877	3.214e-06	2.19334	8.23513	2.22e-16	7.98e-15	72	6	0	11010	71	72	71	72	0.986111	0	0	0	0	0	3	0.218762	NC_007116.6	21946074	21957084	74	6	1	11010	74	74	73	73	1	0	0	1	1	0.0135135	3	0.210638	NC_007116.6	21946074	21957084	73	172
LOC100150676	73	65	51	6.1	1.713e-06	5.61566	3.72513	0.0001952	0.001862	14	3	0	60104	11	14	10	13	0.769231	0	0	1	1	0.0714286	2	0.007235	NC_007132.6	39314975	39375079	6	3	0	60104	5	6	5	6	0.833333	0	0	0	0	0	2	0.003171	NC_007132.6	39314975	39375079	10	43
LOC100150847	7	6	6	13	2.074e-07	12.244	3.17623	0.001492	0.0116484	0	1	0	3774	0	0	0	0	NaN	0	0	0	0	NaN	1	0	NC_007112.6	54761699	54765473	1	1	1	3774	1	1	1	1	1	0	0	0	0	0	1	0.008418	NC_007112.6	54761699	54765473	0.5	7
LOC100150882	101	96	83.5	3.65079	2.827e-06	3.43581	9.37979	0	0	29	1	1	1195	28	29	28	29	0.965517	0	0	0	0	0	1	0.811814	NC_007133.6	5093867	5095062	34	1	1	1195	33	34	33	34	0.970588	0	0	0	0	0	1	0.903884	NC_007133.6	5093867	5095062	31.5	100
LOC100151049	271	257	219.5	3.2398	7.402e-06	3.04968	10.2802	0	0	91	1	1	12063	91	91	82	82	1	0	0	9	9	0.0989011	1	0.227397	NC_007130.6	43701936	43713999	105	1	1	12063	104	105	95	96	0.989583	0	0	9	9	0.0857143	1	0.252824	NC_007130.6	43701936	43713999	98	273
LOC100151059	824	763	659	2.36017	2.186e-05	2.2239	14.7908	0	0	454	1	1	117418	383	454	383	454	0.843612	0	0	0	0	0	1	0.129344	NC_007113.6	57474971	57592389	515	1	1	117418	425	515	425	515	0.825243	0	0	0	0	0	1	0.13934	NC_007113.6	57474971	57592389	484.5	1009
LOC100151196	409	384	301	4.56213	1.009e-05	4.24198	5.14529	2.671e-07	4.141e-06	72	6	0	8402	72	72	72	72	1	0	0	0	0	0	2	0.286666	NC_007116.6	71622998	71631400	97	6	0	8402	97	97	97	97	1	0	0	0	0	0	2	0.366767	NC_007116.6	71622998	71631400	84.5	290
LOC100151335	143	124	130	3.98851	4.428e-06	3.76731	9.61961	0	0	34	2	1	7934	34	34	34	34	1	0	0	0	0	0	2	0.143355	NC_007117.6	8906903	8914837	53	2	1	7934	53	53	53	53	1	0	0	0	0	0	2	0.21222	NC_007117.6	8906903	8914837	43.5	170
LOC100329495	22	16	15.5	2.40909	5.12e-07	2.25858	3.0068	0.00264	0.0192906	14	1	1	74005	8	14	8	14	0.571429	0	0	0	0	0	1	0.006328	NC_007116.6	11000121	11074126	8	1	1	74005	3	8	2	7	0.285714	0	0	1	1	0.125	1	0.003005	NC_007116.6	11000121	11074126	11	23
LOC100329651	29	27	23.5	3.35	7.928e-07	3.1526	4.82281	1.416e-06	1.979e-05	9	1	1	42050	9	9	9	9	1	0	0	0	0	0	1	0.00716	NW_003336509.1	12638	54688	11	1	1	42050	11	11	11	11	1	0	0	0	0	0	1	0.008311	NW_003336509.1	12638	54688	10	29
LOC100330186	359	329	312	2.19084	1.028e-05	2.06381	13.473	0	0	247	2	1	38461	247	247	247	247	1	0	0	0	0	0	2	0.214834	NC_007115.6	10016064	10054526	277	2	1	38461	277	277	277	277	1	0	0	0	0	0	2	0.228803	NC_007115.6	10016064	10054526	262	542
LOC100330530	123	102	109.5	2.4698	3.638e-06	2.32083	6.72211	1.791e-11	4.425e-10	85	1	1	52029	80	85	77	82	0.939024	0	0	3	3	0.0352941	1	0.0527224	NC_007132.6	8051943	8103972	64	1	1	52029	60	64	57	61	0.934426	0	0	3	3	0.046875	1	0.0372466	NC_007132.6	8051943	8103972	74.5	187
LOC100331190	35	34	30.5	2.15094	1.003e-06	2.02586	4.3795	1.19e-05	0.0001432	27	1	1	360620	27	27	26	26	1	0	0	1	1	0.037037	1	0.002412	NC_007133.6	33581082	33941702	26	1	1	360620	26	26	26	26	1	0	0	0	0	0	1	0.00229	NC_007133.6	33581082	33941702	26.5	61
LOC100331260	61	47	49.5	2.20732	1.634e-06	2.08222	4.85635	1.196e-06	1.695e-05	34	1	1	90409	32	34	32	34	0.941176	0	0	0	0	0	1	0.0125804	NC_007122.6	20117488	20207897	48	1	1	90409	47	48	47	48	0.979167	0	0	0	0	0	1	0.0168667	NC_007122.6	20117488	20207897	41	86
LOC100331324	31	28	23	2.7037	7.673e-07	2.53676	4.04527	5.226e-05	0.0005571	15	1	1	5406	15	15	15	15	1	0	0	0	0	0	1	0.09282	NC_007132.6	8440748	8446154	12	1	1	5406	12	12	12	12	1	0	0	0	0	0	1	0.0705191	NC_007132.6	8440748	8446154	13.5	30
LOC100331467	21	17	14.5	3.9	4.902e-07	3.64885	3.35269	0.0008003	0.006681	7	1	1	14415	6	7	5	6	0.833333	0	0	1	1	0.142857	1	0.013924	NC_007123.6	47971483	47985898	3	1	1	14415	3	3	2	2	1	0	0	1	1	0.333333	1	0.004408	NC_007123.6	47971483	47985898	5	15
LOC100331662	67	67	60	2.22449	1.98e-06	2.09513	6.28723	3.232e-10	7.115e-09	49	1	1	9959	49	49	47	47	1	0	0	2	2	0.0408163	1	0.157873	NW_003336672.2	8	9967	49	1	1	9959	49	49	46	46	1	0	0	3	3	0.0612245	1	0.146738	NW_003336672.2	8	9967	49	102
LOC100331676	23	23	-21.5	-1.97727	-8.399e-07	-2.09875	-4.05595	4.993e-05	0.000535	42	2	1	7427	42	42	40	40	1	0	0	2	2	0.047619	2	0.180166	NC_007114.6	26188994	26196421	45	2	1	7427	45	45	45	45	1	0	0	0	0	0	2	0.192487	NC_007114.6	26188994	26196421	43.5	22
LOC100331748	222	208	190	2.29252	6.289e-06	2.16039	11.4172	0	0	140	3	0	14928	140	140	140	140	1	0	0	0	0	0	3	0.313728	NC_007118.6	73086325	73101253	154	3	0	14928	154	154	154	154	1	0	0	0	0	0	3	0.327734	NC_007118.6	73086325	73101253	147	362
LOC100331810	48	36	33	3.75	1.118e-06	3.54509	3.66815	0.0002443	0.002285	6	1	1	9189	6	6	5	5	1	0	0	1	1	0.166667	1	0.0182024	NC_007113.6	51587223	51596412	18	1	1	9189	18	18	15	15	1	0	0	3	3	0.166667	1	0.0518591	NC_007113.6	51587223	51596412	12	36
LOC100331996	33	27	27	4	9.176e-07	3.75349	4.92178	8.576e-07	1.238e-05	12	1	1	3182	12	12	12	12	1	0	0	0	0	0	1	0.126156	NC_007113.6	14340741	14343923	6	1	1	3182	6	6	6	6	1	0	0	0	0	0	1	0.0599036	NC_007113.6	14340741	14343923	9	39
LOC100332023	74	59	54.5	2.22472	1.893e-06	2.15527	5.32209	1.026e-07	1.67e-06	37	3	0	4427	37	37	37	37	1	0	0	0	0	0	1	0.279588	NC_007131.6	26993712	26998139	52	3	0	4427	52	52	48	48	1	0	0	4	4	0.0769231	1	0.344456	NC_007131.6	26993712	26998139	44.5	111
LOC100332293	133	110	114.5	2.49673	3.819e-06	2.35552	7.41486	1.217e-13	3.599e-12	65	1	1	16620	63	65	62	64	0.96875	0	0	1	1	0.0153846	1	0.128818	NC_007123.6	1002140	1018760	88	1	1	16620	87	88	85	86	0.988372	0	0	2	2	0.0227273	1	0.164388	NC_007123.6	1002140	1018760	76.5	198
LOC100332522	360	336	319	4.9875	1.092e-05	4.70555	17.1862	0	0	68	1	1	2527	68	68	67	67	1	0	0	1	1	0.0147059	1	0.886944	NC_007135.6	26762684	26765211	92	1	1	2527	92	92	91	91	1	0	0	1	1	0.0108696	1	1.14403	NC_007135.6	26762684	26765211	80	370
LOC100332583	162	146	148	3.90196	5.036e-06	3.68045	11.3898	0	0	43	1	1	13867	37	43	36	42	0.857143	0	0	1	1	0.0232558	1	0.10132	NC_007120.6	54584807	54598674	59	1	1	13867	51	59	51	59	0.864407	0	0	0	0	0	1	0.135167	NC_007120.6	54584807	54598674	51	205
LOC100333141	52	46	40.5	2.55769	1.345e-06	2.39852	5.59288	2.233e-08	3.956e-07	29	1	1	7044	29	29	29	29	1	0	0	0	0	0	1	0.137723	NW_003336991.1	18299	25343	23	1	1	7044	23	23	23	23	1	0	0	0	0	0	1	0.103731	NW_003336991.1	18299	25343	26	58
LOC100333256	13	10	9.5	3.11111	3.176e-07	2.89993	2.96014	0.003075	0.022045	6	1	1	30043	2	6	2	6	0.333333	0	0	0	0	0	1	0.006681	NC_007114.6	10730838	10760881	3	1	1	30043	1	3	1	3	0.333333	0	0	0	0	0	1	0.003172	NC_007114.6	10730838	10760881	4.5	12
LOC100333325	31	30	22	45	7.456e-07	41.4223	3.22817	0.001246	0.009939	1	1	1	5782	1	1	1	1	1	0	0	0	0	0	1	0.005786	NC_007113.6	38766233	38772015	0	1	0	5782	0	0	0	0	NaN	0	0	0	0	NaN	1	0	NC_007113.6	38766233	38772015	0.5	14
LOC100333406	78	77	77.5	4.16327	2.64e-06	3.9212	9.43895	0	0	24	2	1	147421	22	24	22	24	0.916667	0	0	0	0	0	2	0.005446	NC_007119.6	18008481	18155902	25	2	1	147421	25	25	23	23	1	0	0	2	2	0.08	2	0.004956	NC_007119.6	18008481	18155902	24.5	102
LOC100333474	232	189	196.5	4.19512	6.68e-06	3.92412	7.22744	4.923e-13	1.378e-11	83	1	1	4064	76	83	75	82	0.914634	0	0	1	1	0.0120482	1	0.674973	NC_007114.6	6160758	6164822	40	1	1	4064	38	40	38	40	0.95	0	0	0	0	0	1	0.312686	NC_007114.6	6160758	6164822	61.5	272
LOC100333499	3045	3008	2953.5	3.09691	9.96e-05	2.91681	52.5591	0	0	1427	1	1	77208	1421	1427	1415	1421	0.995778	0	0	6	6	0.004205	1	0.615685	NC_007129.6	49006646	49083854	1390	1	1	77208	1389	1390	1386	1387	0.999279	0	0	3	3	0.002158	1	0.570711	NC_007129.6	49006646	49083854	1408.5	4289
LOC100333572	74	74	71.5	5.46875	2.45e-06	5.15072	9.70682	0	0	16	1	1	29316	16	16	16	16	1	0	0	0	0	0	1	0.0182575	NC_007123.6	5990	35306	16	1	1	29316	15	16	15	16	0.9375	0	0	0	0	0	1	0.0173387	NC_007123.6	5990	35306	16	85
LOC100333801	117	93	82	2.24242	2.701e-06	2.1121	4.58865	4.461e-06	5.746e-05	54	1	1	34980	54	54	53	53	1	0	0	1	1	0.0185185	1	0.0506854	NW_003334319.1	177174	212154	78	1	1	34980	77	78	77	78	0.987179	0	0	0	0	0	1	0.0708397	NW_003334319.1	177174	212154	66	125
LOC100333957	41	31	26	4.25	8.724e-07	3.98589	2.80046	0.005103	0.0344311	3	0	0	14027	3	3	0	0	NaN	0	0	3	3	1	0	0.007155	NC_007112.6	55857945	55871972	13	0	0	14027	13	13	0	0	NaN	0	0	13	13	1	0	0.0294429	NC_007112.6	55857945	55871972	8	24
LOC100334116	15	11	13	2.44444	4.337e-07	2.31158	3.11359	0.001848	0.0140633	7	1	1	54414	7	7	7	7	1	0	0	0	0	0	1	0.004303	NC_007129.6	9926252	9980666	11	1	1	54414	11	11	11	11	1	0	0	0	0	0	1	0.006422	NC_007129.6	9926252	9980666	9	22
LOC100334281	46	33	39	2.13043	1.283e-06	2.01018	4.15514	3.251e-05	0.0003612	28	4	0	15194	28	28	28	28	1	0	0	0	0	0	4	0.0616471	NC_007127.6	12057068	12072262	41	4	0	15194	41	41	40	40	1	0	0	1	1	0.0243902	4	0.0836353	NC_007127.6	12057068	12072262	34.5	73
LOC100334784	122	121	120.5	5.38182	4.128e-06	5.06884	12.5578	0	0	27	1	1	11259	27	27	27	27	1	0	0	0	0	0	1	0.0802214	NC_007120.6	5297793	5309052	28	1	1	11259	28	28	28	28	1	0	0	0	0	0	1	0.079006	NC_007120.6	5297793	5309052	27.5	147
LOC100334999	26	21	22.5	2.28571	7.421e-07	2.14586	3.90856	9.285e-05	0.0009447	20	1	1	6640	20	20	17	17	1	0	0	3	3	0.15	1	0.085646	NW_003336186.1	1105	7745	15	1	1	6640	15	15	12	12	1	0	0	3	3	0.2	1	0.0574136	NW_003336186.1	1105	7745	17.5	39
LOC100534755	39	37	32	11.6667	1.105e-06	11.0512	6.95679	3.481e-12	9.089e-11	2	1	1	53307	2	2	2	2	1	0	0	0	0	0	1	0.001255	NC_007123.6	39549897	39603204	4	1	1	53307	4	4	4	4	1	0	0	0	0	0	1	0.002384	NC_007123.6	39549897	39603204	3	29
LOC100535037	35	25	28.5	3.375	9.615e-07	3.15752	3.89158	9.959e-05	0.001007	17	1	1	1435	17	17	17	17	1	0	0	0	0	0	1	0.396299	NC_007118.6	34515127	34516562	7	1	1	1435	7	7	7	7	1	0	0	0	0	0	1	0.15497	NC_007118.6	34515127	34516562	12	39
LOC100535040	21	14	17	2.61905	5.694e-07	2.47511	3.1732	0.001508	0.0117596	7	1	1	20869	7	7	7	7	1	0	0	0	0	0	1	0.0112208	NC_007112.6	56054305	56075174	14	1	1	20869	14	14	14	14	1	0	0	0	0	0	1	0.0213122	NC_007112.6	56054305	56075174	10.5	27
LOC100535225	1025	558	-689	-2.63464	-2.715e-05	-2.95183	-3.40139	0.0006704	0.005687	1213	0	0	825	0	1213	0	0	NaN	0	0	0	1213	1	0	49.1851	NC_007124.6	30546374	30547199	1008	0	0	825	0	1008	0	0	NaN	0	0	0	1008	1	0	38.8158	NC_007124.6	30546374	30547199	1110.5	188
LOC100535393	45	39	32.5	2.47727	1.075e-06	2.32104	4.27121	1.944e-05	0.0002252	25	10	0	170570	24	25	24	25	0.96	0	0	0	0	0	2	0.004903	NC_007116.6	18564366	18734936	19	10	0	170570	18	19	18	19	0.947368	0	0	0	0	0	2	0.003539	NC_007116.6	18564366	18734936	22	45
LOC100535458	68	64	48	2.2973	1.564e-06	2.14436	3.71006	0.0002072	0.001962	39	1	1	14378	39	39	38	38	1	0	0	1	1	0.025641	1	0.0884121	NC_007115.6	72589481	72603859	35	1	1	14378	35	35	32	32	1	0	0	3	3	0.0857143	1	0.0707055	NC_007115.6	72589481	72603859	37	67
LOC100535525	7	6	5	11	1.692e-07	10.1707	2.79602	0.005174	0.0348295	1	1	1	663	1	1	1	1	1	0	0	0	0	0	1	0.050456	NC_007112.6	52109956	52110619	0	1	0	663	0	0	0	0	NaN	0	0	0	0	NaN	1	0	NC_007112.6	52109956	52110619	0.5	4
LOC100535622	167	166	160.5	3.18367	5.419e-06	2.99853	12.3909	0	0	73	1	1	3562	73	73	71	71	1	0	0	2	2	0.0273973	1	0.666793	NW_003336678.1	28510	32072	74	1	1	3562	74	74	74	74	1	0	0	0	0	0	1	0.659993	NW_003336678.1	28510	32072	73.5	240
LOC100535674	75	69	50.5	2.20238	1.629e-06	2.04941	3.26098	0.00111	0.008973	45	1	1	5919	38	45	38	45	0.844444	0	0	0	0	0	1	0.254326	NC_007128.6	53302840	53308759	39	1	1	5919	38	39	38	39	0.974359	0	0	0	0	0	1	0.209324	NC_007128.6	53302840	53308759	42	71
LOC100535806	49	41	40.5	2.22727	1.339e-06	2.10198	5.17931	2.227e-07	3.495e-06	29	3	0	13159	29	29	29	29	1	0	0	0	0	0	1	0.0737228	NC_007119.6	28603271	28616430	37	3	0	13159	37	37	37	37	1	0	0	0	0	0	1	0.0893266	NC_007119.6	28603271	28616430	33	69
LOC100535898	59	53	46	3.42105	1.553e-06	3.20845	6.26777	3.663e-10	8.01e-09	22	1	1	19411	22	22	21	21	1	0	0	1	1	0.0454545	1	0.0361908	NC_007115.6	72792961	72812372	16	1	1	19411	16	16	16	16	1	0	0	0	0	0	1	0.0261863	NC_007115.6	72792961	72812372	19	55
LOC100535934	56	39	34.5	2.30189	1.132e-06	2.16388	2.68857	0.007176	0.046101	18	1	1	7898	18	18	18	18	1	0	0	0	0	0	1	0.0762398	NC_007115.6	74771755	74779653	35	1	1	7898	35	35	34	34	1	0	0	1	1	0.0285714	1	0.136761	NC_007115.6	74771755	74779653	26.5	48
LOC100535969	90	88	84	3.89655	2.857e-06	3.67102	9.63312	0	0	28	4	0	61437	19	28	19	28	0.678571	0	0	0	0	0	3	0.015246	NC_007128.6	6049019	6110456	30	4	1	61437	22	30	21	28	0.75	0	0	1	2	0.0666667	3	0.0144787	NC_007128.6	6049019	6110456	29	108
LOC100536075	27	20	20	5.44444	7.123e-07	5.34391	4.05969	4.914e-05	0.0005274	1	1	1	5052	1	1	1	1	1	0	0	0	0	0	1	0.006622	NW_003337239.1	6151	11203	8	1	1	5052	4	8	4	8	0.5	0	0	0	0	0	1	0.050307	NW_003337239.1	6151	11203	4.5	28
LOC100536119	61	51	42.5	2.32812	1.399e-06	2.18647	4.07956	4.512e-05	0.0004884	27	1	1	4502	27	27	27	27	1	0	0	0	0	0	1	0.200625	NC_007113.6	96388	100890	37	1	1	4502	37	37	35	35	1	0	0	2	2	0.0540541	1	0.246981	NC_007113.6	96388	100890	32	61
LOC100536129	422	340	353	2.39526	1.175e-05	2.26174	7.96367	1.776e-15	6.045e-14	212	4	0	76485	22	212	22	212	0.103774	0	0	0	0	0	3	0.0927227	NC_007121.6	42001746	42078231	294	4	0	76485	39	294	38	293	0.129693	0	0	1	1	0.003401	3	0.121701	NC_007121.6	42001746	42078231	253	578
LOC100536213	43	37	38.5	2.32759	1.277e-06	2.19587	5.19375	2.061e-07	3.248e-06	26	1	0	4926	0	26	0	26	0	0	0	0	0	0	1	0.176565	NC_007115.6	29381420	29386346	32	1	0	4926	0	32	0	32	0	0	0	0	0	0	1	0.206375	NC_007115.6	29381420	29386346	29	69
LOC100536326	50	49	36	4.42857	1.203e-06	4.10227	3.51099	0.0004464	0.003932	11	1	1	5605	11	11	11	11	1	0	0	0	0	0	1	0.0656513	NC_007133.6	24886861	24892466	10	1	1	5605	10	10	9	9	1	0	0	1	1	0.1	1	0.0510116	NC_007133.6	24886861	24892466	10.5	33
LOC100536646	30	22	23.5	2.30556	7.764e-07	2.16647	3.51808	0.0004347	0.003839	22	1	1	31297	14	22	14	21	0.666667	0	0	0	1	0.0454545	1	0.0224462	NC_007115.6	52586508	52617805	14	1	1	31297	7	14	7	14	0.5	0	0	0	0	0	1	0.0142111	NC_007115.6	52586508	52617805	18	39
LOC100536757	17	17	14.5	2.8125	4.866e-07	2.64894	3.52816	0.0004185	0.003713	8	1	0	24529	0	8	0	8	0	0	0	0	0	0	1	0.0109103	NC_007119.6	13616487	13641016	8	1	0	24529	0	8	0	8	0	0	0	0	0	0	1	0.0103612	NC_007119.6	13616487	13641016	8	20
LOC100536983	13	12	9	7	3.061e-07	6.56697	2.84425	0.004452	0.0304532	1	0	0	3358	1	1	0	0	NaN	0	0	1	1	1	0	0.009962	NC_007127.6	17757424	17760782	2	0	0	3358	2	2	0	0	NaN	0	0	2	2	1	0	0.0189213	NC_007127.6	17757424	17760782	1.5	7
LOC100536989	12	10	9.5	2.9	3.185e-07	2.71949	2.88937	0.00386	0.0269435	6	0	0	1458	0	6	0	0	NaN	0	0	0	6	1	0	0.137664	NC_007133.6	11073151	11074609	4	0	0	1458	0	4	0	0	NaN	0	0	0	4	1	0	0.0871574	NC_007133.6	11073151	11074609	5	13
LOC100537147	44	37	28	4.73333	9.314e-07	4.38681	2.67648	0.00744	0.0475493	4	0	0	1671	4	4	0	0	NaN	0	0	4	4	1	0	0.0800774	NC_007134.6	42367824	42369495	11	0	0	1671	11	11	0	0	NaN	0	0	11	11	1	0	0.209131	NC_007134.6	42367824	42369495	7.5	23
LOC100537481	9	8	7	15	2.515e-07	14.6361	3.60521	0.0003119	0.002851	0	1	0	1557	0	0	0	0	NaN	0	0	0	0	NaN	1	0	NC_007115.6	61136168	61137725	1	1	0	1557	0	1	0	1	0	0	0	0	0	0	1	0.0204039	NC_007115.6	61136168	61137725	0.5	9
LOC100537504	40	37	28.5	20	9.669e-07	18.239	3.62181	0.0002925	0.002689	3	1	1	1028	3	3	1	1	1	0	0	2	2	0.666667	1	0.0325412	NC_007114.6	8310123	8311151	0	1	0	1028	0	0	0	0	NaN	0	0	0	0	NaN	1	0	NC_007114.6	8310123	8311151	1.5	20
LOC100537553	199	151	164	4.90476	5.624e-06	4.66867	6.07444	1.244e-09	2.581e-08	18	2	1	6916	18	18	17	17	1	0	0	1	1	0.0555556	2	0.0822281	NC_007114.6	8293284	8300200	66	2	1	6916	66	66	65	65	1	0	0	1	1	0.0151515	2	0.29858	NC_007114.6	8293284	8300200	42	195
LOC100537930	21	16	15	2.2	5.188e-07	2.12007	3.27403	0.00106	0.008595	15	1	1	21114	15	15	15	15	1	0	0	0	0	0	1	0.0237655	NC_007123.6	16875690	16896804	10	1	1	21114	10	10	10	10	1	0	0	0	0	0	1	0.0150464	NC_007123.6	16875690	16896804	12.5	31
LOC100537938	24	18	18.5	2.15625	6.081e-07	2.02979	3.3324	0.000861	0.007142	19	1	1	11010	9	19	8	18	0.444444	0	0	1	1	0.0526316	1	0.0546905	NW_003336473.1	3876	14886	13	1	1	11010	7	13	7	13	0.538462	0	0	0	0	0	1	0.0375109	NW_003336473.1	3876	14886	16	32
LOC100537971	26	23	24	2.17073	7.907e-07	2.04666	3.91409	9.075e-05	0.0009251	19	1	1	68187	15	19	15	19	0.789474	0	0	0	0	0	1	0.009321	NC_007115.6	39182048	39250235	22	1	1	68187	18	22	18	22	0.818182	0	0	0	0	0	1	0.01025	NC_007115.6	39182048	39250235	20.5	45
LOC100538089	161	143	115.5	2.5	3.806e-06	2.34118	5.10256	3.351e-07	5.122e-06	68	1	1	13999	64	68	60	64	0.9375	0	0	4	4	0.0588235	1	0.152936	NC_007133.6	36838753	36852752	86	1	1	13999	84	86	76	78	0.974359	0	0	8	8	0.0930233	1	0.177011	NC_007133.6	36838753	36852752	77	156
LOC100538279	127	86	97.5	2.12717	3.214e-06	2.0111	4.14242	3.437e-05	0.0003799	66	1	1	189878	53	66	53	66	0.80303	0	0	0	0	0	1	0.0116278	NC_007113.6	1371957	1561835	107	1	1	189878	74	107	74	107	0.691589	0	0	0	0	0	1	0.0179024	NC_007113.6	1371957	1561835	86.5	175
LOC100538332	88	76	70.5	2.53261	2.352e-06	2.38686	6.95035	3.644e-12	9.491e-11	40	0	0	63317	38	40	0	0	NaN	0	0	38	40	1	0	0.0211332	NC_007128.6	48407955	48471272	52	0	0	63317	51	52	0	0	NaN	0	0	51	52	1	0	0.0260906	NC_007128.6	48407955	48471272	46	105
LOC101882086	878	861	665.5	3.97763	2.225e-05	3.69959	5.88346	4.018e-09	7.76e-08	215	1	1	237789	93	215	91	213	0.42723	0	0	2	2	0.009302	1	0.029965	NC_007116.6	4246234	4484023	232	1	1	237789	101	232	99	230	0.430435	0	0	2	2	0.008621	1	0.0307283	NC_007116.6	4246234	4484023	223.5	685
LOC101882128	28	21	22.5	2.36364	7.47e-07	2.22862	3.77007	0.0001632	0.001576	13	11	0	20142	8	13	8	13	0.615385	0	0	0	0	0	7	0.0215907	NC_007135.6	36992573	37012715	20	11	0	20142	9	20	8	19	0.421053	0	0	1	1	0.05	7	0.0299677	NC_007135.6	36992573	37012715	16.5	41
LOC101882156	145	119	108	2.28571	3.564e-06	2.14682	5.62163	1.892e-08	3.376e-07	97	2	1	9447	97	97	96	96	1	0	0	1	1	0.0103093	2	0.339941	NC_007118.6	28377538	28386985	71	2	1	9447	71	71	71	71	1	0	0	0	0	0	2	0.238763	NC_007118.6	28377538	28386985	84	168
LOC101882208	46	42	36.5	4.31818	1.245e-06	4.07872	6.3168	2.67e-10	5.935e-09	9	1	1	9991	9	9	8	8	1	0	0	1	1	0.111111	1	0.026786	NW_003336650.1	3253	13244	13	1	1	9991	13	13	9	9	1	0	0	4	4	0.307692	1	0.0286177	NW_003336650.1	3253	13244	11	40
LOC101882272	42	39	34	4.2381	1.204e-06	4.09733	6.52705	6.708e-11	1.574e-09	12	1	1	2851	12	12	12	12	1	0	0	0	0	0	1	0.140803	NC_007127.6	54503753	54506604	9	1	1	2851	9	9	9	9	1	0	0	0	0	0	1	0.100288	NC_007127.6	54503753	54506604	10.5	51
LOC101882334	59	56	42.5	8.72727	1.436e-06	8.11143	3.79986	0.0001448	0.00141	4	0	0	21409	3	4	0	0	NaN	0	0	3	4	1	0	0.00625	NC_007115.6	7553239	7574648	7	0	0	21409	5	7	0	0	NaN	0	0	5	7	1	0	0.0103873	NC_007115.6	7553239	7574648	5.5	33
LOC101882358	14	12	10.5	6.25	3.569e-07	5.88405	3.78201	0.0001556	0.001508	1	1	1	9386	1	1	1	1	1	0	0	0	0	0	1	0.003564	NW_003336419.1	1155	10541	3	1	1	9386	2	3	2	3	0.666667	0	0	0	0	0	1	0.0101541	NW_003336419.1	1155	10541	2	10
LOC101882433	9	7	-7.5	-4.75	-2.846e-07	-5.28522	-3.24886	0.001159	0.009307	10	1	1	15351	6	10	6	10	0.6	0	0	0	0	0	1	0.0217916	NC_007115.6	58154052	58169403	9	1	1	15351	5	9	5	9	0.555556	0	0	0	0	0	1	0.0186255	NC_007115.6	58154052	58169403	9.5	1
LOC101882466	113	66	89	2.72816	2.997e-06	2.59082	3.4025	0.0006677	0.005668	28	0	0	1428	26	28	0	0	NaN	0	0	26	28	1	0	0.655928	NC_007114.6	8320432	8321860	75	0	0	1428	69	75	0	0	NaN	0	0	69	75	1	0	1.66853	NC_007114.6	8320432	8321860	51.5	140
LOC101882480	8	6	6	7	2.131e-07	6.71826	2.84415	0.004453	0.0304533	2	1	1	890	2	2	2	2	1	0	0	0	0	0	1	0.0751738	NC_007114.6	8336375	8337265	0	1	0	890	0	0	0	0	NaN	0	0	0	0	NaN	1	0	NC_007114.6	8336375	8337265	1	8
LOC101882529	325	320	248.5	3.84	8.319e-06	3.57756	5.87837	4.143e-09	7.988e-08	85	0	0	35391	9	85	0	0	NaN	0	0	9	85	1	0	0.0803438	NC_007122.6	25130677	25166068	90	0	0	35391	7	90	0	0	NaN	0	0	7	90	1	0	0.0807889	NC_007122.6	25130677	25166068	87.5	262
LOC101882575	12	10	11	2.375	3.656e-07	2.24156	2.81167	0.004928	0.0333757	7	1	1	4840	4	7	4	7	0.571429	0	0	0	0	0	1	0.0483815	NW_003335332.2	8394	13234	9	1	1	4840	6	9	6	9	0.666667	0	0	0	0	0	1	0.0590743	NW_003335332.2	8394	13234	8	19
LOC101882579	83	62	57	2.56164	1.9e-06	2.41693	3.91223	9.145e-05	0.0009312	26	1	1	39205	25	26	24	25	0.96	0	0	1	1	0.0384615	1	0.0213317	NC_007114.6	6672167	6711372	47	1	1	39205	46	47	46	47	0.978723	0	0	0	0	0	1	0.0380854	NC_007114.6	6672167	6711372	36.5	78
LOC101882642	160	103	127.5	2.33508	4.204e-06	2.1862	3.57275	0.0003533	0.00319	124	1	1	8371	124	124	124	124	1	0	0	0	0	0	1	0.495531	NC_007114.6	6635005	6643376	67	1	1	8371	67	67	67	67	1	0	0	0	0	0	1	0.254272	NC_007114.6	6635005	6643376	95.5	227
LOC101882663	47	42	42	10.3333	1.451e-06	9.79761	7.6249	2.442e-14	7.563e-13	2	0	0	17104	1	2	0	0	NaN	0	0	1	2	1	0	0.003912	NC_007115.6	7617450	7634554	7	0	0	17104	3	7	0	0	NaN	0	0	3	7	1	0	0.0130018	NC_007115.6	7617450	7634554	4.5	44
LOC101882781	19	14	14.5	5.14286	4.976e-07	4.89175	3.60571	0.0003113	0.002846	1	1	1	2231	1	1	1	1	1	0	0	0	0	0	1	0.0149943	NC_007121.6	8523072	8525303	6	1	1	2231	6	6	6	6	1	0	0	0	0	0	1	0.0854385	NC_007121.6	8523072	8525303	3.5	16
LOC101882822	11	8	9.5	3.71429	3.228e-07	3.50418	3.09921	0.00194	0.014685	2	0	0	2431	0	2	0	0	NaN	0	0	0	2	1	0	0.0275215	NW_003336543.1	44507	46938	5	0	0	2431	0	5	0	0	NaN	0	0	0	5	1	0	0.0653412	NW_003336543.1	44507	46938	3.5	13
LOC101882899	331	269	289	2.12016	9.503e-06	2.00013	8.31242	0	0	227	4	0	37662	67	227	67	227	0.295154	0	0	0	0	0	3	0.201627	NC_007114.6	47853630	47891292	289	4	0	37662	75	289	75	289	0.259516	0	0	0	0	0	3	0.243779	NC_007114.6	47853630	47891292	258	536
LOC101883059	74	52	58	3.52174	1.973e-06	3.34427	4.39356	1.115e-05	0.0001346	12	2	0	8470	12	12	12	12	1	0	0	0	0	0	1	0.0473941	NC_007121.6	28548881	28557351	34	2	0	8470	34	34	33	33	1	0	0	1	1	0.0294118	1	0.123775	NC_007121.6	28548881	28557351	23	76
LOC101883086	29	27	21	11.5	7.14e-07	10.5789	3.75271	0.0001749	0.001683	3	1	1	1639	3	3	3	3	1	0	0	0	0	0	1	0.0612306	NC_007118.6	42013890	42015529	1	1	1	1639	1	1	1	1	1	0	0	0	0	0	1	0.0193831	NC_007118.6	42013890	42015529	2	16
LOC101883151	9	7	7.5	3.5	2.534e-07	3.27351	2.76798	0.00564	0.0375597	4	3	0	8608	4	4	4	4	1	0	0	0	0	0	3	0.0155448	NW_003336936.1	4413	13021	2	3	0	8608	2	2	2	2	1	0	0	0	0	0	3	0.007381	NW_003336936.1	4413	13021	3	10
LOC101883172	142	135	110.5	3.14563	3.701e-06	2.94471	6.68103	2.373e-11	5.808e-10	55	1	1	7438	15	55	15	55	0.272727	0	0	0	0	0	1	0.247362	NW_003336331.2	8924	16362	48	1	1	7438	17	48	16	47	0.340426	0	0	1	1	0.0208333	1	0.200744	NW_003336331.2	8924	16362	51.5	134
LOC101883232	42	38	31	4.44444	1.047e-06	4.13899	4.46107	8.155e-06	0.0001009	11	1	1	20240	11	11	9	9	1	0	0	2	2	0.181818	1	0.0148751	NC_007127.6	24650721	24670961	7	1	1	20240	7	7	7	7	1	0	0	0	0	0	1	0.0109873	NC_007127.6	24650721	24670961	9	31
LOC101883382	12	12	9	4	3.056e-07	3.76091	3.02722	0.002468	0.0181688	3	1	1	2567	2	3	2	3	0.666667	0	0	0	0	0	1	0.0390951	NC_007115.6	18341087	18343654	3	1	1	2567	3	3	3	3	1	0	0	0	0	0	1	0.0371276	NC_007115.6	18341087	18343654	3	9
LOC101883437	52	51	38.5	2.2623	1.262e-06	2.12168	3.91619	8.996e-05	0.000918	31	2	0	85921	31	31	31	31	1	0	0	0	0	0	1	0.0120695	NC_007134.6	5899612	5985533	30	2	0	85921	30	30	30	30	1	0	0	0	0	0	1	0.0110924	NC_007134.6	5899612	5985533	30.5	56
LOC101883456	33	31	24	4	8.065e-07	3.7251	3.72104	0.0001984	0.001887	9	1	1	3298	9	9	9	9	1	0	0	0	0	0	1	0.091289	NC_007114.6	59820107	59823405	7	1	1	3298	7	7	7	7	1	0	0	0	0	0	1	0.0674294	NC_007114.6	59820107	59823405	8	24
LOC101883469	17	12	13	3.36364	4.388e-07	3.15085	3.09417	0.001974	0.0148995	8	1	1	3183	8	8	8	8	1	0	0	0	0	0	1	0.0840775	NC_007133.6	30791450	30794633	3	1	1	3183	3	3	3	3	1	0	0	0	0	0	1	0.0299424	NC_007133.6	30791450	30794633	5.5	20
LOC101883528	165	153	107	3.54762	3.493e-06	3.2508	2.71042	0.00672	0.0436282	48	1	1	18298	44	48	43	47	0.914894	0	0	1	1	0.0208333	1	0.0859252	NC_007134.6	41779365	41797663	36	1	1	18298	35	36	31	32	0.96875	0	0	4	4	0.111111	1	0.0555582	NC_007134.6	41779365	41797663	42	97
LOC101883539	9	8	8.5	2.88889	2.852e-07	2.71383	2.73105	0.006313	0.0414137	5	2	0	15430	5	5	4	4	1	0	0	1	1	0.2	1	0.008672	NC_007119.6	9963072	9978502	4	2	0	15430	4	4	4	4	1	0	0	0	0	0	1	0.008236	NC_007119.6	9963072	9978502	4.5	13
LOC101883625	55	54	47.5	2.30137	1.572e-06	2.16754	5.71991	1.066e-08	1.963e-07	37	1	1	6639	34	37	34	37	0.918919	0	0	0	0	0	1	0.186434	NC_007114.6	58926215	58932854	36	1	1	6639	36	36	34	34	1	0	0	2	2	0.0555556	1	0.162696	NC_007114.6	58926215	58932854	36.5	77
LOC101883695	30	24	23.5	3.35	7.959e-07	3.16245	4.46353	8.062e-06	9.986e-05	7	1	1	4136	7	7	7	7	1	0	0	0	0	0	1	0.0566166	NC_007114.6	12676994	12681130	13	1	1	4136	12	13	12	13	0.923077	0	0	0	0	0	1	0.0998538	NC_007114.6	12676994	12681130	10	30
LOC101883751	554	496	-410.5	-2.84081	-1.551e-05	-2.94883	-3.07543	0.002102	0.0157752	748	1	1	2886	748	748	707	707	1	0	0	41	41	0.0548128	1	8.19501	NC_007129.6	29984344	29987230	519	1	1	2886	519	519	487	487	1	0	0	32	32	0.061657	1	5.36086	NC_007129.6	29984344	29987230	633.5	252
LOC101883913	35	32	32.5	2.58537	1.086e-06	2.4376	5.06695	4.042e-07	6.098e-06	19	2	1	12435	19	19	19	19	1	0	0	0	0	0	2	0.0511133	NC_007125.6	3239075	3251510	22	2	1	12435	22	22	22	22	1	0	0	0	0	0	2	0.0562055	NC_007125.6	3239075	3251510	20.5	52
LOC101883924	35	27	22	2.375	7.212e-07	2.22449	2.7256	0.006419	0.0420134	12	1	1	88491	12	12	12	12	1	0	0	0	0	0	1	0.004536	NC_007134.6	46098292	46186783	20	1	1	88491	18	20	18	20	0.9	0	0	0	0	0	1	0.00718	NC_007134.6	46098292	46186783	16	29
LOC101883939	48	43	45	4.6	1.538e-06	4.34804	7.40032	1.359e-13	4.003e-12	10	1	1	17472	10	10	10	10	1	0	0	0	0	0	1	0.0191463	NC_007134.6	24188546	24206018	15	1	1	17472	15	15	15	15	1	0	0	0	0	0	1	0.0272741	NC_007134.6	24188546	24206018	12.5	58
LOC101883960	13	12	12.5	6	4.293e-07	5.67136	4.13933	3.483e-05	0.0003848	2	1	1	8937	2	2	2	2	1	0	0	0	0	0	1	0.007486	NC_007112.6	56925616	56934553	3	1	1	8937	3	3	3	3	1	0	0	0	0	0	1	0.0106643	NC_007112.6	56925616	56934553	2.5	15
LOC101883999	62	53	41.5	4.32	1.386e-06	4.01971	3.29056	0.0009999	0.00816	8	2	0	6373	8	8	8	8	1	0	0	0	0	0	1	0.0419926	NC_007112.6	57217028	57223401	17	2	0	6373	17	17	17	17	1	0	0	0	0	0	1	0.0847436	NC_007112.6	57217028	57223401	12.5	38
LOC101884045	36	33	32.5	4.82353	1.11e-06	4.52539	6.35114	2.137e-10	4.816e-09	10	3	1	16425	8	10	7	9	0.777778	0	0	1	1	0.1	3	0.01833	NC_007121.6	29831908	29848333	7	3	0	16425	7	7	7	7	1	0	0	0	0	0	3	0.0135392	NC_007121.6	29831908	29848333	8.5	39
LOC101884253	39	34	30.5	2.2449	1.009e-06	2.1178	4.51667	6.282e-06	7.901e-05	22	2	0	23443	22	22	21	21	1	0	0	1	1	0.0454545	1	0.0299663	NC_007134.6	6198751	6222194	27	2	0	23443	27	27	26	26	1	0	0	1	1	0.037037	1	0.035234	NC_007134.6	6198751	6222194	24.5	61
LOC101884315	8	7	6.5	5.33333	2.219e-07	4.98155	2.90087	0.003721	0.0260986	2	1	1	4733	2	2	2	2	1	0	0	0	0	0	1	0.0141358	NC_007120.6	1292234	1296967	1	1	1	4733	1	1	1	1	1	0	0	0	0	0	1	0.006712	NC_007120.6	1292234	1296967	1.5	7
LOC101884357	109	106	89.5	2.80808	3.127e-06	2.71099	2.68428	0.007269	0.0466189	51	4	0	63074	47	51	47	51	0.921569	0	0	0	0	0	2	0.0270487	NC_007134.6	20522549	20585623	48	4	0	63074	45	48	45	48	0.9375	0	0	0	0	0	2	0.0241765	NC_007134.6	20522549	20585623	49.5	157
LOC101884430	222	181	162	3.97248	5.481e-06	3.74406	5.41178	6.24e-08	1.047e-06	34	1	1	4485	34	34	34	34	1	0	0	0	0	0	1	0.253596	NC_007133.6	24278036	24282521	75	1	1	4485	75	75	74	74	1	0	0	1	1	0.0133333	1	0.524169	NC_007133.6	24278036	24282521	54.5	177
LOC101884462	28	22	-22.5	-2.73077	-8.568e-07	-2.89789	-4.76705	1.869e-06	2.569e-05	33	1	0	1549	0	33	0	33	0	0	0	0	0	0	1	0.712671	NC_007115.6	60947343	60948892	38	1	0	1549	0	38	0	38	0	0	0	0	0	0	1	0.779353	NC_007115.6	60947343	60948892	35.5	10
LOC101884469	38	37	31.5	2.34043	1.043e-06	2.20252	4.70429	2.547e-06	3.421e-05	24	1	1	12659	23	24	23	24	0.958333	0	0	0	0	0	1	0.0634218	NC_007135.6	21171143	21183802	23	1	1	12659	23	23	23	23	1	0	0	0	0	0	1	0.0577205	NC_007135.6	21171143	21183802	23.5	49
LOC101884471	171	120	141.5	3.33884	4.803e-06	3.16866	4.98071	6.335e-07	9.292e-06	35	2	1	21427	32	35	32	35	0.914286	0	0	0	0	0	2	0.0546428	NC_007113.6	48798498	48819925	86	2	1	21427	83	86	82	85	0.964706	0	0	1	1	0.0116279	2	0.126026	NC_007113.6	48798498	48819925	60.5	206
LOC101884522	8	7	6.5	14	2.239e-07	13.1412	3.31437	0.0009185	0.007557	0	0	0	1164	0	0	0	0	NaN	0	0	0	0	NaN	0	0	NC_007115.6	49686507	49687671	1	0	0	1164	1	1	0	0	NaN	0	0	1	1	1	0	0.0272928	NC_007115.6	49686507	49687671	0.5	6
LOC101884556	40	34	25.5	4.1875	8.461e-07	3.87777	2.66546	0.007688	0.0489466	5	1	1	5042	5	5	5	5	1	0	0	0	0	0	1	0.0331737	NC_007134.6	43956887	43961929	11	1	1	5042	11	11	11	11	1	0	0	0	0	0	1	0.0693093	NC_007134.6	43956887	43961929	8	22
LOC101884589	15	11	10	3	3.32e-07	2.80491	2.77608	0.005502	0.0367581	3	0	0	3830	1	3	0	0	NaN	0	0	1	3	1	0	0.0262029	NC_007115.6	4955307	4959137	7	0	0	3830	0	7	0	0	NaN	0	0	0	7	1	0	0.0580632	NC_007115.6	4955307	4959137	5	12
LOC101884666	13	11	11.5	2.27778	3.809e-07	2.14921	2.8003	0.005106	0.0344424	8	2	0	88941	7	8	7	8	0.875	0	0	0	0	0	1	0.003009	NC_007129.6	3652894	3741835	10	2	0	88941	10	10	10	10	1	0	0	0	0	0	1	0.003572	NC_007129.6	3652894	3741835	9	20
LOC101884715	53	33	43	2.59259	1.442e-06	2.4564	3.53644	0.0004056	0.003613	17	1	1	16215	17	17	17	17	1	0	0	0	0	0	1	0.0350718	NC_007119.6	54012773	54028988	37	1	1	16215	36	37	34	35	0.971429	0	0	2	2	0.0540541	1	0.068573	NC_007119.6	54012773	54028988	27	70
LOC101884743	23	21	22	3.44444	7.457e-07	3.25002	4.73168	2.227e-06	3.021e-05	8	1	1	7775	6	8	6	8	0.75	0	0	0	0	0	1	0.0344204	NW_003336946.1	627	8402	10	1	1	7775	3	10	3	10	0.3	0	0	0	0	0	1	0.0408603	NW_003336946.1	627	8402	9	31
LOC101884804	67	66	50.5	3.34884	1.687e-06	3.12535	4.45796	8.274e-06	0.0001022	22	1	1	13910	22	22	22	22	1	0	0	0	0	0	1	0.0529081	NC_007114.6	58606852	58620762	21	1	1	13910	21	21	21	21	1	0	0	0	0	0	1	0.0479616	NC_007114.6	58606852	58620762	21.5	56
LOC101884840	12	11	10	2.81818	3.359e-07	2.65804	2.93528	0.003333	0.0236627	5	1	1	11103	5	5	5	5	1	0	0	0	0	0	1	0.0150645	NC_007126.6	38047945	38059048	6	1	1	11103	6	6	6	6	1	0	0	0	0	0	1	0.0171677	NC_007126.6	38047945	38059048	5.5	14
LOC101885027	210	199	137.5	2.79739	4.455e-06	2.58017	2.84755	0.004406	0.0301932	71	3	0	3722	71	71	71	71	1	0	0	0	0	0	2	0.638129	NC_007124.6	31659066	31662788	82	3	0	3722	82	82	82	82	1	0	0	0	0	0	2	0.699905	NC_007124.6	31659066	31662788	76.5	147
LOC101885035	10	8	7.5	8.5	2.686e-07	8.35261	3.34081	0.0008354	0.00695	0	0	0	4791	0	0	0	0	NaN	0	0	0	0	NaN	0	0	NC_007130.6	11322006	11326797	2	0	0	4791	1	2	0	0	NaN	0	0	1	2	1	0	0.0132619	NC_007130.6	11322006	11326797	1	10
LOC101885065	69	60	61	3.71111	2.072e-06	3.50026	7.52982	5.085e-14	1.541e-12	18	1	1	8279	17	18	17	18	0.944444	0	0	0	0	0	1	0.0727313	NC_007127.6	45324089	45332368	27	1	1	8279	27	27	27	27	1	0	0	0	0	0	1	0.103607	NC_007127.6	45324089	45332368	22.5	80
LOC101885075	115	112	103	4.88679	3.523e-06	4.60597	11.3574	0	0	25	2	0	7541	25	25	22	22	1	0	0	3	3	0.12	1	0.0975934	NC_007127.6	54334296	54341837	28	2	0	7541	28	28	27	27	1	0	0	1	1	0.0357143	1	0.113746	NC_007127.6	54334296	54341837	26.5	119
LOC101885084	24	24	20.5	3.27778	7.203e-07	3.16942	4.65611	3.222e-06	4.25e-05	9	0	0	8864	9	9	0	0	NaN	0	0	9	9	1	0	0.0339656	NC_007131.6	2397048	2405912	9	0	0	8864	9	9	0	0	NaN	0	0	9	9	1	0	0.0322563	NC_007131.6	2397048	2405912	9	33
LOC101885096	65	61	55	2.30952	1.822e-06	2.17642	6.17167	6.757e-10	1.433e-08	40	2	0	8127	40	40	38	38	1	0	0	2	2	0.05	1	0.156416	NC_007120.6	56859973	56868100	44	2	0	8127	44	44	44	44	1	0	0	0	0	0	1	0.171998	NC_007120.6	56859973	56868100	42	89
LOC101885114	931	584	-617.5	-2.50794	-2.407e-05	-2.75382	-3.81155	0.0001381	0.001353	887	0	0	168535	432	887	0	0	NaN	0	0	432	887	1	0	0.17606	NC_007118.6	35163851	35332386	1167	0	0	168535	537	1167	0	0	NaN	0	0	537	1167	1	0	0.21998	NC_007118.6	35163851	35332386	1027	236
LOC101885192	52	46	40	2.42857	1.322e-06	2.27661	5.39256	6.946e-08	1.157e-06	31	2	0	13747	31	31	31	31	1	0	0	0	0	0	1	0.0754363	NW_003336613.1	3203	16950	25	2	0	13747	24	25	24	25	0.96	0	0	0	0	0	1	0.0577742	NW_003336613.1	3203	16950	28	59
LOC101885270	235	164	173.5	2.14521	5.725e-06	2.02849	4.45328	8.457e-06	0.0001043	116	1	1	14600	115	116	109	110	0.990909	0	0	6	6	0.0517241	1	0.252038	NC_007129.6	3078443	3093043	187	1	1	14600	187	187	179	179	1	0	0	8	8	0.0427807	1	0.389495	NC_007129.6	3078443	3093043	151.5	299
LOC101885287	11	10	9.5	7.33333	3.272e-07	6.95012	3.73847	0.0001851	0.001774	1	1	1	1009	1	1	1	1	1	0	0	0	0	0	1	0.033154	NC_007118.6	7675178	7676187	2	1	1	1009	2	2	2	2	1	0	0	0	0	0	1	0.062971	NC_007118.6	7675178	7676187	1.5	12
LOC101885310	18	18	17	2.88889	5.714e-07	2.72089	3.86814	0.0001097	0.0011	9	1	1	2599	9	9	9	9	1	0	0	0	0	0	1	0.115841	NC_007131.6	53438806	53441405	9	1	1	2599	9	9	9	9	1	0	0	0	0	0	1	0.110011	NC_007131.6	53438806	53441405	9	25
LOC101885322	52	38	43.5	3.07143	1.47e-06	2.90666	4.6557	3.229e-06	4.257e-05	14	1	1	20504	14	14	13	13	1	0	0	1	1	0.0714286	1	0.0212095	NC_007118.6	17823295	17843799	28	1	1	20504	28	28	27	27	1	0	0	1	1	0.0357143	1	0.0418338	NC_007118.6	17823295	17843799	21	66
LOC101885394	3389	2322	-2116.5	-2.01535	-8.324e-05	-2.16829	-3.15198	0.001622	0.0125398	3462	0	0	14065	2940	3462	0	0	NaN	0	0	2940	3462	1	0	8.23406	NC_007115.6	53882461	53896526	4940	0	0	14065	4139	4940	0	0	NaN	0	0	4139	4940	1	0	11.1581	NC_007115.6	53882461	53896526	4201	1551
LOC101885439	8	6	5.5	6.5	1.975e-07	6.29957	2.70974	0.006734	0.0436901	2	1	1	7848	2	2	2	2	1	0	0	0	0	0	1	0.008525	NC_007119.6	25347745	25355593	0	1	0	7848	0	0	0	0	NaN	0	0	0	0	NaN	1	0	NC_007119.6	25347745	25355593	1	8
LOC101885512	49	49	40.5	2.62	1.349e-06	2.46299	5.67397	1.395e-08	2.538e-07	25	1	1	10302	25	25	25	25	1	0	0	0	0	0	1	0.0811792	NC_007115.6	4592911	4603213	25	1	1	10302	25	25	25	25	1	0	0	0	0	0	1	0.0770939	NC_007115.6	4592911	4603213	25	57
LOC101885577	8	8	-7	-2.75	-2.662e-07	-2.91568	-2.67591	0.007453	0.047618	10	0	0	30487	9	10	0	0	NaN	0	0	9	10	1	0	0.0109727	NC_007118.6	48559558	48590045	12	0	0	30487	9	12	0	0	NaN	0	0	9	12	1	0	0.0125046	NC_007118.6	48559558	48590045	11	4
LOC101885690	179	175	168	2.75	5.631e-06	2.59013	11.8804	0	0	94	1	1	6088	94	94	90	90	1	0	0	4	4	0.0425532	1	0.494532	NC_007134.6	44712375	44718463	98	1	1	6088	98	98	95	95	1	0	0	3	3	0.0306122	1	0.495736	NC_007134.6	44712375	44718463	96	255
LOC101885706	50	45	34.5	14.8	1.166e-06	13.8474	3.3465	0.0008184	0.006821	0	1	0	3338	0	0	0	0	NaN	0	0	0	0	NaN	1	0	NC_007112.6	56972009	56975347	5	1	1	3338	5	5	5	5	1	0	0	0	0	0	1	0.0475867	NC_007112.6	56972009	56975347	2.5	24
LOC101885708	6	5	5	11	1.727e-07	10.3603	2.85383	0.00432	0.0296702	1	0	0	2277	1	1	0	0	NaN	0	0	1	1	1	0	0.0146914	NC_007118.6	36360936	36363213	0	0	0	2277	0	0	0	0	NaN	0	0	0	0	NaN	0	0	NC_007118.6	36360936	36363213	0.5	6
LOC101885758	43	38	32.5	6	1.109e-06	5.60495	5.05508	4.302e-07	6.469e-06	9	0	0	22417	0	9	0	0	NaN	0	0	0	9	1	0	0.0134305	NC_007115.6	5920690	5943107	4	0	0	22417	3	4	0	0	NaN	0	0	3	4	1	0	0.005669	NC_007115.6	5920690	5943107	6.5	31
LOC101885778	20	16	17.5	9.75	6.048e-07	9.31828	4.63098	3.639e-06	4.76e-05	0	1	0	2269	0	0	0	0	NaN	0	0	0	0	NaN	1	0	NC_007112.6	7938527	7940796	4	1	1	2269	4	4	1	1	1	0	0	3	3	0.75	1	0.0140013	NC_007112.6	7938527	7940796	2	19
LOC101885813	40	33	27.5	3.2	9.182e-07	2.98509	3.55009	0.0003851	0.003447	16	0	0	9801	15	16	0	0	NaN	0	0	15	16	1	0	0.0546105	NC_007115.6	5951111	5960912	9	0	0	9801	9	9	0	0	NaN	0	0	9	9	1	0	0.0291725	NC_007115.6	5951111	5960912	12.5	31
LOC101885881	44	39	31	3.13793	1.035e-06	2.94165	3.80889	0.0001396	0.001366	12	1	1	3772	11	12	9	10	0.9	0	0	2	2	0.166667	1	0.0886859	NC_007124.6	37506592	37511009	17	1	1	3772	14	17	14	17	0.823529	0	0	0	0	0	1	0.143179	NC_007124.6	37506592	37511009	14.5	35
LOC101885930	18	12	14.5	2.61111	4.855e-07	2.4665	3.02545	0.002483	0.0182657	6	0	0	19477	4	6	0	0	NaN	0	0	4	6	1	0	0.0103052	NC_007127.6	36425175	36444652	12	0	0	19477	11	12	0	0	NaN	0	0	11	12	1	0	0.0195732	NC_007127.6	36425175	36444652	9	24
LOC101885935	280	253	232.5	8.88136	8.02e-06	8.42805	11.4483	0	0	16	1	1	53497	16	16	13	13	1	0	0	3	3	0.1875	1	0.008129	NC_007121.6	33243862	33297359	43	1	1	53497	43	43	43	43	1	0	0	0	0	0	1	0.0255353	NC_007121.6	33243862	33297359	29.5	228
LOC101885964	17	14	12.5	3.77778	4.454e-07	3.69954	3.85832	0.0001142	0.001141	3	0	0	3449	3	3	0	0	NaN	0	0	3	3	1	0	0.0290974	NC_007130.6	23536819	23540268	6	0	0	3449	6	6	0	0	NaN	0	0	6	6	1	0	0.0552662	NC_007130.6	23536819	23540268	4.5	20
LOC101886073	32	28	27.5	3.5	9.332e-07	3.30709	5.32395	1.015e-07	1.654e-06	9	1	1	8651	9	9	9	9	1	0	0	0	0	0	1	0.0348019	NC_007114.6	32856075	32864726	13	1	1	8651	13	13	13	13	1	0	0	0	0	0	1	0.0477396	NC_007114.6	32856075	32864726	11	36
LOC101886083	78	68	49.5	2.45588	1.601e-06	2.27745	2.79098	0.005255	0.0352978	29	5	0	7061	21	29	21	29	0.724138	0	0	0	0	0	5	0.137391	NW_003336903.1	9081	16142	39	5	0	7061	33	39	33	39	0.846154	0	0	0	0	0	5	0.175469	NW_003336903.1	9081	16142	34	60
LOC101886115	93	56	63.5	2.45977	2.1e-06	2.29762	2.77489	0.005522	0.03687	62	0	0	24014	17	62	0	0	NaN	0	0	17	62	1	0	0.0863682	NC_007114.6	29555446	29579460	25	0	0	24014	7	25	0	0	NaN	0	0	7	25	1	0	0.0330733	NC_007114.6	29555446	29579460	43.5	118
LOC101886216	67	65	62	4.44444	2.115e-06	4.17973	8.5944	0	0	19	2	0	2018	19	19	18	18	1	0	0	1	1	0.0526316	2	0.298386	NC_007117.6	222478	224496	17	2	0	2018	17	17	15	15	1	0	0	2	2	0.117647	2	0.236141	NC_007117.6	222478	224496	18	76
LOC101886309	458	448	347	2.19655	1.132e-05	2.05826	7.05206	1.763e-12	4.722e-11	285	5	2	23942	278	285	277	284	0.975352	0	0	1	1	0.003509	3	0.396812	NC_007114.6	62090685	62115412	295	5	2	23942	290	295	290	295	0.983051	0	0	0	0	0	3	0.391438	NC_007114.6	62090685	62115412	290	531
LOC101886356	25	22	19	4.45455	6.492e-07	4.21601	4.729	2.256e-06	3.057e-05	4	1	1	3223	4	4	4	4	1	0	0	0	0	0	1	0.041517	NC_007122.6	7090097	7093320	7	1	1	3223	7	7	7	7	1	0	0	0	0	0	1	0.0689985	NC_007122.6	7090097	7093320	5.5	20
LOC101886422	112	106	105.5	4.10294	3.59e-06	3.85607	10.9575	0	0	37	1	1	99333	36	37	34	35	0.971429	0	0	2	2	0.0540541	1	0.0117869	NC_007123.6	47993276	48092609	31	1	1	99333	31	31	31	31	1	0	0	0	0	0	1	0.009914	NC_007123.6	47993276	48092609	34	143
LOC101886438	245	244	177.5	2.38132	5.777e-06	2.21878	4.44029	8.984e-06	0.0001101	128	0	0	14583	121	128	0	0	NaN	0	0	121	128	1	0	0.293623	NC_007114.6	62016776	62031359	129	0	0	14583	124	129	0	0	NaN	0	0	124	129	1	0	0.281025	NC_007114.6	62016776	62031359	128.5	239
LOC101886488	13	11	10	4.33333	3.556e-07	4.23292	3.57568	0.0003493	0.003158	2	1	0	17893	1	2	0	1	0	0	0	1	1	0.5	1	0.00187	NW_001884427.4	181071	198964	4	1	1	17893	2	4	1	3	0.333333	0	0	1	1	0.25	1	0.005326	NW_001884427.4	181071	198964	3	15
LOC101886498	29	25	24	7	8.245e-07	6.55792	5.48806	4.064e-08	6.976e-07	6	1	1	13965	6	6	6	6	1	0	0	0	0	0	1	0.0143726	NC_007117.6	224820	238785	2	1	1	13965	2	2	2	2	1	0	0	0	0	0	1	0.00455	NC_007117.6	224820	238785	4	25
LOC101886537	81	74	58.5	2.40964	1.922e-06	2.2527	4.48486	7.296e-06	9.098e-05	45	1	1	23275	38	45	38	45	0.844444	0	0	0	0	0	1	0.0646769	NC_007116.6	38088050	38111325	38	1	1	23275	27	38	26	37	0.702703	0	0	1	1	0.0263158	1	0.0505026	NC_007116.6	38088050	38111325	41.5	81
LOC101886587	58	51	45	3.57143	1.525e-06	3.36498	6.22975	4.672e-10	1.009e-08	14	1	1	1981	14	14	14	14	1	0	0	0	0	0	1	0.236412	NC_007120.6	5340381	5342362	21	1	1	1981	21	21	21	21	1	0	0	0	0	0	1	0.336772	NC_007120.6	5340381	5342362	17.5	53
LOC101886695	34	29	26.5	4.53333	9.406e-07	4.40764	5.55754	2.736e-08	4.78e-07	5	1	1	10105	5	5	5	5	1	0	0	0	0	0	1	0.0165524	NC_007118.6	7682106	7692211	10	1	1	10105	8	10	8	10	0.8	0	0	0	0	0	1	0.0314388	NC_007118.6	7682106	7692211	7.5	39
LOC101886783	21	18	16.5	3.53846	5.805e-07	3.40904	4.29072	1.781e-05	0.0002079	8	1	1	13387	8	8	6	6	1	0	0	2	2	0.25	1	0.0149932	NC_007117.6	7865554	7878941	5	1	1	13387	5	5	5	5	1	0	0	0	0	0	1	0.0118656	NC_007117.6	7865554	7878941	6.5	26
LOC101886833	41	29	29.5	3.10714	1.033e-06	2.98531	3.67311	0.0002396	0.002244	20	1	1	5623	20	20	20	20	1	0	0	0	0	0	1	0.118984	NC_007116.6	38156394	38162017	8	1	1	5623	8	8	8	8	1	0	0	0	0	0	1	0.0451985	NC_007116.6	38156394	38162017	14	49
LOC101886866	14	13	13.5	6.4	4.64e-07	6.04945	4.35385	1.338e-05	0.0001598	2	1	0	7106	0	2	0	2	0	0	0	0	0	0	1	0.009415	NC_007134.6	18538485	18545591	3	1	0	7106	0	3	0	3	0	0	0	0	0	0	1	0.0134121	NC_007134.6	18538485	18545591	2.5	16
LOC101886876	24	22	19.5	3.4375	6.58e-07	3.22316	4.43187	9.342e-06	0.0001143	9	2	0	8515	0	9	0	9	0	0	0	0	0	0	2	0.0353577	NC_007116.6	11038603	11047118	7	2	0	8515	0	7	0	7	0	0	0	0	0	0	2	0.0261165	NC_007116.6	11038603	11047118	8	24
LOC101887095	13	13	12	7	4.126e-07	6.59292	4.16597	3.1e-05	0.0003456	2	1	1	15594	2	2	2	2	1	0	0	0	0	0	1	0.00429	NC_007119.6	32405604	32421198	2	1	1	15594	2	2	2	2	1	0	0	0	0	0	1	0.004074	NC_007119.6	32405604	32421198	2	15
LOC101887157	54	50	35.5	4.55	1.172e-06	4.16301	2.70917	0.006745	0.0437585	12	1	1	5853	12	12	11	11	1	0	0	1	1	0.0833333	1	0.0628696	NC_007127.6	36946688	36952541	8	1	1	5853	8	8	8	8	1	0	0	0	0	0	1	0.0434223	NC_007127.6	36946688	36952541	10	29
LOC103908616	75	66	64	2.85507	2.15e-06	2.68965	7.34636	2.036e-13	5.911e-12	30	1	1	35214	29	30	29	30	0.966667	0	0	0	0	0	1	0.0284992	NC_007134.6	40240039	40275253	39	1	1	35214	37	39	37	39	0.948718	0	0	0	0	0	1	0.0351845	NC_007134.6	40240039	40275253	34.5	92
LOC103908642	122	106	83.5	2.63725	2.746e-06	2.4617	3.97475	7.045e-05	0.000732	43	2	0	17574	43	43	42	42	1	0	0	1	1	0.0232558	2	0.0799475	NC_007126.6	38028986	38046560	59	2	1	17574	59	59	58	58	1	0	0	1	1	0.0169492	2	0.104848	NC_007126.6	38028986	38046560	51	104
LOC103908679	11	8	9	2.63636	2.997e-07	2.46871	2.6814	0.007331	0.0469497	7	0	0	13693	7	7	0	0	NaN	0	0	7	7	1	0	0.0171012	NC_007115.6	34000350	34014043	4	0	0	13693	4	4	0	0	NaN	0	0	4	4	1	0	0.00928	NC_007115.6	34000350	34014043	5.5	14
LOC103908723	19	15	14.5	2.61111	4.858e-07	2.46918	3.40911	0.0006518	0.005541	7	1	1	4705	7	7	7	7	1	0	0	0	0	0	1	0.0497697	NC_007114.6	58623212	58627917	11	1	1	4705	11	11	11	11	1	0	0	0	0	0	1	0.0742737	NC_007114.6	58623212	58627917	9	21
LOC103908881	13	12	12	3.18182	4.047e-07	2.99021	3.38357	0.0007155	0.006039	6	1	1	6810	5	6	5	6	0.833333	0	0	0	0	0	1	0.0294734	NC_007126.6	45307781	45314591	5	1	1	6810	5	5	5	5	1	0	0	0	0	0	1	0.0233252	NC_007126.6	45307781	45314591	5.5	17
LOC103908980	21	18	16	4.55556	5.705e-07	4.45837	4.59218	4.386e-06	5.658e-05	3	0	0	2009	0	3	0	0	NaN	0	0	0	3	1	0	0.0499537	NC_007127.6	45036109	45038118	6	0	0	2009	0	6	0	0	NaN	0	0	0	6	1	0	0.0948796	NC_007127.6	45036109	45038118	4.5	24
LOC103908986	12	11	9.5	3.11111	3.183e-07	2.91269	2.96697	0.003008	0.0216055	5	0	0	21387	5	5	0	0	NaN	0	0	5	5	1	0	0.007821	NC_007127.6	51328450	51349837	4	0	0	21387	4	4	0	0	NaN	0	0	4	4	1	0	0.005942	NC_007127.6	51328450	51349837	4.5	12
LOC103909099	32	30	28	15	9.693e-07	14.2636	6.94661	3.742e-12	9.733e-11	1	0	0	3219	1	1	0	0	NaN	0	0	1	1	1	0	0.0103922	NC_007128.6	50926502	50929721	3	0	0	3219	3	3	0	0	NaN	0	0	3	3	1	0	0.0296075	NC_007128.6	50926502	50929721	2	27
LOC103909108	6	5	4.5	10	1.615e-07	9.75742	2.78741	0.005313	0.0356207	0	0	0	2603	0	0	0	0	NaN	0	0	0	0	NaN	0	0	NC_007129.6	2899429	2902032	1	0	0	2603	1	1	0	0	NaN	0	0	1	1	1	0	0.0122047	NC_007129.6	2899429	2902032	0.5	6
LOC103909114	260	223	238.5	2.40708	7.91e-06	2.2624	8.53239	0	0	188	0	0	51101	105	188	0	0	NaN	0	0	105	188	1	0	0.123071	NC_007129.6	5393323	5444424	151	0	0	51101	86	151	0	0	NaN	0	0	86	151	1	0	0.0938749	NC_007129.6	5393323	5444424	169.5	411
LOC103909291	67	59	54	4	1.835e-06	3.76833	7.27346	3.504e-13	9.94e-12	14	0	0	1981	14	14	0	0	NaN	0	0	14	14	1	0	0.236412	NC_007131.6	6168961	6170942	22	0	0	1981	22	22	0	0	NaN	0	0	22	22	1	0	0.352809	NC_007131.6	6168961	6170942	18	63
LOC103909292	8	7	7.5	3.14286	2.527e-07	2.95056	2.66015	0.007811	0.0496016	4	0	0	27764	4	4	0	0	NaN	0	0	4	4	1	0	0.00482	NC_007131.6	6689035	6716799	3	0	0	27764	3	3	0	0	NaN	0	0	3	3	1	0	0.003433	NC_007131.6	6689035	6716799	3.5	11
LOC103909301	142	88	99	3.25	3.364e-06	3.09633	3.33406	0.0008559	0.007103	17	0	0	23561	0	17	0	0	NaN	0	0	0	17	1	0	0.0241369	NC_007131.6	13744964	13768525	71	0	0	23561	1	71	0	0	NaN	0	0	1	71	1	0	0.095734	NC_007131.6	13744964	13768525	44	127
LOC103909394	72	55	57.5	2.29213	1.897e-06	2.15223	4.52988	5.902e-06	7.456e-05	53	1	1	2409	53	53	51	51	1	0	0	2	2	0.0377358	1	0.708206	NC_007132.6	2220041	2222450	36	1	1	2409	35	36	32	33	0.969697	0	0	3	3	0.0833333	1	0.43519	NC_007132.6	2220041	2222450	44.5	96
LOC103909420	6	5	5	11	1.727e-07	10.3603	2.85383	0.00432	0.0296702	0	1	0	2782	0	0	0	0	NaN	0	0	0	0	NaN	1	0	NC_007112.6	54772291	54775073	1	1	1	2782	1	1	1	1	1	0	0	0	0	0	1	0.0114194	NC_007112.6	54772291	54775073	0.5	5
LOC103909433	348	287	277	2.20174	9.146e-06	2.07758	8.10292	4.441e-16	1.568e-14	200	0	0	10640	117	200	0	0	NaN	0	0	117	200	1	0	0.628803	NC_007132.6	14735649	14746289	261	0	0	10640	155	261	0	0	NaN	0	0	155	261	1	0	0.779293	NC_007132.6	14735649	14746289	230.5	467
LOC103909529	8	7	7.5	16	2.595e-07	15.0695	3.60957	0.0003067	0.002807	1	0	0	11859	0	1	0	0	NaN	0	0	0	1	1	0	0.002821	NC_007133.6	6478408	6490267	0	0	0	11859	0	0	0	0	NaN	0	0	0	0	NaN	0	0	NC_007133.6	6478408	6490267	0.5	8
LOC103909612	426	340	290	2.59341	9.573e-06	2.43163	4.43946	9.019e-06	0.0001105	139	0	0	54364	16	139	0	0	NaN	0	0	16	139	1	0	0.0855322	NC_007133.6	27301212	27355576	225	0	0	54364	23	225	0	0	NaN	0	0	23	225	1	0	0.131484	NC_007133.6	27301212	27355576	182	379
LOC103909846	21	21	19	3.375	6.43e-07	3.17873	4.3608	1.296e-05	0.0001552	8	2	0	9604	8	8	8	8	1	0	0	0	0	0	1	0.0278653	NC_007136.6	19889422	19899026	8	2	0	9604	8	8	8	8	1	0	0	0	0	0	1	0.026463	NC_007136.6	19889422	19899026	8	25
LOC103909969	111	110	90.5	2.16774	2.974e-06	2.04035	7.57591	3.575e-14	1.092e-12	77	1	1	5485	27	77	26	76	0.342105	0	0	1	1	0.012987	1	0.463515	NW_008805454.1	5649	11134	78	1	1	5485	26	78	26	78	0.333333	0	0	0	0	0	1	0.451772	NW_008805454.1	5649	11134	77.5	148
LOC103910044	180	175	157.5	3.60331	5.34e-06	3.38964	12.8474	0	0	63	0	0	28788	25	63	0	0	NaN	0	0	25	63	1	0	0.0732075	NC_007113.6	23500365	23529153	58	0	0	28788	24	58	0	0	NaN	0	0	24	58	1	0	0.0640056	NC_007113.6	23500365	23529153	60.5	198
LOC103910136	70	50	50	2.16279	1.639e-06	2.02877	3.56055	0.0003701	0.003328	53	0	0	8486	47	53	0	0	NaN	0	0	47	53	1	0	0.208929	NC_007113.6	51664366	51672852	33	0	0	8486	30	33	0	0	NaN	0	0	30	33	1	0	0.123541	NC_007113.6	51664366	51672852	43	103
LOC103910234	26	23	23.5	3.76471	7.97e-07	3.53201	5.03101	4.879e-07	7.274e-06	10	1	1	7561	10	10	10	10	1	0	0	0	0	0	1	0.0442433	NC_007114.6	408	7969	7	1	1	7561	7	7	5	5	1	0	0	2	2	0.285714	1	0.0210084	NC_007114.6	408	7969	8.5	33
LOC103910258	468	371	372.5	2.76123	1.252e-05	2.61093	7.16564	7.743e-13	2.132e-11	163	1	1	29229	151	163	150	162	0.925926	0	0	1	1	0.006135	1	0.185408	NC_007115.6	72406198	72435427	260	1	1	29229	244	260	235	251	0.936255	0	0	9	9	0.0346154	1	0.272811	NC_007115.6	72406198	72435427	211.5	537
LOC103910269	9	8	-6.5	-14	-2.411e-07	-14.8769	-3.15652	0.001597	0.0123622	9	0	0	1372	9	9	0	0	NaN	0	0	9	9	1	0	0.21944	NC_007114.6	32214417	32215789	5	0	0	1372	5	5	0	0	NaN	0	0	5	5	1	0	0.115776	NC_007114.6	32214417	32215789	7	1
LOC103910380	52	51	35.5	7.45455	1.183e-06	6.83819	2.7831	0.005384	0.036035	5	0	0	12380	2	5	0	0	NaN	0	0	2	5	1	0	0.0135106	NC_007115.6	5412427	5424807	6	0	0	12380	1	6	0	0	NaN	0	0	1	6	1	0	0.0153969	NC_007115.6	5412427	5424807	5.5	25
LOC103910383	54	46	42	3.21053	1.415e-06	3.02179	5.92415	3.139e-09	6.15e-08	15	0	0	22613	8	15	0	0	NaN	0	0	8	15	1	0	0.0221901	NC_007115.6	4931757	4954370	23	0	0	22613	19	23	0	0	NaN	0	0	19	23	1	0	0.0323126	NC_007115.6	4931757	4954370	19	53
LOC103910388	37	34	30.5	13.2	1.05e-06	12.4396	6.93804	3.976e-12	1.033e-10	1	0	0	16005	0	1	0	0	NaN	0	0	0	1	1	0	0.00209	NC_007115.6	4181447	4197452	4	0	0	16005	2	4	0	0	NaN	0	0	2	4	1	0	0.00794	NC_007115.6	4181447	4197452	2.5	28
LOC103910398	45	43	34.5	9.625	1.179e-06	9.02597	4.88912	1.013e-06	1.448e-05	3	6	0	15890	1	3	0	2	0	0	0	1	1	0.333333	6	0.00421	NC_007115.6	7560910	7583568	5	6	0	15890	3	5	2	2	1	0	0	1	3	0.6	6	0.003999	NC_007115.6	7560910	7583568	4	29
LOC103910418	16	15	13.5	2.42105	4.482e-07	2.27698	3.1419	0.001679	0.0129229	10	0	0	2957	10	10	0	0	NaN	0	0	10	10	1	0	0.113129	NC_007115.6	12742547	12745504	9	0	0	2957	9	9	0	0	NaN	0	0	9	9	1	0	0.0966925	NC_007115.6	12742547	12745504	9.5	21
LOC103910447	77	73	65.5	2.28431	2.164e-06	2.14895	6.67808	2.421e-11	5.922e-10	53	0	0	7784	53	53	0	0	NaN	0	0	53	53	1	0	0.227772	NC_007115.6	17886236	17894020	49	0	0	7784	49	49	0	0	NaN	0	0	49	49	1	0	0.199984	NC_007115.6	17886236	17894020	51	126
LOC103910765	23	23	23	2.64286	7.691e-07	2.48916	4.30886	1.641e-05	0.000193	14	0	0	4592	13	14	0	0	NaN	0	0	13	14	1	0	0.101989	NC_007115.6	53062237	53066829	14	0	0	4592	12	14	0	0	NaN	0	0	12	14	1	0	0.0968563	NC_007115.6	53062237	53066829	14	37
LOC103910953	7	7	6.5	7.5	2.237e-07	7.06384	3.09989	0.001936	0.0146593	1	0	0	2227	1	1	0	0	NaN	0	0	1	1	1	0	0.0150213	NC_007115.6	68114223	68116450	1	0	0	2227	1	1	0	0	NaN	0	0	1	1	1	0	0.0142653	NC_007115.6	68114223	68116450	1	7
LOC103911103	34	32	25.5	3.83333	8.613e-07	3.599	4.20453	2.616e-05	0.0002953	8	0	0	2776	8	8	0	0	NaN	0	0	8	8	1	0	0.0964044	NC_007116.6	43771984	43774760	10	0	0	2776	10	10	0	0	NaN	0	0	10	10	1	0	0.114441	NC_007116.6	43771984	43774760	9	27
LOC103911139	9	9	8	3	2.694e-07	2.82554	2.6985	0.006965	0.0449391	4	0	0	1377	4	4	0	0	NaN	0	0	4	4	1	0	0.0971746	NC_007116.6	62693843	62695220	4	0	0	1377	4	4	0	0	NaN	0	0	4	4	1	0	0.0922843	NC_007116.6	62693843	62695220	4	11
LOC103911282	16	14	14.5	3.07143	4.894e-07	2.89989	3.67445	0.0002384	0.002236	6	1	0	894	0	6	0	6	0	0	0	0	0	0	1	0.224512	NC_007117.6	56688503	56689397	8	1	0	894	0	8	0	8	0	0	0	0	0	0	1	0.284285	NC_007117.6	56688503	56689397	7	22
LOC103911288	8	7	6	5	2.15e-07	4.90926	2.88622	0.003899	0.0271605	1	0	0	2296	1	1	0	0	NaN	0	0	1	1	1	0	0.0145698	NC_007118.6	186223	188519	2	0	0	2296	2	2	0	0	NaN	0	0	2	2	1	0	0.0276732	NC_007118.6	186223	188519	1.5	9
LOC103911364	95	75	73.5	2.24576	2.431e-06	2.11928	5.49391	3.931e-08	6.762e-07	49	1	1	4754	17	49	17	49	0.346939	0	0	0	0	0	1	0.344797	NW_003336559.1	10890	15644	69	1	1	4754	22	69	21	68	0.308824	0	0	1	1	0.0144928	1	0.454414	NW_003336559.1	10890	15644	59	121
LOC103911383	16	15	13	2.73333	4.344e-07	2.56743	3.28602	0.001016	0.008277	8	0	0	6072	4	8	0	0	NaN	0	0	4	8	1	0	0.0440742	NC_007118.6	26117235	26123307	7	0	0	6072	3	7	0	0	NaN	0	0	3	7	1	0	0.0366242	NC_007118.6	26117235	26123307	7.5	18
LOC103911430	61	60	47	3.29268	1.576e-06	3.0845	4.86064	1.17e-06	1.662e-05	20	0	0	1953	20	20	0	0	NaN	0	0	20	20	1	0	0.342574	NC_007118.6	61262494	61264447	21	0	0	1953	21	21	0	0	NaN	0	0	21	21	1	0	0.341601	NC_007118.6	61262494	61264447	20.5	54
LOC103911465	139	110	-111	-2.93043	-4.249e-06	-3.15066	-6.33437	2.383e-10	5.325e-09	182	0	0	11829	132	182	0	0	NaN	0	0	132	182	1	0	0.514695	NC_007119.6	7034659	7046488	155	0	0	11829	112	155	0	0	NaN	0	0	112	155	1	0	0.41628	NC_007119.6	7034659	7046488	168.5	43
LOC103911488	26	17	-17.5	-2.66667	-6.769e-07	-2.89899	-3.4105	0.0006484	0.005516	32	0	0	39056	4	32	0	0	NaN	0	0	4	32	1	0	0.0274087	NC_007119.6	17332328	17371384	24	0	0	39056	3	24	0	0	NaN	0	0	3	24	1	0	0.019522	NC_007119.6	17332328	17371384	28	6
LOC103911587	21	19	-15	-2	-5.844e-07	-2.12136	-2.91658	0.003539	0.0249441	25	1	0	15677	0	25	0	25	0	0	0	0	0	0	1	0.0533462	NC_007120.6	53994	69671	35	1	0	15677	0	35	0	35	0	0	0	0	0	0	1	0.0709262	NC_007120.6	53994	69671	30	14
LOC103911606	36	32	33	2.94118	1.108e-06	2.7626	5.42476	5.803e-08	9.803e-07	19	1	1	3314	7	19	5	17	0.294118	0	0	2	2	0.105263	1	0.171602	NC_007120.6	5137185	5140499	15	1	1	3314	4	15	3	13	0.230769	0	0	1	2	0.133333	1	0.124621	NC_007120.6	5137185	5140499	17	51
LOC103911752	14	12	13	7.5	4.466e-07	6.9917	4.37644	1.206e-05	0.0001451	3	1	1	4321	3	3	3	3	1	0	0	0	0	0	1	0.0232254	NC_007121.6	28505819	28510140	1	1	1	4321	1	1	1	1	1	0	0	0	0	0	1	0.007352	NC_007121.6	28505819	28510140	2	15
LOC103911814	30	18	-21	-2.75	-8.173e-07	-3.02912	-3.5633	0.0003662	0.003299	36	0	0	1368	4	36	0	0	NaN	0	0	4	36	1	0	0.880325	NC_007122.6	14010843	14012211	30	0	0	1368	5	30	0	0	NaN	0	0	5	30	1	0	0.696686	NC_007122.6	14010843	14012211	33	6
LOC103911897	24	18	20.5	4.41667	7.008e-07	4.18579	4.21639	2.482e-05	0.0002814	3	0	0	12170	1	3	0	0	NaN	0	0	1	3	1	0	0.008246	NC_007123.6	4238141	4250311	9	0	0	12170	2	9	0	0	NaN	0	0	2	9	1	0	0.0234938	NC_007123.6	4238141	4250311	6	26
LOC103912022	186	167	129.5	2.78621	4.255e-06	2.58792	4.15525	3.249e-05	0.0003611	82	0	0	84940	34	82	0	0	NaN	0	0	34	82	1	0	0.0322945	NC_007124.6	31944135	32029075	63	0	0	84940	19	63	0	0	NaN	0	0	19	63	1	0	0.023563	NC_007124.6	31944135	32029075	72.5	155
LOC103912048	12	12	11	3.75	3.736e-07	3.53192	3.44291	0.0005755	0.004949	4	0	0	1716	4	4	0	0	NaN	0	0	4	4	1	0	0.0779775	NC_007125.6	531575	533291	4	0	0	1716	4	4	0	0	NaN	0	0	4	4	1	0	0.0740533	NC_007125.6	531575	533291	4	16
LOC107988037	25	24	22.5	5.09091	7.695e-07	4.78433	5.35583	8.516e-08	1.404e-06	6	1	1	4350	6	6	6	6	1	0	0	0	0	0	1	0.0461412	NC_007127.6	10531937	10536287	5	1	1	4350	5	5	5	5	1	0	0	0	0	0	1	0.0365159	NC_007127.6	10531937	10536287	5.5	26
LOC108178999	99	76	80.5	2.24806	2.664e-06	2.12208	5.43785	5.393e-08	9.146e-07	53	1	1	6285	53	53	52	52	1	0	0	1	1	0.0188679	1	0.276774	NC_007119.6	28331753	28338038	76	1	1	6285	76	76	74	74	1	0	0	2	2	0.0263158	1	0.374049	NC_007119.6	28331753	28338038	64.5	138
LOC108179018	35	24	26	2.92593	8.773e-07	2.77199	3.52246	0.0004276	0.003784	8	1	1	3354	8	8	8	8	1	0	0	0	0	0	1	0.0797909	NC_007112.6	977989	981343	19	1	1	3354	19	19	19	19	1	0	0	0	0	0	1	0.179967	NC_007112.6	977989	981343	13.5	43
LOC108179036	383	332	279	3.18824	9.324e-06	2.98853	5.85536	4.76e-09	9.112e-08	102	0	0	7587	102	102	0	0	NaN	0	0	102	102	1	0	0.449735	NC_007114.6	13815483	13823070	153	0	0	7587	153	153	0	0	NaN	0	0	153	153	1	0	0.640653	NC_007114.6	13815483	13823070	127.5	328
LOC108179054	613	499	493.5	2.28182	1.635e-05	2.15418	8.25213	2.22e-16	7.98e-15	328	2	1	12120	326	328	326	328	0.993902	0	0	0	0	0	2	0.905311	NC_007126.6	1293878	1305998	442	2	1	12120	440	442	440	442	0.995475	0	0	0	0	0	2	1.15857	NC_007126.6	1293878	1305998	385	816
LOC108179067	9	9	6.5	7.5	2.221e-07	7.02126	2.72936	0.006346	0.0416076	1	0	0	1599	1	1	0	0	NaN	0	0	1	1	1	0	0.0209208	NC_007135.6	38508043	38509642	1	0	0	1599	1	1	0	0	NaN	0	0	1	1	1	0	0.019868	NC_007135.6	38508043	38509642	1	5
LOC108179094	23	18	-15.5	-2.82353	-5.854e-07	-2.93651	-2.66047	0.007803	0.0495658	29	1	1	23202	7	29	7	29	0.241379	0	0	0	0	0	1	0.0418118	NC_007119.6	20923952	20947154	19	1	1	23202	5	19	5	19	0.263158	0	0	0	0	0	1	0.0260154	NC_007119.6	20923952	20947154	24	11
LOC108179103	27	25	19	7.33333	6.432e-07	6.84797	3.32985	0.0008689	0.007201	2	1	1	6053	2	2	2	2	1	0	0	0	0	0	1	0.0110531	NC_007117.6	54451229	54457282	4	1	1	6053	4	4	4	4	1	0	0	0	0	0	1	0.0209938	NC_007117.6	54451229	54457282	3	15
LOC108179109	28	25	25	3.94118	8.514e-07	3.72356	5.27947	1.296e-07	2.088e-06	7	1	1	12769	7	7	7	7	1	0	0	0	0	0	1	0.0183387	NC_007118.6	52929909	52942678	10	1	1	12769	9	10	8	9	0.888889	0	0	1	1	0.1	1	0.0223917	NC_007118.6	52929909	52942678	8.5	35
LOC108179114	16	11	12.5	4.57143	4.254e-07	4.26037	3.12652	0.001769	0.013552	6	1	1	3405	3	6	3	6	0.5	0	0	0	0	0	1	0.0589469	NC_007118.6	2606497	2609902	1	1	1	3405	1	1	1	1	1	0	0	0	0	0	1	0.00933	NC_007118.6	2606497	2609902	3.5	17
LOC108179126	45	40	39.5	4.7619	1.35e-06	4.48084	6.84179	7.821e-12	1.992e-10	13	1	1	2320	13	13	12	12	1	0	0	1	1	0.0769231	1	0.173029	NC_007114.6	402269	404589	8	1	1	2320	8	8	8	8	1	0	0	0	0	0	1	0.109548	NC_007114.6	402269	404589	10.5	47
LOC108179153	21	13	15	2.66667	5.038e-07	2.52654	2.69596	0.007019	0.0452096	5	1	1	45040	4	5	4	5	0.8	0	0	0	0	0	1	0.003714	NC_007131.6	39511147	39556187	13	1	1	45040	9	13	9	13	0.692308	0	0	0	0	0	1	0.00917	NC_007131.6	39511147	39556187	9	22
LOC108179189	156	123	96.5	2.51969	3.138e-06	2.3451	2.85615	0.004288	0.0294975	47	0	0	6009	47	47	0	0	NaN	0	0	47	47	1	0	0.261651	NC_007113.6	48017879	48023888	80	0	0	6009	79	80	0	0	NaN	0	0	79	80	1	0	0.42295	NC_007113.6	48017879	48023888	63.5	117
LOC108179203	130	102	97.5	4.14516	3.326e-06	3.93107	5.5004	3.789e-08	6.521e-07	17	2	0	6943	17	17	17	17	1	0	0	0	0	0	1	0.0819084	NC_007115.6	2402745	2409688	45	2	0	6943	44	45	44	45	0.977778	0	0	0	0	0	1	0.205905	NC_007115.6	2402745	2409688	31	110
LOC108179230	49	47	35	6	1.175e-06	5.53607	3.52492	0.0004236	0.003752	8	1	1	9745	8	8	8	8	1	0	0	0	0	0	1	0.0274622	NC_007126.6	5105696	5115441	6	1	1	9745	6	6	6	6	1	0	0	0	0	0	1	0.0195601	NC_007126.6	5105696	5115441	7	29
LOC108179265	27	22	18	2.71429	5.979e-07	2.54457	3.1111	0.001864	0.0141699	8	0	0	936	8	8	0	0	NaN	0	0	8	8	1	0	0.285917	NC_007126.6	43800677	43801613	13	0	0	936	13	13	0	0	NaN	0	0	13	13	1	0	0.441234	NC_007126.6	43800677	43801613	10.5	22
LOC108179266	8	8	6.5	7.5	2.211e-07	6.99356	3.06396	0.002184	0.0162976	1	0	0	12319	1	1	0	0	NaN	0	0	1	1	1	0	0.002716	NC_007126.6	45292475	45304794	1	0	0	12319	1	1	0	0	NaN	0	0	1	1	1	0	0.002579	NC_007126.6	45292475	45304794	1	6
LOC108179272	7	6	5.5	4.66667	1.946e-07	4.49312	2.68745	0.0072	0.0462203	2	1	1	5389	2	2	2	2	1	0	0	0	0	0	1	0.012415	NC_007113.6	57698934	57704323	1	1	1	5389	1	1	1	1	1	0	0	0	0	0	1	0.005895	NC_007113.6	57698934	57704323	1.5	8
LOC108179283	56	47	39	3.51613	1.308e-06	3.29486	3.9223	8.771e-05	0.0008965	11	0	0	1727	3	11	0	0	NaN	0	0	3	11	1	0	0.213072	NC_007126.6	11485666	11487393	20	0	0	1727	14	20	0	0	NaN	0	0	14	20	1	0	0.367908	NC_007126.6	11485666	11487393	15.5	42
LOC108179336	23	20	19	3.23529	6.407e-07	3.03532	4.28247	1.848e-05	0.0002151	10	0	0	9783	10	10	0	0	NaN	0	0	10	10	1	0	0.0341944	NC_007113.6	1268019	1277802	7	0	0	9783	7	7	0	0	NaN	0	0	7	7	1	0	0.0227315	NC_007113.6	1268019	1277802	8.5	30
LOC108179343	63	49	45.5	3.275	1.531e-06	3.06232	4.29346	1.759e-05	0.0002055	27	0	0	2815	27	27	0	0	NaN	0	0	27	27	1	0	0.320857	NC_007126.6	38109947	38112762	13	0	0	2815	13	13	0	0	NaN	0	0	13	13	1	0	0.146712	NC_007126.6	38109947	38112762	20	55
LOC108179591	14	12	12.5	5.16667	4.286e-07	4.89667	4.01436	5.961e-05	0.0006273	2	1	0	6761	0	2	0	2	0	0	0	0	0	0	1	0.009896	NC_007127.6	15984552	15991313	4	1	1	6761	2	4	2	4	0.5	0	0	0	0	0	1	0.0187954	NC_007127.6	15984552	15991313	3	16
LOC108179593	6	5	5	11	1.727e-07	10.3603	2.85383	0.00432	0.0296702	1	0	0	2381	1	1	0	0	NaN	0	0	1	1	1	0	0.0140497	NC_007127.6	18231100	18233481	0	0	0	2381	0	0	0	0	NaN	0	0	0	0	NaN	0	0	NC_007127.6	18231100	18233481	0.5	5
LOC108179692	440	391	336	4.06849	1.136e-05	3.82181	7.44928	9.392e-14	2.806e-12	85	1	1	4018	85	85	84	84	1	0	0	1	1	0.0117647	1	0.699352	NC_007113.6	24951866	24955884	134	1	1	4018	134	134	132	132	1	0	0	2	2	0.0149254	1	1.04368	NC_007113.6	24951866	24955884	109.5	366
LOC108179728	98	90	66.5	2.41489	2.165e-06	2.25023	3.48742	0.0004877	0.004258	43	0	0	3987	33	43	0	0	NaN	0	0	33	43	1	0	0.360785	NC_007128.6	582311	586298	51	0	0	3987	38	51	0	0	NaN	0	0	38	51	1	0	0.406374	NC_007128.6	582311	586298	47	86
LOC108179794	11	8	8	2.77778	2.81e-07	2.70318	2.7282	0.006368	0.0417418	3	0	0	34772	1	3	0	0	NaN	0	0	1	3	1	0	0.002886	NC_007128.6	41394917	41429689	6	0	0	34772	6	6	0	0	NaN	0	0	6	6	1	0	0.005482	NC_007128.6	41394917	41429689	4.5	14
LOC108179947	15	15	12	13	4.24e-07	12.4941	3.20985	0.001328	0.0105114	1	0	0	2485	1	1	0	0	NaN	0	0	1	1	1	0	0.0134617	NC_007129.6	8527132	8529617	1	0	0	2485	1	1	0	0	NaN	0	0	1	1	1	0	0.0127843	NC_007129.6	8527132	8529617	1	16
LOC108180049	30	27	26.5	3.30435	8.948e-07	3.10293	5.10176	3.365e-07	5.142e-06	13	1	1	6069	2	13	2	13	0.153846	0	0	0	0	0	1	0.071656	NC_007129.6	46607499	46613568	10	1	1	6069	5	10	5	10	0.5	0	0	0	0	0	1	0.0523461	NC_007129.6	46607499	46613568	11.5	40
LOC108180053	7	5	6	7	2.059e-07	6.52622	2.74863	0.005984	0.0395395	2	1	1	13655	2	2	1	1	1	0	0	1	1	0.5	1	0.00245	NC_007129.6	49199046	49218864	0	1	0	13655	0	0	0	0	NaN	0	0	0	0	NaN	1	0	NC_007129.6	49199046	49218864	1	7
LOC108180140	5	4	4.5	10	1.553e-07	9.41846	2.67953	0.007373	0.0471641	1	0	0	47212	0	1	0	0	NaN	0	0	0	1	1	0	0.0007086	NC_007130.6	3203442	3250654	0	0	0	47212	0	0	0	0	NaN	0	0	0	0	NaN	0	0	NC_007130.6	3203442	3250654	0.5	5
LOC108180146	61641	55995	50163.5	3.49744	0.001768	3.39164	2.98783	0.00281	0.0203672	17263	1	1	8183	7120	17263	7116	17258	0.412331	0	0	4	5	0.0002896	1	70.5512	NC_007130.6	8041559	8049742	22909	1	1	8183	10214	22909	10208	22902	0.445725	0	0	6	7	0.0003056	1	88.9125	NC_007130.6	8041559	8049742	20086	78904
LOC108180187	33	27	29.5	3.95	1.004e-06	3.72886	5.3369	9.455e-08	1.546e-06	7	0	0	3865	7	7	0	0	NaN	0	0	7	7	1	0	0.0605864	NC_007113.6	57907741	57911606	13	0	0	3865	13	13	0	0	NaN	0	0	13	13	1	0	0.106855	NC_007113.6	57907741	57911606	10	40
LOC108180198	27	19	17	4.4	5.755e-07	4.16111	2.65746	0.007873	0.0499276	1	1	1	2845	1	1	1	1	1	0	0	0	0	0	1	0.0117583	NC_007113.6	59147511	59150356	9	1	1	2845	5	9	5	9	0.555556	0	0	0	0	0	1	0.100499	NC_007113.6	59147511	59150356	5	16
LOC108180245	15	12	12.5	9.33333	4.318e-07	8.90529	4.03821	5.386e-05	0.0005726	0	0	0	13962	0	0	0	0	NaN	0	0	0	0	NaN	0	0	NC_007131.6	45983795	45997757	3	0	0	13962	0	3	0	0	NaN	0	0	0	3	1	0	0.006826	NC_007131.6	45983795	45997757	1.5	15
LOC108180259	10	9	8	6.33333	2.727e-07	5.89321	3.31757	0.000908	0.007483	2	0	0	1083	2	2	0	0	NaN	0	0	2	2	1	0	0.0617772	NC_007131.6	27839489	27840572	1	0	0	1083	1	1	0	0	NaN	0	0	1	1	1	0	0.0293341	NC_007131.6	27839489	27840572	1.5	8
LOC108180287	24	23	21.5	44	7.459e-07	41.4412	6.39182	1.639e-10	3.74e-09	0	0	0	2222	0	0	0	0	NaN	0	0	0	0	NaN	0	0	NC_007131.6	49878520	49880742	1	0	0	2222	1	1	0	0	NaN	0	0	1	1	1	0	0.0142974	NC_007131.6	49878520	49880742	0.5	24
LOC108180295	29	29	24.5	4.0625	8.308e-07	3.81522	5.24829	1.535e-07	2.45e-06	8	0	0	2381	8	8	0	0	NaN	0	0	8	8	1	0	0.112398	NC_007131.6	52915358	52917739	8	0	0	2381	8	8	0	0	NaN	0	0	8	8	1	0	0.106741	NC_007131.6	52915358	52917739	8	28
LOC108180345	8	7	7	15	2.421e-07	14.1277	3.47078	0.0005189	0.004504	0	1	0	10298	0	0	0	0	NaN	0	0	0	0	NaN	1	0	NC_007131.6	17049293	17059591	1	1	1	10298	1	1	1	1	1	0	0	0	0	0	1	0.003085	NC_007131.6	17049293	17059591	0.5	7
LOC108180725	442	377	364	3.07407	1.229e-05	2.90387	10.0336	0	0	143	1	1	580	143	143	130	130	1	0	0	13	13	0.0909091	1	7.49794	NC_007132.6	45881813	45882393	208	1	1	580	208	208	191	191	1	0	0	17	17	0.0817308	1	10.4618	NC_007132.6	45881813	45882393	175.5	494
LOC108180798	8	7	7.5	4	2.548e-07	3.75101	2.89697	0.003768	0.0263946	3	0	0	59768	2	3	0	0	NaN	0	0	2	3	1	0	0.001679	NC_007132.6	5423312	5483080	2	0	0	59768	2	2	0	0	NaN	0	0	2	2	1	0	0.001063	NC_007132.6	5423312	5483080	2.5	10
LOC108180800	146	117	117.5	2.82171	3.952e-06	2.66653	6.6233	3.513e-11	8.452e-10	50	0	0	4179	39	50	0	0	NaN	0	0	39	50	1	0	0.400243	NC_007132.6	39860985	39865164	79	0	0	4179	73	79	0	0	NaN	0	0	73	79	1	0	0.60056	NC_007132.6	39860985	39865164	64.5	196
LOC108181117	23	22	20	14.3333	7.117e-07	13.9426	6.01558	1.792e-09	3.633e-08	1	0	0	2406	1	1	0	0	NaN	0	0	1	1	1	0	0.0139037	NC_007133.6	6869814	6872220	2	0	0	2406	2	2	0	0	NaN	0	0	2	2	1	0	0.026408	NC_007133.6	6869814	6872220	1.5	24
LOC108181195	14	12	12.5	13.5	4.318e-07	12.5863	4.42134	9.809e-06	0.0001197	2	0	0	6102	2	2	0	0	NaN	0	0	2	2	1	0	0.0109644	NC_007133.6	5947804	5953906	0	0	0	6102	0	0	0	0	NaN	0	0	0	0	NaN	0	0	NC_007133.6	5947804	5953906	1	14
LOC108181204	81	77	61	3.25926	2.039e-06	3.04341	4.98107	6.323e-07	9.277e-06	29	0	0	43112	29	29	0	0	NaN	0	0	29	29	1	0	0.0225023	NC_007133.6	35924460	35967572	25	0	0	43112	25	25	0	0	NaN	0	0	25	25	1	0	0.0184223	NC_007133.6	35924460	35967572	27	70
LOC108181220	43	36	31	6.63636	1.058e-06	6.26555	4.28804	1.803e-05	0.0002103	2	3	0	8641	0	2	0	2	0	0	0	0	0	0	3	0.007743	NC_007133.6	5828582	5837223	9	3	0	8641	6	9	6	9	0.666667	0	0	0	0	0	3	0.0330887	NC_007133.6	5828582	5837223	5.5	28
LOC108181226	73	40	52.5	2.26506	1.746e-06	2.14811	2.77975	0.00544	0.0363744	25	1	1	10372	25	25	25	25	1	0	0	0	0	0	1	0.0806314	NC_007133.6	5123414	5133786	58	1	1	10372	58	58	54	54	1	0	0	4	4	0.0689655	1	0.165399	NC_007133.6	5123414	5133786	41.5	98
LOC108181235	60	44	39.5	2.88095	1.32e-06	2.71342	3.28361	0.001025	0.008338	13	0	0	10562	5	13	0	0	NaN	0	0	5	13	1	0	0.0411741	NC_007133.6	11069298	11079860	29	0	0	10562	17	29	0	0	NaN	0	0	17	29	1	0	0.0872275	NC_007133.6	11069298	11079860	21	48
LOC108181581	24	15	19	3	6.421e-07	2.8448	3.09434	0.001972	0.0148959	5	1	1	906	3	5	3	5	0.6	0	0	0	0	0	1	0.184616	NC_007136.6	6859713	6860619	14	1	1	906	11	14	10	13	0.769231	0	0	1	1	0.0714286	1	0.455845	NC_007136.6	6859713	6860619	9.5	28
LOC108181644	14	10	11.5	3.875	3.917e-07	3.66651	3.24219	0.001186	0.009504	2	0	0	2492	2	2	0	0	NaN	0	0	2	2	1	0	0.0268478	NC_007136.6	3345745	3348237	6	0	0	2492	6	6	0	0	NaN	0	0	6	6	1	0	0.0764901	NC_007136.6	3345745	3348237	4	16
LOC108181664	183	105	137.5	2.30952	4.578e-06	2.18992	3.22885	0.001243	0.009919	66	1	1	22437	66	66	66	66	1	0	0	0	0	0	1	0.0984024	NC_007136.6	27098751	27121188	144	1	1	22437	143	144	143	144	0.993056	0	0	0	0	0	1	0.203892	NC_007136.6	27098751	27121188	105	249
LOC108182616	38	24	-24	-3.4	-9.311e-07	-3.84689	-2.68241	0.007309	0.0468377	41	0	0	3529	23	41	0	0	NaN	0	0	23	41	1	0	0.38865	NW_003337145.1	44454	47983	27	0	0	3529	13	27	0	0	NaN	0	0	13	27	1	0	0.24306	NW_003337145.1	44454	47983	34	3
LOC108182659	27	23	21.5	2.53571	7.182e-07	2.3941	4.08236	4.458e-05	0.0004828	12	1	1	1464	12	12	8	8	1	0	0	4	4	0.333333	1	0.1828	NW_003337161.1	18710	20174	16	1	1	1464	16	16	16	16	1	0	0	0	0	0	1	0.347201	NW_003337161.1	18710	20174	14	32
LOC108182779	65	54	50	6.88235	1.72e-06	6.54381	5.87647	4.191e-09	8.072e-08	3	1	1	7081	3	3	3	3	1	0	0	0	0	0	1	0.0141727	NC_007114.6	12683943	12691024	14	1	1	7081	14	14	14	14	1	0	0	0	0	0	1	0.0628109	NC_007114.6	12683943	12691024	8.5	49
LOC108182780	12	11	9	3.57143	3.012e-07	3.33842	3.02301	0.002503	0.0183881	3	0	0	1861	1	3	0	0	NaN	0	0	1	3	1	0	0.0539264	NC_007114.6	33829533	33831394	4	0	0	1861	3	4	0	0	NaN	0	0	3	4	1	0	0.0682834	NC_007114.6	33829533	33831394	3.5	10
LOC108182808	5	4	4.5	10	1.553e-07	9.41846	2.67953	0.007373	0.0471641	0	0	0	3111	0	0	0	0	NaN	0	0	0	0	NaN	0	0	NC_007114.6	15980292	15983403	1	0	0	3111	1	1	0	0	NaN	0	0	1	1	1	0	0.0102118	NC_007114.6	15980292	15983403	0.5	5
LOC108182859	40	30	27	2.6875	8.972e-07	2.51309	3.27564	0.001054	0.008552	21	1	1	6153	18	21	18	21	0.857143	0	0	0	0	0	1	0.114172	NC_007114.6	59825597	59831750	11	1	1	6153	9	11	9	11	0.818182	0	0	0	0	0	1	0.0567947	NC_007114.6	59825597	59831750	16	35
LOC108183311	10	9	9	2.63636	3.012e-07	2.48656	2.69451	0.007049	0.0453769	5	1	1	1752	3	5	3	5	0.6	0	0	0	0	0	1	0.095469	NC_007115.6	45110082	45111834	6	1	1	1752	2	6	2	6	0.333333	0	0	0	0	0	1	0.108797	NC_007115.6	45110082	45111834	5.5	15
LOC108183326	7	7	5.5	6.5	1.979e-07	6.36396	2.91632	0.003542	0.0249607	1	0	0	712	1	1	0	0	NaN	0	0	1	1	1	0	0.0469836	NC_007115.6	54771027	54771739	1	0	0	712	1	1	0	0	NaN	0	0	1	1	1	0	0.0446192	NC_007115.6	54771027	54771739	1	8
LOC108183373	153	144	-142	-2.33333	-5.475e-06	-2.47967	-11.3339	8.914e-30	3.498e-28	255	0	0	16693	154	255	0	0	NaN	0	0	154	255	1	0	0.511013	NC_007115.6	9871496	9888189	242	0	0	16693	152	242	0	0	NaN	0	0	152	242	1	0	0.460556	NC_007115.6	9871496	9888189	248.5	102
LOC108183429	14	10	11	4.66667	3.766e-07	4.4302	3.21789	0.001291	0.0102539	1	2	0	3620	1	1	1	1	1	0	0	0	0	0	1	0.009241	NC_007115.6	34015986	34019606	5	2	0	3620	2	5	2	5	0.4	0	0	0	0	0	1	0.0438797	NC_007115.6	34015986	34019606	3	15
LOC108183588	73	71	65.5	3.1129	2.208e-06	2.92885	7.83916	4.441e-15	1.452e-13	32	0	0	21340	11	32	0	0	NaN	0	0	11	32	1	0	0.0501628	NC_007115.6	5426772	5448112	30	0	0	21340	8	30	0	0	NaN	0	0	8	30	1	0	0.044661	NC_007115.6	5426772	5448112	31	103
LOC108183711	18	17	16.5	3.2	5.567e-07	3.00874	3.97765	6.96e-05	0.0007233	8	1	1	594	1	8	1	8	0.125	0	0	0	0	0	1	0.450537	NC_007115.6	44413889	44414483	7	1	0	594	1	7	0	6	0	0	0	1	1	0.142857	1	0.320898	NC_007115.6	44413889	44414483	7.5	23
LOC108183841	7	7	-5.5	-6.5	-2.062e-07	-6.93567	-2.9089	0.003627	0.0255269	8	1	0	4565	0	8	0	8	0	0	0	0	0	0	1	0.058624	NC_007115.6	51376924	51381489	5	1	0	4565	0	5	0	5	0	0	0	0	0	0	1	0.0347961	NC_007115.6	51376924	51381489	6.5	1
LOC108183870	9	9	7.5	8.5	2.563e-07	7.94767	3.36219	0.0007733	0.006475	1	0	0	17372	1	1	0	0	NaN	0	0	1	1	1	0	0.001926	NC_007115.6	50900420	50917792	1	0	0	17372	1	1	0	0	NaN	0	0	1	1	1	0	0.001829	NC_007115.6	50900420	50917792	1	7
LOC108183996	8	7	6	5	2.142e-07	4.84475	2.87639	0.004023	0.0278787	2	0	0	2388	0	2	0	0	NaN	0	0	0	2	1	0	0.028017	NC_007115.6	58523158	58525546	1	0	0	2388	0	1	0	0	NaN	0	0	0	1	1	0	0.0133035	NC_007115.6	58523158	58525546	1.5	9
LOC108190043	16	14	13.5	5.5	4.633e-07	5.21259	4.22927	2.344e-05	0.0002666	2	0	0	19699	0	2	0	0	NaN	0	0	0	2	1	0	0.003396	NC_007116.6	3860931	3880630	4	0	0	19699	2	4	0	0	NaN	0	0	2	4	1	0	0.006451	NC_007116.6	3860931	3880630	3	18
LOC108190050	14	12	10.5	2.3125	3.666e-07	2.24486	2.84465	0.004446	0.0304207	7	0	0	2141	7	7	0	0	NaN	0	0	7	7	1	0	0.109372	NC_007116.6	9710924	9713065	9	0	0	2141	8	9	0	0	NaN	0	0	8	9	1	0	0.133545	NC_007116.6	9710924	9713065	8	21
LOC108190093	14	14	11	3.75	3.684e-07	3.49678	3.39513	0.000686	0.005811	4	0	0	5900	4	4	0	0	NaN	0	0	4	4	1	0	0.0226796	NC_007116.6	32732418	32738318	4	0	0	5900	4	4	0	0	NaN	0	0	4	4	1	0	0.0215382	NC_007116.6	32732418	32738318	4	12
LOC108190128	12	12	9.5	2.58333	3.142e-07	2.41971	2.71073	0.006713	0.0436141	6	0	0	1758	6	6	0	0	NaN	0	0	6	6	1	0	0.114172	NC_007116.6	60894647	60896405	6	0	0	1758	6	6	0	0	NaN	0	0	6	6	1	0	0.108426	NC_007116.6	60894647	60896405	6	13
LOC108190367	8	6	6	7	2.059e-07	6.63449	2.76073	0.005767	0.0383073	0	0	0	45652	0	0	0	0	NaN	0	0	0	0	NaN	0	0	NC_007117.6	6516509	6562161	2	0	0	45652	2	2	0	0	NaN	0	0	2	2	1	0	0.001392	NC_007117.6	6516509	6562161	1	6
LOC108190400	66	61	49.5	3.53846	1.666e-06	3.32027	5.00171	5.682e-07	8.372e-06	17	0	0	26082	17	17	0	0	NaN	0	0	17	17	1	0	0.0218039	NC_007117.6	25817556	25843638	22	0	0	26082	22	22	0	0	NaN	0	0	22	22	1	0	0.0267968	NC_007117.6	25817556	25843638	19.5	55
LOC108190428	63	57	44	3.31579	1.464e-06	3.09482	3.75714	0.0001719	0.001656	16	0	0	45904	16	16	0	0	NaN	0	0	16	16	1	0	0.0116599	NC_007117.6	44549590	44595494	22	0	0	45904	21	22	0	0	NaN	0	0	21	22	1	0	0.0152256	NC_007117.6	44549590	44595494	19	47
LOC108190452	18	13	13	2.52941	4.337e-07	2.38531	2.9832	0.002852	0.0206212	6	0	0	12091	6	6	0	0	NaN	0	0	6	6	1	0	0.0166003	NC_007117.6	57207907	57219998	11	0	0	12091	11	11	0	0	NaN	0	0	11	11	1	0	0.0289023	NC_007117.6	57207907	57219998	8.5	19
LOC108190454	25	22	19	4.45455	6.695e-07	4.31646	2.88712	0.003888	0.0270967	4	0	0	1061	4	4	0	0	NaN	0	0	4	4	1	0	0.126116	NC_007117.6	59055108	59056169	7	0	0	1061	7	7	0	0	NaN	0	0	7	7	1	0	0.209597	NC_007117.6	59055108	59056169	5.5	29
LOC108190597	11	10	9.5	7.33333	3.272e-07	6.95012	3.73847	0.0001851	0.001774	1	0	0	4558	0	1	0	0	NaN	0	0	0	1	1	0	0.007339	NC_007112.6	13806758	13811316	2	0	0	4558	0	2	0	0	NaN	0	0	0	2	1	0	0.0139398	NC_007112.6	13806758	13811316	1.5	12
LOC108190652	5496	5038	5017.5	2.30937	0.0001662	2.17666	26.4084	0	0	3603	0	0	16613	2039	3603	0	0	NaN	0	0	2039	3603	1	0	7.25509	NC_007118.6	19121165	19137778	4061	0	0	16613	2320	4061	0	0	NaN	0	0	2320	4061	1	0	7.76581	NC_007118.6	19121165	19137778	3832	9099
LOC108190685	90	68	68	2.36	2.261e-06	2.22951	4.88709	1.023e-06	1.462e-05	39	1	1	1595	39	39	38	38	1	0	0	1	1	0.025641	1	0.796984	NC_007118.6	34519239	34520834	61	1	1	1595	61	61	60	60	1	0	0	1	1	0.0163934	1	1.19507	NC_007118.6	34519239	34520834	50	107
LOC108190793	18	17	-16.5	-2.94118	-6.266e-07	-3.12153	-4.21069	2.546e-05	0.0002879	24	0	0	274	24	24	0	0	NaN	0	0	24	24	1	0	2.93013	NC_007118.6	29855582	29855856	26	0	0	274	26	26	0	0	NaN	0	0	26	26	1	0	3.01456	NC_007118.6	29855582	29855856	25	9
LOC108190967	19	15	15.5	2.19231	5.119e-07	2.07032	3.17191	0.001514	0.011803	11	1	1	10227	11	11	11	11	1	0	0	0	0	0	1	0.0359808	NC_007119.6	26200625	26210852	15	1	1	10227	15	15	14	14	1	0	0	1	1	0.0666667	1	0.0434892	NC_007119.6	26200625	26210852	13	30
LOC108191316	1543	1401	1250.5	2.93576	4.21e-05	2.76936	15.1494	0	0	575	1	1	25721	563	575	563	575	0.97913	0	0	0	0	0	1	0.747836	NC_007120.6	24171233	24196954	717	1	1	25721	707	717	707	717	0.986053	0	0	0	0	0	1	0.885591	NC_007120.6	24171233	24196954	646	1675
LOC108191497	158	146	129.5	4.5	4.414e-06	4.22772	9.78011	0	0	43	0	0	20496	43	43	0	0	NaN	0	0	43	43	1	0	0.070182	NC_007121.6	35697392	35717888	31	0	0	20496	31	31	0	0	NaN	0	0	31	31	1	0	0.0480501	NC_007121.6	35697392	35717888	37	144
LOC108191687	7	6	5	11	1.811e-07	10.8197	2.99389	0.002754	0.0200115	1	1	1	5967	1	1	1	1	1	0	0	0	0	0	1	0.005606	NC_007123.6	294592	304951	0	1	0	5967	0	0	0	0	NaN	0	0	0	0	NaN	1	0	NC_007123.6	294592	304951	0.5	7
LOC108191696	3311	2722	-2192	-2.45406	-8.402e-05	-2.61871	-2.9894	0.002795	0.0202805	2875	0	0	129086	1178	2875	0	0	NaN	0	0	1178	2875	1	0	0.74505	NC_007123.6	6330370	6459456	4524	0	0	129086	1944	4524	0	0	NaN	0	0	1944	4524	1	0	1.11338	NC_007123.6	6330370	6459456	3699.5	1213
LOC108191697	1933	1932	1647	3.10211	5.553e-05	2.92135	23.3906	0	0	783	0	0	18868	740	783	0	0	NaN	0	0	740	783	1	0	1.38823	NC_007123.6	7390264	7409132	784	0	0	18868	750	784	0	0	NaN	0	0	750	784	1	0	1.32005	NC_007123.6	7390264	7409132	783.5	2145
LOC108191739	13	7	-9.5	-3.375	-3.663e-07	-3.78568	-2.73663	0.006207	0.0408203	13	0	0	5375	10	13	0	0	NaN	0	0	10	13	1	0	0.080908	NC_007123.6	36350315	36355690	14	0	0	5375	10	14	0	0	NaN	0	0	10	14	1	0	0.0827468	NC_007123.6	36350315	36355690	13.5	1
LOC108191743	19	14	14.5	2.52632	4.838e-07	2.38185	3.21137	0.001321	0.0104638	7	0	0	1050	1	7	0	0	NaN	0	0	1	7	1	0	0.223016	NC_007123.6	38371697	38372747	12	0	0	1050	1	12	0	0	NaN	0	0	1	12	1	0	0.363073	NC_007123.6	38371697	38372747	9.5	22
LOC108191761	36	35	30.5	3.25926	1.071e-06	3.15083	5.66366	1.482e-08	2.685e-07	13	0	0	9242	10	13	0	0	NaN	0	0	10	13	1	0	0.0470548	NC_007123.6	48559361	48568603	14	0	0	9242	12	14	0	0	NaN	0	0	12	14	1	0	0.0481242	NC_007123.6	48559361	48568603	13.5	49
LOC108191803	9	6	-7.5	-3.14286	-2.848e-07	-3.35255	-2.86096	0.004224	0.0291194	11	0	0	301	11	11	0	0	NaN	0	0	11	11	1	0	1.22251	NC_007123.6	45025182	45025483	11	0	0	301	11	11	0	0	NaN	0	0	11	11	1	0	1.16099	NC_007123.6	45025182	45025483	11	2
LOC108191956	736	707	529	2.69823	1.734e-05	2.509	4.84039	1.296e-06	1.83e-05	297	0	0	18846	66	297	0	0	NaN	0	0	66	297	1	0	0.527186	NC_007124.6	51556848	51575694	326	0	0	18846	74	326	0	0	NaN	0	0	74	326	1	0	0.549541	NC_007124.6	51556848	51575694	311.5	648
LOC108192004	10	8	7	4.5	2.357e-07	4.22559	2.8599	0.004238	0.029203	1	0	0	684	1	1	0	0	NaN	0	0	1	1	1	0	0.0489069	NC_007124.6	68745	69429	3	0	0	684	3	3	0	0	NaN	0	0	3	3	1	0	0.139337	NC_007124.6	68745	69429	2	7
LOC108192093	65	49	43	2.43333	1.422e-06	2.28917	3.42312	0.0006191	0.005285	22	1	1	906	22	22	19	19	1	0	0	3	3	0.136364	1	0.701539	NC_007125.6	31133778	31134684	38	1	1	906	38	38	30	30	1	0	0	8	8	0.210526	1	1.05195	NC_007125.6	31133778	31134684	30	59
LOC553450	18	14	15	2.5	4.981e-07	2.34438	3.36634	0.0007617	0.006392	12	1	1	6678	12	12	12	12	1	0	0	0	0	0	1	0.060112	NW_008805395.1	1970	8648	8	1	1	6678	8	8	8	8	1	0	0	0	0	0	1	0.0380579	NW_008805395.1	1970	8648	10	24
LOC557642	266	257	207	2.30599	6.812e-06	2.16399	7.73669	1.021e-14	3.243e-13	163	2	0	209728	122	163	122	163	0.748466	0	0	0	0	0	2	0.0259991	NC_007120.6	51753360	51963088	154	2	0	209728	115	154	115	154	0.746753	0	0	0	0	0	2	0.0233274	NC_007120.6	51753360	51963088	158.5	311
LOC558044	248	228	212	2.58209	7.074e-06	2.42984	11.5155	0	0	144	6	0	93060	144	144	144	144	1	0	0	0	0	0	4	0.0517638	NC_007116.6	37018634	37111694	124	6	0	93060	123	124	123	124	0.991935	0	0	0	0	0	4	0.0423312	NC_007116.6	37018634	37111694	134	320
LOC558353	405	378	322	3.58635	1.086e-05	3.35939	9.281	0	0	138	2	1	17847	138	138	130	130	1	0	0	8	8	0.057971	2	0.243671	NC_007135.6	2474120	2491967	111	2	1	17847	110	111	104	105	0.990476	0	0	6	6	0.0540541	2	0.186907	NC_007135.6	2474120	2491967	124.5	377
LOC558761	142	116	124	3.25455	4.197e-06	3.07603	7.56603	3.841e-14	1.171e-12	42	2	1	9698	41	42	37	38	0.973684	0	0	4	4	0.0952381	2	0.131077	NC_007127.6	48662599	48672297	68	2	0	9698	68	68	57	57	1	0	0	11	11	0.161765	2	0.186722	NC_007127.6	48662599	48672297	55	174
LOC559664	851	580	626.5	2.17212	2.071e-05	2.05518	4.41492	1.01e-05	0.000123	399	0	0	7220	399	399	0	0	NaN	0	0	399	399	1	0	1.84868	NC_007134.6	17958052	17965272	670	0	0	7220	670	670	0	0	NaN	0	0	670	670	1	0	2.94808	NC_007134.6	17958052	17965272	534.5	1072
LOC560295	407	346	331.5	10.8955	1.176e-05	10.346	3.65752	0.0002547	0.002373	64	1	1	43833	63	64	63	64	0.984375	0	0	0	0	0	1	0.0488433	NC_007118.6	49528173	49572006	3	1	1	43833	3	3	3	3	1	0	0	0	0	0	1	0.002174	NC_007118.6	49528173	49572006	33.5	410
LOC560440	428	359	285.5	2.87213	9.394e-06	2.67622	3.84005	0.000123	0.00122	118	2	0	17977	118	118	118	118	1	0	0	0	0	0	1	0.219579	NC_007118.6	49423135	49441112	187	2	0	17977	186	187	186	187	0.994652	0	0	0	0	0	1	0.330466	NC_007118.6	49423135	49441112	152.5	330
LOC560447	301	280	280.5	2.88889	9.428e-06	2.72144	15.1926	0	0	138	3	0	8406	136	138	135	137	0.985401	0	0	1	1	0.007246	1	0.545202	NC_007114.6	32843926	32852332	159	3	0	8406	158	159	157	158	0.993671	0	0	1	1	0.006289	1	0.597131	NC_007114.6	32843926	32852332	148.5	419
LOC561000	61	58	57	2.60563	1.905e-06	2.4552	6.73524	1.637e-11	4.065e-10	34	2	0	16219	34	34	34	34	1	0	0	0	0	0	1	0.0701264	NC_007127.6	31736345	31752564	37	2	0	16219	37	37	37	37	1	0	0	0	0	0	1	0.0724735	NC_007127.6	31736345	31752564	35.5	90
LOC561230	19	17	17.5	3.91667	5.943e-07	3.67529	4.39745	1.095e-05	0.0001324	7	1	1	2655	4	7	4	7	0.571429	0	0	0	0	0	1	0.0881983	NC_007126.6	775678	778333	5	1	1	2655	4	5	3	4	0.75	0	0	1	1	0.2	1	0.0478627	NC_007126.6	775678	778333	6	23
LOC561423	289	267	244.5	3.05462	8.242e-06	2.87864	13.8466	0	0	108	2	0	63100	103	108	103	108	0.953704	0	0	0	0	0	2	0.057256	NC_007127.6	22606794	22669894	130	2	0	63100	119	130	119	130	0.915385	0	0	0	0	0	2	0.0654509	NC_007127.6	22606794	22669894	119	330
LOC563681	72	66	54	10	1.842e-06	9.37239	5.02063	5.15e-07	7.648e-06	3	1	1	6653	3	3	3	3	1	0	0	0	0	0	1	0.0150845	NC_007118.6	19363010	19369663	9	1	1	6653	9	9	9	9	1	0	0	0	0	0	1	0.0429761	NC_007118.6	19363010	19369663	6	45
LOC563783	57	44	40	2.40351	1.33e-06	2.26781	4.13018	3.625e-05	0.0003992	22	1	1	5483	22	22	21	21	1	0	0	1	1	0.0454545	1	0.128123	NC_007132.6	44004364	44009847	35	1	1	5483	35	35	33	33	1	0	0	2	2	0.0571429	1	0.191204	NC_007132.6	44004364	44009847	28.5	58
LOC564748	1387	1339	973	4.892	3.229e-05	4.50454	3.61869	0.0002961	0.002716	226	1	1	8566	225	226	218	219	0.995434	0	0	7	7	0.0309735	1	0.855249	NC_007116.6	36888018	36896584	274	1	1	8566	274	274	263	263	1	0	0	11	11	0.040146	1	0.975393	NC_007116.6	36888018	36896584	250	833
LOC565813	31	23	21	6.25	7.185e-07	5.95309	3.33484	0.0008535	0.007084	0	0	0	11070	0	0	0	0	NaN	0	0	0	0	NaN	0	0	NC_007118.6	5457585	5468655	8	0	0	11070	7	8	0	0	NaN	0	0	7	8	1	0	0.0229585	NC_007118.6	5457585	5468655	4	19
LOC566734	11	10	8	17	2.838e-07	16.3878	2.70652	0.006799	0.0440511	1	2	0	3762	1	1	1	1	1	0	0	0	0	0	2	0.008892	NC_007118.6	30654910	30658672	0	2	0	3762	0	0	0	0	NaN	0	0	0	0	NaN	2	0	NC_007118.6	30654910	30658672	0.5	11
LOC567498	11	10	8	17	2.838e-07	16.3878	2.70652	0.006799	0.0440511	1	1	1	1447	1	1	1	1	1	0	0	0	0	0	1	0.0231184	NC_007112.6	13686100	13687547	0	1	0	1447	0	0	0	0	NaN	0	0	0	0	NaN	1	0	NC_007112.6	13686100	13687547	0.5	11
LOC567656	13	9	10.5	4.5	3.593e-07	4.27198	3.10384	0.00191	0.0144819	1	1	1	1178	1	1	1	1	1	0	0	0	0	0	1	0.0283976	NC_007116.6	42276839	42278017	5	1	1	1178	5	5	5	5	1	0	0	0	0	0	1	0.134842	NC_007116.6	42276839	42278017	3	13
LOC567728	166	114	131.5	2.87857	4.436e-06	2.72913	4.5466	5.452e-06	6.917e-05	44	3	0	214289	41	44	40	43	0.930233	0	0	1	1	0.0227273	1	0.006713	NC_007120.6	22594712	22809001	96	3	0	214289	96	96	94	94	1	0	0	2	2	0.0208333	1	0.0139357	NC_007120.6	22594712	22809001	70	210
LOC567928	33	29	22.5	3.8125	7.507e-07	3.53	3.25644	0.001128	0.009105	10	1	1	28634	10	10	10	10	1	0	0	0	0	0	1	0.0116827	NC_007113.6	36010913	36039547	6	1	1	28634	6	6	6	6	1	0	0	0	0	0	1	0.006657	NC_007113.6	36010913	36039547	8	22
LOC568137	39	30	-29	-1.98305	-1.135e-06	-2.1119	-4.72674	2.282e-06	3.089e-05	53	1	1	13161	53	53	52	52	1	0	0	1	1	0.0188679	1	0.132172	NC_007119.6	48565979	48579140	64	1	1	13161	64	64	63	63	1	0	0	1	1	0.015625	1	0.152073	NC_007119.6	48565979	48579140	58.5	25
LOC568883	99	89	92.5	2.71296	3.101e-06	2.55889	8.76475	0	0	49	2	1	17989	49	49	47	47	1	0	0	2	2	0.0408163	2	0.0874012	NC_007121.6	16519494	16537483	59	2	1	17989	59	59	57	57	1	0	0	2	2	0.0338983	2	0.100663	NC_007121.6	16519494	16537483	54	148
LOC569262	469	380	408	2.52523	1.363e-05	2.38473	8.53824	0	0	223	2	0	21927	223	223	215	215	1	0	0	8	8	0.0358744	1	0.328009	NC_007131.6	53350120	53372047	312	2	0	21927	308	312	297	301	0.986711	0	0	11	11	0.0352564	1	0.436103	NC_007131.6	53350120	53372047	267.5	659
LOC569566	53	48	42	3.15385	1.481e-06	3.06285	6.59637	4.213e-11	1.007e-09	17	1	1	22021	17	17	17	17	1	0	0	0	0	0	1	0.0258249	NC_007133.6	6939629	6961650	22	1	1	22021	21	22	21	22	0.954545	0	0	0	0	0	1	0.0317386	NC_007133.6	6939629	6961650	19.5	70
LOC570015	38	35	33.5	3.91304	1.14e-06	3.69359	6.09581	1.089e-09	2.274e-08	10	1	1	3191	10	10	10	10	1	0	0	0	0	0	1	0.104833	NC_007114.6	30956593	30959784	13	1	1	3191	13	13	12	12	1	0	0	1	1	0.0769231	1	0.119469	NC_007114.6	30956593	30959784	11.5	48
LOC570739	10	7	7.5	6	2.581e-07	5.72483	2.81322	0.004905	0.0332318	0	1	0	9171	0	0	0	0	NaN	0	0	0	0	NaN	1	0	NC_007118.6	6249979	6259150	3	1	1	9171	1	3	1	3	0.333333	0	0	0	0	0	1	0.0103922	NC_007118.6	6249979	6259150	1.5	8
LOC571410	12	10	10.5	11.5	3.63e-07	10.9365	3.9905	6.593e-05	0.0006881	0	1	0	4606	0	0	0	0	NaN	0	0	0	0	NaN	1	0	NC_007117.6	54473696	54478302	2	1	1	4606	2	2	2	2	1	0	0	0	0	0	1	0.0137946	NC_007117.6	54473696	54478302	1	11
LOC571902	781	730	593	2.55439	1.961e-05	2.3941	8.28311	2.22e-16	7.98e-15	356	1	1	12722	356	356	340	340	1	0	0	16	16	0.0449438	1	0.894026	NC_007136.6	26217656	26230378	407	1	1	12722	407	407	383	383	1	0	0	24	24	0.0589681	1	0.956412	NC_007136.6	26217656	26230378	381.5	812
LOC572297	57	37	42	2.5	1.405e-06	2.36804	3.44953	0.0005616	0.004843	18	3	0	18967	17	18	16	17	0.941176	0	0	1	1	0.0555556	2	0.0299831	NC_007116.6	61176965	61195932	38	3	0	18967	34	38	32	36	0.888889	0	0	2	2	0.0526316	2	0.0602984	NC_007116.6	61176965	61195932	28	65
LOC793148	23	20	20.5	4.72727	6.993e-07	4.42666	5.01596	5.277e-07	7.823e-06	7	1	1	2896	7	7	7	7	1	0	0	0	0	0	1	0.0808586	NC_007134.6	40051084	40053980	4	1	1	2896	4	4	4	4	1	0	0	0	0	0	1	0.0438797	NC_007134.6	40051084	40053980	5.5	27
LOC793364	141	119	128.5	3.25439	4.348e-06	3.07279	8.64469	0	0	46	1	1	16367	46	46	45	45	1	0	0	1	1	0.0217391	1	0.091975	NC_007115.6	3308406	3324773	68	1	1	16367	68	68	65	65	1	0	0	3	3	0.0441176	1	0.126167	NC_007115.6	3308406	3324773	57	187
LOC793750	40	40	38	4.8	1.299e-06	4.52086	6.86682	6.565e-12	1.681e-10	10	1	1	8211	10	10	10	10	1	0	0	0	0	0	1	0.0407409	NC_007126.6	3833909	3842120	10	1	1	8211	10	10	10	10	1	0	0	0	0	0	1	0.0386906	NC_007126.6	3833909	3842120	10	50
LOC794408	51	50	35	2.55556	1.141e-06	2.37489	2.93478	0.003338	0.0236887	22	1	1	3224	22	22	22	22	1	0	0	0	0	0	1	0.228273	NC_007112.6	48865585	48868809	23	1	1	3224	23	23	23	23	1	0	0	0	0	0	1	0.226639	NC_007112.6	48865585	48868809	22.5	42
LOC794432	2165	1471	-1707.5	-2.0862	-6.714e-05	-2.2442	-7.63139	2.322e-14	7.218e-13	3390	1	1	11794	3387	3390	3305	3308	0.999093	0	0	82	82	0.0241888	1	9.38277	NC_007129.6	42769090	42780884	3169	1	1	11794	3167	3169	3071	3073	0.999349	0	0	96	96	0.0302935	1	8.27758	NC_007129.6	42769090	42780884	3279.5	1225
LOC795147	308	262	200.5	2.77434	6.553e-06	2.57708	3.35405	0.0007964	0.006656	90	1	1	3528	90	90	90	90	1	0	0	0	0	0	1	0.853376	NC_007116.6	20039161	20042689	136	1	1	3528	136	136	135	135	1	0	0	1	1	0.007353	1	1.21565	NC_007116.6	20039161	20042689	113	229
LOC795173	1195	1171	1147.5	22.25	3.976e-05	21.0223	42.0342	0	0	42	1	1	6035	41	42	39	40	0.975	0	0	2	2	0.047619	1	0.221722	NC_007126.6	42122805	42128840	66	1	1	6035	64	66	63	65	0.969231	0	0	1	1	0.0151515	1	0.342167	NC_007126.6	42122805	42128840	54	1237
LOC797436	93	73	73.5	2.88462	2.475e-06	2.72685	5.70748	1.147e-08	2.103e-07	29	1	1	5126	29	29	29	29	1	0	0	0	0	0	1	0.189254	NC_007135.6	26807628	26812754	49	1	1	5126	48	49	47	48	0.979167	0	0	1	1	0.0204082	1	0.297485	NC_007135.6	26807628	26812754	39	122
LOC797658	147	113	126	2.7027	4.229e-06	2.55459	6.24544	4.226e-10	9.181e-09	57	1	1	42781	57	57	56	56	1	0	0	1	1	0.0175439	1	0.0437889	NC_007118.6	71969107	72011888	91	1	1	42781	85	91	81	87	0.931034	0	0	4	4	0.043956	1	0.0646056	NC_007118.6	71969107	72011888	74	204
LOC797949	81	77	73	2.65909	2.443e-06	2.50573	7.70327	1.332e-14	4.205e-13	42	1	1	98162	42	42	41	41	1	0	0	1	1	0.0238095	1	0.0139723	NC_007112.6	39925961	40024123	46	1	1	98162	45	46	42	43	0.976744	0	0	3	3	0.0652174	1	0.0139164	NC_007112.6	39925961	40024123	44	111
LOC798120	100	99	69.5	3.01449	2.278e-06	2.78955	3.21592	0.0013	0.0103149	35	1	0	26964	0	35	0	35	0	0	0	0	0	0	1	0.043422	NC_007114.6	7593771	7620735	34	1	0	26964	0	34	0	34	0	0	0	0	0	0	1	0.0400587	NC_007114.6	7593771	7620735	34.5	74
LOC798168	175	149	145	4.71795	4.962e-06	4.46783	8.80062	0	0	26	1	1	17752	26	26	25	25	1	0	0	1	1	0.0384615	1	0.0471107	NC_007127.6	43143643	43161395	52	1	1	17752	52	52	49	49	1	0	0	3	3	0.0576923	1	0.0876901	NC_007127.6	43143643	43161395	39	167
LOC798694	5014	4975	4289.5	5.23654	0.0001521	5.07133	3.30987	0.0009334	0.007669	1032	1	1	45272	975	1032	972	1029	0.944606	0	0	3	3	0.002907	1	0.760348	NC_007132.6	20758837	20804109	993	1	1	45272	898	993	897	992	0.904234	0	0	1	1	0.001007	1	0.696119	NC_007132.6	20758837	20804109	1012.5	6007
LOC799279	237	216	226.5	2.80478	7.595e-06	2.63869	11.9701	0	0	136	1	1	26500	135	136	135	136	0.992647	0	0	0	0	0	1	0.17168	NC_007120.6	53433290	53459790	115	1	1	26500	115	115	114	114	1	0	0	1	1	0.008696	1	0.136666	NC_007120.6	53433290	53459790	125.5	352
LOC799520	15	13	11.5	2.15	3.784e-07	2.02752	2.69076	0.007129	0.0458199	9	1	1	19115	9	9	9	9	1	0	0	0	0	0	1	0.0157505	NC_007129.6	6825823	6844938	11	1	1	19115	11	11	11	11	1	0	0	0	0	0	1	0.0182818	NC_007129.6	6825823	6844938	10	19
lonrf1l	2092	1583	-1384.5	-2.35007	-5.352e-05	-2.52502	-3.39411	0.0006885	0.005829	1957	1	1	18798	1519	1957	1518	1956	0.776074	0	0	1	1	0.000511	1	3.48084	NC_007119.6	13731808	13750606	2863	1	1	18798	2218	2863	2216	2861	0.774554	0	0	2	2	0.0006986	1	4.83513	NC_007119.6	13731808	13750606	2410	771
loxl1	1959	1736	1589.5	2.83439	5.343e-05	2.67506	14.3809	0	0	755	1	1	23367	755	755	657	657	1	0	0	98	98	0.129801	1	0.940565	NC_007129.6	50132047	50155414	978	1	1	23367	977	978	869	870	0.998851	0	0	108	108	0.110429	1	1.18282	NC_007129.6	50132047	50155414	866.5	2714
loxl2b	1520	1473	1183	3.32188	3.955e-05	3.10464	8.5137	0	0	486	2	2	47433	486	486	483	483	1	0	0	3	3	0.006173	2	0.340638	NC_007116.6	26840203	26887636	533	2	2	47433	533	533	529	529	1	0	0	4	4	0.007505	2	0.354305	NC_007116.6	26840203	26887636	509.5	1379
lpar1	444	418	365.5	3.03056	1.231e-05	2.85505	14.8092	0	0	167	1	1	63418	167	167	158	158	1	0	0	9	9	0.0538922	1	0.0833434	NC_007121.6	13042574	13105992	193	1	1	63418	193	193	180	180	1	0	0	13	13	0.0673575	1	0.0901699	NC_007121.6	13042574	13105992	180	480
lpar2a	116	109	93.5	2.32624	3.097e-06	2.19163	8.07948	6.661e-16	2.329e-14	67	2	1	9320	67	67	67	67	1	0	0	0	0	0	2	0.240484	NC_007114.6	52828526	52837846	74	2	0	9320	74	74	73	73	1	0	0	1	1	0.0135135	2	0.248833	NC_007114.6	52828526	52837846	70.5	145
lpar5a	110	98	82	2.60784	2.726e-06	2.44938	5.7847	7.264e-09	1.364e-07	45	1	1	1571	45	45	40	40	1	0	0	5	5	0.111111	1	0.851746	NC_007113.6	48428425	48429996	57	1	1	1571	57	57	54	54	1	0	0	3	3	0.0526316	1	1.09199	NC_007113.6	48428425	48429996	51	111
lpar5b	51	42	36.5	2.97297	1.221e-06	2.78349	4.2176	2.469e-05	0.0002801	23	1	1	1301	23	23	23	23	1	0	0	0	0	0	1	0.591394	NC_007126.6	40193102	40194403	14	1	1	1301	14	14	14	14	1	0	0	0	0	0	1	0.341863	NC_007126.6	40193102	40194403	18.5	45
lpcat2	238	175	172.5	2.99422	5.824e-06	2.83699	4.77972	1.755e-06	2.422e-05	55	2	1	22316	55	55	55	55	1	0	0	0	0	0	2	0.0824466	NC_007118.6	35114574	35136890	118	2	1	22316	118	118	118	118	1	0	0	0	0	0	2	0.167984	NC_007118.6	35114574	35136890	86.5	225
lrata	13	12	9	3.57143	3.032e-07	3.35385	2.67091	0.007565	0.0482384	3	1	1	1230	3	3	3	3	1	0	0	0	0	0	1	0.0815911	NC_007112.6	25005977	25007207	4	1	1	1230	4	4	4	4	1	0	0	0	0	0	1	0.103313	NC_007112.6	25005977	25007207	3.5	9
lrp1aa	2412	2027	2085.5	3.45787	7.049e-05	3.24106	8.99861	0	0	1041	1	1	265459	1023	1041	1022	1040	0.982692	0	0	1	1	0.0009606	1	0.131058	NC_007122.6	1601936	1867395	656	1	1	265459	642	656	641	655	0.978626	0	0	1	1	0.001524	1	0.0783873	NC_007122.6	1601936	1867395	848.5	3068
lrp1ab	3618	3277	3017.5	3.20497	0.000102	3.02467	18.3271	0	0	1198	1	1	235848	1190	1198	1189	1197	0.993317	0	0	1	1	0.0008347	1	0.169781	NC_007134.6	25525013	25760861	1539	1	1	235848	1529	1539	1521	1531	0.993468	0	0	8	8	0.005198	1	0.206227	NC_007134.6	25525013	25760861	1368.5	3956
lrp2a	216	190	137	2.44211	4.4e-06	2.25245	2.83925	0.004522	0.0308952	108	1	1	254178	106	108	104	106	0.981132	0	0	2	2	0.0185185	1	0.0139506	NC_007120.6	48717451	48971629	82	1	1	254178	80	82	76	78	0.974359	0	0	4	4	0.0487805	1	0.009749	NC_007120.6	48717451	48971629	95	166
lrrc16b	36	25	27	2.45946	9.009e-07	2.32496	3.53232	0.0004119	0.003664	13	3	1	148340	12	13	12	13	0.923077	0	0	0	0	0	3	0.002932	NC_007113.6	38776698	38925038	24	3	1	148340	23	24	23	24	0.958333	0	0	0	0	0	3	0.00514	NC_007113.6	38776698	38925038	18.5	49
lrrc17	718	442	456.5	2.23378	1.507e-05	2.11159	2.96832	0.002994	0.0215286	232	2	2	15033	232	232	230	230	1	0	0	2	2	0.008621	2	0.51181	NC_007115.6	20420215	20435248	508	2	2	15033	508	508	505	505	1	0	0	3	3	0.005906	2	1.0672	NC_007115.6	20420215	20435248	370	703
lrrc32	291	291	273.5	2.23198	9.026e-06	2.10218	13.4538	0	0	222	1	1	8871	221	222	217	218	0.995413	0	0	4	4	0.018018	1	0.822073	NC_007121.6	248346	257217	222	1	1	8871	222	222	217	217	1	0	0	5	5	0.0225225	1	0.777121	NC_007121.6	248346	257217	222	478
lrrc4.2	14	12	12.5	2.5625	4.163e-07	2.40656	3.11878	0.001816	0.0138555	9	2	1	4660	9	9	9	9	1	0	0	0	0	0	2	0.0646075	NC_007129.6	10326229	10330889	7	2	1	4660	7	7	7	7	1	0	0	0	0	0	2	0.0477215	NC_007129.6	10326229	10330889	8	20
lrrc8da	243	227	220	2.22222	7.249e-06	2.09032	12.0169	0	0	188	1	1	5105	188	188	182	182	1	0	0	6	6	0.0319149	1	1.19262	NC_007113.6	22839067	22844172	172	1	1	5105	172	172	169	169	1	0	0	3	3	0.0174419	1	1.0517	NC_007113.6	22839067	22844172	180	385
lrrk1	106	79	90	2.2766	2.983e-06	2.14986	5.38485	7.251e-08	1.205e-06	57	1	1	190906	55	57	55	57	0.964912	0	0	0	0	0	1	0.009988	NC_007118.6	9280940	9471846	84	1	1	190906	83	84	82	83	0.987952	0	0	1	1	0.0119048	1	0.0138121	NC_007118.6	9280940	9471846	70.5	158
lta4h	182	147	145	2.47208	4.836e-06	2.33421	6.89362	5.439e-12	1.401e-10	81	1	1	19520	77	81	76	80	0.95	0	0	1	1	0.0123457	1	0.1371	NC_007115.6	7644982	7664502	116	1	1	19520	109	116	108	115	0.93913	0	0	1	1	0.008621	1	0.187163	NC_007115.6	7644982	7664502	98.5	224
ltb4r	132	117	112.5	2.21622	3.711e-06	2.08757	8.44425	0	0	85	2	1	20957	85	85	80	80	1	0	0	5	5	0.0588235	2	0.127699	NC_007118.6	4880599	4901556	100	2	1	20957	99	100	91	92	0.98913	0	0	8	8	0.08	2	0.139463	NC_007118.6	4880599	4901556	92.5	217
ltk	55	52	49	5.66667	1.679e-06	5.31995	8.08997	6.661e-16	2.329e-14	12	2	1	85451	12	12	12	12	1	0	0	0	0	0	2	0.004698	NC_007128.6	31381195	31466646	9	2	1	85451	9	9	9	9	1	0	0	0	0	0	2	0.003346	NC_007128.6	31381195	31466646	10.5	64
lurap1	87	84	72.5	2.9863	2.437e-06	2.80734	8.09347	6.661e-16	2.329e-14	38	1	1	28763	36	38	35	37	0.945946	0	0	1	1	0.0263158	1	0.0430322	NC_007117.6	30643078	30671841	35	1	1	28763	32	35	31	34	0.911765	0	0	1	1	0.0285714	1	0.0375532	NC_007117.6	30643078	30671841	36.5	96
luzp2	69	58	60.5	4.66667	2.069e-06	4.41462	7.12823	1.017e-12	2.784e-11	11	2	1	251140	10	11	9	10	0.9	0	0	1	1	0.0909091	2	0.001332	NC_007129.6	37855951	38107091	22	2	1	251140	21	22	21	22	0.954545	0	0	0	0	0	2	0.002783	NC_007129.6	37855951	38107091	16.5	74
ly86	15	13	13	7.5	4.481e-07	7.13181	4.39079	1.129e-05	0.0001363	1	2	0	5830	1	1	1	1	1	0	0	0	0	0	2	0.005738	NC_007135.6	2465689	2471519	3	2	1	5830	3	3	3	3	1	0	0	0	0	0	2	0.0163476	NC_007135.6	2465689	2471519	2	14
lygl1	838	802	721	3.9917	2.454e-05	3.76159	25.7887	0	0	223	2	1	5467	223	223	223	223	1	0	0	0	0	0	2	1.36453	NC_007125.6	20595792	20601259	259	2	0	5467	259	259	259	259	1	0	0	0	0	0	2	1.50506	NC_007125.6	20595792	20601259	241	863
lyn	470	404	423	3.19171	1.43e-05	3.01415	11.4359	0	0	160	2	1	31725	160	160	160	160	1	0	0	0	0	0	2	0.168712	NC_007113.6	27921835	27953560	226	2	1	31725	226	226	226	226	1	0	0	0	0	0	2	0.226313	NC_007113.6	27921835	27953560	193	630
lyz	276	190	201.5	2.43929	6.729e-06	2.31004	4.32331	1.537e-05	0.0001821	97	1	1	2921	97	97	96	96	1	0	0	1	1	0.0103093	1	1.09943	NC_007135.6	23890688	23893609	183	1	1	2921	183	183	175	175	1	0	0	8	8	0.0437158	1	1.9033	NC_007135.6	23890688	23893609	140	310
lzts1	95	76	60.5	3.12281	1.996e-06	2.90865	2.99431	0.002751	0.0199912	19	2	1	19818	19	19	19	19	1	0	0	0	0	0	2	0.0320716	NC_007119.6	39524726	39544544	38	2	1	19818	38	38	38	38	1	0	0	0	0	0	2	0.0609152	NC_007119.6	39524726	39544544	28.5	64
m17	17	16	16	3.90909	5.444e-07	3.68696	4.21022	2.551e-05	0.0002885	5	1	1	2972	5	5	3	3	1	0	0	2	2	0.4	1	0.0337675	NC_007116.6	31555073	31558045	6	1	1	2972	6	6	4	4	1	0	0	2	2	0.333333	1	0.0427576	NC_007116.6	31555073	31558045	5.5	22
mafa	159	144	135.5	3.58095	4.592e-06	3.36617	10.1872	0	0	60	2	0	11688	60	60	60	60	1	0	0	0	0	0	2	0.171727	NC_007129.6	29423917	29435605	45	2	0	11688	44	45	44	45	0.977778	0	0	0	0	0	2	0.122313	NC_007129.6	29423917	29435605	52.5	172
mafbb	509	414	448	3.2799	1.517e-05	3.10212	8.75852	0	0	149	1	0	1612	0	149	0	149	0	0	0	0	0	0	1	3.09206	NC_007122.6	25144985	25146597	244	1	0	1612	0	244	0	244	0	0	0	0	0	0	1	4.80869	NC_007122.6	25144985	25146597	196.5	658
malt2	70	68	66	2.26923	2.182e-06	2.13727	6.68162	2.363e-11	5.788e-10	53	3	1	12125	53	53	53	53	1	0	0	0	0	0	3	0.146225	NC_007133.6	15679698	15691823	51	3	1	12125	51	51	51	51	1	0	0	0	0	0	3	0.133626	NC_007133.6	15679698	15691823	52	115
malt3	157	144	120.5	2.22335	3.972e-06	2.09403	7.17655	7.15e-13	1.973e-11	92	1	1	35842	92	92	90	90	1	0	0	2	2	0.0217391	1	0.0839995	NC_007129.6	26696980	26732822	105	1	1	35842	104	105	102	103	0.990291	0	0	2	2	0.0190476	1	0.0912949	NC_007129.6	26696980	26732822	98.5	189
mamdc2a	86	79	79.5	6.12903	2.728e-06	5.76115	9.94787	0	0	19	2	2	59984	16	19	16	19	0.842105	0	0	0	0	0	2	0.0105961	NC_007116.6	51862514	51922498	12	2	0	59984	8	12	8	12	0.666667	0	0	0	0	0	2	0.006355	NC_007116.6	51862514	51922498	15.5	92
man2a1	215	182	192	2.18885	6.331e-06	2.06364	8.96425	0	0	145	3	1	202804	117	145	116	144	0.805556	0	0	1	1	0.006897	3	0.0237527	NC_007116.6	56335628	56538432	178	3	0	202804	158	178	158	178	0.88764	0	0	0	0	0	3	0.0278834	NC_007116.6	56335628	56538432	161.5	347
map3k8	110	81	79.5	3.12	2.69e-06	2.95705	4.56092	5.093e-06	6.498e-05	23	1	1	11392	23	23	23	23	1	0	0	0	0	0	1	0.067539	NC_007123.6	23526371	23537763	52	1	1	11392	52	52	47	47	1	0	0	5	5	0.0961538	1	0.131069	NC_007123.6	23526371	23537763	37.5	101
mapk11	143	142	138.5	2.46561	4.609e-06	2.32222	10.182	0	0	95	3	1	15482	95	95	95	95	1	0	0	0	0	0	3	0.205269	NC_007115.6	5498388	5513870	94	3	1	15482	94	94	94	94	1	0	0	0	0	0	3	0.192887	NC_007115.6	5498388	5513870	94.5	229
mapk12a	56	44	41	3.27778	1.388e-06	3.09986	4.74638	2.071e-06	2.825e-05	12	1	1	15280	12	12	12	12	1	0	0	0	0	0	1	0.0262715	NC_007129.6	14876696	14891976	24	1	1	15280	24	24	20	20	1	0	0	4	4	0.166667	1	0.0415823	NC_007129.6	14876696	14891976	18	50
maptb	39	38	32	3.78261	1.08e-06	3.54343	5.85211	4.854e-09	9.277e-08	12	8	0	58410	12	12	12	12	1	0	0	0	0	0	3	0.006873	NC_007114.6	22027472	22085882	11	8	0	58410	11	11	11	11	1	0	0	0	0	0	3	0.005983	NC_007114.6	22027472	22085882	11.5	37
marcksb	298	284	264	4.66667	9.019e-06	4.39652	17.594	0	0	65	1	1	3594	65	65	65	65	1	0	0	0	0	0	1	0.605009	NC_007128.6	15527581	15531175	79	1	1	3594	79	79	79	79	1	0	0	0	0	0	1	0.698314	NC_007128.6	15527581	15531175	72	363
marco	1268	1196	843	5.01429	2.779e-05	4.5972	2.89747	0.003762	0.0263648	174	3	0	17909	174	174	174	174	1	0	0	0	0	0	2	0.325016	NC_007120.6	796044	813953	246	3	0	17909	246	246	246	246	1	0	0	0	0	0	2	0.436381	NC_007120.6	796044	813953	210	664
marveld1	302	275	283	2.90572	9.518e-06	2.73861	14.097	0	0	135	1	1	1316	135	135	120	120	1	0	0	15	15	0.111111	1	3.05037	NC_007124.6	39363983	39365299	162	1	1	1316	162	162	148	148	1	0	0	14	14	0.0864198	1	3.57279	NC_007124.6	39363983	39365299	148.5	437
mastl	84	52	67.5	3.59615	2.3e-06	3.42535	3.71138	0.0002061	0.001954	10	1	1	15114	7	10	7	10	0.7	0	0	0	0	0	1	0.0221333	NC_007135.6	5863804	5878918	42	1	1	15114	34	42	34	42	0.809524	0	0	0	0	0	1	0.0882819	NC_007135.6	5863804	5878918	26	93
mat1a	288	247	234.5	3.84242	7.983e-06	3.63359	9.64235	0	0	62	1	1	8245	62	62	60	60	1	0	0	2	2	0.0322581	1	0.243437	NC_007124.6	18497914	18506159	103	1	1	8245	103	103	94	94	1	0	0	9	9	0.0873786	1	0.362192	NC_007124.6	18497914	18506159	82.5	350
mat2ab	540	470	479	3.10088	1.617e-05	2.9274	12.2751	0	0	193	2	1	15223	193	193	192	192	1	0	0	1	1	0.005181	2	0.421917	NC_007116.6	68424597	68439820	263	2	1	15223	263	263	263	263	1	0	0	0	0	0	2	0.548855	NC_007116.6	68424597	68439820	228	681
matk	194	190	189	5.60976	6.48e-06	5.28656	15.8691	0	0	39	1	1	20592	39	39	37	37	1	0	0	2	2	0.0512821	1	0.0601076	NC_007133.6	4651264	4671856	43	1	1	20592	43	43	41	41	1	0	0	2	2	0.0465116	1	0.0632539	NC_007133.6	4651264	4671856	41	227
mb21d1	54	51	36	5.23529	1.194e-06	4.82123	2.75259	0.005913	0.0391439	7	1	1	4518	7	7	7	7	1	0	0	0	0	0	1	0.0518297	NC_007124.6	27197675	27202193	10	1	1	4518	10	10	10	10	1	0	0	0	0	0	1	0.0703162	NC_007124.6	27197675	27202193	8.5	28
mbd4	162	145	132.5	2.13734	4.354e-06	2.01324	8.93005	0	0	108	7	0	5893	108	108	103	103	1	0	0	5	5	0.0462963	4	0.584692	NC_007119.6	54099019	54104912	125	7	0	5893	124	125	120	121	0.991736	0	0	4	4	0.032	4	0.652305	NC_007119.6	54099019	54104912	116.5	228
mbpb	317	311	251.5	2.98031	8.407e-06	2.79451	8.19983	2.22e-16	7.98e-15	124	3	1	46477	123	124	123	124	0.991935	0	0	0	0	0	3	0.0892504	NC_007127.6	6862645	6909122	130	3	1	46477	129	130	129	130	0.992308	0	0	0	0	0	3	0.0888601	NC_007127.6	6862645	6909122	127	316
mcidas	13	12	11.5	2.76923	3.852e-07	2.60319	3.11509	0.001839	0.0140022	7	2	1	6696	7	7	7	7	1	0	0	0	0	0	2	0.0349711	NC_007121.6	8187647	8194343	6	2	1	6696	6	6	6	6	1	0	0	0	0	0	2	0.0284667	NC_007121.6	8187647	8194343	6.5	17
mcoln1a	65	58	57	2.60563	1.901e-06	2.44835	6.7223	1.789e-11	4.422e-10	39	1	1	25570	39	39	38	38	1	0	0	1	1	0.025641	1	0.0497141	NC_007112.6	44979892	45005462	32	1	1	25570	32	32	31	31	1	0	0	1	1	0.03125	1	0.0385152	NC_007112.6	44979892	45005462	35.5	88
mcoln3a	28	24	21	2.3125	7.303e-07	2.23376	4.00687	6.153e-05	0.0006456	18	2	0	26652	15	18	15	18	0.833333	0	0	0	0	0	1	0.0225928	NC_007113.6	1615835	1642487	14	2	0	26652	12	14	11	13	0.846154	0	0	1	1	0.0714286	1	0.0154958	NC_007113.6	1615835	1642487	16	42
mdka	10531	10459	10125	9.71343	0.0003493	9.14882	125.551	0	0	1126	1	1	11161	1126	1126	1124	1124	1	0	0	2	2	0.001776	1	3.36891	NC_007118.6	38895201	38906362	1198	1	1	11161	1198	1198	1196	1196	1	0	0	2	2	0.001669	1	3.40432	NC_007118.6	38895201	38906362	1162	10917
mdm1	95	56	62	2.74648	2.09e-06	2.61223	2.8164	0.004857	0.0329472	16	5	0	16453	16	16	16	16	1	0	0	0	0	0	3	0.0325313	NC_007115.6	13552214	13568667	55	5	0	16453	55	55	55	55	1	0	0	0	0	0	3	0.106199	NC_007115.6	13552214	13568667	35.5	84
meis1a	343	328	257	3.53202	8.576e-06	3.29041	5.75461	8.684e-09	1.617e-07	94	3	0	46052	94	94	93	93	1	0	0	1	1	0.0106383	2	0.0675555	NC_007112.6	50835233	50881285	109	3	0	46052	109	109	109	109	1	0	0	0	0	0	2	0.0751934	NC_007112.6	50835233	50881285	101.5	280
mertka	208	177	148.5	2.8	4.935e-06	2.6259	5.15921	2.48e-07	3.862e-06	67	1	1	65409	66	67	63	64	0.984375	0	0	3	3	0.0447761	1	0.0327317	NC_007124.6	47334345	47399754	98	1	1	65409	93	98	91	96	0.947917	0	0	2	2	0.0204082	1	0.0466268	NC_007124.6	47334345	47399754	82.5	187
met	29	26	26.5	2.12766	8.711e-07	2.00568	4.05393	5.036e-05	0.0005389	22	3	0	95880	21	22	20	21	0.952381	0	0	1	1	0.0454545	2	0.007327	NC_007136.6	18487339	18583219	25	3	0	95880	23	25	23	25	0.92	0	0	0	0	0	2	0.008283	NC_007136.6	18487339	18583219	23.5	51
metrnl	741	713	689	2.75765	2.31e-05	2.5981	24.0968	0	0	378	1	1	16127	378	378	373	373	1	0	0	5	5	0.0132275	1	0.773716	NC_007114.6	44328118	44344245	406	1	1	16127	406	406	405	405	1	0	0	1	1	0.002463	1	0.797817	NC_007114.6	44328118	44344245	392	1043
mettl4	31	24	26.5	2.23256	8.742e-07	2.10164	4.07355	4.63e-05	0.0004992	25	2	1	7357	25	25	24	24	1	0	0	1	1	0.04	2	0.109128	NC_007118.6	71336463	71343820	18	2	1	7357	18	18	18	18	1	0	0	0	0	0	2	0.0777273	NC_007118.6	71336463	71343820	21.5	47
mex3b	375	324	333.5	2.33667	1.106e-05	2.20344	11.0661	0	0	224	1	1	3882	224	224	224	224	1	0	0	0	0	0	1	1.93027	NC_007118.6	11808825	11812707	275	1	1	3882	275	275	274	274	1	0	0	1	1	0.003636	1	2.24232	NC_007118.6	11808825	11812707	249.5	567
mfap2	112	106	107.5	5.67391	3.688e-06	5.35571	12.0008	0	0	20	1	1	2743	20	20	19	19	1	0	0	1	1	0.05	1	0.231715	NC_007133.6	71557	74300	26	1	1	2743	26	26	21	21	1	0	0	5	5	0.192308	1	0.243218	NC_007133.6	71557	74300	23	132
mfap4	548	526	384.5	4.59346	1.276e-05	4.23412	3.67383	0.0002389	0.002239	96	3	1	2376	56	96	55	95	0.578947	0	0	1	1	0.0104167	3	1.33753	NC_007112.6	58312536	58314912	118	3	1	2376	72	118	70	116	0.603448	0	0	2	2	0.0169492	3	1.55101	NC_007112.6	58312536	58314912	107	339
mfng	231	211	200.5	2.57874	6.695e-06	2.42948	11.9772	0	0	117	1	1	29087	117	117	115	115	1	0	0	2	2	0.017094	1	0.132259	NC_007133.6	15225143	15254230	137	1	1	29087	137	137	136	136	1	0	0	1	1	0.007299	1	0.148539	NC_007133.6	15225143	15254230	127	307
mfsd1	60	57	50	2.33333	1.655e-06	2.19503	5.91383	3.342e-09	6.53e-08	39	1	1	27152	39	39	38	38	1	0	0	1	1	0.025641	1	0.0468175	NC_007126.6	1238635	1265787	36	1	1	27152	36	36	35	35	1	0	0	1	1	0.0277778	1	0.0409513	NC_007126.6	1238635	1265787	37.5	79
mfsd11	96	85	68.5	3.10769	2.278e-06	2.89599	4.41908	9.912e-06	0.0001209	38	2	1	20350	38	38	36	36	1	0	0	2	2	0.0526316	2	0.0591786	NC_007114.6	60524114	60544464	27	2	2	20350	27	27	26	26	1	0	0	1	1	0.037037	2	0.0405892	NC_007114.6	60524114	60544464	32.5	79
mfsd12b	56	41	36.5	3.92	1.23e-06	3.69386	3.12615	0.001771	0.0135663	5	1	1	15830	5	5	5	5	1	0	0	0	0	0	1	0.0105661	NC_007119.6	20532634	20548464	20	1	1	15830	20	20	20	20	1	0	0	0	0	0	1	0.0401375	NC_007119.6	20532634	20548464	12.5	37
mfsd6b	36	32	28	2.16667	9.67e-07	2.09	4.42685	9.562e-06	0.0001169	26	1	1	24882	26	26	26	26	1	0	0	0	0	0	1	0.0349554	NC_007120.6	41681043	41705925	22	1	1	24882	22	22	22	22	1	0	0	0	0	0	1	0.0280892	NC_007120.6	41681043	41705925	24	58
MGC172218	5	4	4.5	10	1.553e-07	9.41846	2.67953	0.007373	0.0471641	0	2	0	20352	0	0	0	0	NaN	0	0	0	0	NaN	2	0	NC_007133.6	25189866	25210218	1	2	1	20352	1	1	1	1	1	0	0	0	0	0	2	0.001561	NC_007133.6	25189866	25210218	0.5	5
mgrn1a	615	469	473.5	2.16054	1.562e-05	2.04103	6.20538	5.457e-10	1.17e-08	335	2	0	25304	335	335	335	335	1	0	0	0	0	0	1	0.442876	NC_007123.6	20000586	20025890	481	2	0	25304	481	481	481	481	1	0	0	0	0	0	1	0.60389	NC_007123.6	20000586	20025890	408	813
mhc2dab	2536	2197	1973.5	3.64367	6.678e-05	3.43472	9.60726	0	0	577	1	1	1672	541	577	483	519	0.930636	0	0	58	58	0.10052	1	10.3838	NC_007119.6	36434988	36436660	916	1	1	1672	867	916	746	795	0.938365	0	0	121	121	0.132096	1	15.1054	NC_007119.6	36434988	36436660	746.5	2327
mical1	69	44	53.5	2.22989	1.773e-06	2.10966	3.56522	0.0003636	0.003277	31	4	0	66777	30	31	30	31	0.967742	0	0	0	0	0	4	0.0155296	NC_007134.6	39569300	39636077	56	4	0	66777	56	56	56	56	1	0	0	0	0	0	4	0.0266418	NC_007134.6	39569300	39636077	43.5	100
mical3b	376	333	346.5	5.05263	1.187e-05	4.77843	13.2316	0	0	64	10	0	40607	64	64	64	64	1	0	0	0	0	0	4	0.0527237	NC_007115.6	9723308	9763915	107	10	0	40607	107	107	107	107	1	0	0	0	0	0	4	0.0837114	NC_007115.6	9723308	9763915	85.5	424
micall1b	8	7	5.5	4.66667	1.994e-07	4.62551	2.75265	0.005911	0.0391426	1	2	0	18308	0	1	0	1	0	0	0	0	0	0	2	0.001827	NC_007114.6	1849215	1867523	2	2	0	18308	0	2	0	2	0	0	0	0	0	0	2	0.00347	NC_007114.6	1849215	1867523	1.5	9
mid1ip1a	45	33	37.5	7.25	1.294e-06	6.95216	4.77236	1.821e-06	2.507e-05	0	1	0	1226	0	0	0	0	NaN	0	0	0	0	NaN	1	0	NC_007120.6	30452443	30453669	12	1	1	1226	12	12	12	12	1	0	0	0	0	0	1	0.310951	NC_007120.6	30452443	30453669	6	42
mif4gda	30	26	26	2.52941	8.681e-07	2.38695	4.48158	7.409e-06	9.231e-05	15	2	0	6735	15	15	15	15	1	0	0	0	0	0	2	0.0745041	NC_007117.6	22863177	22869912	19	2	1	6735	19	19	19	19	1	0	0	0	0	0	2	0.0896226	NC_007117.6	22863177	22869912	17	45
mif4gdb	39	33	31.5	2.16667	1.034e-06	2.03538	4.46255	8.099e-06	0.0001003	30	1	1	9622	30	30	29	29	1	0	0	1	1	0.0333333	1	0.100823	NC_007114.6	11112860	11122482	24	1	1	9622	24	24	22	22	1	0	0	2	2	0.0833333	1	0.0726372	NC_007114.6	11112860	11122482	27	54
mis18bp1	38	30	33	2.43478	1.098e-06	2.29484	4.71289	2.442e-06	3.29e-05	19	2	0	11616	17	19	17	19	0.894737	0	0	0	0	0	2	0.0547172	NC_007128.6	28594781	28606397	27	2	1	11616	26	27	26	27	0.962963	0	0	0	0	0	2	0.0738429	NC_007128.6	28594781	28606397	23	57
mki67	462	334	348	3.20253	1.18e-05	3.03904	5.09421	3.502e-07	5.334e-06	94	2	1	13231	90	94	90	94	0.957447	0	0	0	0	0	2	0.237663	NC_007123.6	10329991	10343222	222	2	1	13231	221	222	221	222	0.995495	0	0	0	0	0	2	0.533043	NC_007123.6	10329991	10343222	158	556
mkrn4	133	122	113	2.67407	3.784e-06	2.52165	9.61615	0	0	62	2	1	5257	62	62	62	62	1	0	0	0	0	0	2	0.39453	NC_007119.6	23704717	23709974	73	2	0	5257	73	73	73	73	1	0	0	0	0	0	2	0.44115	NC_007119.6	23704717	23709974	67.5	166
mlh1	83	76	62.5	2.19048	2.056e-06	2.06257	5.42637	5.751e-08	9.723e-07	49	3	0	15257	49	49	48	48	1	0	0	1	1	0.0204082	3	0.105244	NC_007124.6	42476327	42491584	56	3	0	15257	56	56	56	56	1	0	0	0	0	0	3	0.116606	NC_007124.6	42476327	42491584	52.5	98
mllt11	78	72	73	4.17391	2.489e-06	3.93983	9.17445	0	0	20	1	1	5149	20	20	20	20	1	0	0	0	0	0	1	0.129937	NC_007130.6	7526718	7531867	26	1	1	5149	26	26	26	26	1	0	0	0	0	0	1	0.160418	NC_007130.6	7526718	7531867	23	98
mlycd	463	326	384	2.18336	1.269e-05	2.0639	5.30642	1.118e-07	1.817e-06	256	1	1	41254	213	256	203	246	0.825203	0	0	10	10	0.0390625	1	0.199478	NC_007129.6	14265035	14306289	393	1	1	41254	326	393	315	382	0.824607	0	0	11	11	0.0279898	1	0.29417	NC_007129.6	14265035	14306289	324.5	698
mmp13b	146	145	117.5	48	4.031e-06	44.5192	6.76149	1.366e-11	3.41e-10	3	1	1	8328	3	3	2	2	1	0	0	1	1	0.333333	1	0.008034	NC_007126.6	33968327	33976655	2	1	1	8328	2	2	2	2	1	0	0	0	0	0	1	0.007629	NC_007126.6	33968327	33976655	2.5	92
mmp14a	2185	2168	2113	5.49097	7.241e-05	5.17164	52.8162	0	0	462	1	1	25334	462	462	449	449	1	0	0	13	13	0.0281385	1	0.592883	NC_007118.6	23853140	23878474	479	1	1	25334	479	479	467	467	1	0	0	12	12	0.0250522	1	0.585619	NC_007118.6	23853140	23878474	470.5	2520
mmp14b	4404	4365	3846.5	6.18746	0.000132	5.82131	34.1449	0	0	761	2	2	22305	759	761	747	749	0.99733	0	0	12	12	0.0157687	2	1.12333	NC_007113.6	38178824	38201129	722	2	1	22305	721	722	710	711	0.998594	0	0	11	11	0.0152355	2	1.01267	NC_007113.6	38178824	38201129	741.5	4050
mmp15a	1875	1581	1618	3.90485	5.512e-05	3.6954	10.6984	0	0	410	1	1	21899	410	410	399	399	1	0	0	11	11	0.0268293	1	0.609502	NC_007136.6	17461366	17483265	704	1	1	21899	704	704	683	683	1	0	0	21	21	0.0298295	1	0.990828	NC_007136.6	17461366	17483265	557	2285
mmp16a	350	320	270	2.61677	8.985e-06	2.45948	8.50922	0	0	152	1	1	112601	111	152	111	152	0.730263	0	0	0	0	0	1	0.0451573	NC_007135.6	31660292	31772893	182	1	1	112601	140	182	139	181	0.767956	0	0	1	1	0.005495	1	0.0510667	NC_007135.6	31660292	31772893	167	372
mmp2	9384	8986	8225.5	5.11481	0.0002816	4.8247	43.7633	0	0	1800	1	1	22766	1800	1800	1702	1702	1	0	0	98	98	0.0544444	1	2.50092	NC_007118.6	35138574	35161340	2198	1	1	22766	2198	2198	2063	2063	1	0	0	135	135	0.0614195	1	2.87882	NC_007118.6	35138574	35161340	1999	9265
mmp25b	45	42	37	3.96	1.254e-06	3.71172	6.40023	1.551e-10	3.545e-09	14	1	1	19480	6	14	6	14	0.428571	0	0	0	0	0	1	0.0240417	NC_007123.6	4223926	4243406	11	1	1	19480	5	11	5	11	0.454545	0	0	0	0	0	1	0.0179393	NC_007123.6	4223926	4243406	12.5	43
mn1a	2104	1994	-1783.5	-2.16645	-6.931e-05	-2.30471	-5.66996	1.428e-08	2.593e-07	3578	1	1	21633	3578	3578	3576	3576	1	0	0	2	2	0.000559	1	5.52977	NC_007121.6	4094474	4116107	3047	1	1	21633	3047	3047	3047	3047	1	0	0	0	0	0	1	4.47463	NC_007121.6	4094474	4116107	3312.5	1474
mn1b	475	455	435.5	3.90333	1.481e-05	3.67677	21.5966	0	0	140	1	1	27940	140	140	140	140	1	0	0	0	0	0	1	0.167621	NC_007116.6	65996490	66024430	160	1	1	27940	160	160	159	159	1	0	0	1	1	0.00625	1	0.180789	NC_007116.6	65996490	66024430	150	615
mns1	19	13	15	2.5	5.006e-07	2.36004	3.06547	0.002173	0.0162299	7	2	1	11391	6	7	6	7	0.857143	0	0	0	0	0	2	0.0205571	NC_007118.6	32848028	32859419	13	2	0	11391	12	13	12	13	0.923077	0	0	0	0	0	2	0.0362563	NC_007118.6	32848028	32859419	10	24
mocos	101	93	76	2.38182	2.513e-06	2.23976	5.645	1.652e-08	2.971e-07	51	3	1	16499	51	51	48	48	1	0	0	3	3	0.0588235	3	0.0973218	NC_007124.6	16130127	16146626	59	3	1	16499	59	59	58	58	1	0	0	1	1	0.0169492	3	0.111679	NC_007124.6	16130127	16146626	55	110
morn4	40	33	-34.5	-2.13115	-1.313e-06	-2.20718	-5.24534	1.56e-07	2.489e-06	67	1	1	5726	67	67	59	59	1	0	0	8	8	0.119403	1	0.344689	NC_007124.6	40622866	40628592	63	1	1	5726	63	63	59	59	1	0	0	4	4	0.0634921	1	0.327343	NC_007124.6	40622866	40628592	65	34
mospd1	248	218	206.5	2.13462	6.788e-06	2.01166	9.90208	0	0	167	1	1	11873	167	167	167	167	1	0	0	0	0	0	1	0.470525	NC_007125.6	31210532	31222405	197	1	1	11873	197	197	197	197	1	0	0	0	0	0	1	0.527118	NC_007125.6	31210532	31222405	182	362
mov10b.2	194	165	131	3.16529	4.335e-06	2.94935	3.81361	0.000137	0.001343	46	2	2	26388	46	46	46	46	1	0	0	0	0	0	2	0.0583147	NC_007119.6	27611238	27637626	75	2	2	26388	74	75	74	75	0.986667	0	0	0	0	0	2	0.0902935	NC_007119.6	27611238	27637626	60.5	143
mpeg1.1	1600	1369	1442.5	3.85361	4.911e-05	3.64426	12.1304	0	0	390	1	1	3501	390	390	389	389	1	0	0	1	1	0.002564	1	3.71693	NC_007119.6	29700888	29704389	621	1	1	3501	621	621	621	621	1	0	0	0	0	0	1	5.6351	NC_007119.6	29700888	29704389	505.5	1990
mpg	51	36	43.5	2.38095	1.447e-06	2.24917	4.29956	1.711e-05	0.0002005	24	1	1	11466	24	24	21	21	1	0	0	3	3	0.125	1	0.061268	NC_007114.6	54777082	54788548	39	1	1	11466	39	39	38	38	1	0	0	1	1	0.025641	1	0.105287	NC_007114.6	54777082	54788548	31.5	75
mpl	305	224	215.5	2.63878	7.21e-06	2.49454	4.56431	5.011e-06	6.404e-05	91	2	1	31927	89	91	88	90	0.977778	0	0	1	1	0.010989	2	0.0942998	NC_007117.6	33964264	33996191	172	2	1	31927	171	172	163	164	0.993902	0	0	8	8	0.0465116	2	0.163188	NC_007117.6	33964264	33996191	131.5	298
mpp2b	320	226	-233	-2.1256	-8.797e-06	-2.17803	-2.90282	0.003698	0.0259714	480	4	1	100879	463	480	462	479	0.964509	0	0	1	1	0.002083	3	0.15884	NC_007123.6	10161370	10262249	400	4	1	100879	389	400	389	400	0.9725	0	0	0	0	0	3	0.125968	NC_007123.6	10161370	10262249	440	254
mpped2	2521	2002	1897	2.51821	6.34e-05	2.38043	7.04358	1.874e-12	5.013e-11	990	2	0	44185	987	990	987	990	0.99697	0	0	0	0	0	2	0.749526	NC_007136.6	14598475	14642660	1509	2	0	44185	1508	1509	1508	1509	0.999337	0	0	0	0	0	2	1.08497	NC_007136.6	14598475	14642660	1249.5	2782
mrc1b	2129	2062	1707	3.59226	5.745e-05	3.36589	11.7789	0	0	625	1	1	25072	49	625	49	624	0.0785256	0	0	0	1	0.0016	1	0.832573	NC_007113.6	31532632	31557704	692	1	1	25072	50	692	49	690	0.0710145	0	0	1	2	0.00289	1	0.874303	NC_007113.6	31532632	31557704	658.5	1977
mrc2	249	226	217.5	6.50633	7.479e-06	6.15557	13.3183	0	0	28	1	1	81922	27	28	26	27	0.962963	0	0	1	1	0.0357143	1	0.0110253	NC_007114.6	19582230	19664152	51	1	1	81922	51	51	50	50	1	0	0	1	1	0.0196078	1	0.0193897	NC_007114.6	19582230	19664152	39.5	277
mrvi1	111	102	87.5	2.54867	2.914e-06	2.39524	7.6807	1.577e-14	4.958e-13	61	3	0	74852	51	61	50	60	0.833333	0	0	1	1	0.0163934	1	0.0268148	NC_007118.6	66508584	66583436	52	3	0	74852	43	52	43	52	0.826923	0	0	0	0	0	1	0.02207	NC_007118.6	66508584	66583436	56.5	125
ms4a17a.10	262	165	200.5	2.25705	6.656e-06	2.13739	3.82293	0.0001319	0.001299	111	1	1	6757	108	111	108	111	0.972973	0	0	0	0	0	1	0.549535	NC_007115.6	75167769	75174526	208	1	1	6757	188	208	188	208	0.903846	0	0	0	0	0	1	0.977938	NC_007115.6	75167769	75174526	159.5	373
ms4a17a.11	293	235	240	2.14286	7.903e-06	2.02222	7.34825	2.007e-13	5.839e-12	181	1	1	12764	177	181	154	158	0.974684	0	0	23	23	0.127072	1	0.414092	NC_007115.6	74998846	75011610	239	1	1	12764	236	239	206	209	0.985646	0	0	30	30	0.125523	1	0.520189	NC_007115.6	74998846	75011610	210	426
ms4a17a.14	322	284	212	3.32967	6.965e-06	3.08146	3.24996	0.001154	0.009285	72	0	0	51888	66	72	0	0	NaN	0	0	66	72	1	0	0.0464186	NC_007115.6	74942454	74994342	110	0	0	51888	92	110	0	0	NaN	0	0	92	110	1	0	0.0673484	NC_007115.6	74942454	74994342	91	212
ms4a17a.3	15	13	13	5.33333	4.459e-07	5.05463	4.12286	3.742e-05	0.0004105	2	5	1	17224	1	2	1	2	0.5	0	0	0	0	0	5	0.003884	NC_007115.6	75134584	75151808	4	5	0	17224	0	4	0	4	0	0	0	0	0	0	5	0.007378	NC_007115.6	75134584	75151808	3	17
ms4a17a.6	94	84	88	2.95556	2.961e-06	2.78395	8.82147	0	0	40	2	0	7388	40	40	40	40	1	0	0	0	0	0	2	0.181117	NC_007115.6	75158356	75165744	50	2	0	7388	50	50	50	50	1	0	0	0	0	0	2	0.215003	NC_007115.6	75158356	75165744	45	134
ms4a17a.8	54	48	49.5	6.5	1.702e-06	6.14002	7.85917	3.775e-15	1.243e-13	6	2	1	17826	6	6	6	6	1	0	0	0	0	0	2	0.0112596	NC_007115.6	75060809	75078635	12	2	0	17826	12	12	12	12	1	0	0	0	0	0	2	0.021386	NC_007115.6	75060809	75078635	9	57
ms4a17a.9	163	152	117.5	2.55629	3.865e-06	2.38929	4.80656	1.535e-06	2.134e-05	70	2	1	23849	70	70	70	70	1	0	0	0	0	0	2	0.0981871	NC_007115.6	75032056	75055905	81	2	1	23849	80	81	80	81	0.987654	0	0	0	0	0	2	0.107899	NC_007115.6	75032056	75055905	75.5	153
mst1rb	31	25	23.5	4.35714	8.345e-07	4.24708	4.81797	1.45e-06	2.024e-05	4	1	1	42161	3	4	3	4	0.75	0	0	0	0	0	1	0.003174	NC_007122.6	34934678	34976839	10	1	1	42161	10	10	10	10	1	0	0	0	0	0	1	0.007535	NC_007122.6	34934678	34976839	7	35
mstnb	69	55	-48.5	-2.56452	-1.871e-06	-2.74608	-3.25576	0.001131	0.009122	93	1	1	3802	93	93	93	93	1	0	0	0	0	0	1	0.818271	NC_007120.6	41137548	41141350	66	1	1	3802	66	66	66	66	1	0	0	0	0	0	1	0.551485	NC_007120.6	41137548	41141350	79.5	24
mtfr2	36	32	31.5	4.9375	1.079e-06	4.67171	6.30306	2.918e-10	6.456e-09	6	4	1	28999	6	6	6	6	1	0	0	0	0	0	4	0.006921	NC_007134.6	31957758	31986757	10	4	1	28999	10	10	10	10	1	0	0	0	0	0	4	0.0109552	NC_007134.6	31957758	31986757	8	42
mthfd2	1059	835	-916.5	-2.18872	-3.554e-05	-2.33035	-20.0198	3.706e-89	1.515e-87	1657	1	1	16239	1650	1657	1639	1646	0.995747	0	0	11	11	0.006639	1	3.39076	NC_007116.6	68943955	68960194	1718	1	1	16239	1717	1718	1711	1712	0.999416	0	0	6	6	0.003492	1	3.34924	NC_007116.6	68943955	68960194	1687.5	659
mtmr1a	36	33	29	2.18367	9.558e-07	2.05837	4.3194	1.565e-05	0.0001849	23	5	0	19200	23	23	22	22	1	0	0	1	1	0.0434783	2	0.0383308	NC_007118.6	25587102	25606302	26	5	0	19200	26	26	24	24	1	0	0	2	2	0.0769231	2	0.0397111	NC_007118.6	25587102	25606302	24.5	48
mtnr1ab	158	80	-114.5	-1.916	-4.582e-06	-2.07747	-4.57826	4.689e-06	6.019e-05	235	1	1	33616	235	235	225	225	1	0	0	10	10	0.0425532	1	0.223905	NC_007125.6	29767455	29801071	244	1	1	33616	243	244	232	233	0.995708	0	0	11	11	0.045082	1	0.220197	NC_007125.6	29767455	29801071	239.5	86
mtss1l	54	46	48.5	2.38571	1.607e-06	2.24101	5.89738	3.693e-09	7.176e-08	39	6	0	132296	39	39	37	37	1	0	0	2	2	0.0512821	4	0.009356	NC_007118.6	47768029	47900325	31	6	0	132296	31	31	30	30	1	0	0	1	1	0.0322581	4	0.007204	NC_007118.6	47768029	47900325	35	85
mtus2b	57	53	41.5	3.30556	1.388e-06	3.09336	4.19156	2.77e-05	0.0003116	16	1	1	54052	16	16	16	16	1	0	0	0	0	0	1	0.009902	NC_007126.6	3181849	3235901	20	1	1	54052	19	20	19	20	0.95	0	0	0	0	0	1	0.0117549	NC_007126.6	3181849	3235901	18	46
muc5e	47	43	43.5	4.95455	1.486e-06	4.64781	7.39574	1.406e-13	4.137e-12	13	1	1	25036	13	13	12	12	1	0	0	1	1	0.0769231	1	0.016034	NW_003336310.1	1633	26669	9	1	1	25036	9	9	8	8	1	0	0	1	1	0.111111	1	0.0101514	NW_003336310.1	1633	26669	11	56
muc5f	31	26	22	2.51724	7.333e-07	2.37514	3.8301	0.0001281	0.001265	12	2	1	12130	12	12	12	12	1	0	0	0	0	0	2	0.0330938	NC_007118.6	72096633	72108763	17	2	1	12130	16	17	16	17	0.941176	0	0	0	0	0	2	0.0445236	NC_007118.6	72096633	72108763	14.5	30
mxc	153	145	108	14.5	3.634e-06	13.3998	3.56248	0.0003674	0.003308	4	2	0	12928	4	4	4	4	1	0	0	0	0	0	2	0.0103504	NC_007120.6	32994844	33007772	12	2	0	12928	12	12	12	12	1	0	0	0	0	0	2	0.0294884	NC_007120.6	32994844	33007772	8	75
mxf	24	21	17.5	8	5.992e-07	7.52975	4.05435	5.027e-05	0.0005382	1	1	1	8832	1	1	1	1	1	0	0	0	0	0	1	0.003788	NC_007126.6	5096823	5105655	4	1	1	8832	4	4	4	4	1	0	0	0	0	0	1	0.0143881	NC_007126.6	5096823	5105655	2.5	15
mxra8a	2515	2192	2158.5	4.09907	7.361e-05	3.87675	13.1122	0	0	535	4	1	28950	534	535	532	533	0.998124	0	0	2	2	0.003738	3	0.615893	NC_007122.6	24192306	24221256	858	4	1	28950	857	858	856	857	0.998833	0	0	1	1	0.001166	3	0.940446	NC_007122.6	24192306	24221256	696.5	2660
mxra8b	1459	1401	1369.5	4.652	4.676e-05	4.3743	28.1946	0	0	404	1	1	16999	404	404	402	402	1	0	0	2	2	0.00495	1	0.791096	NC_007134.6	29962618	29979617	346	1	1	16999	346	346	345	345	1	0	0	1	1	0.00289	1	0.644759	NC_007134.6	29962618	29979617	375	1805
myb	35	32	27.5	4.66667	9.397e-07	4.40872	5.58502	2.337e-08	4.127e-07	6	2	0	14621	6	6	6	6	1	0	0	0	0	0	1	0.0137278	NC_007134.6	31888891	31903512	9	2	0	14621	9	9	9	9	1	0	0	0	0	0	1	0.0195554	NC_007134.6	31888891	31903512	7.5	29
myclb	1224	916	-796.5	-1.98577	-3.157e-05	-2.13364	-2.74019	0.00614	0.0404309	1878	1	1	5649	1878	1878	1876	1876	1	0	0	2	2	0.001065	1	11.1093	NC_007130.6	31218199	31223848	1331	1	1	5649	1331	1331	1331	1331	1	0	0	0	0	0	1	7.48528	NC_007130.6	31218199	31223848	1604.5	654
myh9a	767	738	602.5	2.82853	2.007e-05	2.65154	9.72199	0	0	315	3	0	40818	315	315	315	315	1	0	0	0	0	0	2	0.258158	NC_007117.6	7578632	7619450	344	3	0	40818	343	344	343	344	0.997093	0	0	0	0	0	2	0.267737	NC_007117.6	7578632	7619450	329.5	782
mylkb	91	82	63.5	4.43243	2.119e-06	4.09594	3.77158	0.0001622	0.001567	23	1	1	40458	21	23	21	23	0.913043	0	0	0	0	0	1	0.0190173	NC_007117.6	13224551	13265009	14	1	1	40458	14	14	14	14	1	0	0	0	0	0	1	0.0109932	NC_007117.6	13224551	13265009	18.5	59
myo15aa	23	17	-17	-3.125	-6.459e-07	-3.35241	-4.07419	4.617e-05	0.0004985	22	1	1	80221	21	22	21	22	0.954545	0	0	0	0	0	1	0.009174	NC_007114.6	39914664	39994885	28	1	1	80221	28	28	28	28	1	0	0	0	0	0	1	0.0110885	NC_007114.6	39914664	39994885	25	5
myo1f	367	365	281	2.82468	9.308e-06	2.63848	6.25387	4.004e-10	8.712e-09	153	1	1	41439	153	153	145	145	1	0	0	8	8	0.0522876	1	0.117054	NC_007119.6	20218398	20259837	155	1	1	41439	155	155	148	148	1	0	0	7	7	0.0451613	1	0.113463	NC_007119.6	20218398	20259837	154	350
myo5aa	27	27	26.5	2.89286	8.907e-07	2.72463	4.83251	1.348e-06	1.893e-05	14	10	0	142622	14	14	13	13	1	0	0	1	1	0.0714286	5	0.003049	NC_007129.6	38918744	39061366	14	10	1	142622	13	14	13	14	0.928571	0	0	0	0	0	5	0.003118	NC_007129.6	38918744	39061366	14	40
myo9b_1	196	156	158	2.77528	5.31e-06	2.62317	6.78105	1.193e-11	2.995e-10	69	6	0	60078	69	69	69	69	1	0	0	0	0	0	4	0.0384202	NC_007113.6	37702464	37762542	109	6	0	60078	107	109	107	109	0.981651	0	0	0	0	0	4	0.0576385	NC_007113.6	37702464	37762542	89	229
myof	324	228	242	2.61333	8.05e-06	2.44534	4.14958	3.331e-05	0.0003693	198	2	0	49764	195	198	195	198	0.984848	0	0	0	0	0	2	0.133099	NC_007123.6	10479629	10529393	102	2	0	49764	100	102	100	102	0.980392	0	0	0	0	0	2	0.0651158	NC_007123.6	10479629	10529393	150	358
myofl	761	746	676.5	5.81495	2.32e-05	5.46883	30.2311	0	0	148	1	1	50505	142	148	142	148	0.959459	0	0	0	0	0	1	0.0980288	NC_007124.6	29108291	29158796	133	1	1	50505	131	133	131	133	0.984962	0	0	0	0	0	1	0.0836602	NC_007124.6	29108291	29158796	140.5	894
myrf	432	429	350	5.96454	1.189e-05	5.56968	8.61881	0	0	72	3	0	81783	72	72	71	71	1	0	0	1	1	0.0138889	3	0.0290417	NC_007136.6	3772292	3854075	69	3	0	81783	66	69	64	67	0.955224	0	0	2	2	0.0289855	3	0.0260264	NC_007136.6	3772292	3854075	70.5	340
n4bp2	470	456	377.5	2.31076	1.247e-05	2.17267	10.9973	0	0	295	1	1	21213	295	295	295	295	1	0	0	0	0	0	1	0.465207	NC_007112.6	22681847	22703060	281	1	1	21213	281	281	280	280	1	0	0	1	1	0.003559	1	0.419332	NC_007112.6	22681847	22703060	288	580
naga	358	298	327.5	3.46241	1.111e-05	3.27326	9.69154	0	0	103	1	1	6189	103	103	102	102	1	0	0	1	1	0.009709	1	0.551323	NC_007115.6	972511	978700	163	1	1	6189	163	163	163	163	1	0	0	0	0	0	1	0.836698	NC_007115.6	972511	978700	133	460
napaa	47	39	36	2.2	1.186e-06	2.07167	4.77963	1.756e-06	2.423e-05	34	1	1	9736	31	34	23	26	0.884615	0	0	8	8	0.235294	1	0.0893345	NC_007116.6	61269996	61279732	26	1	1	9736	25	26	24	25	0.96	0	0	1	1	0.0384615	1	0.0815758	NC_007116.6	61269996	61279732	30	73
natd1	201	168	176	2.16172	5.796e-06	2.03832	8.32158	0	0	135	1	1	4378	135	135	116	116	1	0	0	19	19	0.140741	1	0.886357	NC_007114.6	15667900	15672278	168	1	1	4378	168	168	143	143	1	0	0	25	25	0.14881	1	1.03768	NC_007114.6	15667900	15672278	151.5	336
nav1a	196	193	150	2.31004	4.925e-06	2.16592	6.14668	7.912e-10	1.668e-08	116	3	0	89768	114	116	110	112	0.982143	0	0	4	4	0.0344828	1	0.0417372	NC_007134.6	6043893	6133661	113	3	0	89768	113	113	110	110	1	0	0	3	3	0.0265487	1	0.038929	NC_007134.6	6043893	6133661	114.5	220
nbeal2	137	101	117.5	2.92623	3.963e-06	2.76958	5.61807	1.931e-08	3.444e-07	43	5	0	165720	42	43	42	43	0.976744	0	0	0	0	0	2	0.00868	NC_007127.6	16448755	16614475	79	5	0	165720	79	79	79	79	1	0	0	0	0	0	2	0.0151445	NC_007127.6	16448755	16614475	61	180
nbr1	755	649	596	2.40566	1.983e-05	2.27001	10.7095	0	0	371	3	0	16129	371	371	371	371	1	0	0	0	0	0	3	0.769472	NC_007123.6	27122371	27138500	477	3	0	16129	477	477	477	477	1	0	0	0	0	0	3	0.939534	NC_007123.6	27122371	27138500	424	914
ncam1a	784	749	743	7.54626	2.558e-05	7.12207	27.6662	0	0	96	18	0	413271	91	96	91	96	0.947917	0	0	0	0	0	11	0.007771	NC_007132.6	23297519	23710790	131	18	0	413271	126	131	126	131	0.961832	0	0	0	0	0	11	0.0100702	NC_007132.6	23297519	23710790	113.5	880
ncapg	70	43	53	2.45205	1.772e-06	2.32383	3.35341	0.0007982	0.00667	23	2	1	13750	23	23	23	23	1	0	0	0	0	0	2	0.0559566	NC_007112.6	22868744	22882494	50	2	0	13750	50	50	50	50	1	0	0	0	0	0	2	0.115523	NC_007112.6	22868744	22882494	36.5	86
ncf1	334	266	231.5	3.22596	7.69e-06	2.99114	4.2413	2.222e-05	0.0002538	138	1	1	13157	138	138	138	138	1	0	0	0	0	0	1	0.350872	NC_007116.6	60747819	60760976	70	1	1	13157	70	70	70	70	1	0	0	0	0	0	1	0.169022	NC_007116.6	60747819	60760976	104	267
ncf2	173	173	143.5	3.5625	4.852e-06	3.34888	8.97606	0	0	56	3	2	8168	56	56	55	55	1	0	0	1	1	0.0178571	3	0.225254	NC_007118.6	41050720	41058888	56	3	2	8168	56	56	55	55	1	0	0	1	1	0.0178571	3	0.213919	NC_007118.6	41050720	41058888	56	170
ncf4	287	283	222.5	5.83696	7.516e-06	5.42333	6.02638	1.677e-09	3.416e-08	48	2	1	47422	27	48	27	48	0.5625	0	0	0	0	0	2	0.0338601	NC_007133.6	29255432	29302854	44	2	1	47422	33	44	33	44	0.75	0	0	0	0	0	2	0.0294764	NC_007133.6	29255432	29302854	46	206
ndst2b	92	83	84	2.41176	2.787e-06	2.26721	7.81668	5.329e-15	1.734e-13	64	1	1	136845	64	64	62	62	1	0	0	2	2	0.03125	1	0.0151562	NC_007123.6	35101979	35238824	55	1	1	136845	55	55	55	55	1	0	0	0	0	0	1	0.0127684	NC_007123.6	35101979	35238824	59.5	147
ndst3	282	253	197.5	6.12987	6.626e-06	5.69513	4.0065	6.162e-05	0.0006465	24	1	1	126682	24	24	24	24	1	0	0	0	0	0	1	0.006338	NC_007112.6	19453642	19580324	53	1	1	126682	53	53	53	53	1	0	0	0	0	0	1	0.0132912	NC_007112.6	19453642	19580324	38.5	166
neb	30	21	23	2.84	7.698e-07	2.66055	3.40209	0.0006687	0.005674	17	20	0	87697	17	17	17	17	1	0	0	0	0	0	2	0.006485	NC_007120.6	22994268	23081965	8	20	0	87697	8	8	8	8	1	0	0	0	0	0	2	0.002898	NC_007120.6	22994268	23081965	12.5	33
negr1	56	52	46	2.48387	1.53e-06	2.33551	5.88528	3.974e-09	7.686e-08	33	2	1	224922	33	33	33	33	1	0	0	0	0	0	2	0.004908	NC_007117.6	36964848	37189770	29	2	1	224922	29	29	29	29	1	0	0	0	0	0	2	0.004096	NC_007117.6	36964848	37189770	31	69
nek2	30	30	26.5	3.40909	8.971e-07	3.21084	5.16932	2.349e-07	3.674e-06	11	1	1	10746	11	11	11	11	1	0	0	0	0	0	1	0.034243	NC_007131.6	13987184	13997930	11	1	1	10746	11	11	10	10	1	0	0	1	1	0.0909091	1	0.0295634	NC_007131.6	13987184	13997930	11	41
nes	110	98	83.5	2.60577	2.782e-06	2.45089	6.34618	2.207e-10	4.958e-09	46	1	1	9641	46	46	44	44	1	0	0	2	2	0.0434783	1	0.152671	NC_007127.6	29109048	29118689	58	1	1	9641	58	58	55	55	1	0	0	3	3	0.0517241	1	0.181235	NC_007127.6	29109048	29118689	52	115
net1	510	421	450	3.0979	1.514e-05	2.90524	7.96589	1.554e-15	5.302e-14	259	1	1	7230	259	259	253	253	1	0	0	6	6	0.023166	1	1.1706	NC_007115.6	11574702	11581932	170	1	1	7230	170	170	168	168	1	0	0	2	2	0.0117647	1	0.738198	NC_007115.6	11574702	11581932	214.5	649
neu3.3	8	8	7.5	4.75	2.563e-07	4.47377	3.04272	0.002345	0.0173522	2	2	0	5097	2	2	2	2	1	0	0	0	0	0	2	0.0131263	NC_007132.6	21766726	21771823	2	2	1	5097	2	2	2	2	1	0	0	0	0	0	2	0.0124657	NC_007132.6	21766726	21771823	2	9
nfatc3b	387	319	280.5	2.1449	9.207e-06	2.02077	6.29101	3.154e-10	6.956e-09	211	2	0	29384	211	211	211	211	1	0	0	0	0	0	2	0.240214	NC_007136.6	35668957	35698341	279	2	0	29384	275	279	275	279	0.985663	0	0	0	0	0	2	0.301644	NC_007136.6	35668957	35698341	245	453
nfil3	609	555	-514	-2.0239	-2.01e-05	-2.15232	-6.18471	6.222e-10	1.328e-08	1084	1	1	5014	1084	1084	1076	1076	1	0	0	8	8	0.00738	1	7.17884	NC_007121.6	5413938	5418952	948	1	1	5014	948	948	940	940	1	0	0	8	8	0.008439	1	5.95587	NC_007121.6	5413938	5418952	1016	475
ngfrb	165	110	109.5	2.37736	3.639e-06	2.24859	3.38429	0.0007136	0.006025	52	2	1	88961	45	52	44	51	0.862745	0	0	1	1	0.0192308	2	0.0191777	NC_007123.6	9912097	10001058	107	2	1	88961	79	107	78	106	0.735849	0	0	1	1	0.009346	2	0.0378537	NC_007123.6	9912097	10001058	79.5	161
nhsl2	399	361	374.5	2.30944	1.24e-05	2.17605	14.2894	0	0	267	5	0	156240	252	267	251	266	0.943609	0	0	1	1	0.003745	4	0.0569529	NC_007118.6	51195704	51351944	305	5	0	156240	288	305	279	296	0.942568	0	0	9	9	0.0295082	4	0.0601868	NC_007118.6	51195704	51351944	286	655
nid1b	236	225	229.5	2.30028	7.597e-06	2.167	12.5715	0	0	171	0	0	640	171	171	0	0	NaN	0	0	171	171	1	0	8.93805	NC_007122.6	44339266	44339906	182	0	0	640	182	182	0	0	NaN	0	0	182	182	1	0	9.03427	NC_007122.6	44339266	44339906	176.5	405
nkd1	175	134	140.5	3.02158	4.745e-06	2.86003	5.97197	2.344e-09	4.659e-08	49	2	1	40028	49	49	49	49	1	0	0	0	0	0	2	0.0409504	NC_007118.6	37311025	37351112	90	2	1	40028	90	90	90	90	1	0	0	0	0	0	2	0.07143	NC_007118.6	37311025	37351112	69.5	196
nkl.1	28	20	20	3.85714	7.102e-07	3.7738	3.6957	0.0002193	0.002069	3	1	1	3616	2	3	2	3	0.666667	0	0	0	0	0	1	0.0277536	NC_007128.6	8746857	8750473	11	1	1	3616	11	11	9	9	1	0	0	2	2	0.181818	1	0.0790707	NC_007128.6	8746857	8750473	7	31
nme8	12	10	10.5	3.625	3.569e-07	3.42986	3.33201	0.0008622	0.007151	3	1	1	33937	2	3	2	3	0.666667	0	0	0	0	0	1	0.002957	NC_007120.6	52872157	52906094	5	1	1	33937	4	5	4	5	0.8	0	0	0	0	0	1	0.004681	NC_007120.6	52872157	52906094	4	15
notum1b	419	292	259.5	2.73579	8.464e-06	2.52148	2.75233	0.005917	0.039169	213	1	1	3480	213	213	213	213	1	0	0	0	0	0	1	2.04751	NC_007122.6	44830217	44833697	86	1	1	3480	86	86	86	86	1	0	0	0	0	0	1	0.785093	NC_007122.6	44830217	44833697	149.5	313
npc1l1	31	23	24	4.42857	8.21e-07	4.20654	4.13912	3.486e-05	0.0003849	3	1	1	31000	3	3	3	3	1	0	0	0	0	0	1	0.003237	NC_007119.6	40484721	40515721	11	1	1	31000	10	11	10	11	0.909091	0	0	0	0	0	1	0.0112728	NC_007119.6	40484721	40515721	7	28
npl	149	128	104	2.32484	3.408e-06	2.17846	4.61854	3.865e-06	5.033e-05	68	1	1	9973	68	68	67	67	1	0	0	1	1	0.0147059	1	0.224737	NC_007119.6	19458005	19467978	89	1	1	9973	89	89	89	89	1	0	0	0	0	0	1	0.283508	NC_007119.6	19458005	19467978	78.5	148
npr1a	176	174	152	2.44762	5.056e-06	2.30528	10.6219	0	0	104	2	1	206045	104	104	103	103	1	0	0	1	1	0.009615	2	0.0167225	NC_007130.6	26838850	27044895	106	2	1	206045	106	106	104	104	1	0	0	2	2	0.0188679	2	0.0160351	NC_007130.6	26838850	27044895	105	234
npr1b	42	28	30	2.2	9.921e-07	2.07977	3.24846	0.00116	0.009316	18	1	1	87620	18	18	18	18	1	0	0	0	0	0	1	0.006872	NC_007127.6	28969130	29056750	32	1	1	87620	31	32	31	32	0.96875	0	0	0	0	0	1	0.0116024	NC_007127.6	28969130	29056750	25	50
npr2	516	509	414	2.94824	1.384e-05	2.76562	9.69357	0	0	209	1	1	77812	209	209	209	209	1	0	0	0	0	0	1	0.0898517	NC_007116.6	53938617	54016429	216	1	1	77812	216	216	216	216	1	0	0	0	0	0	1	0.0881879	NC_007116.6	53938617	54016429	212.5	528
nr0b2a	42	39	35	7.36364	1.243e-06	7.09269	7.40564	1.306e-13	3.857e-12	7	1	1	5019	7	7	6	6	1	0	0	1	1	0.142857	1	0.0399908	NC_007127.6	55167506	55172525	4	1	1	5019	4	4	4	4	1	0	0	0	0	0	1	0.0253189	NC_007127.6	55167506	55172525	5.5	46
nr1d1	2802	2598	2568.5	7.14474	8.841e-05	6.7586	23.79	0	0	316	1	1	7603	316	316	316	316	1	0	0	0	0	0	1	1.39036	NC_007114.6	23358072	23365675	520	1	1	7603	520	520	520	520	1	0	0	0	0	0	1	2.1728	NC_007114.6	23358072	23365675	418	3118
nr1d2a	23	22	21	2.27273	6.936e-07	2.13843	3.76942	0.0001636	0.00158	17	1	0	26981	0	17	0	17	0	0	0	0	0	0	1	0.0210774	NC_007127.6	49879756	49906737	16	1	0	26981	0	16	0	16	0	0	0	0	0	0	1	0.0188393	NC_007127.6	49879756	49906737	16.5	36
nr1d4b	80	76	62.5	6.68182	2.235e-06	6.48534	2.7178	0.006572	0.0428434	13	1	1	21959	13	13	13	13	1	0	0	0	0	0	1	0.0198042	NC_007122.6	1948461	1970420	9	1	1	21959	9	9	8	8	1	0	0	1	1	0.111111	1	0.0115739	NC_007122.6	1948461	1970420	11	89
nr4a3	695	470	-439	-2.16291	-1.739e-05	-2.35334	-2.7189	0.00655	0.0427342	960	2	1	30151	960	960	943	943	1	0	0	17	17	0.0177083	2	1.04625	NC_007127.6	27404558	27434709	673	2	1	30151	673	673	663	663	1	0	0	10	10	0.0148588	2	0.698576	NC_007127.6	27404558	27434709	816.5	265
nradd	24	14	19	2.46154	6.293e-07	2.30437	2.65788	0.007863	0.049888	18	1	1	24428	18	18	18	18	1	0	0	0	0	0	1	0.0246497	NC_007127.6	16408929	16433357	8	1	1	24428	8	8	8	8	1	0	0	0	0	0	1	0.0104041	NC_007127.6	16408929	16433357	13	32
nrap	5362	4515	-4068.5	-2.51895	-0.000157	-2.69525	-4.20364	2.627e-05	0.0002964	7617	2	1	31228	7617	7617	7491	7491	1	0	0	126	126	0.0165419	2	8.02458	NC_007123.6	30471696	30502924	5877	2	2	31228	5877	5877	5791	5791	1	0	0	86	86	0.0146333	2	5.8913	NC_007123.6	30471696	30502924	6747	2255
nrbp2a	326	240	262	2.4086	8.731e-06	2.27752	5.638	1.72e-08	3.081e-07	143	2	1	65121	117	143	113	139	0.81295	0	0	4	4	0.027972	2	0.0714036	NC_007113.6	32690270	32755391	229	2	1	65121	184	229	183	228	0.802632	0	0	1	1	0.004367	2	0.111228	NC_007113.6	32690270	32755391	186	427
nrp1a	3279	2692	2493	2.17567	8.225e-05	2.0539	8.70106	0	0	1827	4	0	144751	1825	1827	1825	1827	0.998905	0	0	0	0	0	3	0.422225	NC_007135.6	1163437	1308188	2414	4	0	144751	2407	2414	2406	2413	0.997099	0	0	1	1	0.0004143	3	0.529587	NC_007135.6	1163437	1308188	2120.5	4121
nrp2a	182	181	161	3.95413	5.477e-06	3.72418	13.3961	0	0	55	1	1	139643	54	55	54	55	0.981818	0	0	0	0	0	1	0.0131756	NC_007112.6	4908654	5048297	54	1	1	139643	53	54	53	54	0.981481	0	0	0	0	0	1	0.012285	NC_007112.6	4908654	5048297	54.5	195
nrros	618	550	507.5	2.52861	1.694e-05	2.38469	13.2704	0	0	298	1	1	8482	298	298	293	293	1	0	0	5	5	0.0167785	1	1.15557	NC_007135.6	28331803	28340285	366	1	1	8482	366	366	363	363	1	0	0	3	3	0.008197	1	1.3596	NC_007135.6	28331803	28340285	332	763
nrxn3a	57	42	36.5	2.62222	1.2e-06	2.43748	2.87514	0.004038	0.0279662	30	1	1	529474	30	30	30	30	1	0	0	0	0	0	1	0.001895	NC_007128.6	16898589	17428063	15	1	1	529474	15	15	15	15	1	0	0	0	0	0	1	0.0009	NC_007128.6	16898589	17428063	22.5	46
nsmfa	28	24	22.5	3.04545	7.595e-07	2.8776	4.56273	5.049e-06	6.448e-05	9	4	0	81154	9	9	9	9	1	0	0	0	0	0	1	0.00371	NC_007132.6	13357880	13439034	13	4	0	81154	13	13	13	13	1	0	0	0	0	0	1	0.005089	NC_007132.6	13357880	13439034	11	37
nt5dc2	509	376	371.5	2.32916	1.226e-05	2.18284	4.49579	6.931e-06	8.669e-05	346	1	1	17593	346	346	346	346	1	0	0	0	0	0	1	0.657904	NC_007119.6	23617896	23635489	213	1	1	17593	213	213	212	212	1	0	0	1	1	0.004695	1	0.382823	NC_007119.6	23617896	23635489	279.5	580
ntd5	328	278	255	2.83453	8.574e-06	2.67677	8.42413	0	0	114	1	1	26471	114	114	114	114	1	0	0	0	0	0	1	0.144066	NC_007127.6	13678577	13705048	164	1	1	26471	164	164	162	162	1	0	0	2	2	0.0121951	1	0.194422	NC_007127.6	13678577	13705048	139	346
ntng2b	33	29	25	4.125	8.835e-07	4.00736	2.74442	0.006062	0.0399941	6	5	0	55002	6	6	6	6	1	0	0	0	0	0	2	0.003649	NC_007132.6	3813051	3868053	10	5	0	55002	10	10	10	10	1	0	0	0	0	0	2	0.005776	NC_007132.6	3813051	3868053	8	39
ntrk2a	66	45	45	2.42857	1.482e-06	2.26724	3.21575	0.001301	0.0103192	42	3	0	87227	42	42	42	42	1	0	0	0	0	0	2	0.0161074	NC_007119.6	49789437	49876664	21	3	0	87227	21	21	21	21	1	0	0	0	0	0	2	0.007648	NC_007119.6	49789437	49876664	31.5	66
ntrk3a	96	65	-68.5	-2.06202	-2.695e-06	-2.21481	-4.36234	1.287e-05	0.0001542	145	2	1	400915	139	145	139	145	0.958621	0	0	0	0	0	2	0.0120988	NC_007136.6	11706541	12107456	121	2	1	400915	115	121	114	120	0.95	0	0	1	1	0.008264	2	0.009509	NC_007136.6	11706541	12107456	133	49
nupr1	531	526	399	5.4581	1.338e-05	5.04997	4.96443	6.89e-07	1.006e-05	92	1	1	886	92	92	84	84	1	0	0	8	8	0.0869565	1	3.17155	NC_007114.6	15355472	15356358	87	1	1	886	87	87	86	86	1	0	0	1	1	0.0114943	1	3.08366	NC_007114.6	15355472	15356358	89.5	359
nxpe3	210	166	178.5	3.78906	6.079e-06	3.5901	7.0813	1.428e-12	3.867e-11	42	1	1	11363	42	42	39	39	1	0	0	3	3	0.0714286	1	0.114815	NC_007120.6	34423419	34434782	86	1	1	11363	86	86	78	78	1	0	0	8	8	0.0930233	1	0.218074	NC_007120.6	34423419	34434782	64	252
oafb	27	19	19	2.35714	6.305e-07	2.22428	3.14838	0.001642	0.0126701	10	2	1	11365	10	10	10	10	1	0	0	0	0	0	2	0.0294345	NC_007116.6	57850187	57861552	18	2	1	11365	18	18	17	17	1	0	0	1	1	0.0555556	2	0.0475205	NC_007116.6	57850187	57861552	14	29
oaz2b	126	121	-121.5	-3.22936	-4.599e-06	-3.42875	-11.7711	5.5e-32	2.176e-30	178	1	1	7466	1	178	1	178	0.005618	0	0	0	0	0	1	0.797551	NC_007118.6	48015985	48023451	174	1	1	7466	1	174	1	174	0.005747	0	0	0	0	0	1	0.740394	NC_007118.6	48015985	48023451	176	52
oclna	9	7	8	3	2.701e-07	2.8385	2.70526	0.006825	0.0441897	3	1	1	18152	3	3	3	3	1	0	0	0	0	0	1	0.005529	NC_007121.6	2897603	2915755	5	1	1	18152	5	5	5	5	1	0	0	0	0	0	1	0.008751	NC_007121.6	2897603	2915755	4	12
odf3l2	19	17	16	9	5.523e-07	8.55818	4.9953	5.874e-07	8.646e-06	1	1	1	5859	1	1	1	1	1	0	0	0	0	0	1	0.00571	NC_007133.6	21280703	21286562	3	1	1	5859	3	3	3	3	1	0	0	0	0	0	1	0.0162667	NC_007133.6	21280703	21286562	2	16
ogg1	93	65	73	3.60714	2.485e-06	3.42755	4.47346	7.697e-06	9.558e-05	14	2	1	20379	14	14	14	14	1	0	0	0	0	0	2	0.0229811	NC_007119.6	46378261	46398640	42	2	1	20379	40	42	37	39	0.948718	0	0	3	3	0.0714286	2	0.0607972	NC_007119.6	46378261	46398640	28	95
oip5	19	15	15.5	6.16667	5.33e-07	5.8542	4.15997	3.183e-05	0.0003546	1	1	1	2953	1	1	1	1	1	0	0	0	0	0	1	0.0113283	NC_007124.6	33126396	33129349	5	1	1	2953	5	5	5	5	1	0	0	0	0	0	1	0.0537908	NC_007124.6	33126396	33129349	3	17
olfm1b	38	29	29.5	2.78788	9.913e-07	2.63313	4.30118	1.699e-05	0.0001992	12	3	0	62138	12	12	11	11	1	0	0	1	1	0.0833333	3	0.005922	NC_007132.6	6829172	6891310	21	3	0	62138	21	21	21	21	1	0	0	0	0	0	3	0.0107365	NC_007132.6	6829172	6891310	16.5	42
olfml3a	367	344	349.5	2.87399	1.174e-05	2.7072	17.0753	0	0	175	1	1	8382	175	175	170	170	1	0	0	5	5	0.0285714	1	0.678465	NC_007134.6	24862663	24871045	198	1	1	8382	198	198	186	186	1	0	0	12	12	0.0606061	1	0.704964	NC_007134.6	24862663	24871045	186.5	530
olfml3b	1516	1378	1418	4.25977	4.828e-05	3.9984	15.8663	0	0	504	1	1	9606	504	504	501	501	1	0	0	3	3	0.005952	1	1.7447	NC_007122.6	24434070	24443676	366	1	1	9606	366	366	363	363	1	0	0	3	3	0.008197	1	1.20051	NC_007122.6	24434070	24443676	435	1824
ophn1	502	462	402	2.77093	1.347e-05	2.61021	11.5196	0	0	207	1	1	61067	200	207	196	203	0.965517	0	0	4	4	0.0193237	1	0.111203	NC_007116.6	35082521	35143588	247	1	1	61067	245	247	244	246	0.99187	0	0	1	1	0.004049	1	0.127977	NC_007116.6	35082521	35143588	227	549
oprm1	23	18	15.5	2.82353	5.177e-07	2.64758	3.1345	0.001722	0.0132153	11	1	1	39364	11	11	9	9	1	0	0	2	2	0.181818	1	0.007648	NC_007124.6	23713163	23752527	6	1	1	39364	6	6	6	6	1	0	0	0	0	0	1	0.004842	NC_007124.6	23713163	23752527	8.5	19
osgn1	805	725	-634.5	-1.9822	-2.472e-05	-2.10135	-6.21096	5.266e-10	1.131e-08	1150	1	1	9309	1150	1150	1063	1063	1	0	0	87	87	0.0756522	1	3.81994	NC_007117.6	50696161	50705470	1411	1	1	9309	1411	1411	1322	1322	1	0	0	89	89	0.0630758	1	4.5116	NC_007117.6	50696161	50705470	1280.5	606
ostm1	166	154	109.5	2.17742	3.51e-06	2.02408	3.24391	0.001179	0.009454	87	1	1	9719	87	87	81	81	1	0	0	6	6	0.0689655	1	0.278798	NC_007131.6	32575237	32584956	99	1	1	9719	99	99	91	91	1	0	0	8	8	0.0808081	1	0.297455	NC_007131.6	32575237	32584956	93	152
otog	88	80	77	2.28333	2.549e-06	2.15255	7.25186	4.11e-13	1.154e-11	56	1	1	62534	56	56	56	56	1	0	0	0	0	0	1	0.029957	NC_007118.6	39192029	39254563	64	1	1	62534	64	64	64	64	1	0	0	0	0	0	1	0.0325136	NC_007118.6	39192029	39254563	60	130
otud1	5624	3801	-3846.5	-2.51766	-0.0001493	-2.74437	-4.25644	2.077e-05	0.0002391	5515	1	1	2651	5515	5515	5514	5514	1	0	0	1	1	0.0001813	1	69.5799	NC_007135.6	9156979	9159630	7247	1	1	2651	7247	7247	7246	7246	1	0	0	1	1	0.000138	1	86.8341	NC_007135.6	9156979	9159630	6381	1623
ovch1	45	45	42.5	3.5	1.44e-06	3.29646	6.60929	3.862e-11	9.254e-10	17	6	0	11077	11	17	11	17	0.647059	0	0	0	0	0	5	0.0513397	NC_007136.6	15967975	15979052	17	6	0	11077	9	17	9	17	0.529412	0	0	0	0	0	5	0.0487561	NC_007136.6	15967975	15979052	17	62
p2rx7	298	254	211	4.19697	7.083e-06	3.92597	4.7282	2.265e-06	3.068e-05	44	1	1	20914	34	44	32	42	0.761905	0	0	2	2	0.0454545	1	0.0671798	NC_007119.6	30748936	30769850	88	1	1	20914	65	88	60	83	0.722892	0	0	5	5	0.0568182	1	0.126079	NC_007119.6	30748936	30769850	66	212
p2ry1	181	160	163	2.65482	5.446e-06	2.49641	9.2682	0	0	109	1	1	8159	109	109	109	109	1	0	0	0	0	0	1	0.446906	NC_007129.6	50687383	50695542	88	1	1	8159	88	88	88	88	1	0	0	0	0	0	1	0.342647	NC_007129.6	50687383	50695542	98.5	269
p2ry12	91	83	74.5	8.45	2.649e-06	8.21588	3.49813	0.0004685	0.004107	6	2	0	3819	6	6	6	6	1	0	0	0	0	0	2	0.0525567	NC_007126.6	1155799	1159618	14	2	2	3819	14	14	14	14	1	0	0	0	0	0	2	0.116461	NC_007126.6	1155799	1159618	10	97
p2ry4	265	208	205	2.52416	6.851e-06	2.38557	6.43909	1.202e-10	2.769e-09	106	1	1	8016	85	106	35	56	0.625	0	0	50	50	0.471698	1	0.233699	NC_007125.6	32433098	32449422	163	1	1	8016	151	163	64	76	0.842105	0	0	87	87	0.533742	1	0.301202	NC_007125.6	32433098	32449422	134.5	308
p3h2	496	404	411	3.91489	1.394e-05	3.66282	7.38448	1.53e-13	4.481e-12	187	1	1	91869	186	187	186	187	0.994652	0	0	0	0	0	1	0.0680925	NC_007133.6	24362709	24454578	95	1	1	91869	95	95	95	95	1	0	0	0	0	0	1	0.0328516	NC_007133.6	24362709	24454578	141	591
p3h4	269	225	246.5	2.33967	8.18e-06	2.2069	9.36086	0	0	162	4	0	69263	154	162	147	155	0.948387	0	0	7	7	0.0432099	4	0.0748612	NC_007130.6	18960459	19029722	206	4	0	69263	198	206	187	195	0.958974	0	0	11	11	0.0533981	4	0.0894407	NC_007130.6	18960459	19029722	184	430
p4ha1b	1106	659	-868	-2.14286	-3.419e-05	-2.3225	-6.83313	8.308e-12	2.108e-10	1642	4	0	19800	1642	1642	1637	1637	1	0	0	5	5	0.003045	4	2.76573	NC_007128.6	20127565	20147365	1613	4	0	19800	1613	1613	1610	1610	1	0	0	3	3	0.00186	4	2.58323	NC_007128.6	20127565	20147365	1627.5	536
p4ha2	768	481	-599	-1.96071	-2.375e-05	-2.11028	-8.37065	5.73e-17	2.13e-15	1248	7	0	34210	1247	1248	1246	1247	0.999198	0	0	1	1	0.0008013	6	1.21938	NC_007132.6	43102683	43136893	1197	7	0	34210	1192	1197	1188	1193	0.995809	0	0	4	4	0.003342	6	1.10787	NC_007132.6	43102683	43136893	1222.5	480
pamr1	982	963	920.5	4.73428	3.146e-05	4.46062	33.685	0	0	237	1	1	24220	237	237	234	234	1	0	0	3	3	0.0126582	1	0.323198	NC_007136.6	36769696	36793916	256	1	1	24220	254	256	249	251	0.992032	0	0	5	5	0.0195312	1	0.329231	NC_007136.6	36769696	36793916	246.5	1115
panx1b	13	11	11	3.75	3.743e-07	3.54813	3.44912	0.0005624	0.004849	3	2	0	11600	3	3	3	3	1	0	0	0	0	0	2	0.008651	NC_007116.6	37240760	37252360	5	2	1	11600	5	5	5	5	1	0	0	0	0	0	2	0.0136935	NC_007116.6	37240760	37252360	4	16
paox1	537	434	463.5	2.43277	1.544e-05	2.29715	8.4947	0	0	272	2	1	48050	272	272	270	270	1	0	0	2	2	0.007353	2	0.187974	NC_007119.6	15164865	15212915	375	2	1	48050	374	375	374	375	0.997333	0	0	0	0	0	2	0.247936	NC_007119.6	15164865	15212915	323.5	765
papss1	105	83	-79	-2.06757	-3.084e-06	-2.20027	-4.55256	5.3e-06	6.744e-05	168	1	1	40379	167	168	166	167	0.994012	0	0	1	1	0.005952	1	0.138353	NC_007112.6	49843759	49884138	138	1	1	40379	138	138	131	131	1	0	0	7	7	0.0507246	1	0.103066	NC_007112.6	49843759	49884138	153	63
paqr6	136	132	109	3.94595	3.688e-06	3.70415	7.38514	1.523e-13	4.468e-12	35	2	0	43472	33	35	32	34	0.941176	0	0	1	1	0.0285714	2	0.0261635	NC_007127.6	45772762	45816234	39	2	1	43472	37	39	30	32	0.9375	0	0	7	7	0.179487	2	0.0233853	NC_007127.6	45772762	45816234	37	121
parp8	358	314	319	3.63636	1.084e-05	3.43426	12.0545	0	0	99	1	1	65785	99	99	91	91	1	0	0	8	8	0.0808081	1	0.0462744	NC_007116.6	40244811	40310596	143	1	1	65785	143	143	137	137	1	0	0	6	6	0.041958	1	0.06616	NC_007116.6	40244811	40310596	121	423
parvg	115	86	92.5	2.43411	3.083e-06	2.30025	5.2807	1.287e-07	2.076e-06	50	1	1	16098	50	50	50	50	1	0	0	0	0	0	1	0.103902	NC_007136.6	4942013	4958111	79	1	1	16098	79	79	79	79	1	0	0	0	0	0	1	0.155904	NC_007136.6	4942013	4958111	64.5	149
pax5	15	15	13	7.5	4.622e-07	7.26398	4.52859	5.938e-06	7.497e-05	2	3	0	90067	2	2	1	1	1	0	0	1	1	0.5	3	0.0003714	NC_007112.6	21032865	21122932	2	3	0	90067	2	2	2	2	1	0	0	0	0	0	3	0.0007054	NC_007112.6	21032865	21122932	2	17
pbx3b	25	19	22	3.75	7.459e-07	3.51595	4.22819	2.356e-05	0.0002677	11	11	0	157045	11	11	11	11	1	0	0	0	0	0	5	0.002343	NC_007119.6	33920776	34077821	5	11	0	157045	4	5	4	5	0.8	0	0	0	0	0	5	0.001011	NC_007119.6	33920776	34077821	8	30
pcdh10b	274	261	216	8.85455	7.368e-06	8.28285	7.34785	2.014e-13	5.855e-12	21	2	0	22190	21	21	21	21	1	0	0	0	0	0	2	0.0316584	NC_007125.6	42611440	42633630	34	2	0	22190	34	34	34	34	1	0	0	0	0	0	2	0.048677	NC_007125.6	42611440	42633630	27.5	192
pcdh19	525	495	439.5	2.30804	1.454e-05	2.17252	15.3543	0	0	351	5	1	87629	351	351	350	350	1	0	0	1	1	0.002849	3	0.133612	NC_007125.6	39935159	40022788	321	5	1	87629	321	321	320	320	1	0	0	1	1	0.003115	3	0.116012	NC_007125.6	39935159	40022788	336	705
pcdh2aa1	31	30	22.5	3.64706	7.539e-07	3.40603	3.45118	0.0005581	0.004815	8	1	0	204703	0	8	0	8	0	0	0	0	0	0	1	0.001307	NC_007125.6	2204771	2409474	9	1	0	204703	0	9	0	9	0	0	0	0	0	0	1	0.001397	NC_007125.6	2204771	2409474	8.5	23
pcdh2aa15	17	13	13.5	2.22727	4.438e-07	2.08938	2.97392	0.00294	0.021176	13	1	0	144393	0	13	0	13	0	0	0	0	0	0	1	0.003012	NC_007125.6	2204771	2349164	9	1	0	144393	0	9	0	9	0	0	0	0	0	0	1	0.00198	NC_007125.6	2204771	2349164	11	26
pcdh2g1	148	137	138.5	2.22026	4.563e-06	2.08832	9.52825	0	0	119	1	1	464275	8	119	8	119	0.0672269	0	0	0	0	0	1	0.008574	NC_007125.6	1715093	2179368	108	1	1	464275	12	108	11	107	0.102804	0	0	1	1	0.009259	1	0.007322	NC_007125.6	1715093	2179368	113.5	248
pcdh7a	30	28	21.5	11.75	7.295e-07	10.7864	3.59097	0.0003295	0.002997	3	1	1	65309	3	3	3	3	1	0	0	0	0	0	1	0.001537	NC_007112.6	14451396	14516705	1	1	1	65309	1	1	1	1	1	0	0	0	0	0	1	0.0004864	NC_007112.6	14451396	14516705	2	16
pcmtd1	782	646	606	3.35798	2.053e-05	3.17574	7.81402	5.551e-15	1.805e-13	189	1	1	34480	189	189	188	188	1	0	0	1	1	0.005291	1	0.182397	NC_007135.6	35297335	35331815	325	1	1	34480	325	325	323	323	1	0	0	2	2	0.006154	1	0.297603	NC_007135.6	35297335	35331815	257	755
pcmtd2	313	249	232	2.66906	7.771e-06	2.52136	6.01859	1.759e-09	3.575e-08	107	1	1	8516	107	107	95	95	1	0	0	12	12	0.11215	1	0.373177	NC_007134.6	30829272	30837788	171	1	1	8516	171	171	155	155	1	0	0	16	16	0.0935673	1	0.578226	NC_007134.6	30829272	30837788	139	322
pcp4a	16	15	12	5.8	4.107e-07	5.46926	3.72283	0.000197	0.001875	2	1	1	42091	2	2	2	2	1	0	0	0	0	0	1	0.00159	NC_007121.6	39026021	39068112	3	1	1	42091	2	3	2	3	0.666667	0	0	0	0	0	1	0.002264	NC_007121.6	39026021	39068112	2.5	11
pcsk1	13	12	10.5	3.33333	3.543e-07	3.13797	3.21853	0.001288	0.0102387	4	2	0	37998	3	4	3	4	0.75	0	0	0	0	0	2	0.003521	NC_007132.6	11592143	11630141	5	2	0	37998	3	5	3	5	0.6	0	0	0	0	0	2	0.00418	NC_007132.6	11592143	11630141	4.5	13
pcsk9	37	27	29.5	4.6875	1.005e-06	4.36757	4.15235	3.291e-05	0.0003652	13	1	1	35273	13	13	13	13	1	0	0	0	0	0	1	0.012329	NC_007131.6	7408059	7443332	3	1	1	35273	3	3	3	3	1	0	0	0	0	0	1	0.002702	NC_007131.6	7408059	7443332	8	40
pdcd4a	865	622	615.5	2.44653	2.054e-05	2.31525	4.67462	2.945e-06	3.919e-05	304	2	1	17048	303	304	303	304	0.996711	0	0	0	0	0	2	0.596522	NC_007112.6	25352431	25369479	547	2	1	17048	546	547	546	547	0.998172	0	0	0	0	0	2	1.01933	NC_007112.6	25352431	25369479	425.5	913
pde6c	20	17	18.5	2.6087	6.19e-07	2.46239	3.84407	0.000121	0.001203	10	1	1	24855	10	10	9	9	1	0	0	1	1	0.1	1	0.0121131	NC_007123.6	5094287	5119142	13	1	1	24855	13	13	12	12	1	0	0	1	1	0.0769231	1	0.015338	NC_007123.6	5094287	5119142	11.5	30
pdgfc	74	69	65.5	2.15929	2.156e-06	2.03471	6.43863	1.206e-10	2.776e-09	54	1	1	105890	54	54	52	52	1	0	0	2	2	0.037037	1	0.0164276	NC_007125.6	35227006	35332896	59	1	1	105890	59	59	56	56	1	0	0	3	3	0.0508475	1	0.016801	NC_007125.6	35227006	35332896	56.5	116
pdgfrb_1	112	103	93.5	3.25301	3.156e-06	3.05605	9.52679	0	0	46	1	1	5675	42	46	39	43	0.906977	0	0	3	3	0.0652174	1	0.253471	NW_003336495.1	729	6404	37	1	1	5675	35	37	30	32	0.9375	0	0	5	5	0.135135	1	0.179137	NW_003336495.1	729	6404	41.5	121
pdgfrb_2	461	453	418	3.04902	1.409e-05	2.87171	19.6424	0	0	208	1	1	31909	208	208	208	208	1	0	0	0	0	0	1	0.21806	NW_003335281.1	85480	117389	200	1	1	31909	199	200	199	200	0.995	0	0	0	0	0	1	0.199122	NW_003335281.1	85480	117389	204	583
pdk2a	14572	10277	10063.5	2.69291	0.0003363	2.54382	4.32831	1.503e-05	0.0001782	3797	1	1	11585	3797	3797	3796	3796	1	0	0	1	1	0.0002634	1	10.9612	NC_007123.6	28444505	28456090	8092	1	1	11585	8092	8092	8089	8089	1	0	0	3	3	0.0003707	1	22.182	NC_007123.6	28444505	28456090	5944.5	13647
pdlim2	147	92	106.5	2.35669	3.55e-06	2.23344	3.49001	0.000483	0.00422	51	2	0	127723	51	51	51	51	1	0	0	0	0	0	2	0.0133576	NC_007119.6	38157289	38285012	106	2	1	127723	106	106	105	105	1	0	0	1	1	0.009434	2	0.0261169	NC_007119.6	38157289	38285012	78.5	172
pdpk1a	125	84	94	2.18239	3.108e-06	2.06417	4.00825	6.117e-05	0.0006422	59	1	1	12402	59	59	56	56	1	0	0	3	3	0.0508475	1	0.151051	NC_007114.6	47333751	47346153	100	1	1	12402	100	100	96	96	1	0	0	4	4	0.04	1	0.245913	NC_007114.6	47333751	47346153	79.5	184
pdzd7b	256	252	238.5	2.70357	7.986e-06	2.54635	14.0365	0	0	138	2	0	48498	109	138	109	138	0.789855	0	0	0	0	0	2	0.0951879	NC_007123.6	47853413	47901911	142	2	0	48498	117	142	117	142	0.823944	0	0	0	0	0	2	0.0930178	NC_007123.6	47853413	47901911	140	363
peli2	463	439	416	2.98095	1.4e-05	2.80784	19.0605	0	0	198	1	1	50042	192	198	185	191	0.968586	0	0	7	7	0.0353535	1	0.127681	NC_007128.6	43916926	43966968	222	1	1	50042	219	222	209	212	0.985849	0	0	10	10	0.045045	1	0.134587	NC_007128.6	43916926	43966968	210	591
per1a	1850	1775	1542.5	13.8008	5.306e-05	13.0031	14.6074	0	0	83	4	0	20246	83	83	80	80	1	0	0	3	3	0.0361446	2	0.132183	NC_007121.6	22841805	22862051	158	4	0	20246	158	158	152	152	1	0	0	6	6	0.0379747	2	0.23851	NC_007121.6	22841805	22862051	120.5	1393
per1b	6645	5775	5675.5	3.20408	0.0001919	3.02663	13.3681	0	0	2140	1	1	23827	2140	2140	2121	2121	1	0	0	19	19	0.008879	1	2.97782	NC_007118.6	50547394	50571221	3010	1	1	23827	3010	3010	2987	2987	1	0	0	23	23	0.007641	1	3.98261	NC_007118.6	50547394	50571221	2575	7716
per2	3015	2697	-2566	-3.64809	-9.676e-05	-3.88851	-11.4037	4.006e-30	1.573e-28	3245	3	0	65786	3221	3245	3220	3244	0.992602	0	0	1	1	0.0003082	3	1.64958	NC_007113.6	48455435	48521221	3825	3	0	65786	3808	3825	3808	3825	0.995556	0	0	0	0	0	3	1.84714	NC_007113.6	48455435	48521221	3535	810
pfkfb4b	597	515	415	2.75847	1.369e-05	2.57635	4.78653	1.697e-06	2.346e-05	195	2	1	35867	178	195	178	195	0.912821	0	0	0	0	0	2	0.181872	NC_007117.6	39996068	40031935	277	2	1	35867	256	277	255	276	0.923913	0	0	1	1	0.00361	2	0.244464	NC_007117.6	39996068	40031935	236	510
pfn1	4085	3641	3099.5	3.15843	0.0001038	2.96434	8.82955	0	0	1214	1	1	5132	1214	1214	1211	1211	1	0	0	3	3	0.002471	1	7.89376	NC_007134.6	44782543	44787675	1658	1	1	5132	1658	1658	1658	1658	1	0	0	0	0	0	1	10.2636	NC_007134.6	44782543	44787675	1436	3772
pglyrp5	16	16	11.5	12.5	3.907e-07	11.5911	2.97892	0.002893	0.0208869	1	1	1	3266	1	1	1	1	1	0	0	0	0	0	1	0.0102426	NC_007129.6	40912443	40915709	1	1	1	3266	1	1	1	1	1	0	0	0	0	0	1	0.009727	NC_007129.6	40912443	40915709	1	8
pgpep1l	43	24	-31	-1.89855	-1.235e-06	-2.04239	-3.861	0.0001129	0.001129	68	1	1	4664	68	68	68	68	1	0	0	0	0	0	1	0.487727	NC_007129.6	20881673	20886337	63	1	1	4664	63	63	62	62	1	0	0	1	1	0.015873	1	0.422313	NC_007129.6	20881673	20886337	65.5	25
phex	68	62	47	4.61538	1.569e-06	4.27585	3.49464	0.0004747	0.00415	10	2	0	37985	10	10	10	10	1	0	0	0	0	0	2	0.008807	NC_007135.6	25259406	25297391	16	2	0	37985	16	16	16	16	1	0	0	0	0	0	2	0.0133816	NC_007135.6	25259406	25297391	13	42
phf20l1	862	850	565.5	2.39975	1.807e-05	2.21253	2.81035	0.004949	0.033497	398	10	0	25041	397	398	396	397	0.997481	0	0	1	1	0.002513	3	0.530353	NC_007127.6	31643696	31668737	410	10	0	25041	410	410	410	410	1	0	0	0	0	0	3	0.520156	NC_007127.6	31643696	31668737	404	679
phgdh	29	21	23.5	2.80769	7.902e-07	2.65296	3.8444	0.0001208	0.001202	9	1	1	28283	8	9	8	9	0.888889	0	0	0	0	0	1	0.0106449	NC_007120.6	48488540	48516823	17	1	1	28283	16	17	15	16	0.9375	0	0	1	1	0.0588235	1	0.017972	NC_007120.6	48488540	48516823	13	38
phlda1	132	121	-100.5	-2.81081	-3.846e-06	-2.99437	-3.56579	0.0003628	0.003271	182	1	1	1044	182	182	165	165	1	0	0	17	17	0.0934066	1	5.28701	NC_007115.6	1466005	1467049	130	1	1	1044	130	130	112	112	1	0	0	18	18	0.138462	1	3.40815	NC_007115.6	1466005	1467049	156	50
pid1	203	181	166	2.95294	5.589e-06	2.7847	10.4195	0	0	74	2	1	50120	74	74	70	70	1	0	0	4	4	0.0540541	2	0.0467211	NC_007129.6	46636352	46686472	96	2	1	50120	96	96	93	93	1	0	0	3	3	0.03125	2	0.0589486	NC_007129.6	46636352	46686472	85	225
pigl	79	50	56	2.41772	1.87e-06	2.29129	3.32195	0.0008939	0.007373	25	1	1	57174	23	25	23	25	0.92	0	0	0	0	0	1	0.0146274	NC_007116.6	41396743	41453917	54	1	1	57174	51	54	51	54	0.944444	0	0	0	0	0	1	0.0300052	NC_007116.6	41396743	41453917	39.5	87
pigrl2.6	36	25	30	2.13208	9.874e-07	2.01195	3.69919	0.0002163	0.002043	21	2	0	6044	21	21	20	20	1	0	0	1	1	0.047619	1	0.110696	NC_007113.6	51740389	51746433	32	2	0	6044	32	32	25	25	1	0	0	7	7	0.21875	1	0.131407	NC_007113.6	51740389	51746433	26.5	57
pigrl4.2	11	9	8	9	2.875e-07	8.71425	3.48087	0.0004998	0.004358	2	1	1	3374	2	2	2	2	1	0	0	0	0	0	1	0.0198295	NC_007113.6	51486064	51489438	0	1	0	3374	0	0	0	0	NaN	0	0	0	0	NaN	1	0	NC_007113.6	51486064	51489438	1	11
pih1d2	10	9	9	19	3.116e-07	17.8951	3.99841	6.377e-05	0.0006668	1	2	0	24133	0	1	0	1	0	0	0	0	0	0	2	0.001386	NC_007126.6	18202495	18226628	0	2	0	24133	0	0	0	0	NaN	0	0	0	0	NaN	2	0	NC_007126.6	18202495	18226628	0.5	10
pik3cd	110	87	89.5	3.32468	3.034e-06	3.14592	6.22029	4.962e-10	1.068e-08	27	1	1	56068	26	27	26	27	0.962963	0	0	0	0	0	1	0.0161092	NC_007134.6	29830058	29886126	50	1	1	56068	50	50	50	50	1	0	0	0	0	0	1	0.0283307	NC_007134.6	29830058	29886126	38.5	119
pik3r5	153	138	140	3.31405	4.736e-06	3.1238	10.9307	0	0	53	1	1	45456	53	53	53	53	1	0	0	0	0	0	1	0.0390042	NC_007117.6	23462432	23507888	68	1	1	45456	68	68	67	67	1	0	0	1	1	0.0147059	1	0.0468258	NC_007117.6	23462432	23507888	60.5	195
pim2	293	271	247	2.13303	8.103e-06	2.00618	12.3714	0	0	229	1	1	6196	229	229	229	229	1	0	0	0	0	0	1	1.23638	NC_007119.6	8889284	8895480	207	1	1	6196	207	207	207	207	1	0	0	0	0	0	1	1.06136	NC_007119.6	8889284	8895480	218	430
pimr65	18	13	14	6.6	4.796e-07	6.11674	3.50283	0.0004603	0.004045	5	1	1	2985	1	5	1	5	0.2	0	0	0	0	0	1	0.0560341	NC_007113.6	22651582	22654567	0	1	0	2985	0	0	0	0	NaN	0	0	0	0	NaN	1	0	NC_007113.6	22651582	22654567	2.5	18
pitpnm3	81	78	73.5	2.4	2.441e-06	2.26082	7.30252	2.824e-13	8.105e-12	51	1	1	165261	51	51	50	50	1	0	0	1	1	0.0196078	1	0.0101211	NC_007126.6	26746459	26911720	54	1	1	165261	54	54	48	48	1	0	0	6	6	0.111111	1	0.009227	NC_007126.6	26746459	26911720	52.5	132
pkdccb	45	41	39	2.34483	1.294e-06	2.21062	5.24833	1.535e-07	2.45e-06	27	1	1	11719	26	27	21	22	0.954545	0	0	5	5	0.185185	1	0.0627999	NC_007128.6	31135575	31147294	31	1	1	11719	31	31	26	26	1	0	0	5	5	0.16129	1	0.070483	NC_007128.6	31135575	31147294	29	64
pkn1b	237	217	163.5	3.18	5.38e-06	2.94043	3.80628	0.0001411	0.001378	85	1	1	118326	81	85	81	85	0.952941	0	0	0	0	0	1	0.0240306	NC_007114.6	5868576	5986902	65	1	1	118326	62	65	62	64	0.96875	0	0	0	1	0.0153846	1	0.0171831	NC_007114.6	5868576	5986902	75	175
pla2g15	414	367	288	2.26039	9.369e-06	2.11279	4.94434	7.64e-07	1.11e-05	205	1	1	14808	205	205	204	204	1	0	0	1	1	0.004878	1	0.460851	NC_007136.6	13592659	13607467	252	1	1	14808	252	252	250	250	1	0	0	2	2	0.007937	1	0.536346	NC_007136.6	13592659	13607467	228.5	414
pla2g4f.1	8	7	6	13	2.044e-07	12.0789	3.12959	0.00175	0.0134159	1	2	0	15090	1	1	1	1	1	0	0	0	0	0	2	0.002217	NC_007128.6	21432265	21447355	0	2	0	15090	0	0	0	0	NaN	0	0	0	0	NaN	2	0	NC_007128.6	21432265	21447355	0.5	5
pla2r1	189	121	147.5	2.35321	4.913e-06	2.2286	3.95241	7.737e-05	0.0007986	75	2	1	88572	75	75	70	70	1	0	0	5	5	0.0666667	2	0.026438	NC_007122.6	11038050	11126622	143	2	1	88572	143	143	138	138	1	0	0	5	5	0.034965	2	0.0494976	NC_007122.6	11038050	11126622	109	249
plcd1b	43	43	39.5	2.71739	1.323e-06	2.55936	5.72685	1.023e-08	1.888e-07	23	2	1	50595	21	23	21	23	0.913043	0	0	0	0	0	2	0.0152071	NC_007113.6	21729835	21780430	23	2	1	50595	22	23	22	23	0.956522	0	0	0	0	0	2	0.0144418	NC_007113.6	21729835	21780430	23	59
plcd4b	199	189	193	2.31293	6.392e-06	2.17903	11.5693	0	0	142	2	1	17976	142	142	141	141	1	0	0	1	1	0.007042	2	0.262393	NC_007120.6	38562241	38580217	152	2	1	17976	152	152	151	151	1	0	0	1	1	0.006579	2	0.266861	NC_007120.6	38562241	38580217	147	341
plcg2	189	129	147	2.26724	4.877e-06	2.1448	4.42218	9.771e-06	0.0001192	86	1	1	44687	86	86	84	84	1	0	0	2	2	0.0232558	1	0.0628817	NC_007129.6	13280443	13325130	146	1	1	44687	146	146	139	139	1	0	0	7	7	0.0479452	1	0.0988178	NC_007129.6	13280443	13325130	116	251
pld1b	155	141	101.5	7.76667	3.372e-06	7.13954	2.7666	0.005664	0.0376838	8	2	0	74506	8	8	8	8	1	0	0	0	0	0	2	0.003592	NC_007135.6	26519605	26594111	22	2	0	74506	22	22	22	22	1	0	0	0	0	0	2	0.009381	NC_007135.6	26519605	26594111	15	70
pld3	113	100	96	2.69912	3.215e-06	2.54338	8.48292	0	0	50	1	1	17558	50	50	48	48	1	0	0	2	2	0.04	1	0.0914519	NC_007129.6	46265047	46282605	63	1	1	17558	63	63	61	61	1	0	0	2	2	0.031746	1	0.110371	NC_007129.6	46265047	46282605	56.5	142
plek	454	362	371	3.81061	1.264e-05	3.61175	7.45034	9.304e-14	2.781e-12	86	1	1	15258	86	86	86	86	1	0	0	0	0	0	1	0.18855	NC_007124.6	940412	955670	178	1	1	15258	178	178	175	175	1	0	0	3	3	0.0168539	1	0.36437	NC_007124.6	940412	955670	132	466
plekhf1	37	29	30.5	3.54167	1.032e-06	3.32055	4.65474	3.244e-06	4.275e-05	16	1	1	1410	16	16	16	16	1	0	0	0	0	0	1	0.379601	NC_007118.6	45703180	45704590	8	1	1	1410	8	8	8	8	1	0	0	0	0	0	1	0.180249	NC_007118.6	45703180	45704590	12	40
plod1a	1027	605	-674	-1.93223	-2.704e-05	-2.09849	-3.48915	0.0004846	0.004232	1539	1	1	45743	1480	1539	1469	1528	0.961387	0	0	11	11	0.007147	1	1.11744	NC_007119.6	47861082	47906825	1255	1	1	45743	1178	1255	1168	1245	0.938153	0	0	10	10	0.007968	1	0.864662	NC_007119.6	47861082	47906825	1397	512
plod2	1419	1349	1361	3.3265	4.6e-05	3.12882	23.2393	0	0	620	2	0	76955	619	620	572	573	0.998255	0	0	47	47	0.0758065	1	0.249083	NC_007135.6	5205965	5282920	550	2	0	76955	550	550	495	495	1	0	0	55	55	0.1	1	0.204348	NC_007135.6	5205965	5282920	585	1969
plxdc1	16	12	11	2.375	3.84e-07	2.29428	2.95293	0.003148	0.0224869	10	2	0	98197	9	10	8	9	0.888889	0	0	1	1	0.1	2	0.003066	NC_007123.6	15320958	15419155	6	2	1	98197	5	6	5	6	0.833333	0	0	0	0	0	2	0.001941	NC_007123.6	15320958	15419155	8	22
plxdc2	2346	2332	2256	4.12465	7.684e-05	3.88479	50.7897	0	0	715	1	1	110784	715	715	714	714	1	0	0	1	1	0.001399	1	0.215599	NC_007118.6	41237101	41347885	729	1	1	110784	728	729	726	727	0.998624	0	0	2	2	0.002743	1	0.208477	NC_007118.6	41237101	41347885	722	2895
plxna3	175	153	163	2.59804	5.448e-06	2.44903	10.0293	0	0	91	4	1	350685	86	91	86	91	0.945055	0	0	0	0	0	4	0.008681	NC_007119.6	9181278	9531963	113	4	1	350685	111	113	111	113	0.982301	0	0	0	0	0	4	0.0102368	NC_007119.6	9181278	9531963	102	264
plxnc1	422	362	375	3.09497	1.266e-05	2.9225	11.027	0	0	149	1	1	34966	149	149	148	148	1	0	0	1	1	0.006711	1	0.141593	NC_007115.6	18293669	18328635	209	1	1	34966	209	209	209	209	1	0	0	0	0	0	1	0.18989	NC_007115.6	18293669	18328635	179	537
pmaip1	202	170	177	3.45833	6.004e-06	3.2682	8.96346	0	0	56	1	1	1270	56	56	55	55	1	0	0	1	1	0.0178571	1	1.44872	NC_007121.6	8697716	8698986	88	1	1	1270	88	88	87	87	1	0	0	1	1	0.0113636	1	2.17629	NC_007121.6	8697716	8698986	72	240
pmp22a	1157	827	829	2.47509	2.771e-05	2.3436	4.74505	2.085e-06	2.841e-05	397	3	0	3924	397	397	397	397	1	0	0	0	0	0	3	3.38445	NC_007114.6	49821186	49825110	727	3	0	3924	727	727	726	726	1	0	0	1	1	0.001376	3	5.87773	NC_007114.6	49821186	49825110	562	1228
pnpla3	77	57	57	2.1875	1.871e-06	2.05293	3.98193	6.836e-05	0.000711	58	1	1	15072	54	58	51	55	0.927273	0	0	3	3	0.0517241	1	0.122073	NC_007115.6	8779262	8794334	38	1	1	15072	34	38	34	38	0.894737	0	0	0	0	0	1	0.0800967	NC_007115.6	8779262	8794334	48	95
pon1	62	53	50.5	3.14894	1.705e-06	2.96956	6.44343	1.168e-10	2.697e-09	19	1	1	9666	19	19	19	19	1	0	0	0	0	0	1	0.0657557	NC_007127.6	24731567	24741233	28	1	1	9666	28	28	28	28	1	0	0	0	0	0	1	0.0920265	NC_007127.6	24731567	24741233	23.5	81
pon2	82	60	68	2.38776	2.263e-06	2.25593	4.89546	9.808e-07	1.406e-05	38	1	1	3018	38	38	36	36	1	0	0	2	2	0.0526316	1	0.399034	NC_007127.6	24754850	24757868	60	1	1	3018	60	60	57	57	1	0	0	3	3	0.05	1	0.600008	NC_007127.6	24754850	24757868	49	114
pon3.1	112	86	75.5	2.21774	2.479e-06	2.08691	3.92053	8.835e-05	0.0009027	49	1	1	6389	47	49	47	49	0.959184	0	0	0	0	0	1	0.25656	NC_007127.6	24747220	24753609	75	1	1	6389	69	75	69	75	0.92	0	0	0	0	0	1	0.372932	NC_007127.6	24747220	24753609	62	114
pon3.2	39	31	31.5	4.15	1.075e-06	3.92844	5.04397	4.56e-07	6.834e-06	6	1	1	4574	6	6	6	6	1	0	0	0	0	0	1	0.0438815	NC_007127.6	24741923	24746497	14	1	1	4574	12	14	12	14	0.857143	0	0	0	0	0	1	0.0972375	NC_007127.6	24741923	24746497	10	45
postnb	12858	12529	12317	20.8822	0.0004267	19.7629	67.9625	0	0	455	6	0	29102	455	455	455	455	1	0	0	0	0	0	4	0.523016	NC_007126.6	32853554	32882656	784	6	0	29102	784	784	783	783	1	0	0	1	1	0.001276	4	0.854753	NC_007126.6	32853554	32882656	619.5	13313
pou2f2a	28	24	21.5	2.26471	7.083e-07	2.12634	3.79651	0.0001467	0.001429	19	8	1	128987	14	19	14	19	0.736842	0	0	0	0	0	4	0.004928	NC_007127.6	10974687	11103674	15	8	1	128987	10	15	10	15	0.666667	0	0	0	0	0	4	0.003694	NC_007127.6	10974687	11103674	17	34
pou5f3	24	21	22	3.58824	7.449e-07	3.36645	4.78922	1.674e-06	2.32e-05	10	3	0	5261	10	10	9	9	1	0	0	1	1	0.1	2	0.057227	NC_007132.6	13589127	13594388	7	3	0	5261	7	7	7	7	1	0	0	0	0	0	2	0.0422699	NC_007132.6	13589127	13594388	8.5	30
pparg	76	63	63.5	2.73973	2.125e-06	2.57412	5.98525	2.161e-09	4.321e-08	43	1	1	63815	42	43	40	41	0.97561	0	0	2	2	0.0465116	1	0.0214925	NC_007122.6	578957	642772	30	1	1	63815	30	30	30	30	1	0	0	0	0	0	1	0.0149348	NC_007122.6	578957	642772	36.5	94
ppdpfb	3108	2299	2173.5	2.45726	7.217e-05	2.31827	4.89117	1.002e-06	1.435e-05	1087	1	1	1903	1087	1087	1038	1038	1	0	0	49	49	0.0450782	1	18.2467	NC_007134.6	17501494	17503397	1896	1	1	1903	1896	1896	1802	1802	1	0	0	94	94	0.0495781	1	30.0828	NC_007134.6	17501494	17503397	1491.5	3135
ppef2a	73	62	59	2.42169	1.959e-06	2.27823	6.00837	1.874e-09	3.785e-08	47	3	0	45702	45	47	45	46	0.978261	0	0	0	1	0.0212766	2	0.0336705	NC_007116.6	52235688	52281390	36	3	0	45702	36	36	36	36	1	0	0	0	0	0	2	0.0250247	NC_007116.6	52235688	52281390	41.5	109
ppfibp1a	390	365	318	2.14183	1.046e-05	2.01828	14.1054	0	0	266	2	1	22993	263	266	262	265	0.988679	0	0	1	1	0.003759	2	0.385546	NC_007115.6	10814407	10837400	291	2	1	22993	283	291	283	291	0.972509	0	0	0	0	0	2	0.402068	NC_007115.6	10814407	10837400	278.5	537
ppifb	165	149	-114	-2	-4.424e-06	-2.11691	-3.03792	0.002382	0.0176035	185	1	0	8032	0	185	0	184	0	0	0	0	1	0.005405	1	0.766338	NC_007123.6	48849770	48857802	271	1	0	8032	0	271	0	269	0	0	0	0	2	0.00738	1	1.06397	NC_007123.6	48849770	48857802	228	122
ppm1j	98	76	81.5	3.39706	2.765e-06	3.21588	5.92433	3.136e-09	6.146e-08	23	1	1	48061	22	23	22	23	0.956522	0	0	0	0	0	1	0.0160089	NC_007117.6	48426851	48474912	45	1	1	48061	42	45	42	45	0.933333	0	0	0	0	0	1	0.0297455	NC_007117.6	48426851	48474912	34	110
ppp1r14ab	99	87	80.5	2.29839	2.663e-06	2.16385	7.18897	6.528e-13	1.814e-11	68	1	1	28383	68	68	64	64	1	0	0	4	4	0.0588235	1	0.0754307	NC_007126.6	20268895	20297278	56	1	1	28383	55	56	53	54	0.981481	0	0	2	2	0.0357143	1	0.0604418	NC_007126.6	20268895	20297278	62	130
ppp1r14ba	93	82	81	2.25581	2.671e-06	2.12021	7.3597	1.843e-13	5.372e-12	70	2	1	14955	70	70	70	70	1	0	0	0	0	0	2	0.156581	NC_007132.6	26959185	26974140	59	2	1	14955	59	59	59	59	1	0	0	0	0	0	2	0.125334	NC_007132.6	26959185	26974140	64.5	152
ppp1r16a	25	22	21.5	4.90909	7.34e-07	4.59691	5.18528	2.157e-07	3.39e-06	7	1	1	46831	7	7	7	7	1	0	0	0	0	0	1	0.005	NC_007123.6	13704565	13751396	4	1	1	46831	4	4	4	4	1	0	0	0	0	0	1	0.002713	NC_007123.6	13704565	13751396	5.5	29
ppp1r1b	19	14	-16	-2.52381	-5.98e-07	-2.57568	-3.83097	0.0001276	0.001261	27	3	0	47037	9	27	9	27	0.333333	0	0	0	0	0	2	0.0192022	NC_007130.6	4996333	5043370	26	3	0	47037	13	26	13	25	0.52	0	0	0	1	0.0384615	2	0.016885	NC_007130.6	4996333	5043370	26.5	13
ppp1r27b	951	680	-615.5	-3.06198	-2.362e-05	-3.36833	-3.09862	0.001944	0.0147089	714	1	1	1261	714	714	703	703	1	0	0	11	11	0.0154062	1	18.6495	NC_007117.6	21726480	21727741	1114	1	1	1261	1114	1114	1100	1100	1	0	0	14	14	0.0125673	1	27.7127	NC_007117.6	21726480	21727741	914	163
ppp1r3aa	59	58	-44.5	-3.28205	-1.693e-06	-3.49888	-2.98428	0.002842	0.0205678	78	1	0	7971	0	78	0	78	0	0	0	0	0	0	1	0.327347	NC_007115.6	6563883	6571854	50	1	0	7971	0	50	0	50	0	0	0	0	0	0	1	0.199278	NC_007115.6	6563883	6571854	64	20
ppp2r2ba	46	39	37	2.39623	1.231e-06	2.26191	5.18479	2.163e-07	3.398e-06	23	1	1	27742	23	23	23	23	1	0	0	0	0	0	1	0.0277343	NC_007125.6	51809579	51837321	30	1	1	27742	30	30	30	30	1	0	0	0	0	0	1	0.0343546	NC_007125.6	51809579	51837321	26.5	69
prdm1b	39	33	31	2.14815	1.017e-06	2.01798	4.39995	1.083e-05	0.0001311	30	1	1	40535	29	30	29	30	0.966667	0	0	0	0	0	1	0.0247581	NC_007130.6	48499586	48540121	24	1	1	40535	24	24	24	24	1	0	0	0	0	0	1	0.0188097	NC_007130.6	48499586	48540121	27	53
prelp	447	422	329	2.57794	1.083e-05	2.40764	5.94551	2.756e-09	5.442e-08	196	1	1	9020	196	196	189	189	1	0	0	7	7	0.0357143	1	0.700941	NC_007122.6	20916066	20925086	221	1	1	9020	221	221	210	210	1	0	0	11	11	0.0497738	1	0.73963	NC_007122.6	20916066	20925086	208.5	432
prkacba	47	39	41.5	2.80435	1.393e-06	2.64317	5.71655	1.087e-08	2.001e-07	19	1	1	21118	19	19	19	19	1	0	0	0	0	0	1	0.0300973	NC_007122.6	8119937	8141055	27	1	1	21118	27	27	27	27	1	0	0	0	0	0	1	0.0406175	NC_007122.6	8119937	8141055	23	66
prkar2ab	30	27	26.5	2.51429	8.84e-07	2.37117	4.50746	6.561e-06	8.232e-05	16	1	1	20541	16	16	15	15	1	0	0	1	1	0.0625	1	0.0244285	NC_007133.6	137128	157669	19	1	1	20541	19	19	18	18	1	0	0	1	1	0.0526316	1	0.0278389	NC_007133.6	137128	157669	17.5	46
prkcdb	145	133	121	2.65753	4.051e-06	2.50609	9.91944	0	0	67	1	1	37053	67	67	61	61	1	0	0	6	6	0.0895522	1	0.0550723	NC_007122.6	18185154	18222207	79	1	1	37053	79	79	78	78	1	0	0	1	1	0.0126582	1	0.0668764	NC_007122.6	18185154	18222207	73	176
prkchb	19	18	15	3.30769	5.025e-07	3.09172	3.80962	0.0001392	0.001363	7	2	1	47686	7	7	7	7	1	0	0	0	0	0	2	0.004911	NC_007131.6	20462670	20510356	6	2	1	47686	6	6	6	6	1	0	0	0	0	0	2	0.003997	NC_007131.6	20462670	20510356	6.5	18
prkcq	87	62	66	2.85915	2.225e-06	2.70851	4.41766	9.977e-06	0.0001216	23	4	0	51585	23	23	20	20	1	0	0	3	3	0.130435	4	0.0129698	NC_007115.6	25402022	25453607	48	4	0	51585	48	48	47	47	1	0	0	1	1	0.0208333	4	0.0289452	NC_007115.6	25402022	25453607	35.5	93
prkg2	543	532	503.5	3.0593	1.696e-05	2.87897	21.5791	0	0	250	2	1	133312	44	250	44	250	0.176	0	0	0	0	0	2	0.0627332	NC_007116.6	38968848	39102160	239	2	1	133312	36	239	36	239	0.150628	0	0	0	0	0	2	0.0569548	NC_007116.6	38968848	39102160	244.5	782
prnpa	8	6	6.5	7.5	2.233e-07	6.99237	2.90347	0.003691	0.0259264	2	1	1	3457	2	2	2	2	1	0	0	0	0	0	1	0.0193534	NC_007119.6	43046731	43050188	0	1	0	3457	0	0	0	0	NaN	0	0	0	0	NaN	1	0	NC_007119.6	43046731	43050188	1	8
prokr1a	14	12	12.5	3.5	4.242e-07	3.30829	3.58997	0.0003307	0.003008	4	2	0	19358	3	4	2	3	0.666667	0	0	1	1	0.25	2	0.005184	NC_007112.6	51038576	51057934	6	2	0	19358	3	6	2	5	0.4	0	0	1	1	0.166667	2	0.008206	NC_007112.6	51038576	51057934	5	17
prom1a	61	44	51	2.32468	1.684e-06	2.18151	4.12904	3.643e-05	0.0004007	47	12	0	160500	46	47	46	47	0.978723	0	0	0	0	0	4	0.009796	NC_007125.6	47469006	47629506	30	12	0	160500	28	30	28	30	0.933333	0	0	0	0	0	4	0.005938	NC_007125.6	47469006	47629506	38.5	88
prom2	18	17	17	7.8	5.849e-07	7.31448	5.03934	4.671e-07	6.987e-06	3	5	1	27115	3	3	3	3	1	0	0	0	0	0	5	0.003701	NC_007124.6	28617433	28644548	2	5	1	27115	2	2	2	2	1	0	0	0	0	0	5	0.002343	NC_007124.6	28617433	28644548	2.5	19
prp	54	47	39	3.22857	1.306e-06	3.02033	4.39432	1.111e-05	0.0001342	21	1	1	112811	19	21	19	21	0.904762	0	0	0	0	0	1	0.006227	NW_003336732.1	31529	144340	14	1	1	112811	9	14	8	13	0.615385	0	0	1	1	0.0714286	1	0.003661	NW_003336732.1	31529	144340	17.5	45
prr18	47	43	42	2.35484	1.394e-06	2.21986	5.46033	4.752e-08	8.106e-07	29	1	1	1789	29	29	29	29	1	0	0	0	0	0	1	0.542268	NC_007124.6	4276791	4278580	33	1	1	1789	33	33	33	33	1	0	0	0	0	0	1	0.58601	NC_007124.6	4276791	4278580	31	70
prrg2	34	28	29	2.20833	9.536e-07	2.07395	4.33792	1.438e-05	0.0001711	27	4	0	7272	27	27	27	27	1	0	0	0	0	0	2	0.124204	NC_007114.6	32285317	32292589	21	4	0	7272	21	21	20	20	1	0	0	1	1	0.047619	2	0.0873731	NC_007114.6	32285317	32292589	24	55
prrx1b	25	21	19	4.8	6.767e-07	4.67874	4.81698	1.457e-06	2.034e-05	3	3	0	9570	2	3	2	3	0.666667	0	0	0	0	0	2	0.0104866	NC_007131.6	34608592	34618162	7	3	0	9570	1	7	1	7	0.142857	0	0	0	0	0	2	0.0232374	NC_007131.6	34608592	34618162	5	28
prss12	137	108	107.5	3.94521	3.647e-06	3.68768	5.76442	8.194e-09	1.532e-07	51	1	1	70158	51	51	50	50	1	0	0	1	1	0.0196078	1	0.0238407	NC_007112.6	19375926	19446084	22	1	1	70158	22	22	22	22	1	0	0	0	0	0	1	0.009962	NC_007112.6	19375926	19446084	36.5	129
prss16_2	353	311	247.5	2.40625	8.103e-06	2.24985	5.01032	5.434e-07	8.045e-06	155	1	1	41072	153	155	153	155	0.987097	0	0	0	0	0	1	0.126244	NC_007126.6	43406169	43447241	197	1	1	41072	197	197	197	197	1	0	0	0	0	0	1	0.152378	NC_007126.6	43406169	43447241	176	339
psd3l	1321	1221	1130	2.64244	3.781e-05	2.4908	21.1426	0	0	638	3	0	236578	636	638	636	638	0.996865	0	0	0	0	0	3	0.0902138	NC_007121.6	7038677	7275255	738	3	0	236578	736	738	736	738	0.99729	0	0	0	0	0	3	0.0991023	NC_007121.6	7038677	7275255	688	1677
psmb8a	319	225	236.5	2.25798	7.844e-06	2.13594	4.66451	3.094e-06	4.09e-05	141	1	1	4743	141	141	138	138	1	0	0	3	3	0.0212766	1	0.973313	NC_007130.6	7186912	7191655	235	1	1	4743	235	235	230	230	1	0	0	5	5	0.0212766	1	1.54055	NC_007130.6	7186912	7191655	188	389
psmb9a	208	189	151.5	2.67403	5.01e-06	2.50152	5.47334	4.416e-08	7.554e-07	81	1	1	1940	81	81	80	80	1	0	0	1	1	0.0123457	1	1.37948	NC_007130.6	7201508	7203448	100	1	1	1940	100	100	99	99	1	0	0	1	1	0.01	1	1.62119	NC_007130.6	7201508	7203448	90.5	195
pstpip1b	61	54	54.5	2.98182	1.837e-06	2.81441	7.03294	2.022e-12	5.393e-11	24	1	1	14189	24	24	23	23	1	0	0	1	1	0.0416667	1	0.0542254	NC_007118.6	29780337	29794526	31	1	1	14189	31	31	29	29	1	0	0	2	2	0.0645161	1	0.0649304	NC_007118.6	29780337	29794526	27.5	85
ptger1b	155	142	103.5	2.18286	3.322e-06	2.02722	3.498	0.0004688	0.004109	94	2	1	9481	94	94	91	91	1	0	0	3	3	0.0319149	2	0.32108	NC_007114.6	13677845	13687326	81	2	1	9481	81	81	76	76	1	0	0	5	5	0.0617284	2	0.25466	NC_007114.6	13677845	13687326	87.5	146
ptgir	67	64	61.5	3.08475	2.074e-06	2.90714	7.57384	3.619e-14	1.104e-12	28	1	1	67734	26	28	25	27	0.925926	0	0	1	1	0.0357143	1	0.0133347	NC_007126.6	9141270	9209004	31	1	1	67734	31	31	31	31	1	0	0	0	0	0	1	0.0145397	NC_007126.6	9141270	9209004	29.5	95
ptgis	91	89	67.5	6.19231	2.273e-06	5.72962	4.27674	1.897e-05	0.0002203	14	1	1	21444	14	14	14	14	1	0	0	0	0	0	1	0.0218398	NC_007117.6	46566400	46587844	12	1	1	21444	12	12	10	10	1	0	0	2	2	0.166667	1	0.0148148	NC_007117.6	46566400	46587844	13	58
ptgs2a	881	612	670	3.05837	2.267e-05	2.90296	4.73275	2.215e-06	3.007e-05	191	1	1	7368	191	191	191	191	1	0	0	0	0	0	1	0.867182	NC_007113.6	21258434	21265802	460	1	1	7368	460	460	457	457	1	0	0	3	3	0.006522	1	1.97046	NC_007113.6	21258434	21265802	325.5	919
ptk2ba	130	92	99	2.26923	3.259e-06	2.12719	3.97036	7.176e-05	0.0007447	97	4	0	88641	69	97	65	93	0.698925	0	0	4	4	0.0412371	3	0.0350974	NC_007128.6	5956964	6045606	59	4	0	88641	46	59	44	57	0.77193	0	0	2	2	0.0338983	3	0.0204288	NC_007128.6	5956964	6045606	78	165
ptpn18	69	63	64.5	2.5	2.15e-06	2.35695	7.00828	2.413e-12	6.406e-11	40	1	1	43609	40	40	40	40	1	0	0	0	0	0	1	0.0306839	NC_007119.6	9602666	9646275	46	1	1	43609	46	46	44	44	1	0	0	2	2	0.0434783	1	0.0320537	NC_007119.6	9602666	9646275	43	106
ptpn22	42	36	38	2.26667	1.258e-06	2.13825	5.07329	3.91e-07	5.909e-06	27	3	0	38425	27	27	27	27	1	0	0	0	0	0	2	0.0235059	NC_007134.6	26215890	26254315	33	3	0	38425	33	33	33	33	1	0	0	0	0	0	2	0.0272836	NC_007134.6	26215890	26254315	30	67
ptpn6	347	296	283.5	2.96194	9.554e-06	2.7972	9.65174	0	0	119	3	0	36340	119	119	119	119	1	0	0	0	0	0	3	0.109544	NC_007127.6	31765416	31801756	170	3	0	36340	169	170	169	170	0.994118	0	0	0	0	0	3	0.148616	NC_007127.6	31765416	31801756	144.5	390
ptprc	884	803	795.5	3.0216	2.682e-05	2.84978	17.7151	0	0	353	1	1	93592	346	353	346	353	0.98017	0	0	0	0	0	1	0.126172	NC_007133.6	22962476	23056068	434	1	1	93592	432	434	432	434	0.995392	0	0	0	0	0	1	0.147317	NC_007133.6	22962476	23056068	393.5	1141
ptprja	249	208	218.5	3.85621	7.44e-06	3.64805	9.04295	0	0	56	4	1	58418	56	56	56	56	1	0	0	0	0	0	3	0.0320677	NC_007118.6	39281787	39340205	97	4	0	58418	97	97	97	97	1	0	0	0	0	0	3	0.0527505	NC_007118.6	39281787	39340205	76.5	285
ptprk	914	868	843	3.14504	2.843e-05	2.95862	20.7141	0	0	416	7	0	442429	378	416	377	415	0.908434	0	0	1	1	0.002404	2	0.0313784	NC_007131.6	1420724	1863153	370	7	0	442429	342	370	341	369	0.924119	0	0	1	1	0.002703	2	0.0264963	NC_007131.6	1420724	1863153	393	1284
ptprq	29	18	20.5	2.64	6.821e-07	2.46831	2.69273	0.007087	0.0455917	18	1	1	111652	15	18	15	18	0.833333	0	0	0	0	0	1	0.005393	NC_007129.6	6154887	6266539	7	1	1	111652	7	7	7	7	1	0	0	0	0	0	1	0.001992	NC_007129.6	6154887	6266539	12.5	30
ptprua	246	204	186.5	2.54132	6.229e-06	2.39914	7.09431	1.3e-12	3.536e-11	100	6	0	432524	100	100	100	100	1	0	0	0	0	0	1	0.007734	NC_007130.6	16318247	16750771	142	6	0	432524	140	142	140	142	0.985915	0	0	0	0	0	1	0.0104299	NC_007130.6	16318247	16750771	121	269
pttg1	25	19	21	2.90909	7.068e-07	2.74482	4.01965	5.828e-05	0.0006148	8	1	1	2805	8	8	8	8	1	0	0	0	0	0	1	0.0954077	NC_007125.6	34218163	34220968	14	1	1	2805	14	14	14	14	1	0	0	0	0	0	1	0.158561	NC_007125.6	34218163	34220968	11	33
pttg1ipa	67	63	59.5	4.5	2.032e-06	4.24655	8.45645	0	0	15	1	1	14336	15	15	15	15	1	0	0	0	0	0	1	0.0350017	NC_007117.6	10841686	10856022	19	1	1	14336	19	19	19	19	1	0	0	0	0	0	1	0.0421044	NC_007117.6	10841686	10856022	17	71
pus7l	69	66	52.5	5.56522	1.78e-06	5.20393	5.00426	5.608e-07	8.267e-06	10	1	1	3928	6	10	6	10	0.6	0	0	0	0	0	1	0.0851638	NC_007115.6	14189477	14193405	13	1	1	3928	12	13	12	13	0.923077	0	0	0	0	0	1	0.105141	NC_007115.6	14189477	14193405	11.5	49
pycard	118	95	93.5	4.81633	3.203e-06	4.57299	6.56798	5.1e-11	1.209e-09	13	1	1	6383	13	13	13	13	1	0	0	0	0	0	1	0.068131	NC_007127.6	42033999	42040382	36	1	1	6383	36	36	36	36	1	0	0	0	0	0	1	0.179176	NC_007127.6	42033999	42040382	24.5	105
quo	857	852	777	5.96486	2.666e-05	5.61797	32.5732	0	0	159	1	1	63049	158	159	157	158	0.993671	0	0	1	1	0.006289	1	0.0838311	NC_007117.6	1895786	1958835	154	1	1	63049	154	154	153	153	1	0	0	1	1	0.006494	1	0.077093	NC_007117.6	1895786	1958835	156.5	1011
rab11fip4b	94	82	84.5	2.59434	2.821e-06	2.44131	7.61295	2.687e-14	8.301e-13	59	4	0	21484	59	59	59	59	1	0	0	0	0	0	4	0.0918678	NC_007117.6	21947304	21968788	47	4	0	21484	47	47	47	47	1	0	0	0	0	0	4	0.0694999	NC_007117.6	21947304	21968788	53	134
rab19_1	16	12	11	2.57143	3.635e-07	2.40845	2.85523	0.004301	0.0295639	5	3	0	9764	5	5	5	5	1	0	0	0	0	0	3	0.0171304	NC_007136.6	3396024	3405788	9	3	0	9764	8	9	8	9	0.888889	0	0	0	0	0	3	0.0292831	NC_007136.6	3396024	3405788	7	15
rab34a	62	50	49.5	2.5	1.651e-06	2.35831	5.39699	6.777e-08	1.132e-06	27	2	1	9235	8	27	6	25	0.24	0	0	2	2	0.0740741	2	0.0905586	NC_007126.6	15523840	15533075	39	2	1	9235	8	39	8	39	0.205128	0	0	0	0	0	2	0.134162	NC_007126.6	15523840	15533075	33	76
rab34b	16	15	12.5	3.27273	4.182e-07	3.05682	3.4605	0.0005392	0.004664	6	2	0	9381	1	6	1	6	0.166667	0	0	0	0	0	1	0.0213958	NC_007132.6	26025736	26035117	5	2	0	9381	3	5	3	5	0.6	0	0	0	0	0	1	0.0169326	NC_007132.6	26025736	26035117	5.5	15
rab38b	6	5	4.5	10	1.615e-07	9.75742	2.78741	0.005313	0.0356207	0	1	0	11657	0	0	0	0	NaN	0	0	0	0	NaN	1	0	NC_007121.6	25304766	25316423	1	1	1	11657	1	1	1	1	1	0	0	0	0	0	1	0.002725	NC_007121.6	25304766	25316423	0.5	6
rab3db	65	47	46.5	2.25676	1.541e-06	2.13244	4.00868	6.106e-05	0.0006412	28	2	1	24896	28	28	27	27	1	0	0	1	1	0.0357143	2	0.0362794	NC_007114.6	14362869	14387765	46	2	1	24896	46	46	45	45	1	0	0	1	1	0.0217391	2	0.0574228	NC_007114.6	14362869	14387765	37	74
rab40b	348	237	279	2.28276	9.263e-06	2.15968	4.69517	2.664e-06	3.564e-05	162	1	1	27294	162	162	162	162	1	0	0	0	0	0	1	0.198552	NC_007123.6	31924274	31951568	273	1	1	27294	273	273	273	273	1	0	0	0	0	0	1	0.317759	NC_007123.6	31924274	31951568	217.5	483
rab42b	55	37	35	2.16667	1.152e-06	2.04541	2.88744	0.003884	0.0270775	21	1	1	4358	21	21	21	21	1	0	0	0	0	0	1	0.161198	NC_007127.6	35448657	35453015	39	1	1	4358	39	39	39	39	1	0	0	0	0	0	1	0.284301	NC_007127.6	35448657	35453015	30	54
rab44	267	241	196	3.48101	6.555e-06	3.25377	5.60173	2.122e-08	3.772e-07	66	1	1	10657	66	66	65	65	1	0	0	1	1	0.0151515	1	0.204035	NC_007117.6	41060777	41071434	92	1	1	10657	92	92	91	91	1	0	0	1	1	0.0108696	1	0.271274	NC_007117.6	41060777	41071434	79	217
rab9b	130	102	95	2.23377	3.137e-06	2.10695	5.47873	4.284e-08	7.339e-07	63	2	0	5171	63	63	57	57	1	0	0	6	6	0.0952381	2	0.368746	NC_007125.6	14297196	14302367	91	2	0	5171	91	91	85	85	1	0	0	6	6	0.0659341	2	0.522211	NC_007125.6	14297196	14302367	77	151
rac2	356	300	292.5	3.30315	9.907e-06	3.1223	9.22219	0	0	99	1	1	32427	99	99	98	98	1	0	0	1	1	0.010101	1	0.101099	NC_007114.6	29380000	29412427	155	1	1	32427	153	155	151	153	0.986928	0	0	2	2	0.0129032	1	0.149895	NC_007114.6	29380000	29412427	127	384
rad21l1	12	11	9.5	7.33333	3.402e-07	7.18573	3.88651	0.0001017	0.001026	1	1	1	23128	1	1	1	1	1	0	0	0	0	0	1	0.001446	NC_007119.6	49128748	49151876	2	1	1	23128	2	2	2	2	1	0	0	0	0	0	1	0.002747	NC_007119.6	49128748	49151876	1.5	13
rad23b	1109	979	972.5	2.26628	3.217e-05	2.13684	14.8139	0	0	703	1	1	28050	340	703	339	702	0.482906	0	0	1	1	0.001422	1	0.837203	NC_007132.6	432848	460898	833	1	1	28050	303	833	302	832	0.362981	0	0	1	1	0.0012	1	0.942307	NC_007132.6	432848	460898	768	1669
rag1	16	16	12	13	4.107e-07	12.1328	3.48315	0.0004955	0.004323	1	5	0	6515	1	1	1	1	1	0	0	0	0	0	3	0.005135	NC_007136.6	8926290	8932805	1	5	0	6515	1	1	1	1	1	0	0	0	0	0	3	0.004876	NC_007136.6	8926290	8932805	1	9
rap1gap	123	97	91	4.37037	3.102e-06	4.14051	5.23628	1.638e-07	2.605e-06	14	1	1	113678	14	14	14	14	1	0	0	0	0	0	1	0.00412	NC_007134.6	22385028	22498706	40	1	1	113678	39	40	38	39	0.974359	0	0	1	1	0.025	1	0.0108991	NC_007134.6	22385028	22498706	27	99
rap2ab	11	10	9	3	3.026e-07	2.81821	2.85812	0.004262	0.0293483	5	1	1	17754	5	5	3	3	1	0	0	2	2	0.4	1	0.005653	NC_007112.6	2074571	2092325	4	1	1	17754	4	4	2	2	1	0	0	2	2	0.5	1	0.003579	NC_007112.6	2074571	2092325	4.5	12
rapgef6	17	14	15.5	2.24	5.126e-07	2.11394	3.21622	0.001299	0.010307	11	1	0	30503	0	11	0	11	0	0	0	0	0	0	1	0.0120636	NC_007132.6	45019097	45049600	14	1	0	30503	0	14	0	14	0	0	0	0	0	0	1	0.014581	NC_007132.6	45019097	45049600	12.5	28
rasal3	190	156	144.5	2.31364	4.793e-06	2.18356	6.96769	3.222e-12	8.438e-11	93	2	1	19521	89	93	89	93	0.956989	0	0	0	0	0	2	0.15937	NC_007117.6	8235121	8254642	127	2	1	19521	126	127	125	126	0.992063	0	0	1	1	0.007874	2	0.205055	NC_007117.6	8235121	8254642	110	226
rasd1	103	93	92.5	2.26712	3.06e-06	2.13734	7.91201	2.442e-15	8.167e-14	68	1	1	1603	68	68	67	67	1	0	0	1	1	0.0147059	1	1.3982	NC_007123.6	1370085	1371688	78	1	1	1603	78	78	71	71	1	0	0	7	7	0.0897436	1	1.40711	NC_007123.6	1370085	1371688	73	160
rasgrp4	199	179	140	2.86667	4.622e-06	2.67263	4.48142	7.415e-06	9.233e-05	65	7	0	59901	65	65	65	65	1	0	0	0	0	0	3	0.0362999	NC_007129.6	35761574	35821475	85	7	0	59901	85	85	85	85	1	0	0	0	0	0	3	0.0450803	NC_007129.6	35761574	35821475	75	166
rasl11b	1621	1201	-1120	-2.0438	-4.377e-05	-2.18468	-4.48808	7.187e-06	8.97e-05	1902	1	1	3239	1902	1902	1902	1902	1	0	0	0	0	0	1	19.6438	NC_007131.6	23123884	23127123	2484	1	1	3239	2484	2484	2484	2484	1	0	0	0	0	0	1	24.3637	NC_007131.6	23123884	23127123	2193	863
rassf2a	512	505	442	2.98652	1.488e-05	2.81284	20.0189	0	0	226	2	2	49922	223	226	223	226	0.986726	0	0	0	0	0	2	0.151441	NC_007119.6	42992333	43042255	219	2	2	49922	217	219	217	219	0.990868	0	0	0	0	0	2	0.139365	NC_007119.6	42992333	43042255	222.5	598
rassf6	43	37	38.5	7.41667	1.326e-06	7.02896	6.7599	1.381e-11	3.446e-10	3	3	0	26444	3	3	3	3	1	0	0	0	0	0	3	0.003795	NC_007121.6	13251448	13277892	9	3	0	26444	9	9	9	9	1	0	0	0	0	0	3	0.0108123	NC_007121.6	13251448	13277892	6	46
rassf7a	147	143	133	3.04615	4.482e-06	2.86963	11.0766	0	0	63	3	1	49188	62	63	62	63	0.984127	0	0	0	0	0	3	0.0428458	NC_007136.6	25358471	25407659	67	3	1	49188	67	67	67	67	1	0	0	0	0	0	3	0.043273	NC_007136.6	25358471	25407659	65	186
rbfox1	185	184	147.5	2.5445	4.898e-06	2.39025	7.40298	1.332e-13	3.932e-12	95	10	1	444037	94	95	94	95	0.989474	0	0	0	0	0	10	0.007157	NC_007114.6	27853319	28297356	96	10	1	444037	93	96	93	96	0.96875	0	0	0	0	0	10	0.006868	NC_007114.6	27853319	28297356	95.5	206
rbm47	465	439	387.5	3.46815	1.313e-05	3.26806	17.0927	0	0	144	5	0	50249	144	144	144	144	1	0	0	0	0	0	3	0.0958653	NC_007112.6	18660110	18710359	170	5	0	50249	170	170	170	170	1	0	0	0	0	0	3	0.107479	NC_007112.6	18660110	18710359	157	480
rbm48	216	168	150	2.25	4.939e-06	2.11922	4.6656	3.077e-06	4.07e-05	96	1	1	5397	96	96	96	96	1	0	0	0	0	0	1	0.595039	NC_007130.6	40590125	40595522	144	1	1	5397	144	144	144	144	1	0	0	0	0	0	1	0.847641	NC_007130.6	40590125	40595522	120	228
rbp5	262	225	180	3.48276	5.958e-06	3.21686	3.96912	7.214e-05	0.0007481	91	1	1	8132	91	91	91	91	1	0	0	0	0	0	1	0.374344	NC_007127.6	31755126	31763258	54	1	1	8132	54	54	54	54	1	0	0	0	0	0	1	0.210959	NC_007127.6	31755126	31763258	72.5	189
rcan1a	4281	3936	-3885.5	-1.89209	-0.0001527	-2.00874	-36.33	5.469e-289	2.27e-287	8018	2	2	21787	8018	8018	8008	8008	1	0	0	10	10	0.001247	2	12.2957	NC_007120.6	36034558	36056345	8464	2	2	21787	8464	8464	8447	8447	1	0	0	17	17	0.002009	2	12.3171	NC_007120.6	36034558	36056345	8241	4183
rcn3	308	240	267.5	2.68239	8.974e-06	2.53536	7.15091	8.62e-13	2.369e-11	125	2	1	5787	114	125	114	125	0.912	0	0	0	0	0	2	0.722575	NC_007114.6	32404270	32410057	193	2	1	5787	176	193	176	193	0.911917	0	0	0	0	0	2	1.05951	NC_007114.6	32404270	32410057	159	420
renbp	63	46	48.5	2.76364	1.631e-06	2.61478	4.44622	8.74e-06	0.0001074	19	1	1	12927	19	19	19	19	1	0	0	0	0	0	1	0.049168	NC_007119.6	36998539	37011466	36	1	1	12927	36	36	36	36	1	0	0	0	0	0	1	0.0884721	NC_007119.6	36998539	37011466	27.5	70
rerglb	12	11	11	8.33333	3.786e-07	7.79408	4.09058	4.303e-05	0.000468	2	1	1	5041	2	2	2	2	1	0	0	0	0	0	1	0.0132721	NC_007118.6	28136932	28141973	1	1	1	5041	1	1	1	1	1	0	0	0	0	0	1	0.006302	NC_007118.6	28136932	28141973	1.5	12
rev3l	699	583	503	2.15632	1.648e-05	2.0288	6.56283	5.28e-11	1.25e-09	377	1	1	56654	377	377	376	376	1	0	0	1	1	0.002653	1	0.222016	NC_007131.6	3328742	3385396	493	1	1	56654	492	493	492	493	0.997972	0	0	0	0	0	1	0.276451	NC_007131.6	3328742	3385396	435	800
rfng	203	201	173.5	2.60648	5.797e-06	2.4549	11.7492	0	0	107	1	1	18407	107	107	107	107	1	0	0	0	0	0	1	0.194459	NC_007123.6	3024255	3042662	109	1	1	18407	109	109	109	109	1	0	0	0	0	0	1	0.188124	NC_007123.6	3024255	3042662	108	310
rgl3	68	65	56	5.14815	1.916e-06	4.85448	7.77833	7.327e-15	2.35e-13	12	1	1	18577	12	12	12	12	1	0	0	0	0	0	1	0.0216089	NC_007114.6	13836657	13855234	15	1	1	18577	15	15	15	15	1	0	0	0	0	0	1	0.0256518	NC_007114.6	13836657	13855234	13.5	59
rgl3b	133	124	101.5	2.57364	3.372e-06	2.41848	6.30347	2.911e-10	6.442e-09	60	1	1	12956	59	60	57	58	0.982759	0	0	2	2	0.0333333	1	0.149756	NC_007114.6	13857156	13870112	69	1	1	12956	69	69	67	67	1	0	0	2	2	0.0289855	1	0.164288	NC_007114.6	13857156	13870112	64.5	139
rgma	337	307	280.5	3.04745	9.458e-06	2.87336	13.4753	0	0	122	1	1	12447	122	122	122	122	1	0	0	0	0	0	1	0.327885	NC_007129.6	24933081	24945528	152	1	1	12447	152	152	152	152	1	0	0	0	0	0	1	0.387954	NC_007129.6	24933081	24945528	137	376
rgs13	230	129	158	2.82659	5.339e-06	2.6918	2.89862	0.003748	0.026278	36	1	1	6674	36	36	36	36	1	0	0	0	0	0	1	0.180444	NC_007113.6	6563684	6570358	137	1	1	6674	137	137	137	137	1	0	0	0	0	0	1	0.652133	NC_007113.6	6563684	6570358	86.5	223
rgs14a	99	95	81	2.92857	2.722e-06	2.75455	8.45965	0	0	44	2	1	27417	44	44	43	43	1	0	0	1	1	0.0227273	2	0.0524656	NC_007125.6	853474	880891	40	2	1	27417	40	40	40	40	1	0	0	0	0	0	2	0.0463492	NC_007125.6	853474	880891	42	107
rgs18	110	84	93.5	3.46053	3.175e-06	3.27765	5.92942	3.04e-09	5.97e-08	25	3	1	12974	25	25	25	25	1	0	0	0	0	0	3	0.0644603	NC_007113.6	6623982	6636956	51	3	1	12974	51	51	51	51	1	0	0	0	0	0	3	0.124881	NC_007113.6	6623982	6636956	38	135
rgs2	384	325	282.5	4.12155	9.539e-06	3.87373	5.92255	3.17e-09	6.204e-08	61	1	1	2210	61	61	60	60	1	0	0	1	1	0.0163934	1	0.908208	NC_007133.6	24219648	24221858	120	1	1	2210	120	120	120	120	1	0	0	0	0	0	1	1.72501	NC_007133.6	24219648	24221858	90.5	301
rgs5b	138	116	103	2.60938	3.427e-06	2.44723	5.59687	2.183e-08	3.871e-07	75	1	1	3268	75	75	75	75	1	0	0	0	0	0	1	0.767725	NC_007113.6	7014245	7017513	53	1	1	3268	53	53	53	53	1	0	0	0	0	0	1	0.515223	NC_007113.6	7014245	7017513	64	143
rhoga	38	32	30.5	2.79412	1.023e-06	2.63193	5.07371	3.901e-07	5.9e-06	14	2	1	16664	14	14	14	14	1	0	0	0	0	0	2	0.0281045	NC_007126.6	38300405	38317069	20	2	0	16664	20	20	16	16	1	0	0	4	4	0.2	2	0.030503	NC_007126.6	38300405	38317069	17	52
rhoub	38	32	34	3.125	1.147e-06	2.94173	5.55181	2.827e-08	4.929e-07	19	1	1	11586	19	19	19	19	1	0	0	0	0	0	1	0.0548588	NC_007126.6	9014505	9026091	13	1	1	11586	13	13	13	13	1	0	0	0	0	0	1	0.0356461	NC_007126.6	9014505	9026091	16	51
rin1a	62	55	57	4.25714	1.943e-06	4.0131	7.88518	3.109e-15	1.031e-13	14	1	1	13343	14	14	14	14	1	0	0	0	0	0	1	0.0350995	NC_007132.6	27319671	27333014	21	1	1	13343	21	21	19	19	1	0	0	2	2	0.0952381	1	0.0452378	NC_007132.6	27319671	27333014	17.5	76
ripk4	8	6	-7	-3.33333	-2.673e-07	-3.63087	-2.87983	0.003979	0.0276086	10	3	0	40070	8	10	8	10	0.8	0	0	0	0	0	3	0.008348	NC_007121.6	35172309	35212379	10	3	0	40070	7	10	7	10	0.7	0	0	0	0	0	3	0.007928	NC_007121.6	35172309	35212379	10	2
rln3a	32	27	-25.5	-4	-9.632e-07	-4.27125	-5.64409	1.661e-08	2.983e-07	38	1	1	3200	38	38	32	32	1	0	0	6	6	0.157895	1	0.334523	NC_007114.6	19057502	19060702	30	1	1	3200	30	30	24	24	1	0	0	6	6	0.2	1	0.238267	NC_007114.6	19057502	19060702	34	6
rltpr	26	20	18	2.2	6.284e-07	2.13615	3.52657	0.000421	0.003732	12	1	1	93737	12	12	12	12	1	0	0	0	0	0	1	0.004282	NC_007129.6	22313568	22407305	18	1	1	93737	18	18	18	18	1	0	0	0	0	0	1	0.0061	NC_007129.6	22313568	22407305	15	38
rnaset2l	77	69	60	4.52941	2.043e-06	4.26328	6.51255	7.389e-11	1.729e-09	13	1	1	5349	13	13	13	13	1	0	0	0	0	0	1	0.0813013	NC_007126.6	20459576	20464925	21	1	1	5349	21	21	21	21	1	0	0	0	0	0	1	0.124724	NC_007126.6	20459576	20464925	17	64
rnf11a	976	816	810	2.82844	2.724e-05	2.67212	9.79489	0	0	363	1	1	7101	363	363	343	343	1	0	0	20	20	0.0550964	1	1.61585	NC_007112.6	51496087	51503188	523	1	1	7101	523	523	491	491	1	0	0	32	32	0.0611855	1	2.19666	NC_007112.6	51496087	51503188	443	1167
rnf130	816	558	677.5	2.25	2.246e-05	2.12819	5.04214	4.604e-07	6.893e-06	413	2	2	97830	392	413	389	410	0.94878	0	0	3	3	0.007264	2	0.140197	NC_007125.6	36425299	36523129	671	2	2	97830	665	671	663	669	0.991031	0	0	2	2	0.002981	2	0.217248	NC_007125.6	36425299	36523129	542	1229
rnf138	17	15	15.5	8.75	5.35e-07	8.32045	4.89903	9.631e-07	1.383e-05	1	1	0	10098	1	1	0	0	NaN	0	0	1	1	1	1	0	NC_007131.6	6487707	6497805	3	1	1	10098	3	3	3	3	1	0	0	0	0	0	1	0.009438	NC_007131.6	6487707	6497805	2	18
rnf144ab	434	400	345.5	2.29401	1.143e-05	2.16047	14.0512	0	0	250	2	1	28283	250	250	247	247	1	0	0	3	3	0.012	2	0.292145	NC_007131.6	29933396	29961679	284	2	1	28283	284	284	279	279	1	0	0	5	5	0.0176056	2	0.313387	NC_007131.6	29933396	29961679	267	541
rnf144b	122	113	95	2.12426	3.121e-06	2.00202	7.59264	3.131e-14	9.617e-13	80	2	0	24067	51	80	51	80	0.6375	0	0	0	0	0	2	0.111197	NC_007127.6	43464813	43488880	89	2	0	24067	71	89	71	89	0.797753	0	0	0	0	0	2	0.117482	NC_007127.6	43464813	43488880	84.5	157
rnf152	35	32	30	4.52941	1.025e-06	4.27931	6.01718	1.775e-09	3.602e-08	7	2	0	11295	7	7	7	7	1	0	0	0	0	0	1	0.0207319	NC_007113.6	28204449	28215744	10	2	0	11295	10	10	10	10	1	0	0	0	0	0	1	0.0281265	NC_007113.6	28204449	28215744	8.5	35
rnf213a	2312	2000	1610	2.54957	5.285e-05	2.38223	5.19196	2.081e-07	3.277e-06	883	3	1	114681	812	883	812	883	0.919592	0	0	0	0	0	3	0.25757	NC_007114.6	56631727	56746408	1195	3	1	114681	1089	1195	1088	1194	0.911223	0	0	1	1	0.0008368	3	0.330761	NC_007114.6	56631727	56746408	1039	2103
rnf213b	1500	1321	976.5	3.32224	3.199e-05	3.07015	3.13637	0.001711	0.0131358	331	1	1	46729	328	331	328	331	0.990937	0	0	0	0	0	1	0.236956	NC_007123.6	36195345	36242074	510	1	1	46729	504	510	504	510	0.988235	0	0	0	0	0	1	0.346725	NC_007123.6	36195345	36242074	420.5	963
rnf215	63	62	61.5	2.17143	2.024e-06	2.04515	6.26067	3.833e-10	8.358e-09	52	1	1	7362	52	52	49	49	1	0	0	3	3	0.0576923	1	0.222652	NC_007116.6	17534890	17542252	53	1	1	7362	53	53	50	50	1	0	0	3	3	0.0566038	1	0.215762	NC_007116.6	17534890	17542252	52.5	113
robo1	147	144	138	2.28372	4.564e-06	2.15091	9.70155	0	0	109	11	2	541784	109	109	109	109	1	0	0	0	0	0	10	0.00673	NC_007126.6	39431105	39972889	106	11	2	541784	106	106	106	106	1	0	0	0	0	0	10	0.006216	NC_007126.6	39431105	39972889	107.5	238
ror1	142	104	88.5	2.63889	2.91e-06	2.46955	2.94756	0.003203	0.022854	35	1	1	215933	31	35	31	35	0.885714	0	0	0	0	0	1	0.005422	NC_007117.6	31785134	32001067	73	1	1	215933	68	73	68	73	0.931507	0	0	0	0	0	1	0.01074	NC_007117.6	31785134	32001067	54	108
rpe65b	291	273	263.5	11.54	9.107e-06	10.9303	17.3801	0	0	16	1	1	9547	14	16	14	16	0.875	0	0	0	0	0	1	0.0560634	NC_007119.6	16652653	16662200	34	1	1	9547	34	34	34	34	1	0	0	0	0	0	1	0.113139	NC_007119.6	16652653	16662200	25	270
rpe65c	22	22	22	23	7.622e-07	21.6625	6.3163	2.679e-10	5.951e-09	1	1	0	10150	0	1	0	1	0	0	0	0	0	0	1	0.003296	NC_007119.6	16666393	16676543	1	1	1	10150	1	1	1	1	1	0	0	0	0	0	1	0.00313	NC_007119.6	16666393	16676543	1	23
rph3aa	12	8	8.5	5.25	3.028e-07	5.16518	2.80891	0.004971	0.0336206	0	3	0	49344	0	0	0	0	NaN	0	0	0	0	NaN	1	0	NC_007121.6	3461469	3510813	4	3	0	49344	4	4	4	4	1	0	0	0	0	0	1	0.002575	NC_007121.6	3461469	3510813	2	12
rpz3_1	9	9	6.5	7.5	2.221e-07	7.02126	2.72936	0.006346	0.0416076	1	2	0	4899	0	1	0	1	0	0	0	0	0	0	2	0.006828	NC_007127.6	46463611	46468510	1	2	0	4899	0	1	0	1	0	0	0	0	0	0	2	0.006485	NC_007127.6	46463611	46468510	1	5
rspo3	903	870	731	7.55605	2.493e-05	7.04409	10.0429	0	0	128	2	1	37955	126	128	125	127	0.984252	0	0	1	1	0.007812	2	0.111934	NC_007127.6	40351040	40388995	95	2	1	37955	94	95	94	95	0.989474	0	0	0	0	0	2	0.0795163	NC_007127.6	40351040	40388995	111.5	687
rsrp1	4928	4274	-3858	-2.21397	-0.0001498	-2.3565	-4.59765	4.273e-06	5.525e-05	7779	3	0	6896	7779	7779	7777	7777	1	0	0	2	2	0.0002571	2	37.726	NC_007124.6	45331502	45338398	6293	3	0	6896	6293	6293	6292	6292	1	0	0	1	1	0.0001589	2	28.9863	NC_007124.6	45331502	45338398	7036	2851
rtkn2b	93	55	68	2.47826	2.276e-06	2.35122	3.16437	0.001554	0.01208	27	1	1	71406	27	27	26	26	1	0	0	1	1	0.037037	1	0.0121805	NC_007132.6	11163796	11235202	65	1	1	71406	65	65	61	61	1	0	0	4	4	0.0615385	1	0.0271392	NC_007132.6	11163796	11235202	46	108
rtn4r	45	40	32	2.82857	1.066e-06	2.65501	3.92339	8.731e-05	0.0008929	15	1	1	179675	12	15	11	14	0.785714	0	0	1	1	0.0666667	1	0.002607	NC_007116.6	10266190	10445865	20	1	1	179675	14	20	14	20	0.7	0	0	0	0	0	1	0.003536	NC_007116.6	10266190	10445865	17.5	39
rtn4rl2b	7	6	5.5	4.66667	1.946e-07	4.49312	2.68745	0.0072	0.0462203	2	1	1	2659	2	2	2	2	1	0	0	0	0	0	1	0.0251616	NC_007125.6	16891478	16894137	1	1	1	2659	1	1	1	1	1	0	0	0	0	0	1	0.0119477	NC_007125.6	16891478	16894137	1.5	8
rusc1	73	64	67	3.35088	2.267e-06	3.15812	7.85645	3.997e-15	1.315e-13	24	5	0	31252	24	24	24	24	1	0	0	0	0	0	4	0.0256898	NC_007127.6	14135066	14166318	33	5	0	31252	33	33	32	32	1	0	0	1	1	0.030303	4	0.0325292	NC_007127.6	14135066	14166318	28.5	97
rxfp2a	23	18	20	3.66667	6.78e-07	3.44312	4.2426	2.209e-05	0.0002527	10	1	1	112775	10	10	10	10	1	0	0	0	0	0	1	0.002966	NC_007121.6	33811106	33923881	5	1	1	112775	5	5	5	5	1	0	0	0	0	0	1	0.001409	NC_007121.6	33811106	33923881	7.5	27
rxrgb	217	213	179.5	2.85052	6.022e-06	2.68161	10.3631	0	0	99	2	1	44766	93	99	89	95	0.936842	0	0	4	4	0.040404	2	0.0709908	NC_007131.6	33972375	34017141	95	2	1	44766	94	95	91	92	0.98913	0	0	3	3	0.0315789	2	0.0652892	NC_007131.6	33972375	34017141	97	241
s1pr1	306	275	264	2.28467	8.735e-06	2.15285	11.9735	0	0	190	1	1	3756	190	190	190	190	1	0	0	0	0	0	1	1.69221	NC_007133.6	16012217	16015973	221	1	1	3756	221	221	221	221	1	0	0	0	0	0	1	1.86925	NC_007133.6	16012217	16015973	205.5	443
sall4	53	50	45	3.90323	1.531e-06	3.68186	7.05776	1.692e-12	4.544e-11	14	1	1	6555	14	14	9	9	1	0	0	5	5	0.357143	1	0.04593	NC_007134.6	39227846	39236331	17	1	1	6555	17	17	7	7	1	0	0	10	10	0.588235	1	0.0339256	NC_007134.6	39227846	39236331	15.5	67
samd10a	11	11	10.5	3.625	3.562e-07	3.41419	3.32571	0.0008819	0.007286	4	1	1	29661	4	4	4	4	1	0	0	0	0	0	1	0.004511	NC_007119.6	22956064	22985725	4	1	1	29661	4	4	4	4	1	0	0	0	0	0	1	0.004284	NC_007119.6	22956064	22985725	4	14
samd14	7	6	5	11	1.692e-07	10.1707	2.79602	0.005174	0.0348295	0	3	0	26939	0	0	0	0	NaN	0	0	0	0	NaN	1	0	NC_007123.6	10640718	10667657	1	3	0	26939	1	1	1	1	1	0	0	0	0	0	1	0.001179	NC_007123.6	10640718	10667657	0.5	4
samsn1a	206	201	200	2.63265	6.683e-06	2.47757	12.6739	0	0	125	4	0	24701	44	125	44	125	0.352	0	0	0	0	0	3	0.169286	NC_007126.6	29631494	29656195	120	4	0	24701	38	120	38	120	0.316667	0	0	0	0	0	3	0.154336	NC_007126.6	29631494	29656195	122.5	326
samsn1b	19	16	15.5	2.63158	5.191e-07	2.48535	3.53595	0.0004063	0.003619	8	3	0	31946	8	8	8	8	1	0	0	0	0	0	2	0.008377	NC_007121.6	38452392	38484338	11	3	0	31946	11	11	11	11	1	0	0	0	0	0	2	0.010939	NC_007121.6	38452392	38484338	9.5	23
sash3	140	130	111	3.5814	3.752e-06	3.36556	7.89671	2.887e-15	9.606e-14	38	1	1	17228	38	38	35	35	1	0	0	3	3	0.0789474	1	0.067961	NC_007125.6	33228328	33245556	48	1	1	17228	48	48	46	46	1	0	0	2	2	0.0416667	1	0.0848252	NC_007125.6	33228328	33245556	43	130
sb:cb288	367	345	318.5	4.66092	1.088e-05	4.39512	17.6365	0	0	76	1	1	20055	76	76	75	75	1	0	0	1	1	0.0131579	1	0.125102	NC_007119.6	40463195	40483250	98	1	1	20055	98	98	94	94	1	0	0	4	4	0.0408163	1	0.148904	NC_007119.6	40463195	40483250	87	368
sc:d0284	51	47	47.5	2.58333	1.587e-06	2.43537	6.12253	9.21e-10	1.934e-08	28	2	0	10666	27	28	27	28	0.964286	0	0	0	0	0	1	0.0878179	NC_007112.6	56938174	56948840	32	2	0	10666	31	32	29	30	0.966667	0	0	2	2	0.0625	1	0.0893555	NC_007112.6	56938174	56948840	30	76
sc:d156	36	35	29	3.52174	9.822e-07	3.31228	5.39653	6.794e-08	1.134e-06	12	1	1	6641	12	12	12	12	1	0	0	0	0	0	1	0.0604469	NC_007127.6	41212790	41219431	11	1	1	6641	9	11	7	9	0.777778	0	0	2	2	0.181818	1	0.0430537	NC_007127.6	41212790	41219431	11.5	34
scamp5a	14	13	13	2.2381	4.286e-07	2.10512	2.93497	0.003336	0.0236784	11	1	1	26008	11	11	10	10	1	0	0	1	1	0.0909091	1	0.0128623	NC_007136.6	31426266	31452274	10	1	1	26008	10	10	10	10	1	0	0	0	0	0	1	0.012215	NC_007136.6	31426266	31452274	10.5	23
scara3	2496	2361	2159	5.9236	7.411e-05	5.59308	29.3816	0	0	371	3	0	26724	371	371	370	370	1	0	0	1	1	0.002695	2	0.463155	NC_007131.6	39371132	39397856	506	3	0	26724	506	506	503	503	1	0	0	3	3	0.005929	2	0.597955	NC_007131.6	39371132	39397856	438.5	2328
scdb	33	23	26	2.2381	8.601e-07	2.11288	3.53021	0.0004152	0.003688	16	2	1	19508	16	16	16	16	1	0	0	0	0	0	2	0.0274368	NC_007124.6	29877708	29897216	26	2	1	19508	26	26	26	26	1	0	0	0	0	0	2	0.0423411	NC_007124.6	29877708	29897216	21	45
scinlb	540	526	450	3.28426	1.519e-05	3.08741	14.0199	0	0	204	1	1	54414	199	204	199	204	0.97549	0	0	0	0	0	1	0.125414	NC_007113.6	10612779	10667193	190	1	1	54414	188	190	188	190	0.989474	0	0	0	0	0	1	0.110929	NC_007113.6	10612779	10667193	197	564
scpep1	813	681	579.5	2.24624	1.901e-05	2.11044	6.22155	4.923e-10	1.06e-08	399	1	1	7937	399	399	394	394	1	0	0	5	5	0.0125313	1	1.6606	NC_007114.6	35997719	36005656	531	1	1	7937	531	531	525	525	1	0	0	6	6	0.0112994	1	2.10138	NC_007114.6	35997719	36005656	465	877
sdc4	887	848	764.5	2.1419	2.513e-05	2.01771	21.8646	0	0	650	1	1	11172	650	650	566	566	1	0	0	84	84	0.129231	1	1.69477	NC_007117.6	52666000	52677172	689	1	1	11172	689	689	614	614	1	0	0	75	75	0.108853	1	1.74598	NC_007117.6	52666000	52677172	669.5	1331
selp	33	29	26	2.625	8.664e-07	2.46365	4.55125	5.333e-06	6.778e-05	18	2	0	13058	18	18	18	18	1	0	0	0	0	0	2	0.0461129	NC_007131.6	34045760	34058818	14	2	0	13058	14	14	14	14	1	0	0	0	0	0	2	0.0340607	NC_007131.6	34045760	34058818	16	37
selplg	214	212	199	5.23404	6.812e-06	4.92564	16.0353	0	0	48	1	1	2004	48	48	48	48	1	0	0	0	0	0	1	0.801254	NC_007116.6	19917738	19919742	46	1	1	2004	46	46	42	42	1	0	0	4	4	0.0869565	1	0.665815	NC_007116.6	19917738	19919742	47	260
sema3d	186	180	140.5	2.20085	4.59e-06	2.0625	5.97247	2.337e-09	4.647e-08	120	1	1	66898	120	120	114	114	1	0	0	6	6	0.05	1	0.0570057	NC_007129.6	9213758	9280656	114	1	1	66898	114	114	112	112	1	0	0	2	2	0.0175439	1	0.0531871	NC_007129.6	9213758	9280656	117	215
sema3e	107	91	87	2.8913	2.92e-06	2.71595	6.85157	7.304e-12	1.863e-10	54	2	1	121989	54	54	52	52	1	0	0	2	2	0.037037	2	0.0142597	NC_007129.6	9485832	9607821	38	2	1	121989	38	38	36	36	1	0	0	2	2	0.0526316	2	0.009375	NC_007129.6	9485832	9607821	46	121
sema3h	56	54	45.5	3.84375	1.544e-06	3.61192	6.53987	6.157e-11	1.45e-09	17	4	0	45024	17	17	17	17	1	0	0	0	0	0	3	0.0126308	NC_007119.6	25894272	25939296	15	4	1	45024	15	15	15	15	1	0	0	0	0	0	3	0.010584	NC_007119.6	25894272	25939296	16	52
sept5a	31	24	23.5	2.62069	7.863e-07	2.47231	4.00346	6.242e-05	0.000654	11	1	1	30140	11	11	11	11	1	0	0	0	0	0	1	0.0122089	NC_007119.6	4532179	4562319	18	1	1	30140	16	18	16	18	0.888889	0	0	0	0	0	1	0.0189728	NC_007119.6	4532179	4562319	14.5	42
sept9b	212	209	192.5	2.44195	6.402e-06	2.29994	11.9375	0	0	132	4	0	98375	88	132	85	129	0.658915	0	0	3	3	0.0227273	4	0.0438663	NC_007117.6	22466064	22564439	135	4	1	98375	109	135	105	131	0.801527	0	0	4	4	0.0296296	4	0.0423047	NC_007117.6	22466064	22564439	133.5	344
serinc2	1196	1046	934	2.30629	3.096e-05	2.1755	12.3841	0	0	640	1	1	12356	640	640	630	630	1	0	0	10	10	0.015625	1	1.70565	NC_007130.6	15504000	15516356	790	1	1	12356	790	790	770	770	1	0	0	20	20	0.0253165	1	1.97977	NC_007130.6	15504000	15516356	715	1462
serpinb1	289	279	212	4.16418	7.076e-06	3.86591	4.67163	2.988e-06	3.965e-05	62	1	1	5974	60	62	60	62	0.967742	0	0	0	0	0	1	0.347179	NC_007131.6	26981785	26987759	72	1	1	5974	71	72	71	72	0.986111	0	0	0	0	0	1	0.382886	NC_007131.6	26981785	26987759	67	207
serpinb1l1	396	309	317.5	2.87316	1.07e-05	2.71818	6.75511	1.427e-11	3.56e-10	126	2	0	5520	104	126	103	125	0.824	0	0	1	1	0.007937	2	0.757526	NC_007127.6	51402350	51407870	213	2	0	5520	180	213	179	212	0.84434	0	0	1	1	0.004695	2	1.22011	NC_007127.6	51402350	51407870	169.5	452
serpine2	389	352	365	2.24786	1.204e-05	2.11465	11.5293	0	0	311	1	1	42045	310	311	297	298	0.996644	0	0	13	13	0.0418006	1	0.237098	NC_007126.6	43360936	43402981	274	1	1	42045	274	274	265	265	1	0	0	9	9	0.0328467	1	0.200232	NC_007126.6	43360936	43402981	292.5	652
sertm1	21	21	16.5	2.65	5.459e-07	2.47971	3.61511	0.0003002	0.00275	10	1	1	14796	2	10	2	10	0.2	0	0	0	0	0	1	0.022609	NC_007121.6	34993209	35008005	10	1	0	14796	0	10	0	10	0	0	0	0	0	0	1	0.0214713	NC_007121.6	34993209	35008005	10	22
setx	456	435	379.5	2.42402	1.26e-05	2.28037	16.6739	0	0	277	3	0	45161	277	277	277	277	1	0	0	0	0	0	2	0.205184	NC_007132.6	3764235	3809396	256	3	0	45161	253	256	253	256	0.988281	0	0	0	0	0	2	0.180085	NC_007132.6	3764235	3809396	266.5	580
sez6l	38	35	28.5	4.8	9.658e-07	4.47557	4.54168	5.581e-06	7.072e-05	9	2	0	89130	9	9	9	9	1	0	0	0	0	0	1	0.003378	NC_007121.6	44734948	44824078	6	2	0	89130	6	6	6	6	1	0	0	0	0	0	1	0.002139	NC_007121.6	44734948	44824078	7.5	28
sfrp1a	382	364	310	3.64957	1.048e-05	3.42891	10.917	0	0	108	1	1	13222	108	108	102	102	1	0	0	6	6	0.0555556	1	0.258065	NC_007116.6	26925370	26938592	126	1	1	13222	126	126	117	117	1	0	0	9	9	0.0714286	1	0.281119	NC_007116.6	26925370	26938592	117	364
sftpbb	336	329	278	4.14124	9.437e-06	3.89162	11.0812	0	0	85	1	1	30296	69	85	69	85	0.811765	0	0	0	0	0	1	0.0938556	NC_007116.6	68075199	68105495	92	1	1	30296	78	92	78	92	0.847826	0	0	0	0	0	1	0.0964727	NC_007116.6	68075199	68105495	88.5	312
sfxn5b	109	100	95.5	5.06383	3.269e-06	4.77537	10.4845	0	0	19	2	1	29645	19	19	19	19	1	0	0	0	0	0	2	0.0214402	NC_007125.6	46318775	46348420	28	2	1	29645	28	28	28	28	1	0	0	0	0	0	2	0.030006	NC_007125.6	46318775	46348420	23.5	110
sgip1b	36	36	28.5	2.29545	9.359e-07	2.15324	4.39013	1.133e-05	0.0001367	22	3	0	150021	21	22	21	22	0.954545	0	0	0	0	0	2	0.004906	NC_007113.6	14608050	14758071	22	3	0	150021	21	22	21	22	0.954545	0	0	0	0	0	2	0.004659	NC_007113.6	14608050	14758071	22	43
sgk494a	10	10	9	10	3.106e-07	9.41846	3.78942	0.000151	0.001467	1	1	1	21690	1	1	1	1	1	0	0	0	0	0	1	0.001542	NC_007126.6	16163745	16185435	1	1	1	21690	1	1	1	1	1	0	0	0	0	0	1	0.001465	NC_007126.6	16163745	16185435	1	9
sgsh	168	129	137.5	2.25571	4.553e-06	2.13005	6.00009	1.972e-09	3.976e-08	90	1	1	12512	89	90	89	90	0.988889	0	0	0	0	0	1	0.240626	NC_007133.6	11490566	11503078	129	1	1	12512	128	129	125	126	0.992063	0	0	3	3	0.0232558	1	0.319923	NC_007133.6	11490566	11503078	109.5	258
sh2d3cb	359	315	247.5	4.4375	8.257e-06	4.12493	3.96517	7.334e-05	0.0007602	50	2	2	34216	48	50	48	50	0.96	0	0	0	0	0	2	0.0488841	NC_007116.6	64434990	64469206	94	2	0	34216	91	94	91	94	0.968085	0	0	0	0	0	2	0.0872771	NC_007116.6	64434990	64469206	72	230
sh2d5	40	31	29	7.44444	9.98e-07	7.11757	4.28789	1.804e-05	0.0002104	0	6	0	11999	0	0	0	0	NaN	0	0	0	0	NaN	6	0	NC_007122.6	37371762	37383761	9	6	0	11999	9	9	9	9	1	0	0	0	0	0	6	0.0238286	NC_007122.6	37371762	37383761	4.5	27
sh3bgrl	1369	1289	1294.5	3.14321	4.37e-05	2.96232	27.6723	0	0	564	1	1	15789	564	564	550	550	1	0	0	14	14	0.0248227	1	1.16529	NC_007125.6	9099084	9114873	644	1	1	15789	644	644	636	636	1	0	0	8	8	0.0124224	1	1.27969	NC_007125.6	9099084	9114873	604	1864
sh3bp1	77	72	73.5	3.67273	2.496e-06	3.46403	8.84327	0	0	25	1	1	24560	25	25	24	24	1	0	0	1	1	0.04	1	0.0326896	NC_007123.6	19086490	19111050	30	1	1	24560	30	30	30	30	1	0	0	0	0	0	1	0.0388056	NC_007123.6	19086490	19111050	27.5	100
sh3bp5a	143	98	105	2.2	3.444e-06	2.06158	3.6154	0.0002999	0.002748	110	1	1	31948	68	110	68	110	0.618182	0	0	0	0	0	1	0.11518	NC_007130.6	2013845	2045793	65	1	1	31948	41	65	41	65	0.630769	0	0	0	0	0	1	0.0646355	NC_007130.6	2013845	2045793	87.5	208
sh3gl1a	19	18	16	2.18519	5.271e-07	2.05881	3.20845	0.001335	0.0105609	13	3	1	53828	13	13	13	13	1	0	0	0	0	0	3	0.008079	NC_007113.6	49723400	49777228	14	3	0	53828	14	14	14	14	1	0	0	0	0	0	3	0.008263	NC_007113.6	49723400	49777228	13.5	32
sh3pxd2ab	335	298	289	3.71362	9.823e-06	3.50634	12.4527	0	0	88	1	1	36266	81	88	79	86	0.918605	0	0	2	2	0.0227273	1	0.0793278	NC_007128.6	20502748	20539014	125	1	1	36266	112	125	108	121	0.892562	0	0	4	4	0.032	1	0.105996	NC_007128.6	20502748	20539014	106.5	368
sh3pxd2b	673	630	613.5	2.25589	2.025e-05	2.12284	15.3815	0	0	510	2	0	62675	504	510	504	510	0.988235	0	0	0	0	0	1	0.272209	NC_007132.6	42722116	42784791	467	2	0	62675	462	467	462	467	0.989293	0	0	0	0	0	1	0.236714	NC_007132.6	42722116	42784791	488.5	1140
sh3rf2	665	511	-452	-1.87938	-1.794e-05	-2.00775	-3.08665	0.002024	0.0152244	1102	2	1	38649	1072	1102	1023	1053	0.97151	0	0	49	49	0.0444646	2	0.911416	NC_007125.6	23631270	23669919	830	2	1	38649	815	830	779	794	0.981108	0	0	36	36	0.0433735	2	0.652655	NC_007125.6	23631270	23669919	966	437
shc2	35	26	28.5	2.62857	9.543e-07	2.48191	4.14174	3.447e-05	0.0003809	13	5	0	35056	10	13	10	13	0.769231	0	0	0	0	0	4	0.0124053	NC_007133.6	21292499	21327555	22	5	0	35056	16	22	16	22	0.727273	0	0	0	0	0	4	0.0199371	NC_007133.6	21292499	21327555	17.5	44
shq1	146	97	91	2.25517	2.988e-06	2.12396	2.89333	0.003812	0.026632	48	3	1	72102	48	48	48	48	1	0	0	0	0	0	3	0.02227	NC_007117.6	44091652	44163754	97	3	1	72102	97	97	97	97	1	0	0	0	0	0	3	0.0427392	NC_007117.6	44091652	44163754	72.5	133
shroom2a	236	212	214.5	4.40476	7.31e-06	4.13457	11.5843	0	0	75	8	0	81085	74	75	74	75	0.986667	0	0	0	0	0	4	0.0309419	NC_007117.6	30385422	30466507	51	8	0	81085	51	51	51	51	1	0	0	0	0	0	4	0.0199817	NC_007117.6	30385422	30466507	63	268
si:busm1-104n07.3	19	16	16.5	4	5.625e-07	3.78639	4.3115	1.621e-05	0.0001909	4	1	1	5360	4	4	4	4	1	0	0	0	0	0	1	0.0249644	NC_007119.6	36332836	36338196	7	1	1	5360	7	7	7	7	1	0	0	0	0	0	1	0.0414892	NC_007119.6	36332836	36338196	5.5	21
si:busm1-266f07.2	6857	5737	5620	3.37431	0.0001906	3.19175	9.99385	0	0	1807	1	1	2885	1807	1807	1708	1708	1	0	0	99	99	0.0547869	1	19.8047	NC_007119.6	36440009	36442894	2927	1	1	2885	2927	2927	2774	2774	1	0	0	153	153	0.052272	1	30.5466	NC_007119.6	36440009	36442894	2367	7310
si:busm1-57f23.1	394	353	373	6.29078	1.282e-05	5.95393	14.5972	0	0	50	1	1	3199	50	50	47	47	1	0	0	3	3	0.06	1	0.491485	NC_007121.6	13278054	13281253	91	1	1	3199	91	91	85	85	1	0	0	6	6	0.0659341	1	0.844124	NC_007121.6	13278054	13281253	70.5	443
si:cabz01074944.1	145	127	98.5	3.23864	3.258e-06	3.01214	3.72096	0.0001985	0.001887	35	1	1	42158	34	35	33	34	0.970588	0	0	1	1	0.0285714	1	0.026979	NC_007118.6	5114372	5156530	53	1	1	42158	53	53	52	52	1	0	0	1	1	0.0188679	1	0.0391855	NC_007118.6	5114372	5156530	44	105
si:cabz01074946.1	211	192	150.5	4.0404	5.016e-06	3.738	4.40202	1.072e-05	0.0001299	59	1	1	11650	59	59	58	58	1	0	0	1	1	0.0169492	1	0.166544	NC_007118.6	5183660	5195310	40	1	1	11650	40	40	40	40	1	0	0	0	0	0	1	0.109078	NC_007118.6	5183660	5195310	49.5	149
si:ch1073-220m6.1	63	51	44.5	3.34211	1.497e-06	3.14535	4.24474	2.188e-05	0.0002504	13	2	1	28262	9	13	9	13	0.692308	0	0	0	0	0	2	0.0153875	NC_007118.6	6389375	6417637	25	2	1	28262	17	25	17	23	0.73913	0	0	0	2	0.08	2	0.0258539	NC_007118.6	6389375	6417637	19	51
si:ch1073-339l18.2	13	12	11	2.29412	3.635e-07	2.15734	2.74333	0.006082	0.0400952	9	0	0	1706	6	9	0	0	NaN	0	0	6	9	1	0	0.176478	NC_007113.6	2539429	2541135	8	0	0	1706	3	8	0	0	NaN	0	0	3	8	1	0	0.148975	NC_007113.6	2539429	2541135	8.5	18
si:ch1073-340j19.1	265	185	215.5	2.32209	7.163e-06	2.1963	4.95651	7.177e-07	1.047e-05	123	4	0	23951	110	123	110	123	0.894309	0	0	0	0	0	1	0.171794	NC_007136.6	4781003	4804954	203	4	0	23951	184	203	182	201	0.905473	0	0	2	2	0.009852	1	0.266609	NC_007136.6	4781003	4804954	163	369
si:ch1073-342h5.2	119	85	79	2.27419	2.607e-06	2.14492	3.5698	0.0003573	0.003224	45	5	0	14551	45	45	45	45	1	0	0	0	0	0	5	0.103454	NC_007117.6	3332472	3347023	79	5	0	14551	78	79	78	79	0.987342	0	0	0	0	0	5	0.172479	NC_007117.6	3332472	3347023	62	118
si:ch1073-406l10.2	20	16	14.5	2.8125	4.813e-07	2.62206	3.48924	0.0004844	0.004232	10	1	1	3325	10	10	10	10	1	0	0	0	0	0	1	0.100609	NC_007135.6	33374034	33377359	6	1	1	3325	6	6	6	6	1	0	0	0	0	0	1	0.0573273	NC_007135.6	33374034	33377359	8	19
si:ch1073-443f11.2	33	32	22.5	4.46154	7.473e-07	4.11057	2.7566	0.005841	0.0387524	7	1	1	1779	7	7	7	7	1	0	0	0	0	0	1	0.131628	NC_007114.6	36282198	36283977	6	1	1	1779	6	6	6	6	1	0	0	0	0	0	1	0.107146	NC_007114.6	36282198	36283977	6.5	19
si:ch1073-443n13.2	57	38	36	2.7561	1.202e-06	2.60213	2.79909	0.005125	0.0345495	11	0	0	6690	11	11	0	0	NaN	0	0	11	11	1	0	0.0550038	NC_007127.6	16689161	16695851	30	0	0	6690	30	30	0	0	NaN	0	0	30	30	1	0	0.142461	NC_007127.6	16689161	16695851	20.5	45
[truncated: 660 more rows]
[truncated: 38 more columns]
