# Supplementary material for: Metabolic reprogramming and membrane glycan remodeling as potential drivers of zebrafish heart regeneration
Source: Commun Biol. 2022 Dec 13;5:1365. doi: 10.1038/s42003-022-04328-2 (PMC9744865; doi:10.1038/s42003-022-04328-2)
Supplement: Supplementary file 7 — Supplementary Data 4 [file 42003_2022_4328_MOESM7_ESM.xlsx]

## Sheet: proteins_FDR1%
Supplementary Data 4 Proteins identified by nLC-ESI MS/MS label-free quantification.
Protein Group	Protein ID	Accession	Significance	Coverage (%)	#Peptides	#Unique	PTM	Zebrafish 2dpS Area	Zebrafish 2dpCl Area	Zebrafish 7dpS Area	Zebrafish 7dpCl Area	Zebrafish 14dpS Area	Zebrafish 14dpCl Area	Sample Profile (Ratio)	Z 2dpS Area	Z 2dpCl Area	Z 7dpS Area	Z 7dpCl Area	Z 14dpS Area	Z 14dpCl Area	Group Profile (Ratio)	Avg. Mass	Description
4	59	Q90486|HBB1_DANRE	200	98	37	6	Carbamidomethylation	26900000	91300000	33000000	12700000	16800000	17600000	1.53:5.18:1.87:0.72:0.95:1.00	26900000	91300000	33000000	12700000	16800000	17600000	1.53:5.18:1.87:0.72:0.95:1.00	16389	Hemoglobin subunit beta-1 OS=Danio rerio GN=ba1 PE=1 SV=3
8	26	Q5XJ10|G3P_DANRE	200	89	35	28	Carbamidomethylation	63900000	82400000	51700000	47800000	45500000	162000000	0.39:0.51:0.32:0.29:0.28:1.00	63900000	82400000	51700000	47800000	45500000	162000000	0.39:0.51:0.32:0.29:0.28:1.00	35784	Glyceraldehyde-3-phosphate dehydrogenase OS=Danio rerio GN=gapdh PE=2 SV=2
9	27	Q9PVK4|LDHBA_DANRE	200	92	34	21	Carbamidomethylation	23100000	18700000	23200000	33700000	8510000	37500000	0.62:0.50:0.62:0.90:0.23:1.00	23100000	18700000	23200000	33700000	8510000	37500000	0.62:0.50:0.62:0.90:0.23:1.00	36247	L-lactate dehydrogenase B-A chain OS=Danio rerio GN=ldhba PE=2 SV=4
16	4	Q6AZA0|THIL_DANRE	200	81	35	35	Carbamidomethylation	17200000	15500000	32400000	24500000	4330000	26100000	0.66:0.59:1.24:0.94:0.17:1.00	17200000	15500000	32400000	24500000	4330000	26100000	0.66:0.59:1.24:0.94:0.17:1.00	44342	Acetyl-CoA acetyltransferase mitochondrial OS=Danio rerio GN=acat1 PE=2 SV=1
18	1	Q7ZVF3|SDHA_DANRE	200	69	36	36	Carbamidomethylation	8340000	8620000	34800000	6340000	3360000	22200000	0.38:0.39:1.56:0.29:0.15:1.00	8340000	8620000	34800000	6340000	3360000	22200000	0.38:0.39:1.56:0.29:0.15:1.00	72078	Succinate dehydrogenase [ubiquinone] flavoprotein subunit mitochondrial OS=Danio rerio GN=sdha PE=2 SV=2
19	63	Q6VN46|MYG_DANRE	200	98	23	21	Carbamidomethylation	38200000	69300000	59400000	25400000	151000000	35300000	1.08:1.96:1.68:0.72:4.28:1.00	38200000	69300000	59400000	25400000	151000000	35300000	1.08:1.96:1.68:0.72:4.28:1.00	15583	Myoglobin OS=Danio rerio GN=mb PE=2 SV=3
24	28	Q7ZVZ6|PREP_DANRE	200	37	28	28	Carbamidomethylation	3190000	1530000	1910000	1500000	562000	2290000	1.39:0.67:0.83:0.65:0.25:1.00	3190000	1530000	1910000	1500000	562000	2290000	1.39:0.67:0.83:0.65:0.25:1.00	114972	Presequence protease mitochondrial OS=Danio rerio GN=pitrm1 PE=2 SV=1
40	21	Q92005|EF1A_DANRE	200	65	25	25	Carbamidomethylation	12600000	22600000	5200000	8800000	6400000	25900000	0.49:0.87:0.20:0.34:0.25:1.00	12600000	22600000	5200000	8800000	6400000	25900000	0.49:0.87:0.20:0.34:0.25:1.00	50048	Elongation factor 1-alpha OS=Danio rerio GN=eef1a PE=2 SV=1
41	43	Q9PVK5|LDHA_DANRE	200	61	24	16	Carbamidomethylation	11200000	5650000	6090000	10100000	3990000	16000000	0.70:0.35:0.38:0.63:0.25:1.00	11200000	5650000	6090000	10100000	3990000	16000000	0.70:0.35:0.38:0.63:0.25:1.00	36246	L-lactate dehydrogenase A chain OS=Danio rerio GN=ldha PE=2 SV=3
56	60	Q5MJ86|G3P2_DANRE	200	64	18	11	Carbamidomethylation	5100000	3340000	2040000	2910000	2430000	10100000	0.50:0.33:0.20:0.29:0.24:1.00	5100000	3340000	2040000	2910000	2430000	10100000	0.50:0.33:0.20:0.29:0.24:1.00	36107	Glyceraldehyde-3-phosphate dehydrogenase 2 OS=Danio rerio GN=gapdh-2 PE=2 SV=1
59	32	Q7ZVB2|A9A1A_DANRE	200	44	17	16	Carbamidomethylation	2930000	3330000	2520000	3170000	1680000	6570000	0.45:0.51:0.38:0.48:0.26:1.00	2930000	3330000	2520000	3170000	1680000	6570000	0.45:0.51:0.38:0.48:0.26:1.00	55262	Aldehyde dehydrogenase family 9 member A1-A OS=Danio rerio GN=aldh9a1a PE=2 SV=1
65	104	Q6IQM2|CYC_DANRE	200	68	13	13		15000000	21800000	27400000	12700000	62500000	13500000	1.11:1.61:2.03:0.94:4.62:1.00	15000000	21800000	27400000	12700000	62500000	13500000	1.11:1.61:2.03:0.94:4.62:1.00	11456	Cytochrome c OS=Danio rerio GN=cyc PE=3 SV=3
76	35	O42248|GBLP_DANRE	200	74	20	20	Carbamidomethylation	2160000	3330000	1050000	1480000	110000	4710000	0.46:0.71:0.22:0.31:0.02:1.00	2160000	3330000	1050000	1480000	110000	4710000	0.46:0.71:0.22:0.31:0.02:1.00	35123	Guanine nucleotide-binding protein subunit beta-2-like 1 OS=Danio rerio GN=gnb2l1 PE=2 SV=1
83	98	Q6PH57|GBB1_DANRE	200	41	10	9	Carbamidomethylation	2160000	2870000	728000	1250000	400000	4290000	0.50:0.67:0.17:0.29:0.09:1.00	2160000	2870000	728000	1250000	400000	4290000	0.50:0.67:0.17:0.29:0.09:1.00	37286	Guanine nucleotide-binding protein G(I)/G(S)/G(T) subunit beta-1 OS=Danio rerio GN=gnb1 PE=2 SV=1
90	150	Q8JH71|ALDOB_DANRE	200	16	5	2		1090000	551000	3310000	833000	108000	1640000	0.66:0.34:2.02:0.51:0.07:1.00	1090000	551000	3310000	833000	108000	1640000	0.66:0.34:2.02:0.51:0.07:1.00	39288	Fructose-bisphosphate aldolase B OS=Danio rerio GN=aldob PE=2 SV=1
96	118	Q8JFV8|VAT1_DANRE	200	26	8	8	Carbamidomethylation	2090000	2240000	445000	576000	462000	3430000	0.61:0.66:0.13:0.17:0.13:1.00	2090000	2240000	445000	576000	462000	3430000	0.61:0.66:0.13:0.17:0.13:1.00	53563	Synaptic vesicle membrane protein VAT-1 homolog OS=Danio rerio GN=vat1 PE=2 SV=1
109	101	Q5XJB9|ARHL1_DANRE	200	29	11	11	Carbamidomethylation	5200000	6860000	3830000	4370000	1570000	9830000	0.53:0.70:0.39:0.44:0.16:1.00	5200000	6860000	3830000	4370000	1570000	9830000	0.53:0.70:0.39:0.44:0.16:1.00	39201	[Protein ADP-ribosylarginine] hydrolase-like protein 1 OS=Danio rerio GN=adprhl1 PE=2 SV=1
113	61	Q4VBV9|NIT2_DANRE	200	53	14	14	Carbamidomethylation	2310000	2170000	1760000	2300000	820000	4050000	0.57:0.54:0.44:0.57:0.20:1.00	2310000	2170000	1760000	2300000	820000	4050000	0.57:0.54:0.44:0.57:0.20:1.00	30366	Omega-amidase NIT2 OS=Danio rerio GN=nit2 PE=2 SV=1
114	72	Q5XJ36|PARK7_DANRE	200	73	12	12	Carbamidomethylation	2700000	2590000	5130000	1920000	8330000	1750000	1.54:1.48:2.93:1.10:4.76:1.00	2700000	2590000	5130000	1920000	8330000	1750000	1.54:1.48:2.93:1.10:4.76:1.00	19764	Protein/nucleic acid deglycase DJ-1 OS=Danio rerio GN=park7 PE=2 SV=1
122	93	Q642H9|RS4X_DANRE	200	37	11	11	Carbamidomethylation	2720000	3930000	1310000	1900000	1070000	5640000	0.48:0.70:0.23:0.34:0.19:1.00	2720000	3930000	1310000	1900000	1070000	5640000	0.48:0.70:0.23:0.34:0.19:1.00	29688	40S ribosomal protein S4 X isoform OS=Danio rerio GN=rps4x PE=2 SV=3
132	183	Q7ZUY3|H2AX_DANRE	200	53	5	4		1230000	9190000	433000	1740000	8320000	626000	1.97:14.69:0.69:2.78:13.30:1.00	1230000	9190000	433000	1740000	8320000	626000	1.97:14.69:0.69:2.78:13.30:1.00	15001	Histone H2AX OS=Danio rerio GN=h2afx PE=2 SV=3
133	112	A1A5Z3|EFTS_DANRE	200	33	8	8	Carbamidomethylation	587000	436000	1350000	1090000	113000	518000	1.13:0.84:2.62:2.10:0.22:1.00	587000	436000	1350000	1090000	113000	518000	1.13:0.84:2.62:2.10:0.22:1.00	33474	Elongation factor Ts mitochondrial OS=Danio rerio GN=tsfm PE=2 SV=1
139	167	A3KNL5|ATF1A_DANRE	200	57	9	9		2930000	3070000	6230000	6100000	15000000	4410000	0.67:0.70:1.41:1.38:3.40:1.00	2930000	3070000	6230000	6100000	15000000	4410000	0.67:0.70:1.41:1.38:3.40:1.00	11944	ATPase inhibitor A mitochondrial OS=Danio rerio GN=atpif1 PE=3 SV=1
140	74	F1RAX8|COQ6_DANRE	200	37	10	10		2100000	1080000	3250000	2730000	578000	2300000	0.91:0.47:1.41:1.19:0.25:1.00	2100000	1080000	3250000	2730000	578000	2300000	0.91:0.47:1.41:1.19:0.25:1.00	52999	Ubiquinone biosynthesis monooxygenase COQ6 mitochondrial OS=Danio rerio GN=coq6 PE=2 SV=1
142	73	Q63ZW2|MC25A_DANRE	200	55	12	12	Carbamidomethylation	805000	2360000	2000000	449000	3000000	755000	1.07:3.12:2.65:0.59:3.97:1.00	805000	2360000	2000000	449000	3000000	755000	1.07:3.12:2.65:0.59:3.97:1.00	27540	MICOS complex subunit mic25a OS=Danio rerio GN=chchd6a PE=2 SV=1
148	102	Q803F5|APMAP_DANRE	200	30	10	10	Carbamidomethylation	2840000	2310000	3050000	4540000	11200	5360000	0.53:0.43:0.57:0.85:0.02:1.00	2840000	2310000	3050000	4540000	11200	5360000	0.53:0.43:0.57:0.85:0.02:1.00	46744	Adipocyte plasma membrane-associated protein OS=Danio rerio GN=apmap PE=2 SV=1
156	184	Q71PD7|H2AV_DANRE	200	43	4	3		626000	3330000	1170000	947000	4210000	550000	1.14:6.07:2.13:1.72:7.65:1.00	626000	3330000	1170000	947000	4210000	550000	1.14:6.07:2.13:1.72:7.65:1.00	13509	Histone H2A.V OS=Danio rerio GN=h2afv PE=2 SV=3
161	113	P79735|RAN_DANRE	200	63	11	11	Carbamidomethylation	1950000	3160000	854000	1370000	694000	4400000	0.44:0.72:0.19:0.31:0.16:1.00	1950000	3160000	854000	1370000	694000	4400000	0.44:0.72:0.19:0.31:0.16:1.00	24460	GTP-binding nuclear protein Ran OS=Danio rerio GN=ran PE=2 SV=1
182	159	Q5TYQ3|COA7_DANRE	200	43	6	5	Carbamidomethylation	425000	184000	1370000	977000	1800000	687000	0.62:0.27:2.00:1.42:2.63:1.00	425000	184000	1370000	977000	1800000	687000	0.62:0.27:2.00:1.42:2.63:1.00	25522	Cytochrome c oxidase assembly factor 7 OS=Danio rerio GN=coa7 PE=2 SV=1
230	193	Q6P0V6|RL8_DANRE	200	25	5	5	Carbamidomethylation	1630000	2770000	1450000	2320000	987000	3170000	0.51:0.87:0.46:0.73:0.31:1.00	1630000	2770000	1450000	2320000	987000	3170000	0.51:0.87:0.46:0.73:0.31:1.00	28067	60S ribosomal protein L8 OS=Danio rerio GN=rpl8 PE=2 SV=3
238	356	A5PLC8|PTMAB_DANRE	200	28	3	3		341000	1500000	457000	443000	4010000	515000	0.66:2.91:0.89:0.86:7.78:1.00	341000	1500000	457000	443000	4010000	515000	0.66:2.91:0.89:0.86:7.78:1.00	11781	Prothymosin alpha-B OS=Danio rerio GN=ptmab PE=1 SV=1
254	287	P62084|RS7_DANRE	200	33	4	4		538000	1710000	566000	941000	156000	2720000	0.20:0.63:0.21:0.35:0.06:1.00	538000	1710000	566000	941000	156000	2720000	0.20:0.63:0.21:0.35:0.06:1.00	22250	40S ribosomal protein S7 OS=Danio rerio GN=rps7 PE=2 SV=1
263	315	Q9MIY5|ATP6_DANRE	200	26	3	3		2480000	4000000	1400000	1360000	1040000	4540000	0.55:0.88:0.31:0.30:0.23:1.00	2480000	4000000	1400000	1360000	1040000	4540000	0.55:0.88:0.31:0.30:0.23:1.00	25093	ATP synthase subunit a OS=Danio rerio GN=mt-atp6 PE=3 SV=1
302	507	Q6NV32|PTMAA_DANRE	200	15	2	2		0	941000	142000	0	2220000	62200	0:15.13:2.28:0:35.66:1.00	0	941000	142000	0	2220000	62200	0:15.13:2.28:0:35.66:1.00	11493	Prothymosin alpha-A OS=Danio rerio GN=ptmaa PE=2 SV=1
375	904	Q6NYD1|ROMO1_DANRE	200	22	1	1	Carbamidomethylation	595000	331000	628000	373000	104000	897000	0.66:0.37:0.70:0.42:0.12:1.00	595000	331000	628000	373000	104000	897000	0.66:0.37:0.70:0.42:0.12:1.00	8381	Reactive oxygen species modulator 1 OS=Danio rerio GN=romo1 PE=3 SV=1
381	602	Q68FN7|DHSDB_DANRE	200	11	2	2		542000	949000	185000	380000	236000	1370000	0.40:0.69:0.14:0.28:0.17:1.00	542000	949000	185000	380000	236000	1370000	0.40:0.69:0.14:0.28:0.17:1.00	16973	Succinate dehydrogenase [ubiquinone] cytochrome b small subunit B mitochondrial OS=Danio rerio GN=sdhdb PE=2 SV=1
183	155	Q6PHK6|PURB_DANRE	150.51	27	6	6		1680000	615000	2010000	1580000	1290000	1880000	0.89:0.33:1.07:0.84:0.69:1.00	1680000	615000	2010000	1580000	1290000	1880000	0.89:0.33:1.07:0.84:0.69:1.00	32606	Transcriptional activator protein Pur-beta OS=Danio rerio GN=purb PE=2 SV=3
376	358	Q568W0|SELW_DANRE	149.55	64	4	4		444000	360000	897000	412000	3130000	407000	1.09:0.89:2.20:1.01:7.70:1.00	444000	360000	897000	412000	3130000	407000	1.09:0.89:2.20:1.01:7.70:1.00	9539	Selenoprotein W OS=Danio rerio GN=selenow PE=3 SV=3
191	239	A4QP73|TTC19_DANRE	144.49	10	4	4		2200000	2050000	4720000	1910000	7340000	2470000	0.89:0.83:1.91:0.77:2.98:1.00	2200000	2050000	4720000	1910000	7340000	2470000	0.89:0.83:1.91:0.77:2.98:1.00	45132	Tetratricopeptide repeat protein 19 mitochondrial OS=Danio rerio GN=ttc19 PE=2 SV=2
57	50	Q6PE25|EF1G_DANRE	140.97	39	15	15	Carbamidomethylation	1850000	2460000	703000	1740000	1490000	4360000	0.42:0.56:0.16:0.40:0.34:1.00	1850000	2460000	703000	1740000	1490000	4360000	0.42:0.56:0.16:0.40:0.34:1.00	50457	Elongation factor 1-gamma OS=Danio rerio GN=eef1g PE=2 SV=1
100	96	Q6TEN1|RAP1B_DANRE	139.21	68	11	9	Carbamidomethylation	2490000	1480000	2960000	3630000	1260000	3680000	0.68:0.40:0.80:0.99:0.34:1.00	2490000	1480000	2960000	3630000	1260000	3680000	0.68:0.40:0.80:0.99:0.34:1.00	20828	Ras-related protein Rap-1b OS=Danio rerio GN=rap1b PE=2 SV=1
77	100	A5JV83|HSPBB_DANRE	138.75	75	13	13	Carbamidomethylation	7300000	12500000	14600000	6960000	23300000	8000000	0.91:1.56:1.82:0.87:2.91:1.00	7300000	12500000	14600000	6960000	23300000	8000000	0.91:1.56:1.82:0.87:2.91:1.00	23823	Heat shock protein beta-11 OS=Danio rerio GN=hspb11 PE=2 SV=2
235	505	Q0P487|NB5R2_DANRE	137.45	3	1	1		1100000	1090000	781000	1900000	181000	2770000	0.40:0.39:0.28:0.69:0.07:1.00	1100000	1090000	781000	1900000	181000	2770000	0.40:0.39:0.28:0.69:0.07:1.00	34388	NADH-cytochrome b5 reductase 2 OS=Danio rerio GN=cyb5r2 PE=2 SV=2
6	19	Q1LVF0|LAMC1_DANRE	137.29	49	59	59	Carbamidomethylation	2260000	725000	3640000	3120000	3090000	2100000	1.08:0.35:1.74:1.49:1.47:1.00	2260000	725000	3640000	3120000	3090000	2100000	1.08:0.35:1.74:1.49:1.47:1.00	176205	Laminin subunit gamma-1 OS=Danio rerio GN=lamc1 PE=2 SV=2
39	54	Q5PRD0|143BA_DANRE	133.93	74	21	9	Carbamidomethylation	4190000	6090000	5960000	3860000	15800000	5540000	0.76:1.10:1.08:0.70:2.85:1.00	4190000	6090000	5960000	3860000	15800000	5540000	0.76:1.10:1.08:0.70:2.85:1.00	27647	14-3-3 protein beta/alpha-A OS=Danio rerio GN=ywhaba PE=2 SV=2
10	20	Q6P3L0|MVP_DANRE	131.12	70	48	48	Carbamidomethylation	3400000	2550000	2640000	4270000	2800000	8520000	0.40:0.30:0.31:0.50:0.33:1.00	3400000	2550000	2640000	4270000	2800000	8520000	0.40:0.30:0.31:0.50:0.33:1.00	96529	Major vault protein OS=Danio rerio GN=mvp PE=2 SV=1
62	46	O42363|APOA1_DANRE	130.2	65	18	18		1240000	6120000	3560000	858000	6590000	1960000	0.63:3.12:1.82:0.44:3.37:1.00	1240000	6120000	3560000	858000	6590000	1960000	0.63:3.12:1.82:0.44:3.37:1.00	30256	Apolipoprotein A-I OS=Danio rerio GN=apoa1 PE=2 SV=1
45	58	Q7T356|143BB_DANRE	129.93	77	22	8	Carbamidomethylation	969000	1390000	2030000	1220000	4580000	1630000	0.59:0.85:1.24:0.74:2.80:1.00	969000	1390000	2030000	1220000	4580000	1630000	0.59:0.85:1.24:0.74:2.80:1.00	27393	14-3-3 protein beta/alpha-B OS=Danio rerio GN=ywhabb PE=2 SV=1
58	68	Q803F6|RSSA_DANRE	128.7	46	13	13	Carbamidomethylation	5530000	6170000	6350000	8410000	4470000	12500000	0.44:0.49:0.51:0.67:0.36:1.00	5530000	6170000	6350000	8410000	4470000	12500000	0.44:0.49:0.51:0.67:0.36:1.00	34012	40S ribosomal protein SA OS=Danio rerio GN=rpsa PE=2 SV=1
485	1749	Q6PGW3|CJ076_DANRE	125.57	2	1	1		3750000	4660000	9570000	3320000	16700000	0	64.00:64.00:64.00:64.00:64.00:-	3750000	4660000	9570000	3320000	16700000	0	64.00:64.00:64.00:64.00:64.00:-	78779	UPF0668 protein C10orf76 homolog OS=Danio rerio GN=zgc:63733 PE=2 SV=2
34	9	Q7ZTS4|K1C18_DANRE	125.51	71	29	29		4610000	4210000	4570000	5550000	2970000	8180000	0.56:0.51:0.56:0.68:0.36:1.00	4610000	4210000	4570000	5550000	2970000	8180000	0.56:0.51:0.56:0.68:0.36:1.00	48631	Keratin type I cytoskeletal 18 OS=Danio rerio GN=krt18 PE=1 SV=2
253	392	Q7ZUG5|RS21_DANRE	124.38	23	2	2	Carbamidomethylation	1170000	1940000	2410000	1080000	2750000	784000	1.50:2.47:3.07:1.37:3.51:1.00	1170000	1940000	2410000	1080000	2750000	784000	1.50:2.47:3.07:1.37:3.51:1.00	8902	40S ribosomal protein S21 OS=Danio rerio GN=rps21 PE=3 SV=1
30	6	Q6P5L8|HSDL2_DANRE	122.61	90	35	35	Carbamidomethylation	7010000	7760000	5640000	7940000	4620000	12600000	0.56:0.62:0.45:0.63:0.37:1.00	7010000	7760000	5640000	7940000	4620000	12600000	0.56:0.62:0.45:0.63:0.37:1.00	44421	Hydroxysteroid dehydrogenase-like protein 2 OS=Danio rerio GN=hsdl2 PE=2 SV=1
219	189	Q561X9|BDH2_DANRE	122.4	17	3	3	Carbamidomethylation	352000	513000	335000	259000	107000	586000	0.60:0.88:0.57:0.44:0.18:1.00	352000	513000	335000	259000	107000	586000	0.60:0.88:0.57:0.44:0.18:1.00	26502	3-hydroxybutyrate dehydrogenase type 2 OS=Danio rerio GN=bdh2 PE=2 SV=1
21	23	O57521|HS90B_DANRE	121.88	53	36	28	Carbamidomethylation	4900000	4740000	4640000	5360000	2180000	5910000	0.83:0.80:0.79:0.91:0.37:1.00	4900000	4740000	4640000	5360000	2180000	5910000	0.83:0.80:0.79:0.91:0.37:1.00	83357	Heat shock protein HSP 90-beta OS=Danio rerio GN=hsp90ab1 PE=1 SV=2
28	55	P13104|TPM1_DANRE	121.05	51	22	22		32300000	32000000	66900000	34400000	103000000	38300000	0.84:0.83:1.75:0.90:2.70:1.00	32300000	32000000	66900000	34400000	103000000	38300000	0.84:0.83:1.75:0.90:2.70:1.00	32723	Tropomyosin alpha-1 chain OS=Danio rerio GN=tpma PE=2 SV=1
63	65	Q1MTI4|TPISA_DANRE	116.75	72	16	9	Carbamidomethylation	885000	171000	1830000	791000	1650000	758000	1.17:0.22:2.41:1.04:2.17:1.00	885000	171000	1830000	791000	1650000	758000	1.17:0.22:2.41:1.04:2.17:1.00	26853	Triosephosphate isomerase A OS=Danio rerio GN=tpi1a PE=2 SV=1
64	120	Q9MIY7|COX2_DANRE	114.55	75	12	12	Carbamidomethylation	42700000	15400000	67200000	58900000	31100000	40500000	1.05:0.38:1.66:1.46:0.77:1.00	42700000	15400000	67200000	58900000	31100000	40500000	1.05:0.38:1.66:1.46:0.77:1.00	25985	Cytochrome c oxidase subunit 2 OS=Danio rerio GN=mt-co2 PE=3 SV=1
123	132	Q9MIY0|NU5M_DANRE	112.39	13	5	5		1220000	2760000	4380000	586000	115000	3350000	0.36:0.82:1.31:0.17:0.03:1.00	1220000	2760000	4380000	586000	115000	3350000	0.36:0.82:1.31:0.17:0.03:1.00	68085	NADH-ubiquinone oxidoreductase chain 5 OS=Danio rerio GN=mt-nd5 PE=3 SV=1
61	105	Q6JWV8|POPD2_DANRE	111.29	36	13	13		9690000	6070000	6690000	7200000	5560000	14400000	0.68:0.42:0.47:0.50:0.39:1.00	9690000	6070000	6690000	7200000	5560000	14400000	0.68:0.42:0.47:0.50:0.39:1.00	41033	Popeye domain-containing 2 OS=Danio rerio GN=popdc2 PE=2 SV=1
50	53	Q98TZ8|FLOT2_DANRE	109.49	43	16	16		1350000	913000	1040000	3010000	586000	1500000	0.90:0.61:0.69:2.00:0.39:1.00	1350000	913000	1040000	3010000	586000	1500000	0.90:0.61:0.69:2.00:0.39:1.00	46921	Flotillin-2a OS=Danio rerio GN=flot2a PE=2 SV=2
26	3	Q7SY23|AL4A1_DANRE	109.28	62	30	30	Carbamidomethylation	7850000	3340000	12200000	7940000	9880000	8560000	0.92:0.39:1.43:0.93:1.15:1.00	7850000	3340000	12200000	7940000	9880000	8560000	0.92:0.39:1.43:0.93:1.15:1.00	61587	Delta-1-pyrroline-5-carboxylate dehydrogenase mitochondrial OS=Danio rerio GN=aldh4a1 PE=2 SV=1
60	62	Q9PV90|RLA0_DANRE	108.64	52	15	15	Carbamidomethylation	5260000	5980000	10600000	8500000	3150000	8030000	0.65:0.74:1.32:1.06:0.39:1.00	5260000	5980000	10600000	8500000	3150000	8030000	0.65:0.74:1.32:1.06:0.39:1.00	34753	60S acidic ribosomal protein P0 OS=Danio rerio GN=rplp0 PE=2 SV=1
167	87	Q7ZW47|STAU2_DANRE	107.14	21	9	9	Carbamidomethylation	330000	195000	512000	730000	329000	2370000	0.14:0.08:0.22:0.31:0.14:1.00	330000	195000	512000	730000	329000	2370000	0.14:0.08:0.22:0.31:0.14:1.00	66504	Double-stranded RNA-binding protein Staufen homolog 2 OS=Danio rerio GN=stau2 PE=2 SV=2
49	71	Q6PFQ2|EIF3C_DANRE	103.85	14	9	9		234000	557000	74100	427000	19800	575000	0.41:0.97:0.13:0.74:0.03:1.00	234000	557000	74100	427000	19800	575000	0.41:0.97:0.13:0.74:0.03:1.00	106367	Eukaryotic translation initiation factor 3 subunit C OS=Danio rerio GN=eif3c PE=1 SV=1
145	82	Q803G5|SAM5A_DANRE	103.29	19	7	5	Carbamidomethylation	502000	663000	262000	373000	58900	1160000	0.43:0.57:0.23:0.32:0.05:1.00	502000	663000	262000	373000	58900	1160000	0.43:0.57:0.23:0.32:0.05:1.00	52089	Sorting and assembly machinery component 50 homolog A OS=Danio rerio GN=samm50a PE=2 SV=1
12	83	Q90487|HBA_DANRE	101.64	85	25	25		234000000	710000000	160000000	264000000	330000000	288000000	0.81:2.47:0.56:0.92:1.15:1.00	234000000	710000000	160000000	264000000	330000000	288000000	0.81:2.47:0.56:0.92:1.15:1.00	15522	Hemoglobin subunit alpha OS=Danio rerio GN=hbaa1 PE=2 SV=3
277	320	Q8JHJ1|RL35_DANRE	101.1	28	4	4		357000	713000	527000	776000	1850000	750000	0.48:0.95:0.70:1.04:2.46:1.00	357000	713000	527000	776000	1850000	750000	0.48:0.95:0.70:1.04:2.46:1.00	14430	60S ribosomal protein L35 OS=Danio rerio GN=rpl35 PE=2 SV=3
265	220	Q6PBI5|RS25_DANRE	99.97	30	5	5		822000	3320000	1850000	1800000	4280000	1750000	0.47:1.90:1.06:1.03:2.45:1.00	822000	3320000	1850000	1800000	4280000	1750000	0.47:1.90:1.06:1.03:2.45:1.00	13860	40S ribosomal protein S25 OS=Danio rerio GN=rps25 PE=2 SV=1
72	78	Q5PQZ7|POPD1_DANRE	93.64	24	9	9	Carbamidomethylation	7550000	5470000	7710000	7230000	5760000	13000000	0.58:0.42:0.59:0.56:0.44:1.00	7550000	5470000	7710000	7230000	5760000	13000000	0.58:0.42:0.59:0.56:0.44:1.00	40340	Blood vessel epicardial substance OS=Danio rerio GN=bves PE=1 SV=1
27	5	Q8JH70|ALDCB_DANRE	92.8	86	30	25	Carbamidomethylation	26700000	12600000	30800000	29200000	12600000	29800000	0.89:0.42:1.03:0.98:0.42:1.00	26700000	12600000	30800000	29200000	12600000	29800000	0.89:0.42:1.03:0.98:0.42:1.00	39259	Fructose-bisphosphate aldolase C-B OS=Danio rerio GN=aldocb PE=2 SV=1
357	915	Q08C76|SSUH2_DANRE	92.8	9	2	2	Carbamidomethylation	18200	19600	78600	104000	0	155000	0.12:0.13:0.51:0.67:0:1.00	18200	19600	78600	104000	0	155000	0.12:0.13:0.51:0.67:0:1.00	39475	Protein SSUH2 homolog OS=Danio rerio GN=ssuh2 PE=2 SV=2
409	558	Q9MIY9|NU2M_DANRE	91.87	5	2	2		239000	325000	0	136000	0	332000	0.72:0.98:0:0.41:0:1.00	239000	325000	0	136000	0	332000	0.72:0.98:0:0.41:0:1.00	37721	NADH-ubiquinone oxidoreductase chain 2 OS=Danio rerio GN=mt-nd2 PE=3 SV=1
165	188	Q4KMC8|ALDCA_DANRE	89.05	13	6	2		13800000	7580000	21000000	16700000	7220000	16800000	0.83:0.45:1.25:1.00:0.43:1.00	13800000	7580000	21000000	16700000	7220000	16800000	0.83:0.45:1.25:1.00:0.43:1.00	39870	Fructose-bisphosphate aldolase C-A OS=Danio rerio GN=aldoca PE=2 SV=1
74	48	Q7T3C7|RT4I1_DANRE	88.21	61	16	16	Carbamidomethylation	1550000	886000	1560000	1860000	710000	1880000	0.82:0.47:0.83:0.99:0.38:1.00	1550000	886000	1560000	1860000	710000	1880000	0.82:0.47:0.83:0.99:0.38:1.00	42328	Reticulon-4-interacting protein 1 homolog mitochondrial OS=Danio rerio GN=rtn4ip1 PE=2 SV=2
42	51	A5PL98|SDHB_DANRE	88.04	72	24	24	Carbamidomethylation	14600000	12300000	21500000	15000000	27600000	11900000	1.22:1.03:1.80:1.26:2.31:1.00	14600000	12300000	21500000	15000000	27600000	11900000	1.22:1.03:1.80:1.26:2.31:1.00	31740	Succinate dehydrogenase [ubiquinone] iron-sulfur subunit mitochondrial OS=Danio rerio GN=sdhb PE=2 SV=1
79	44	O42364|APOEB_DANRE	87.58	76	21	21		322000	1880000	624000	1260000	1890000	163000	1.98:11.55:3.83:7.72:11.62:1.00	322000	1880000	624000	1260000	1890000	163000	1.98:11.55:3.83:7.72:11.62:1.00	31674	Apolipoprotein Eb OS=Danio rerio GN=apoeb PE=2 SV=1
48	69	A3QJU3|COQ8B_DANRE	86.08	22	13	12	Carbamidomethylation	960000	676000	2050000	954000	2300000	1010000	0.95:0.67:2.03:0.95:2.29:1.00	960000	676000	2050000	954000	2300000	1010000	0.95:0.67:2.03:0.95:2.29:1.00	69461	Atypical kinase COQ8B mitochondrial OS=Danio rerio GN=coq8b PE=3 SV=2
192	173	F1QGH9|PS11B_DANRE	84.66	18	8	6		508000	83100	492000	410000	135000	770000	0.66:0.11:0.64:0.53:0.18:1.00	508000	83100	492000	410000	135000	770000	0.66:0.11:0.64:0.53:0.18:1.00	47577	26S proteasome non-ATPase regulatory subunit 11B OS=Danio rerio GN=psmd11b PE=2 SV=1
37	10	Q5RGU1|COQ8A_DANRE	83.84	51	22	21	Carbamidomethylation	4470000	2900000	8530000	6600000	11800000	5220000	0.86:0.56:1.63:1.26:2.26:1.00	4470000	2900000	8530000	6600000	11800000	5220000	0.86:0.56:1.63:1.26:2.26:1.00	68952	Atypical kinase COQ8A mitochondrial OS=Danio rerio GN=coq8a PE=2 SV=2
154	192	Q6NYF0|LACB2_DANRE	83.61	17	3	3		69400	0	152000	89300	174000	0	64.00:-:64.00:64.00:64.00:-	69400	0	152000	89300	174000	0	64.00:-:64.00:64.00:64.00:-	32404	Endoribonuclease LACTB2 OS=Danio rerio GN=lactb2 PE=2 SV=1
226	377	Q6PBK3|RS28_DANRE	83.45	51	4	4	Carbamidomethylation	726000	1940000	1840000	579000	2110000	934000	0.78:2.08:1.97:0.62:2.25:1.00	726000	1940000	1840000	579000	2110000	934000	0.78:2.08:1.97:0.62:2.25:1.00	7824	40S ribosomal protein S28 OS=Danio rerio GN=rps28 PE=3 SV=1
240	211	Q7ZWJ4|RL18A_DANRE	83.26	26	6	6	Carbamidomethylation	4350000	6330000	5880000	4280000	8840000	3920000	1.11:1.61:1.50:1.09:2.25:1.00	4350000	6330000	5880000	4280000	8840000	3920000	1.11:1.61:1.50:1.09:2.25:1.00	20680	60S ribosomal protein L18a OS=Danio rerio GN=rpl18a PE=2 SV=1
120	133	Q6NUW5|AN32E_DANRE	81.45	53	9	9	Carbamidomethylation	1690000	2820000	5310000	3170000	4840000	2170000	0.78:1.30:2.45:1.46:2.23:1.00	1690000	2820000	5310000	3170000	4840000	2170000	0.78:1.30:2.45:1.46:2.23:1.00	28135	Acidic leucine-rich nuclear phosphoprotein 32 family member E OS=Danio rerio GN=anp32e PE=1 SV=1
158	181	Q6PC69|RL10A_DANRE	81.43	31	7	7	Carbamidomethylation	2530000	4880000	1720000	2650000	2610000	5820000	0.43:0.84:0.30:0.46:0.45:1.00	2530000	4880000	1720000	2650000	2610000	5820000	0.43:0.84:0.30:0.46:0.45:1.00	24622	60S ribosomal protein L10a OS=Danio rerio GN=rpl10a PE=2 SV=1
137	108	Q7ZUP0|AN32A_DANRE	81.04	42	9	9	Carbamidomethylation	756000	2760000	1960000	850000	3170000	1430000	0.53:1.93:1.37:0.60:2.23:1.00	756000	2760000	1960000	850000	3170000	1430000	0.53:1.93:1.37:0.60:2.23:1.00	29091	Acidic leucine-rich nuclear phosphoprotein 32 family member A OS=Danio rerio GN=anp32a PE=2 SV=1
13	7	Q6NWF6|K2C8_DANRE	79.16	81	55	53	Carbamidomethylation	5180000	9060000	6770000	7570000	5540000	12200000	0.42:0.74:0.55:0.62:0.45:1.00	5180000	9060000	6770000	7570000	5540000	12200000	0.42:0.74:0.55:0.62:0.45:1.00	57760	Keratin type II cytoskeletal 8 OS=Danio rerio GN=krt8 PE=1 SV=1
107	124	Q6PC14|RL23_DANRE	77.94	46	7	7	Carbamidomethylation	1780000	3210000	1980000	2590000	1410000	3860000	0.46:0.83:0.51:0.67:0.36:1.00	1780000	3210000	1980000	2590000	1410000	3860000	0.46:0.83:0.51:0.67:0.36:1.00	14881	60S ribosomal protein L23 OS=Danio rerio GN=rpl23 PE=2 SV=1
225	222	A0PJR5|ECHD3_DANRE	77.23	24	5	5	Carbamidomethylation	127000	21000	508000	306000	364000	159000	0.80:0.13:3.20:1.93:2.30:1.00	127000	21000	508000	306000	364000	159000	0.80:0.13:3.20:1.93:2.30:1.00	31439	Enoyl-CoA hydratase domain-containing protein 3 mitochondrial OS=Danio rerio GN=echdc3 PE=2 SV=2
306	208	Q6NYS8|OST48_DANRE	76.7	19	5	5	Carbamidomethylation	112000	453000	886000	237000	96000	669000	0.17:0.68:1.32:0.35:0.14:1.00	112000	453000	886000	237000	96000	669000	0.17:0.68:1.32:0.35:0.14:1.00	48534	Dolichyl-diphosphooligosaccharide--protein glycosyltransferase 48 kDa subunit OS=Danio rerio GN=ddost PE=2 SV=2
149	205	Q6DH65|DENR_DANRE	73.98	22	4	4	Carbamidomethylation	0	218000	315000	0	779000	25900	0:8.40:12.14:0:30.04:1.00	0	218000	315000	0	779000	25900	0:8.40:12.14:0:30.04:1.00	22804	Density-regulated protein OS=Danio rerio GN=denr PE=1 SV=1
271	204	Q90460|C166A_DANRE	73.31	6	2	2		387000	284000	190000	394000	0	553000	0.70:0.51:0.34:0.71:0:1.00	387000	284000	190000	394000	0	553000	0.70:0.51:0.34:0.71:0:1.00	61274	CD166 antigen homolog A OS=Danio rerio GN=alcama PE=1 SV=1
20	25	Q90474|H90A1_DANRE	72.11	55	35	27	Carbamidomethylation	4840000	3650000	7920000	4230000	1990000	4210000	1.15:0.87:1.88:1.00:0.47:1.00	4840000	3650000	7920000	4230000	1990000	4210000	1.15:0.87:1.88:1.00:0.47:1.00	83319	Heat shock protein HSP 90-alpha 1 OS=Danio rerio GN=hsp90a.1 PE=1 SV=3
203	119	Q6NSN2|AOF_DANRE	71.58	17	7	7	Carbamidomethylation	454000	429000	278000	375000	91900	898000	0.51:0.48:0.31:0.42:0.10:1.00	454000	429000	278000	375000	91900	898000	0.51:0.48:0.31:0.42:0.10:1.00	58765	Amine oxidase [flavin-containing] OS=Danio rerio GN=mao PE=1 SV=1
200	110	Q52PJ5|DPYL3_DANRE	70.07	13	6	6		556000	235000	161000	129000	26900	1120000	0.50:0.21:0.14:0.12:0.02:1.00	556000	235000	161000	129000	26900	1120000	0.50:0.21:0.14:0.12:0.02:1.00	61544	Dihydropyrimidinase-related protein 3 OS=Danio rerio GN=dpysl3 PE=2 SV=1
136	169	Q8JIU7|NACA_DANRE	69.71	34	8	8		3270000	3340000	5520000	4220000	2330000	4880000	0.67:0.68:1.13:0.87:0.48:1.00	3270000	3340000	5520000	4220000	2330000	4880000	0.67:0.68:1.13:0.87:0.48:1.00	23400	Nascent polypeptide-associated complex subunit alpha OS=Danio rerio GN=naca PE=1 SV=1
442	374	Q6PBU0|F136A_DANRE	68.89	27	2	2	Carbamidomethylation	120000	15200	163000	26000	640000	76900	1.56:0.20:2.12:0.34:8.32:1.00	120000	15200	163000	26000	640000	76900	1.56:0.20:2.12:0.34:8.32:1.00	15544	Protein FAM136A OS=Danio rerio GN=fam136a PE=2 SV=1
119	75	Q5U3I0|SAM5B_DANRE	68.47	29	10	8	Carbamidomethylation	2010000	2380000	1040000	1120000	719000	3790000	0.53:0.63:0.27:0.29:0.19:1.00	2010000	2380000	1040000	1120000	719000	3790000	0.53:0.63:0.27:0.29:0.19:1.00	52184	Sorting and assembly machinery component 50 homolog B OS=Danio rerio GN=samm50b PE=2 SV=1
97	106	Q6PH37|ST1S1_DANRE	67.97	36	7	5		1360000	629000	2020000	1220000	206000	1290000	1.05:0.49:1.56:0.94:0.16:1.00	1360000	629000	2020000	1220000	206000	1290000	1.05:0.49:1.56:0.94:0.16:1.00	35035	Cytosolic sulfotransferase 1 OS=Danio rerio GN=sult1st1 PE=1 SV=1
171	261	Q0E671|NEUAA_DANRE	66.62	7	2	2		70100	84100	157000	111000	0	101000	0.70:0.84:1.56:1.10:0:1.00	70100	84100	157000	111000	0	101000	0.70:0.84:1.56:1.10:0:1.00	48227	N-acylneuraminate cytidylyltransferase A OS=Danio rerio GN=cmasa PE=1 SV=1
186	176	Q6PBU7|UQCC2_DANRE	66.36	45	6	6	Carbamidomethylation	309000	591000	607000	233000	1290000	223000	1.39:2.66:2.73:1.05:5.79:1.00	309000	591000	607000	233000	1290000	223000	1.39:2.66:2.73:1.05:5.79:1.00	15021	Ubiquinol-cytochrome-c reductase complex assembly factor 2 OS=Danio rerio GN=uqcc2 PE=2 SV=1
66	84	Q7ZT42|SND1_DANRE	64.5	16	12	12	Carbamidomethylation	621000	1200000	891000	392000	114000	899000	0.69:1.33:0.99:0.44:0.13:1.00	621000	1200000	891000	392000	114000	899000	0.69:1.33:0.99:0.44:0.13:1.00	100535	Staphylococcal nuclease domain-containing protein 1 OS=Danio rerio GN=snd1 PE=2 SV=1
134	114	B8JMH0|CAF17_DANRE	62.98	24	7	7	Carbamidomethylation	526000	271000	804000	368000	299000	696000	0.76:0.39:1.16:0.53:0.43:1.00	526000	271000	804000	368000	299000	696000	0.76:0.39:1.16:0.53:0.43:1.00	39046	Putative transferase CAF17 homolog mitochondrial OS=Danio rerio GN=iba57 PE=3 SV=1
178	137	A0JME6|ISOC2_DANRE	62.53	58	6	6	Carbamidomethylation	1350000	547000	1610000	1570000	298000	1290000	1.04:0.42:1.24:1.21:0.23:1.00	1350000	547000	1610000	1570000	298000	1290000	1.04:0.42:1.24:1.21:0.23:1.00	21491	Isochorismatase domain-containing protein 2 OS=Danio rerio GN=isoc2 PE=2 SV=1
245	202	Q6DGJ3|TIM13_DANRE	62.19	53	4	4	Carbamidomethylation	279000	868000	1170000	301000	1280000	298000	0.94:2.91:3.93:1.01:4.30:1.00	279000	868000	1170000	301000	1280000	298000	0.94:2.91:3.93:1.01:4.30:1.00	10621	Mitochondrial import inner membrane translocase subunit Tim13 OS=Danio rerio GN=timm13 PE=3 SV=1
202	174	B0V3F8|PRKRA_DANRE	61.97	26	4	4		291000	197000	306000	341000	139000	1460000	0.20:0.14:0.21:0.23:0.10:1.00	291000	197000	306000	341000	139000	1460000	0.20:0.14:0.21:0.23:0.10:1.00	30840	Interferon-inducible double-stranded RNA-dependent protein kinase activator A homolog OS=Danio rerio GN=prkra PE=2 SV=2
449	260	Q6P963|GLO2_DANRE	61.62	21	3	3	Carbamidomethylation	0	30200	1000000	810000	651000	0	-:64.00:64.00:64.00:64.00:-	0	30200	1000000	810000	651000	0	-:64.00:64.00:64.00:64.00:-	33806	Hydroxyacylglutathione hydrolase mitochondrial OS=Danio rerio GN=hagh PE=2 SV=2
422	277	Q66HY7|IF4E3_DANRE	60	23	3	3	Carbamidomethylation	25700	19400	340000	235000	120000	0	64.00:64.00:64.00:64.00:64.00:-	25700	19400	340000	235000	120000	0	64.00:64.00:64.00:64.00:64.00:-	25402	Eukaryotic translation initiation factor 4E type 3 OS=Danio rerio GN=eif4e3 PE=2 SV=1
146	107	Q0P3Z2|PTER_DANRE	59.82	34	10	10	Carbamidomethylation	1050000	469000	2100000	1170000	995000	1120000	0.94:0.42:1.88:1.05:0.89:1.00	1050000	469000	2100000	1170000	995000	1120000	0.94:0.42:1.88:1.05:0.89:1.00	39178	Phosphotriesterase-related protein OS=Danio rerio GN=pter PE=2 SV=1
168	198	Q6PBH5|NDUA4_DANRE	59.57	87	9	9	Carbamidomethylation	7620000	5410000	11200000	6110000	16000000	8150000	0.94:0.66:1.38:0.75:1.96:1.00	7620000	5410000	11200000	6110000	16000000	8150000	0.94:0.66:1.38:0.75:1.96:1.00	9417	Cytochrome c oxidase subunit NDUFA4 OS=Danio rerio GN=ndufa4 PE=3 SV=1
118	125	O42182|FBLN1_DANRE	59.55	17	6	6	Carbamidomethylation	0	581000	0	111000	0	136000	0:4.27:0:0.81:0:1.00	0	581000	0	111000	0	136000	0:4.27:0:0.81:0:1.00	74460	Fibulin-1 OS=Danio rerio GN=fbln1 PE=2 SV=1
80	56	Q5PR98|NDRG2_DANRE	59.36	64	16	15	Carbamidomethylation	4550000	2270000	10700000	6400000	2950000	4450000	1.02:0.51:2.41:1.44:0.66:1.00	4550000	2270000	10700000	6400000	2950000	4450000	1.02:0.51:2.41:1.44:0.66:1.00	40468	Protein NDRG2 OS=Danio rerio GN=ndrg2 PE=2 SV=1
365	519	Q6IQ97|RBM41_DANRE	59.16	4	1	1	Carbamidomethylation	111000	19300	222000	326000	28000	220000	0.51:0.09:1.01:1.48:0.13:1.00	111000	19300	222000	326000	28000	220000	0.51:0.09:1.01:1.48:0.13:1.00	46135	RNA-binding protein 4.1 OS=Danio rerio GN=rbm4.1 PE=1 SV=1
282	248	Q6NZS4|RTCB_DANRE	58.69	8	3	3		223000	205000	318000	322000	77500	267000	0.84:0.77:1.19:1.20:0.29:1.00	223000	205000	318000	322000	77500	267000	0.84:0.77:1.19:1.20:0.29:1.00	55338	tRNA-splicing ligase RtcB homolog OS=Danio rerio GN=rtcb PE=2 SV=1
443	992	Q9MIY1|NU4M_DANRE	58.34	4	1	1		62300	133000	43000	63700	0	221000	0.28:0.60:0.19:0.29:0:1.00	62300	133000	43000	63700	0	221000	0.28:0.60:0.19:0.29:0:1.00	51529	NADH-ubiquinone oxidoreductase chain 4 OS=Danio rerio GN=mt-nd4 PE=3 SV=1
125	161	A2BGU9|SERHL_DANRE	57.41	22	8	8		1210000	1080000	1730000	1810000	615000	1700000	0.71:0.64:1.02:1.07:0.36:1.00	1210000	1080000	1730000	1810000	615000	1700000	0.71:0.64:1.02:1.07:0.36:1.00	37106	Serine hydrolase-like protein OS=Danio rerio GN=serhl PE=2 SV=1
348	234	Q6DGS3|KC2D2_DANRE	56.95	10	3	3	Carbamidomethylation	295000	279000	120000	177000	68900	445000	0.66:0.63:0.27:0.40:0.15:1.00	295000	279000	120000	177000	68900	445000	0.66:0.63:0.27:0.40:0.15:1.00	62384	Calcium/calmodulin-dependent protein kinase type II delta 2 chain OS=Danio rerio GN=camk2d2 PE=2 SV=2
103	79	Q568V3|FBX50_DANRE	56.65	72	12	12	Carbamidomethylation	1700000	1770000	2450000	1580000	4190000	1560000	1.09:1.13:1.56:1.01:2.68:1.00	1700000	1770000	2450000	1580000	4190000	1560000	1.09:1.13:1.56:1.01:2.68:1.00	27256	F-box only protein 50 OS=Danio rerio GN=nccrp1 PE=2 SV=2
84	86	Q6DHE8|RHOAD_DANRE	56.23	60	12	3	Carbamidomethylation	1800000	1110000	3160000	1940000	1650000	2420000	0.74:0.46:1.31:0.80:0.68:1.00	1800000	1110000	3160000	1940000	1650000	2420000	0.74:0.46:1.31:0.80:0.68:1.00	21993	Rho-related GTP-binding protein RhoA-D OS=Danio rerio GN=rhoad PE=1 SV=1
217	716	A2CEA7|RGRF2_DANRE	56.22	1	1	1	Carbamidomethylation	1650000	1370000	2070000	2450000	430000	2370000	0.70:0.58:0.87:1.03:0.18:1.00	1650000	1370000	2070000	2450000	430000	2370000	0.70:0.58:0.87:1.03:0.18:1.00	141587	Ras-specific guanine nucleotide-releasing factor 2 OS=Danio rerio GN=rasgrf2 PE=3 SV=1
206	130	Q6TH15|EIF3D_DANRE	55.45	19	7	6	Carbamidomethylation	391000	454000	482000	590000	110000	514000	0.76:0.88:0.94:1.15:0.21:1.00	391000	454000	482000	590000	110000	514000	0.76:0.88:0.94:1.15:0.21:1.00	64090	Eukaryotic translation initiation factor 3 subunit D OS=Danio rerio GN=eif3d PE=2 SV=1
89	90	Q6PC29|143G1_DANRE	55.36	40	11	3	Carbamidomethylation	951000	838000	1270000	568000	1870000	977000	0.97:0.86:1.30:0.58:1.91:1.00	951000	838000	1270000	568000	1870000	977000	0.97:0.86:1.30:0.58:1.91:1.00	28235	14-3-3 protein gamma-1 OS=Danio rerio GN=ywhag1 PE=2 SV=1
305	276	Q6P2U9|CSN3_DANRE	55.01	5	2	2		43700	0	56600	17600	6410	95900	0.46:0:0.59:0.18:0.07:1.00	43700	0	56600	17600	6410	95900	0.46:0:0.59:0.18:0.07:1.00	47907	COP9 signalosome complex subunit 3 OS=Danio rerio GN=cops3 PE=2 SV=1
232	136	Q92047|PIMT_DANRE	54.07	46	7	7	Carbamidomethylation	908000	721000	1500000	710000	1730000	455000	2.00:1.58:3.30:1.56:3.80:1.00	908000	721000	1500000	710000	1730000	455000	2.00:1.58:3.30:1.56:3.80:1.00	24725	Protein-L-isoaspartate(D-aspartate) O-methyltransferase OS=Danio rerio GN=pcmt PE=2 SV=3
32	24	Q90275|CADH2_DANRE	53.66	39	28	28	Carbamidomethylation	5560000	2630000	7620000	6680000	8150000	4970000	1.12:0.53:1.53:1.34:1.64:1.00	5560000	2630000	7620000	6680000	8150000	4970000	1.12:0.53:1.53:1.34:1.64:1.00	98990	Cadherin-2 OS=Danio rerio GN=cdh2 PE=2 SV=2
104	180	Q7ZU29|NUP93_DANRE	52.72	5	3	3	Carbamidomethylation	30000	209000	0	0	0	196000	0.15:1.07:0:0:0:1.00	30000	209000	0	0	0	196000	0.15:1.07:0:0:0:1.00	93149	Nuclear pore complex protein Nup93 OS=Danio rerio GN=dye PE=2 SV=1
269	421	Q5XIZ6|GPD1L_DANRE	52.58	9	2	2		140000	0	174000	185000	8470	136000	1.03:0:1.28:1.36:0.06:1.00	140000	0	174000	185000	8470	136000	1.03:0:1.28:1.36:0.06:1.00	38285	Glycerol-3-phosphate dehydrogenase 1-like protein OS=Danio rerio GN=gpd1l PE=2 SV=1
248	164	B0UXP9|IMDH2_DANRE	51.3	9	3	3	Carbamidomethylation	134000	392000	107000	291000	0	249000	0.54:1.57:0.43:1.17:0:1.00	134000	392000	107000	291000	0	249000	0.54:1.57:0.43:1.17:0:1.00	55696	Inosine-5'-monophosphate dehydrogenase 2 OS=Danio rerio GN=impdh2 PE=3 SV=1
256	252	Q5D018|RBM8A_DANRE	51.18	22	3	3		240000	427000	779000	694000	745000	401000	0.60:1.07:1.95:1.73:1.86:1.00	240000	427000	779000	694000	745000	401000	0.60:1.07:1.95:1.73:1.86:1.00	19881	RNA-binding protein 8A OS=Danio rerio GN=rbm8a PE=2 SV=1
207	170	F1QFS9|UBP13_DANRE	50.84	5	3	3	Carbamidomethylation	1140000	2290000	2740000	3010000	1600000	2980000	0.38:0.77:0.92:1.01:0.54:1.00	1140000	2290000	2740000	3010000	1600000	2980000	0.38:0.77:0.92:1.01:0.54:1.00	97451	Ubiquitin carboxyl-terminal hydrolase 13 OS=Danio rerio GN=usp13 PE=2 SV=1
70	76	Q92051|CAHZ_DANRE	49.78	68	13	13	Carbamidomethylation	22600000	42300000	19200000	29200000	27500000	23000000	0.98:1.84:0.84:1.27:1.20:1.00	22600000	42300000	19200000	29200000	27500000	23000000	0.98:1.84:0.84:1.27:1.20:1.00	28677	Carbonic anhydrase OS=Danio rerio GN=cahz PE=1 SV=2
155	91	F1Q8X5|FERM2_DANRE	49.15	27	11	11	Carbamidomethylation	857000	1490000	155000	0	337000	2760000	0.31:0.54:0.06:0:0.12:1.00	857000	1490000	155000	0	337000	2760000	0.31:0.54:0.06:0:0.12:1.00	78476	Fermitin family homolog 2 OS=Danio rerio GN=fermt2 PE=2 SV=1
99	34	Q6PHD9|SBP1_DANRE	48.74	52	17	17	Carbamidomethylation	1760000	1120000	2490000	2290000	1340000	2040000	0.86:0.55:1.22:1.12:0.66:1.00	1760000	1120000	2490000	2290000	1340000	2040000	0.86:0.55:1.22:1.12:0.66:1.00	50983	Selenium-binding protein 1 OS=Danio rerio GN=selenbp1 PE=2 SV=1
54	37	Q9PT92|CATA_DANRE	48.7	49	21	21	Carbamidomethylation	2520000	1230000	3280000	3380000	4060000	2260000	1.12:0.55:1.45:1.50:1.80:1.00	2520000	1230000	3280000	3380000	4060000	2260000	1.12:0.55:1.45:1.50:1.80:1.00	59654	Catalase OS=Danio rerio GN=cat PE=2 SV=1
98	66	Q6NZ06|ILF2_DANRE	48.47	43	10	10	Carbamidomethylation	1010000	1190000	1720000	1910000	203000	1110000	0.91:1.07:1.55:1.71:0.18:1.00	1010000	1190000	1720000	1910000	203000	1110000	0.91:1.07:1.55:1.71:0.18:1.00	42852	Interleukin enhancer-binding factor 2 homolog OS=Danio rerio GN=ilf2 PE=2 SV=1
211	253	Q7ZVK3|SIR2_DANRE	47.33	9	3	3	Carbamidomethylation	224000	178000	319000	328000	257000	415000	0.54:0.43:0.77:0.79:0.62:1.00	224000	178000	319000	328000	257000	415000	0.54:0.43:0.77:0.79:0.62:1.00	42315	NAD-dependent protein deacetylase sirtuin-2 OS=Danio rerio GN=sirt2 PE=1 SV=1
176	171	Q7SXW6|ARP2A_DANRE	46.96	15	5	5	Carbamidomethylation	381000	568000	203000	751000	152000	733000	0.52:0.77:0.28:1.03:0.21:1.00	381000	568000	203000	751000	152000	733000	0.52:0.77:0.28:1.03:0.21:1.00	44622	Actin-related protein 2-A OS=Danio rerio GN=actr2a PE=2 SV=1
236	178	Q6DRI1|EI3EA_DANRE	46.56	15	5	2		213000	278000	186000	194000	52200	264000	0.81:1.05:0.71:0.73:0.20:1.00	213000	278000	186000	194000	52200	264000	0.81:1.05:0.71:0.73:0.20:1.00	52389	Eukaryotic translation initiation factor 3 subunit E-A OS=Danio rerio GN=eif3ea PE=2 SV=2
247	179	B0R0T1|VWA8_DANRE	46.37	3	4	4		83100	49100	45300	38600	14800	180000	0.46:0.27:0.25:0.21:0.08:1.00	83100	49100	45300	38600	14800	180000	0.46:0.27:0.25:0.21:0.08:1.00	211972	von Willebrand factor A domain-containing protein 8 OS=Danio rerio GN=si:dkey-18l1.1 PE=3 SV=1
199	138	Q6TLF6|RGN_DANRE	46.35	24	6	6	Carbamidomethylation	619000	381000	682000	520000	91700	422000	1.47:0.90:1.62:1.23:0.22:1.00	619000	381000	682000	520000	91700	422000	1.47:0.90:1.62:1.23:0.22:1.00	32809	Regucalcin OS=Danio rerio GN=rgn PE=2 SV=1
3	57	Q90485|HBB2_DANRE	46.16	98	40	9	Carbamidomethylation	36400000	95600000	61200000	37100000	11600000	38000000	0.96:2.52:1.61:0.98:0.30:1.00	36400000	95600000	61200000	37100000	11600000	38000000	0.96:2.52:1.61:0.98:0.30:1.00	16389	Hemoglobin subunit beta-2 OS=Danio rerio GN=ba2 PE=1 SV=3
160	148	Q1L8L9|KAD2_DANRE	45.87	30	7	7	Carbamidomethylation	352000	443000	513000	464000	1050000	504000	0.70:0.88:1.02:0.92:2.08:1.00	352000	443000	513000	464000	1050000	504000	0.70:0.88:1.02:0.92:2.08:1.00	26616	Adenylate kinase 2 mitochondrial OS=Danio rerio GN=ak2 PE=2 SV=1
377	294	Q6DH02|RM24_DANRE	45.33	15	3	3		55800	96700	116000	0	0	0	64.00:64.00:64.00:-:-:-	55800	96700	116000	0	0	0	64.00:64.00:64.00:-:-:-	25045	Probable 39S ribosomal protein L24 mitochondrial OS=Danio rerio GN=mrpl24 PE=2 SV=1
314	214	Q803P1|EI3JB_DANRE	45.26	22	4	4		0	204000	107000	45100	677000	73300	0:2.78:1.47:0.62:9.24:1.00	0	204000	107000	45100	677000	73300	0:2.78:1.47:0.62:9.24:1.00	29887	Eukaryotic translation initiation factor 3 subunit J-B OS=Danio rerio GN=eif3jb PE=2 SV=1
425	257	Q6NVC5|MIRO1_DANRE	44.78	7	3	3	Carbamidomethylation	63900	163000	46400	10700	0	253000	0.25:0.64:0.18:0.04:0:1.00	63900	163000	46400	10700	0	253000	0.25:0.64:0.18:0.04:0:1.00	71198	Mitochondrial Rho GTPase 1-A OS=Danio rerio GN=rhot1a PE=2 SV=1
412	241	Q98874|ERH_DANRE	44.69	57	3	3	Carbamidomethylation	0	107000	14500	0	357000	0	-:64.00:64.00:-:64.00:-	0	107000	14500	0	357000	0	-:64.00:64.00:-:64.00:-	12245	Enhancer of rudimentary homolog OS=Danio rerio GN=erh PE=3 SV=1
91	116	O73872|SODC_DANRE	44.4	69	10	10	Carbamidomethylation	5920000	9020000	11100000	6170000	10800000	6100000	0.97:1.48:1.83:1.01:1.77:1.00	5920000	9020000	11100000	6170000	10800000	6100000	0.97:1.48:1.83:1.01:1.77:1.00	15953	Superoxide dismutase [Cu-Zn] OS=Danio rerio GN=sod1 PE=2 SV=1
47	30	Q6DRG7|MYPT1_DANRE	44.26	27	22	22	Carbamidomethylation	952000	638000	1460000	1330000	2050000	1040000	0.92:0.61:1.40:1.28:1.98:1.00	952000	638000	1460000	1330000	2050000	1040000	0.92:0.61:1.40:1.28:1.98:1.00	117322	Protein phosphatase 1 regulatory subunit 12A OS=Danio rerio GN=ppp1r12a PE=2 SV=2
456	327	Q9PTP1|PCNA_DANRE	44.22	12	2	2		0	105000	0	148000	0	175000	0:0.60:0:0.85:0:1.00	0	105000	0	148000	0	175000	0:0.60:0:0.85:0:1.00	28611	Proliferating cell nuclear antigen OS=Danio rerio GN=pcna PE=1 SV=2
408	473	Q6IQE5|ASNA_DANRE	43.79	5	1	1		14700	99000	0	21100	0	126000	0.12:0.79:0:0.17:0:1.00	14700	99000	0	21100	0	126000	0.12:0.79:0:0.17:0:1.00	38339	ATPase asna1 OS=Danio rerio GN=asna1 PE=1 SV=1
35	140	B7ZC77|CTNA2_DANRE	43.14	12	11	10	Carbamidomethylation	1920000	1440000	4940000	3310000	3750000	2540000	0.76:0.57:1.95:1.31:1.48:1.00	1920000	1440000	4940000	3310000	3750000	2540000	0.76:0.57:1.95:1.31:1.48:1.00	95856	Catenin alpha-2 OS=Danio rerio GN=Ctnna2 PE=3 SV=1
397	283	Q6P104|QKIB_DANRE	42.94	14	3	3		0	27600	89500	0	273000	0	-:64.00:64.00:-:64.00:-	0	27600	89500	0	273000	0	-:64.00:64.00:-:64.00:-	35256	Protein quaking-B OS=Danio rerio GN=qkib PE=2 SV=1
15	31	Q90XG0|TPISB_DANRE	41.7	95	32	25	Carbamidomethylation	23600000	13800000	34300000	20700000	34400000	19800000	1.19:0.70:1.73:1.04:1.74:1.00	23600000	13800000	34300000	20700000	34400000	19800000	1.19:0.70:1.73:1.04:1.74:1.00	26828	Triosephosphate isomerase B OS=Danio rerio GN=tpi1b PE=2 SV=1
438	534	Q7T339|CHMP5_DANRE	41.29	21	2	2		0	49200	51500	46700	580000	0	-:64.00:64.00:64.00:64.00:-	0	49200	51500	46700	580000	0	-:64.00:64.00:64.00:64.00:-	24769	Charged multivesicular body protein 5 OS=Danio rerio GN=chmp5 PE=2 SV=1
33	16	Q7SXN5|DNM1L_DANRE	40.13	49	27	26	Carbamidomethylation	5560000	5100000	4730000	7290000	8880000	5170000	1.07:0.99:0.92:1.41:1.72:1.00	5560000	5100000	4730000	7290000	8880000	5170000	1.07:0.99:0.92:1.41:1.72:1.00	77263	Dynamin-1-like protein OS=Danio rerio GN=dnm1l PE=2 SV=1
439	526	Q7T3E5|KAT3_DANRE	39.88	8	2	2	Carbamidomethylation	65700	0	199000	547000	0	490000	0.13:0:0.41:1.11:0:1.00	65700	0	199000	547000	0	490000	0.13:0:0.41:1.11:0:1.00	50345	Kynurenine--oxoglutarate transaminase 3 OS=Danio rerio GN=kyat3 PE=2 SV=2
243	334	Q6P298|NUBP1_DANRE	39.8	10	2	2	Carbamidomethylation	24800	0	109000	28800	46300	51800	0.48:0:2.11:0.56:0.89:1.00	24800	0	109000	28800	46300	51800	0.48:0:2.11:0.56:0.89:1.00	34112	Cytosolic Fe-S cluster assembly factor nubp1 OS=Danio rerio GN=nubp1 PE=2 SV=2
343	555	Q6DEM5|TIM8A_DANRE	39.79	31	3	3	Carbamidomethylation	125000	422000	206000	134000	856000	182000	0.68:2.32:1.13:0.74:4.70:1.00	125000	422000	206000	134000	856000	182000	0.68:2.32:1.13:0.74:4.70:1.00	10563	Mitochondrial import inner membrane translocase subunit Tim8 A OS=Danio rerio GN=timm8a PE=3 SV=1
126	191	Q6P5L3|RL19_DANRE	39.74	18	5	5		1500000	1530000	1610000	1530000	1310000	2430000	0.62:0.63:0.66:0.63:0.54:1.00	1500000	1530000	1610000	1530000	1310000	2430000	0.62:0.63:0.66:0.63:0.54:1.00	23453	60S ribosomal protein L19 OS=Danio rerio GN=rpl19 PE=2 SV=1
209	135	Q6DGM3|RM15_DANRE	39.62	27	6	6	Carbamidomethylation	452000	50300	781000	395000	304000	297000	1.52:0.17:2.63:1.33:1.02:1.00	452000	50300	781000	395000	304000	297000	1.52:0.17:2.63:1.33:1.02:1.00	33392	39S ribosomal protein L15 mitochondrial OS=Danio rerio GN=mrpl15 PE=2 SV=1
354	372	Q1JPZ7|PRP39_DANRE	39.5	3	2	2		77100	228000	124000	97500	0	174000	0.44:1.31:0.71:0.56:0:1.00	77100	228000	124000	97500	0	174000	0.44:1.31:0.71:0.56:0:1.00	85947	Pre-mRNA-processing factor 39 OS=Danio rerio GN=prpf39 PE=2 SV=2
414	275	Q7ZWJ7|RL34_DANRE	39.49	21	3	3	Carbamidomethylation	754000	113000	26300	19900	0	421000	1.79:0.27:0.06:0.05:0:1.00	754000	113000	26300	19900	0	421000	1.79:0.27:0.06:0.05:0:1.00	13369	60S ribosomal protein L34 OS=Danio rerio GN=rpl34 PE=3 SV=3
329	463	Q6PFP3|PDPFA_DANRE	39.24	14	1	1	Carbamidomethylation	99300	19600	168000	118000	131000	0	64.00:64.00:64.00:64.00:64.00:-	99300	19600	168000	118000	131000	0	64.00:64.00:64.00:64.00:64.00:-	12645	Pancreatic progenitor cell differentiation and proliferation factor A OS=Danio rerio GN=ppdpfa PE=2 SV=1
86	38	Q0P4F7|ACSF2_DANRE	39.18	32	13	13	Carbamidomethylation	1030000	1520000	0	182000	165000	2420000	0.43:0.63:0:0.08:0.07:1.00	1030000	1520000	0	182000	165000	2420000	0.43:0.63:0:0.08:0.07:1.00	67514	Acyl-CoA synthetase family member 2 mitochondrial OS=Danio rerio GN=acsf2 PE=2 SV=1
92	49	Q7ZUC7|PGES2_DANRE	38.99	54	17	17	Carbamidomethylation	2740000	1450000	5600000	5170000	4030000	2480000	1.11:0.59:2.26:2.09:1.63:1.00	2740000	1450000	5600000	5170000	4030000	2480000	1.11:0.59:2.26:2.09:1.63:1.00	42792	Prostaglandin E synthase 2 OS=Danio rerio GN=ptges2 PE=2 SV=1
258	310	A0JMD0|CLU_DANRE	38.46	3	3	3		505000	689000	0	174000	157000	1070000	0.47:0.64:0:0.16:0.15:1.00	505000	689000	0	174000	157000	1070000	0.47:0.64:0:0.16:0.15:1.00	155809	Clustered mitochondria protein homolog OS=Danio rerio GN=cluh PE=2 SV=1
320	244	Q08BB1|EFGM_DANRE	38.44	6	3	3	Carbamidomethylation	80400	153000	17100	10200	42000	263000	0.31:0.58:0.06:0.04:0.16:1.00	80400	153000	17100	10200	42000	263000	0.31:0.58:0.06:0.04:0.16:1.00	82749	Elongation factor G mitochondrial OS=Danio rerio GN=gfm1 PE=2 SV=1
390	1130	P61485|RL36A_DANRE	38.37	8	1	1	Carbamidomethylation	173000	159000	371000	508000	127000	750000	0.23:0.21:0.49:0.68:0.17:1.00	173000	159000	371000	508000	127000	750000	0.23:0.21:0.49:0.68:0.17:1.00	12528	60S ribosomal protein L36a OS=Danio rerio GN=rpl36a PE=3 SV=2
69	99	Q6NWC6|CPSF6_DANRE	37.63	20	8	8	Carbamidomethylation	11600000	10000000	7840000	14100000	19700000	11700000	0.99:0.86:0.67:1.20:1.68:1.00	11600000	10000000	7840000	14100000	19700000	11700000	0.99:0.86:0.67:1.20:1.68:1.00	58775	Cleavage and polyadenylation specificity factor subunit 6 OS=Danio rerio GN=cpsf6 PE=2 SV=1
175	168	Q6DHI5|SIR5_DANRE	37.49	22	7	7	Carbamidomethylation	529000	266000	584000	493000	149000	481000	1.10:0.55:1.21:1.03:0.31:1.00	529000	266000	584000	493000	149000	481000	1.10:0.55:1.21:1.03:0.31:1.00	33929	NAD-dependent protein deacylase sirtuin-5 mitochondrial OS=Danio rerio GN=sirt5 PE=1 SV=1
303	1178	Q6PUR7|SMR8B_DANRE	37.18	1	1	1		35000000	14400000	41500000	28800000	30800000	18400000	1.91:0.78:2.26:1.57:1.68:1.00	35000000	14400000	41500000	28800000	30800000	18400000	1.91:0.78:2.26:1.57:1.68:1.00	110603	Guanine nucleotide exchange protein smcr8b OS=Danio rerio GN=smcr8b PE=2 SV=1
193	297	Q90YM8|CYFP1_DANRE	37.09	2	2	2	Carbamidomethylation	11700	32300	0	17700	0	106000	0.11:0.30:0:0.17:0:1.00	11700	32300	0	17700	0	106000	0.11:0.30:0:0.17:0:1.00	145174	Cytoplasmic FMR1-interacting protein 1 homolog OS=Danio rerio GN=cyfip1 PE=2 SV=1
85	42	Q6NSN5|PURA1_DANRE	36.84	43	16	15	Carbamidomethylation	1800000	720000	1870000	1270000	1370000	1360000	1.32:0.53:1.38:0.93:1.01:1.00	1800000	720000	1870000	1270000	1370000	1360000	1.32:0.53:1.38:0.93:1.01:1.00	50374	Adenylosuccinate synthetase isozyme 1 OS=Danio rerio GN=adssl1 PE=1 SV=1
295	240	Q7SYN4|5NT3_DANRE	36.69	25	5	5	Carbamidomethylation	544000	162000	1400000	786000	451000	561000	0.97:0.29:2.50:1.40:0.80:1.00	544000	162000	1400000	786000	451000	561000	0.97:0.29:2.50:1.40:0.80:1.00	32937	Cytosolic 5'-nucleotidase 3 OS=Danio rerio GN=nt5c3 PE=2 SV=2
128	95	Q802W2|A9A1B_DANRE	36.46	21	7	7	Carbamidomethylation	465000	467000	721000	650000	238000	1280000	0.36:0.37:0.57:0.51:0.19:1.00	465000	467000	721000	650000	238000	1280000	0.36:0.37:0.57:0.51:0.19:1.00	56438	Aldehyde dehydrogenase family 9 member A1-B OS=Danio rerio GN=aldh9a1b PE=2 SV=2
364	764	Q7ZV82|RL27_DANRE	36	8	1	1		398000	831000	266000	594000	103000	869000	0.46:0.96:0.31:0.68:0.12:1.00	398000	831000	266000	594000	103000	869000	0.46:0.96:0.31:0.68:0.12:1.00	15782	60S ribosomal protein L27 OS=Danio rerio GN=rpl27 PE=2 SV=3
400	336	Q7ZVX6|UBA3_DANRE	35.09	6	2	2		18900	25000	38900	136000	0	159000	0.12:0.16:0.25:0.86:0:1.00	18900	25000	38900	136000	0	159000	0.12:0.16:0.25:0.86:0:1.00	51663	NEDD8-activating enzyme E1 catalytic subunit OS=Danio rerio GN=uba3 PE=2 SV=1
262	215	Q56A55|ABCB8_DANRE	34.89	7	3	3		0	78000	0	21400	0	179000	0:0.44:0:0.12:0:1.00	0	78000	0	21400	0	179000	0:0.44:0:0.12:0:1.00	77336	ATP-binding cassette sub-family B member 8 mitochondrial OS=Danio rerio GN=abcb8 PE=2 SV=1
17	14	Q7ZU99|TERA_DANRE	34.86	68	47	46	Carbamidomethylation	3630000	3300000	4310000	5100000	2650000	4360000	0.83:0.76:0.99:1.17:0.61:1.00	3630000	3300000	4310000	5100000	2650000	4360000	0.83:0.76:0.99:1.17:0.61:1.00	89424	Transitional endoplasmic reticulum ATPase OS=Danio rerio GN=vcp PE=1 SV=1
184	177	Q6NY73|L3BPB_DANRE	34.62	10	4	2	Carbamidomethylation	76000	511000	0	0	0	0	64.00:64.00:-:-:-:-	76000	511000	0	0	0	0	64.00:64.00:-:-:-:-	64901	Galectin-3-binding protein B OS=Danio rerio GN=lgals3bpb PE=2 SV=1
423	2124	Q9MIY3|NU3M_DANRE	34.41	13	1	1	Carbamidomethylation	11100000	3320000	5440000	3700000	755000	3820000	2.89:0.87:1.42:0.97:0.20:1.00	11100000	3320000	5440000	3700000	755000	3820000	2.89:0.87:1.42:0.97:0.20:1.00	13111	NADH-ubiquinone oxidoreductase chain 3 OS=Danio rerio GN=mt-nd3 PE=3 SV=1
496	570	Q642M9|DHDH_DANRE	33.6	6	3	3		83200	0	0	0	34600	297000	0.28:0:0:0:0.12:1.00	83200	0	0	0	34600	297000	0.28:0:0:0:0.12:1.00	36566	Trans-1 2-dihydrobenzene-1 2-diol dehydrogenase OS=Danio rerio GN=dhdh PE=2 SV=2
451	537	A3KP48|F162B_DANRE	33.09	13	2	2		0	94500	103000	0	0	0	-:64.00:64.00:-:-:-	0	94500	103000	0	0	0	-:64.00:64.00:-:-:-	17750	Protein FAM162B OS=Danio rerio GN=fam162b PE=2 SV=1
185	254	Q1LWJ6|ARPIN_DANRE	33	12	2	2	Carbamidomethylation	51200	0	65400	55100	125000	12300	4.15:0:5.31:4.47:10.15:1.00	51200	0	65400	55100	125000	12300	4.15:0:5.31:4.47:10.15:1.00	25622	Arpin OS=Danio rerio GN=arpin PE=2 SV=1
333	230	Q802F3|SEP15_DANRE	32.64	38	3	3	Carbamidomethylation	35000	47700	163000	123000	334000	81700	0.43:0.58:1.99:1.51:4.09:1.00	35000	47700	163000	123000	334000	81700	0.43:0.58:1.99:1.51:4.09:1.00	17223	Selenoprotein F OS=Danio rerio GN=selenof PE=2 SV=2
116	160	Q6PBM1|GLRX5_DANRE	32.42	43	8	8	Carbamidomethylation	3680000	4060000	7290000	4180000	8280000	5140000	0.72:0.79:1.42:0.81:1.61:1.00	3680000	4060000	7290000	4180000	8280000	5140000	0.72:0.79:1.42:0.81:1.61:1.00	17377	Glutaredoxin-related protein 5 mitochondrial OS=Danio rerio GN=glrx5 PE=2 SV=1
204	145	Q66L51|COQ5_DANRE	32.28	22	5	5		679000	423000	1270000	1250000	537000	1330000	0.51:0.32:0.95:0.94:0.40:1.00	679000	423000	1270000	1250000	537000	1330000	0.51:0.32:0.95:0.94:0.40:1.00	37351	2-methoxy-6-polyprenyl-1 4-benzoquinol methylase mitochondrial OS=Danio rerio GN=coq5 PE=2 SV=1
173	131	Q6PHG2|HEMO_DANRE	31.64	17	8	8	Carbamidomethylation	2870000	3050000	4580000	4760000	2890000	4620000	0.62:0.66:0.99:1.03:0.62:1.00	2870000	3050000	4580000	4760000	2890000	4620000	0.62:0.66:0.99:1.03:0.62:1.00	51027	Hemopexin OS=Danio rerio GN=hpx PE=2 SV=2
150	268	F1QAJ4|GATA_DANRE	31.49	3	1	1		68700	21900	96200	83100	0	102000	0.67:0.21:0.94:0.81:0:1.00	68700	21900	96200	83100	0	102000	0.67:0.21:0.94:0.81:0:1.00	58920	Glutamyl-tRNA(Gln) amidotransferase subunit A mitochondrial OS=Danio rerio GN=qrsl1 PE=2 SV=1
190	158	Q58EB4|HIBCH_DANRE	31.3	20	5	5	Carbamidomethylation	2200000	575000	1850000	2080000	1180000	1720000	1.28:0.34:1.08:1.21:0.69:1.00	2200000	575000	1850000	2080000	1180000	1720000	1.28:0.34:1.08:1.21:0.69:1.00	42277	3-hydroxyisobutyryl-CoA hydrolase mitochondrial OS=Danio rerio GN=hibch PE=2 SV=1
36	17	Q6P698|PLSL_DANRE	30.31	56	27	27	Carbamidomethylation	964000	6290000	467000	1180000	1010000	1700000	0.57:3.70:0.27:0.69:0.59:1.00	964000	6290000	467000	1180000	1010000	1700000	0.57:3.70:0.27:0.69:0.59:1.00	69900	Plastin-2 OS=Danio rerio GN=lcp1 PE=2 SV=1
129	117	Q32LU7|PTCD3_DANRE	30.29	8	4	4		79300	4730	118000	103000	20800	47400	1.67:0.10:2.49:2.17:0.44:1.00	79300	4730	118000	103000	20800	47400	1.67:0.10:2.49:2.17:0.44:1.00	76005	Pentatricopeptide repeat domain-containing protein 3 mitochondrial OS=Danio rerio GN=ptcd3 PE=2 SV=1
483	1290	Q9W762|TIM9_DANRE	30.25	19	1	1	Carbamidomethylation	97100	19900	71300	0	282000	0	64.00:64.00:64.00:-:64.00:-	97100	19900	71300	0	282000	0	64.00:64.00:64.00:-:64.00:-	10173	Mitochondrial import inner membrane translocase subunit Tim9 OS=Danio rerio GN=timm9 PE=3 SV=2
296	428	Q803S3|MEMO1_DANRE	29.75	4	1	1		94000	52600	170000	111000	0	110000	0.85:0.48:1.54:1.01:0:1.00	94000	52600	170000	111000	0	110000	0.85:0.48:1.54:1.01:0:1.00	33403	Protein MEMO1 OS=Danio rerio GN=memo1 PE=2 SV=1
261	206	Q7ZV55|EIF3I_DANRE	29.66	20	4	4	Carbamidomethylation	1420000	634000	2090000	2670000	561000	882000	1.61:0.72:2.37:3.03:0.64:1.00	1420000	634000	2090000	2670000	561000	882000	1.61:0.72:2.37:3.03:0.64:1.00	36287	Eukaryotic translation initiation factor 3 subunit I OS=Danio rerio GN=eif3i PE=2 SV=1
506	3589	Q566Y8|MGN_DANRE	29.26	14	1	1		71200	346000	589000	577000	0	494000	0.14:0.70:1.19:1.17:0:1.00	71200	346000	589000	577000	0	494000	0.14:0.70:1.19:1.17:0:1.00	17223	Protein mago nashi homolog OS=Danio rerio GN=magoh PE=2 SV=1
312	478	A0JMQ7|MTS1A_DANRE	28.97	6	2	2		68600	420000	123000	47000	60300	68000	1.01:6.18:1.81:0.69:0.89:1.00	68600	420000	123000	47000	60300	68000	1.01:6.18:1.81:0.69:0.89:1.00	51209	Microtubule-associated tumor suppressor 1 homolog A OS=Danio rerio GN=mtus1a PE=2 SV=1
528	1226	Q5RH02|SCO2_DANRE	28.71	4	1	1		54200	37200	82900	0	0	84000	0.65:0.44:0.99:0:0:1.00	54200	37200	82900	0	0	84000	0.65:0.44:0.99:0:0:1.00	32111	Protein SCO2 homolog mitochondrial OS=Danio rerio GN=sco2 PE=3 SV=1
475	5489	Q6DEI8|MIA40_DANRE	28.58	6	1	1	Carbamidomethylation	17300	54300	144000	0	264000	29500	0.59:1.84:4.86:0:8.93:1.00	17300	54300	144000	0	264000	29500	0.59:1.84:4.86:0:8.93:1.00	15755	Mitochondrial intermembrane space import and assembly protein 40 OS=Danio rerio GN=chchd4 PE=2 SV=1
323	529	Q6P6X9|NUP53_DANRE	28.56	5	1	1		20700	0	75400	46900	74400	53400	0.39:0:1.41:0.88:1.39:1.00	20700	0	75400	46900	74400	53400	0.39:0:1.41:0.88:1.39:1.00	32885	Nucleoporin NUP53 OS=Danio rerio GN=nup35 PE=1 SV=1
331	544	Q7SYK0|CHID1_DANRE	28.04	4	1	1		56400	0	73100	24200	39900	52000	1.08:0:1.40:0.46:0.77:1.00	56400	0	73100	24200	39900	52000	1.08:0:1.40:0.46:0.77:1.00	44166	Chitinase domain-containing protein 1 OS=Danio rerio GN=chid1 PE=2 SV=1
52	64	Q5BLE8|RETST_DANRE	27.96	37	14	14	Carbamidomethylation	1390000	586000	2510000	1810000	2740000	1930000	0.72:0.30:1.30:0.94:1.42:1.00	1390000	586000	2510000	1810000	2740000	1930000	0.72:0.30:1.30:0.94:1.42:1.00	67937	Putative all-trans-retinol 13 14-reductase OS=Danio rerio GN=retsat PE=2 SV=1
112	139	Q6PEH5|UB2V2_DANRE	27.83	63	9	9	Carbamidomethylation	1850000	1750000	3560000	2250000	3290000	2130000	0.87:0.82:1.67:1.06:1.55:1.00	1850000	1750000	3560000	2250000	3290000	2130000	0.87:0.82:1.67:1.06:1.55:1.00	16324	Ubiquitin-conjugating enzyme E2 variant 2 OS=Danio rerio GN=ube2v2 PE=2 SV=1
346	689	Q1MTD3|MCES_DANRE	27.77	6	2	1		1300000	48200	79900	82700	0	79100	16.49:0.61:1.01:1.04:0:1.00	1300000	48200	79900	82700	0	79100	16.49:0.61:1.01:1.04:0:1.00	45961	mRNA cap guanine-N7 methyltransferase OS=Danio rerio GN=rnmt PE=3 SV=1
244	279	Q7SZP2|CA052_DANRE	27.64	16	2	2		69800	24100	51800	111000	264000	49600	1.41:0.49:1.04:2.24:5.33:1.00	69800	24100	51800	111000	264000	49600	1.41:0.49:1.04:2.24:5.33:1.00	24282	UPF0690 protein C1orf52 homolog OS=Danio rerio GN=zgc:65873 PE=1 SV=1
358	989	Q6P026|BAF_DANRE	27.44	27	2	2	Carbamidomethylation	79600	309000	186000	115000	537000	168000	0.47:1.84:1.11:0.68:3.19:1.00	79600	309000	186000	115000	537000	168000	0.47:1.84:1.11:0.68:3.19:1.00	10228	Barrier-to-autointegration factor OS=Danio rerio GN=banf1 PE=1 SV=1
22	13	Q5U3U3|CPT2_DANRE	27.34	59	40	40	Carbamidomethylation	6880000	4460000	8460000	8540000	4550000	6870000	1.00:0.65:1.23:1.24:0.66:1.00	6880000	4460000	8460000	8540000	4550000	6870000	1.00:0.65:1.23:1.24:0.66:1.00	74916	Carnitine O-palmitoyltransferase 2 mitochondrial OS=Danio rerio GN=cpt2 PE=2 SV=2
428	386	Q9I8L5|FA10A_DANRE	26.88	16	1	1		0	55500	168000	377000	117000	0	-:64.00:64.00:64.00:64.00:-	0	55500	168000	377000	117000	0	-:64.00:64.00:64.00:64.00:-	14004	Fatty acid-binding protein 10-A liver basic OS=Danio rerio GN=fabp10a PE=1 SV=1
328	462	P83571|RUVB2_DANRE	26.85	3	1	1		235000	177000	162000	179000	0	444000	0.53:0.40:0.36:0.40:0:1.00	235000	177000	162000	179000	0	444000	0.53:0.40:0.36:0.40:0:1.00	51251	RuvB-like 2 OS=Danio rerio GN=ruvbl2 PE=1 SV=1
473	824	Q568J8|TM256_DANRE	26.74	18	1	1		86200	146000	0	0	0	323000	0.27:0.45:0:0:0:1.00	86200	146000	0	0	0	323000	0.27:0.45:0:0:0:1.00	11954	Transmembrane protein 256 OS=Danio rerio GN=tmem256 PE=3 SV=1
159	126	Q6DRC4|EIF3G_DANRE	26.71	28	6	6		413000	645000	812000	587000	358000	843000	0.49:0.77:0.96:0.70:0.42:1.00	413000	645000	812000	587000	358000	843000	0.49:0.77:0.96:0.70:0.42:1.00	32844	Eukaryotic translation initiation factor 3 subunit G OS=Danio rerio GN=eif3g PE=1 SV=1
130	115	Q6NWD4|TIM50_DANRE	26.49	28	7	7	Carbamidomethylation	1350000	449000	1330000	3670000	2170000	837000	1.61:0.54:1.59:4.38:2.59:1.00	1350000	449000	1330000	3670000	2170000	837000	1.61:0.54:1.59:4.38:2.59:1.00	43881	Mitochondrial import inner membrane translocase subunit TIM50 OS=Danio rerio GN=timm50 PE=2 SV=2
374	227	Q6NWH5|TMM11_DANRE	26.14	29	4	4	Carbamidomethylation	853000	476000	1020000	960000	584000	862000	0.99:0.55:1.19:1.11:0.68:1.00	853000	476000	1020000	960000	584000	862000	0.99:0.55:1.19:1.11:0.68:1.00	20967	Transmembrane protein 11 mitochondrial OS=Danio rerio GN=tmem11 PE=2 SV=1
340	675	A9JRC7|PP4CB_DANRE	26.04	5	1	1	Carbamidomethylation	216000	225000	108000	113000	0	262000	0.83:0.86:0.41:0.43:0:1.00	216000	225000	108000	113000	0	262000	0.83:0.86:0.41:0.43:0:1.00	35097	Serine/threonine-protein phosphatase 4 catalytic subunit B OS=Danio rerio GN=ppp4cb PE=2 SV=1
108	123	Q6NYD7|OCAD1_DANRE	25.77	32	8	7	Carbamidomethylation	2090000	4480000	2420000	3730000	2710000	2280000	0.91:1.96:1.06:1.63:1.18:1.00	2090000	4480000	2420000	3730000	2710000	2280000	0.91:1.96:1.06:1.63:1.18:1.00	29733	OCIA domain-containing protein 1 OS=Danio rerio GN=ociad1 PE=2 SV=1
5	15	Q5PZ43|XIRP1_DANRE	25.17	35	59	56	Carbamidomethylation	4390000	3580000	8820000	4660000	614000	2360000	1.86:1.52:3.74:1.98:0.26:1.00	4390000	3580000	8820000	4660000	614000	2360000	1.86:1.52:3.74:1.98:0.26:1.00	258388	Xin actin-binding repeat-containing protein 1 OS=Danio rerio GN=xirp1 PE=1 SV=1
497	1232	Q6P0H7|CBR4_DANRE	24.95	5	1	1	Carbamidomethylation	98900	96000	118000	72000	7920	75100	1.32:1.28:1.57:0.96:0.11:1.00	98900	96000	118000	72000	7920	75100	1.32:1.28:1.57:0.96:0.11:1.00	24879	Carbonyl reductase family member 4 OS=Danio rerio GN=cbr4 PE=2 SV=1
490	508	Q6PC91|BT3L4_DANRE	23.69	29	2	2		0	56600	31000	0	257000	0	-:64.00:64.00:-:64.00:-	0	56600	31000	0	257000	0	-:64.00:64.00:-:64.00:-	17361	Transcription factor BTF3 homolog 4 OS=Danio rerio GN=btf3l4 PE=2 SV=1
29	47	Q9PU58|NIPS2_DANRE	23.48	74	25	24	Carbamidomethylation	15000000	11900000	25300000	16000000	17600000	17700000	0.85:0.67:1.43:0.90:1.00:1.00	15000000	11900000	25300000	16000000	17600000	17700000	0.85:0.67:1.43:0.90:1.00:1.00	33572	Protein NipSnap homolog 2 OS=Danio rerio GN=nipsnap2 PE=2 SV=2
23	8	Q5U3A7|OPA1_DANRE	23.41	37	27	26	Carbamidomethylation	1350000	1570000	3230000	2300000	1870000	2330000	0.58:0.67:1.38:0.99:0.80:1.00	1350000	1570000	3230000	2300000	1870000	2330000	0.58:0.67:1.38:0.99:0.80:1.00	111333	Dynamin-like 120 kDa protein mitochondrial OS=Danio rerio GN=opa1 PE=2 SV=1
298	224	Q66I22|SRRT_DANRE	23.37	4	2	2	Carbamidomethylation	14300	14700	111000	118000	117000	47200	0.30:0.31:2.35:2.49:2.47:1.00	14300	14700	111000	118000	117000	47200	0.30:0.31:2.35:2.49:2.47:1.00	103274	Serrate RNA effector molecule homolog OS=Danio rerio GN=srrt PE=2 SV=1
231	343	X1WER2|UBA5_DANRE	23.26	4	1	1		9310	15900	44200	44200	45600	0	64.00:64.00:64.00:64.00:64.00:-	9310	15900	44200	44200	45600	0	64.00:64.00:64.00:64.00:64.00:-	44234	Ubiquitin-like modifier-activating enzyme 5 OS=Danio rerio GN=uba5 PE=3 SV=2
276	350	Q502L2|PGAM5_DANRE	23.19	5	1	1	Carbamidomethylation	40900	90000	49300	54500	0	80800	0.51:1.11:0.61:0.67:0:1.00	40900	90000	49300	54500	0	80800	0.51:1.11:0.61:0.67:0:1.00	32173	Serine/threonine-protein phosphatase PGAM5 mitochondrial OS=Danio rerio GN=pgam5 PE=2 SV=2
7	22	Q7ZVY5|CISY_DANRE	23.09	63	39	38	Carbamidomethylation	31100000	22400000	44600000	40000000	29400000	33000000	0.94:0.68:1.35:1.21:0.89:1.00	31100000	22400000	44600000	40000000	29400000	33000000	0.94:0.68:1.35:1.21:0.89:1.00	51751	Citrate synthase mitochondrial OS=Danio rerio GN=cs PE=2 SV=1
205	97	Q7ZU42|OLA1_DANRE	22.43	31	7	7	Carbamidomethylation	418000	112000	838000	373000	252000	556000	0.75:0.20:1.51:0.67:0.45:1.00	418000	112000	838000	373000	252000	556000	0.75:0.20:1.51:0.67:0.45:1.00	44902	Obg-like ATPase 1 OS=Danio rerio GN=ola1 PE=2 SV=1
294	305	Q32LQ4|BHMT1_DANRE	22.29	4	1	1	Carbamidomethylation	118000	0	203000	0	0	245000	0.48:0:0.83:0:0:1.00	118000	0	203000	0	0	245000	0.48:0:0.83:0:0:1.00	44066	Betaine--homocysteine S-methyltransferase 1 OS=Danio rerio GN=bhmt PE=2 SV=1
223	156	A5PLK2|LHPP_DANRE	21.98	40	6	6	Carbamidomethylation	337000	210000	806000	533000	329000	59800	5.64:3.52:13.48:8.91:5.50:1.00	337000	210000	806000	533000	329000	59800	5.64:3.52:13.48:8.91:5.50:1.00	29625	Phospholysine phosphohistidine inorganic pyrophosphate phosphatase OS=Danio rerio GN=lhpp PE=2 SV=1
440	749	Q803J8|ZC3HF_DANRE	21.74	3	1	1		0	0	63400	0	0	45700	0:0:1.39:0:0:1.00	0	0	63400	0	0	45700	0:0:1.39:0:0:1.00	49214	Zinc finger CCCH domain-containing protein 15 OS=Danio rerio GN=zc3h15 PE=2 SV=1
212	182	Q9IBD0|CELF1_DANRE	21.65	11	5	5	Carbamidomethylation	4960000	3740000	9800000	7900000	7900000	5450000	0.91:0.69:1.80:1.45:1.45:1.00	4960000	3740000	9800000	7900000	7900000	5450000	0.91:0.69:1.80:1.45:1.45:1.00	53608	CUGBP Elav-like family member 1 OS=Danio rerio GN=celf1 PE=1 SV=1
293	195	Q6AZB3|CPIN1_DANRE	21.6	33	5	5		232000	214000	747000	186000	702000	261000	0.89:0.82:2.86:0.71:2.69:1.00	232000	214000	747000	186000	702000	261000	0.89:0.82:2.86:0.71:2.69:1.00	32902	Anamorsin OS=Danio rerio GN=ciapin1 PE=2 SV=1
404	597	Q566R7|DS22B_DANRE	21.26	15	1	1	Carbamidomethylation	0	72600	61700	0	0	0	-:64.00:64.00:-:-:-	0	72600	61700	0	0	0	-:64.00:64.00:-:-:-	20631	Dual specificity protein phosphatase 22-B OS=Danio rerio GN=dusp22b PE=2 SV=2
514	1566	A4QNX2|S247B_DANRE	21.18	6	1	1	Carbamidomethylation	0	59900	0	0	0	25600	0:2.34:0:0:0:1.00	0	59900	0	0	0	25600	0:2.34:0:0:0:1.00	31537	Solute carrier family 25 member 47-B OS=Danio rerio GN=slc25a47b PE=2 SV=1
215	762	Q6PFM4|LNPB_DANRE	21.16	6	1	1		0	0	0	0	866000	0	-:-:-:-:64.00:-	0	0	0	0	866000	0	-:-:-:-:64.00:-	45219	Protein lunapark-B OS=Danio rerio GN=lnpkb PE=2 SV=2
51	134	Q7SZE5|SC23A_DANRE	21.14	12	7	7	Carbamidomethylation	1070000	549000	992000	1070000	1070000	1170000	0.91:0.47:0.85:0.91:0.91:1.00	1070000	549000	992000	1070000	1070000	1170000	0.91:0.47:0.85:0.91:0.91:1.00	86080	Protein transport protein Sec23A OS=Danio rerio GN=sec23a PE=2 SV=1
131	77	Q7ZUW2|HYOU1_DANRE	21	17	10	10		199000	293000	694000	317000	2400000	375000	0.53:0.78:1.85:0.84:6.41:1.00	199000	293000	694000	317000	2400000	375000	0.53:0.78:1.85:0.84:6.41:1.00	110320	Hypoxia up-regulated protein 1 OS=Danio rerio GN=hyou1 PE=2 SV=1
499	1137	Q7T2P6|TIM23_DANRE	20.95	8	1	1		0	41700	0	0	0	166000	0:0.25:0:0:0:1.00	0	41700	0	0	0	166000	0:0.25:0:0:0:1.00	21919	Mitochondrial import inner membrane translocase subunit Tim23 OS=Danio rerio GN=timm23 PE=2 SV=1
345	354	Q6IQS6|SAE1_DANRE	20.85	6	2	2		0	46900	47100	90600	8330	63400	0:0.74:0.74:1.43:0.13:1.00	0	46900	47100	90600	8330	63400	0:0.74:0.74:1.43:0.13:1.00	39076	SUMO-activating enzyme subunit 1 OS=Danio rerio GN=sae1 PE=2 SV=1
290	210	Q8AWW7|RUVB1_DANRE	20.54	13	4	4	Carbamidomethylation	27800	105000	110000	431000	25300	143000	0.19:0.73:0.77:3.02:0.18:1.00	27800	105000	110000	431000	25300	143000	0.19:0.73:0.77:3.02:0.18:1.00	50367	RuvB-like 1 OS=Danio rerio GN=ruvbl1 PE=2 SV=1
507	681	Q1RM09|BASP1_DANRE	20.46	9	1	1		0	20600	0	0	50200	0	-:64.00:-:-:64.00:-	0	20600	0	0	50200	0	-:64.00:-:-:64.00:-	19997	Brain acid soluble protein 1 homolog OS=Danio rerio GN=basp1 PE=2 SV=2
135	121	Q7ZV22|MTAP_DANRE	20.4	42	9	9	Carbamidomethylation	1240000	1370000	1460000	1080000	1300000	1860000	0.66:0.74:0.78:0.58:0.70:1.00	1240000	1370000	1460000	1080000	1300000	1860000	0.66:0.74:0.78:0.58:0.70:1.00	30847	S-methyl-5'-thioadenosine phosphorylase OS=Danio rerio GN=mtap PE=2 SV=2
213	127	Q71N41|GAMT_DANRE	20.2	43	5	5	Carbamidomethylation	1280000	359000	2830000	871000	942000	1100000	1.17:0.33:2.58:0.79:0.86:1.00	1280000	359000	2830000	871000	942000	1100000	1.17:0.33:2.58:0.79:0.86:1.00	26743	Guanidinoacetate N-methyltransferase OS=Danio rerio GN=gamt PE=2 SV=2
127	92	Q6DRC0|SYSC_DANRE	19.85	19	7	7	Carbamidomethylation	840000	444000	631000	442000	290000	688000	1.22:0.65:0.92:0.64:0.42:1.00	840000	444000	631000	442000	290000	688000	1.22:0.65:0.92:0.64:0.42:1.00	58718	Serine--tRNA ligase cytoplasmic OS=Danio rerio GN=sars PE=1 SV=1
255	197	A2RV29|ZN346_DANRE	19.77	23	4	4	Carbamidomethylation	172000	187000	674000	492000	566000	284000	0.61:0.66:2.38:1.73:2.00:1.00	172000	187000	674000	492000	566000	284000	0.61:0.66:2.38:1.73:2.00:1.00	33695	Zinc finger protein 346 OS=Danio rerio GN=znf346 PE=2 SV=1
187	128	A8C984|MYLK3_DANRE	19.71	15	7	7	Carbamidomethylation	283000	354000	337000	333000	174000	715000	0.40:0.50:0.47:0.47:0.24:1.00	283000	354000	337000	333000	174000	715000	0.40:0.50:0.47:0.47:0.24:1.00	80378	Myosin light chain kinase 3 OS=Danio rerio GN=mylk3 PE=2 SV=1
300	262	Q6NWK2|AP2MA_DANRE	19.54	8	2	2	Carbamidomethylation	130000	193000	75200	83600	45000	319000	0.41:0.61:0.24:0.26:0.14:1.00	130000	193000	75200	83600	45000	319000	0.41:0.61:0.24:0.26:0.14:1.00	49660	AP-2 complex subunit mu-A OS=Danio rerio GN=ap2m1a PE=2 SV=1
285	467	Q6DEH3|KC2D1_DANRE	19.44	3	1	1		238000	374000	426000	342000	150000	604000	0.39:0.62:0.70:0.57:0.25:1.00	238000	374000	426000	342000	150000	604000	0.39:0.62:0.70:0.57:0.25:1.00	55829	Calcium/calmodulin-dependent protein kinase type II delta 1 chain OS=Danio rerio GN=camk2d1 PE=2 SV=2
538	1361	Q567Z7|BUD31_DANRE	19.33	8	1	1	Carbamidomethylation	0	0	0	41600	36600	0	-:-:-:64.00:64.00:-	0	0	0	41600	36600	0	-:-:-:64.00:64.00:-	16951	Protein BUD31 homolog OS=Danio rerio GN=bud31 PE=2 SV=1
356	966	Q9MIY6|ATP8_DANRE	19.29	30	1	1		237000	348000	634000	238000	153000	405000	0.58:0.86:1.56:0.59:0.38:1.00	237000	348000	634000	238000	153000	405000	0.58:0.86:1.56:0.59:0.38:1.00	6589	ATP synthase protein 8 OS=Danio rerio GN=mt-atp8 PE=3 SV=1
518	936	Q503U3|MFFA_DANRE	19.09	4	1	1		0	0	0	0	63600	0	-:-:-:-:64.00:-	0	0	0	0	63600	0	-:-:-:-:64.00:-	31360	Mitochondrial fission factor homolog A OS=Danio rerio GN=zgc:110130 PE=2 SV=1
525	1334	Q7ZUH5|RM14_DANRE	19.07	13	1	1		0	0	0	0	68000	0	-:-:-:-:64.00:-	0	0	0	0	68000	0	-:-:-:-:64.00:-	15443	39S ribosomal protein L14 mitochondrial OS=Danio rerio GN=mrpl14 PE=2 SV=1
445	566	A5D8S8|HEXIM_DANRE	19.04	5	1	1	Carbamidomethylation	0	0	0	0	61100	0	-:-:-:-:64.00:-	0	0	0	0	61100	0	-:-:-:-:64.00:-	36219	Protein HEXIM OS=Danio rerio GN=hexim PE=2 SV=1
138	270	Q4H4B6|SCRIB_DANRE	18.81	2	2	2		28000	25000	92300	36800	187000	64300	0.43:0.39:1.44:0.57:2.90:1.00	28000	25000	92300	36800	187000	64300	0.43:0.39:1.44:0.57:2.90:1.00	189518	Protein scribble homolog OS=Danio rerio GN=scrib PE=1 SV=1
284	751	Q7SXP2|ULA1_DANRE	18.77	3	2	1		0	0	0	0	0	56700	0:0:0:0:0:1.00	0	0	0	0	0	56700	0:0:0:0:0:1.00	60404	NEDD8-activating enzyme E1 regulatory subunit OS=Danio rerio GN=nae1 PE=2 SV=2
252	232	Q503W7|ATD1B_DANRE	18.18	12	3	3		495000	244000	758000	694000	470000	850000	0.58:0.29:0.89:0.82:0.55:1.00	495000	244000	758000	694000	470000	850000	0.58:0.29:0.89:0.82:0.55:1.00	41094	ATPase family AAA domain-containing protein 1-B OS=Danio rerio GN=atad1b PE=2 SV=2
53	40	Q6PCR7|EIF3A_DANRE	17.81	24	25	25	Carbamidomethylation	1940000	24500000	6670000	8170000	3200000	4460000	0.43:5.51:1.50:1.83:0.72:1.00	1940000	24500000	6670000	8170000	3200000	4460000	0.43:5.51:1.50:1.83:0.72:1.00	151292	Eukaryotic translation initiation factor 3 subunit A OS=Danio rerio GN=eif3a PE=2 SV=1
461	873	Q6PBA2|LS12A_DANRE	17.24	7	1	1		214000	128000	129000	211000	80400	335000	0.64:0.38:0.39:0.63:0.24:1.00	214000	128000	129000	211000	80400	335000	0.64:0.38:0.39:0.63:0.24:1.00	21612	Protein LSM12 homolog A OS=Danio rerio GN=lsm12a PE=2 SV=1
459	1761	Q7ZVB1|CHM1B_DANRE	16.76	6	1	1		19200	64300	53900	47200	97000	16600	1.16:3.89:3.25:2.85:5.86:1.00	19200	64300	53900	47200	97000	16600	1.16:3.89:3.25:2.85:5.86:1.00	22063	Charged multivesicular body protein 1b OS=Danio rerio GN=chmp1b PE=2 SV=1
264	384	Q6Q415|RL36_DANRE	16.51	21	3	3	Carbamidomethylation	505000	815000	298000	758000	1150000	1120000	0.45:0.73:0.27:0.68:1.03:1.00	505000	815000	298000	758000	1150000	1120000	0.45:0.73:0.27:0.68:1.03:1.00	12180	60S ribosomal protein L36 OS=Danio rerio GN=rpl36 PE=3 SV=1
73	39	Q6DGE9|UN45B_DANRE	16.03	25	19	19	Carbamidomethylation	476000	503000	1200000	1080000	537000	704000	0.68:0.71:1.70:1.53:0.76:1.00	476000	503000	1200000	1080000	537000	704000	0.68:0.71:1.70:1.53:0.76:1.00	103847	Protein unc-45 homolog B OS=Danio rerio GN=unc45b PE=1 SV=2
260	420	Q6PBP3|F213A_DANRE	15.81	11	2	2		208000	313000	291000	267000	112000	291000	0.72:1.07:1.00:0.92:0.38:1.00	208000	313000	291000	267000	112000	291000	0.72:1.07:1.00:0.92:0.38:1.00	23043	Redox-regulatory protein FAM213A OS=Danio rerio GN=fam213a PE=2 SV=2
117	231	Q9DFG8|MKRN2_DANRE	15.67	7	2	2		5610	0	35900	18500	173000	33000	0.17:0:1.09:0.56:5.24:1.00	5610	0	35900	18500	173000	33000	0.17:0:1.09:0.56:5.24:1.00	46480	Probable E3 ubiquitin-protein ligase makorin-2 OS=Danio rerio GN=mkrn2 PE=2 SV=2
44	52	Q6PBY1|RS3A_DANRE	15.3	61	18	18	Carbamidomethylation	2500000	4580000	8120000	4070000	4030000	5450000	0.46:0.84:1.49:0.75:0.74:1.00	2500000	4580000	8120000	4070000	4030000	5450000	0.46:0.84:1.49:0.75:0.74:1.00	30199	40S ribosomal protein S3a OS=Danio rerio GN=rps3a PE=2 SV=3
181	144	Q6DHK1|NNRE_DANRE	14.87	29	7	7	Carbamidomethylation	725000	517000	795000	423000	515000	717000	1.01:0.72:1.11:0.59:0.72:1.00	725000	517000	795000	423000	515000	717000	1.01:0.72:1.11:0.59:0.72:1.00	30882	NAD(P)H-hydrate epimerase OS=Danio rerio GN=naxe PE=2 SV=1
46	33	Q568F6|PURA2_DANRE	14.25	60	22	21	Carbamidomethylation	2920000	3730000	2970000	4300000	2240000	2790000	1.05:1.33:1.06:1.54:0.80:1.00	2920000	3730000	2970000	4300000	2240000	2790000	1.05:1.33:1.06:1.54:0.80:1.00	49720	Adenylosuccinate synthetase isozyme 2 OS=Danio rerio GN=adss PE=2 SV=1
11	18	Q90473|HSP7C_DANRE	14.11	59	35	34	Carbamidomethylation	10900000	10300000	16700000	15100000	9880000	13200000	0.83:0.78:1.27:1.15:0.75:1.00	10900000	10300000	16700000	15100000	9880000	13200000	0.83:0.78:1.27:1.15:0.75:1.00	70974	Heat shock cognate 71 kDa protein OS=Danio rerio GN=hspa8 PE=2 SV=1
401	381	Q567V6|EIF3K_DANRE	13.91	17	2	2		813000	0	182000	2380000	655000	0	64.00:-:64.00:64.00:64.00:-	813000	0	182000	2380000	655000	0	64.00:-:64.00:64.00:64.00:-	25427	Eukaryotic translation initiation factor 3 subunit K OS=Danio rerio GN=eif3k PE=2 SV=1
250	255	Q6IQP3|CALUA_DANRE	13.81	12	3	3		230000	414000	593000	504000	1020000	451000	0.51:0.92:1.31:1.12:2.25:1.00	230000	414000	593000	504000	1020000	451000	0.51:0.92:1.31:1.12:2.25:1.00	37141	Calumenin-A OS=Danio rerio GN=calua PE=2 SV=1
75	153	Q4QRF4|H32_DANRE	13.5	52	7	1	Carbamidomethylation	139000	0	277000	234000	213000	0	64.00:-:64.00:64.00:64.00:-	139000	0	277000	234000	213000	0	64.00:-:64.00:64.00:64.00:-	15388	Histone H3.2 OS=Danio rerio GN=zgc:113984 PE=2 SV=3
515	943	Q9MIX8|CYB_DANRE	13.4	9	2	2		155000	183000	0	0	0	242000	0.64:0.76:0:0:0:1.00	155000	183000	0	0	0	242000	0.64:0.76:0:0:0:1.00	42819	Cytochrome b OS=Danio rerio GN=mt-cyb PE=3 SV=1
43	85	Q1LYB6|ATF1B_DANRE	13.26	65	18	18		31000000	36100000	42100000	42100000	44800000	47600000	0.65:0.76:0.89:0.88:0.94:1.00	31000000	36100000	42100000	42100000	44800000	47600000	0.65:0.76:0.89:0.88:0.94:1.00	12191	ATPase inhibitor B mitochondrial OS=Danio rerio GN=atpif1b PE=3 SV=1
224	221	Q7ZWA3|RBMX_DANRE	13.22	16	4	4		42500	116000	86700	88700	235000	68400	0.62:1.70:1.27:1.30:3.44:1.00	42500	116000	86700	88700	235000	68400	0.62:1.70:1.27:1.30:3.44:1.00	41621	RNA-binding motif protein X chromosome OS=Danio rerio GN=rbmx PE=2 SV=1
321	510	Q7T3A4|RAB13_DANRE	13.21	12	2	2		433000	765000	293000	427000	387000	1050000	0.41:0.73:0.28:0.41:0.37:1.00	433000	765000	293000	427000	387000	1050000	0.41:0.73:0.28:0.41:0.37:1.00	22458	Ras-related protein Rab-13 OS=Danio rerio GN=rab13 PE=1 SV=1
344	243	Q7T3E8|MFR1L_DANRE	13.07	18	3	3	Carbamidomethylation	913000	1220000	453000	248000	612000	311000	2.94:3.91:1.46:0.80:1.97:1.00	913000	1220000	453000	248000	612000	311000	2.94:3.91:1.46:0.80:1.97:1.00	34899	Mitochondrial fission regulator 1-like OS=Danio rerio GN=mtfr1l PE=1 SV=1
363	484	Q6DHC1|RB18B_DANRE	12.85	13	2	2	Carbamidomethylation	46600	61000	103000	68900	0	50100	0.93:1.22:2.05:1.38:0:1.00	46600	61000	103000	68900	0	50100	0.93:1.22:2.05:1.38:0:1.00	23013	Ras-related protein Rab-18-B OS=Danio rerio GN=rab18b PE=2 SV=1
426	536	Q5XJA3|PRRC1_DANRE	12.81	9	2	2		62200	0	74000	175000	259000	0	64.00:-:64.00:64.00:64.00:-	62200	0	74000	175000	259000	0	64.00:-:64.00:64.00:64.00:-	45390	Protein PRRC1 OS=Danio rerio GN=prrc1 PE=2 SV=2
460	1619	A2CEI6|PIWL2_DANRE	12.79	1	1	1		45000	23700	725000	0	450000	0	64.00:64.00:64.00:-:64.00:-	45000	23700	725000	0	450000	0	64.00:64.00:64.00:-:64.00:-	116207	Piwi-like protein 2 OS=Danio rerio GN=piwil2 PE=1 SV=2
105	143	F1QGW6|IF2G_DANRE	12.74	19	6	6	Carbamidomethylation	534000	1940000	126000	314000	938000	1020000	0.52:1.90:0.12:0.31:0.92:1.00	534000	1940000	126000	314000	938000	1020000	0.52:1.90:0.12:0.31:0.92:1.00	51222	Eukaryotic translation initiation factor 2 subunit 3 OS=Danio rerio GN=eif2s3 PE=3 SV=1
338	441	Q4QRJ7|EIF2A_DANRE	12.34	4	1	1	Carbamidomethylation	22800	75600	0	0	0	25500	0.90:2.97:0:0:0:1.00	22800	75600	0	0	0	25500	0.90:2.97:0:0:0:1.00	64225	Eukaryotic translation initiation factor 2A OS=Danio rerio GN=eif2a PE=2 SV=1
413	571	Q68EH8|FAD1_DANRE	12.32	3	1	1		0	0	48400	0	0	24900	0:0:1.94:0:0:1.00	0	0	48400	0	0	24900	0:0:1.94:0:0:1.00	55610	FAD synthase OS=Danio rerio GN=flad1 PE=2 SV=1
510	967	Q498Z6|RT07_DANRE	12.08	8	1	1		0	25000	73500	0	81700	0	-:64.00:64.00:-:64.00:-	0	25000	73500	0	81700	0	-:64.00:64.00:-:64.00:-	26514	28S ribosomal protein S7 mitochondrial OS=Danio rerio GN=mrps7 PE=2 SV=1
151	194	Q58EE9|GFAP_DANRE	12.04	10	6	4		4420000	5760000	4590000	4140000	3510000	4450000	0.99:1.29:1.03:0.93:0.79:1.00	4420000	5760000	4590000	4140000	3510000	4450000	0.99:1.29:1.03:0.93:0.79:1.00	51249	Glial fibrillary acidic protein OS=Danio rerio GN=gfap PE=1 SV=2
463	1343	Q4U0S5|PAF1_DANRE	11.97	3	1	1		207000	166000	296000	454000	166000	44400	4.66:3.73:6.67:10.23:3.73:1.00	207000	166000	296000	454000	166000	44400	4.66:3.73:6.67:10.23:3.73:1.00	58216	RNA polymerase II-associated factor 1 homolog OS=Danio rerio GN=paf1 PE=1 SV=1
505	611	Q6PHE8|CC124_DANRE	11.92	11	2	2		0	0	0	11500	57300	14000	0:0:0:0.82:4.10:1.00	0	0	0	11500	57300	14000	0:0:0:0.82:4.10:1.00	25187	Coiled-coil domain-containing protein 124 OS=Danio rerio GN=ccdc124 PE=2 SV=1
522	1314	B3DFP2|UQCC3_DANRE	11.66	14	1	1		0	0	93400	0	16400	0	-:-:64.00:-:64.00:-	0	0	93400	0	16400	0	-:-:64.00:-:64.00:-	8649	Ubiquinol-cytochrome-c reductase complex assembly factor 3 OS=Danio rerio GN=uqcc3 PE=3 SV=2
121	88	Q5XJ54|GLRX3_DANRE	11.63	36	10	10	Carbamidomethylation	789000	544000	1700000	1150000	804000	908000	0.87:0.60:1.87:1.27:0.89:1.00	789000	544000	1700000	1150000	804000	908000	0.87:0.60:1.87:1.27:0.89:1.00	36335	Glutaredoxin 3 OS=Danio rerio GN=glrx3 PE=2 SV=1
433	426	Q6DEL2|CLPT1_DANRE	11.54	6	2	2		0	29700	0	0	0	31600	0:0.94:0:0:0:1.00	0	29700	0	0	0	31600	0:0.94:0:0:0:1.00	72898	Cleft lip and palate transmembrane protein 1 homolog OS=Danio rerio GN=clptm1 PE=2 SV=1
489	901	Q6PHG4|LIAS_DANRE	11.49	5	1	1		0	0	0	0	19800	22600	0:0:0:0:0.88:1.00	0	0	0	0	19800	22600	0:0:0:0:0.88:1.00	44394	Lipoyl synthase mitochondrial OS=Danio rerio GN=lias PE=2 SV=1
31	45	Q1LY46|LETM1_DANRE	11.48	27	17	16	Carbamidomethylation	4060000	2440000	4410000	2950000	2910000	1530000	2.66:1.59:2.88:1.93:1.90:1.00	4060000	2440000	4410000	2950000	2910000	1530000	2.66:1.59:2.88:1.93:1.90:1.00	86847	Mitochondrial proton/calcium exchanger protein OS=Danio rerio GN=letm1 PE=3 SV=2
385	461	Q502B0|RM41_DANRE	11.34	10	1	1		0	13500	16000	0	0	0	-:64.00:64.00:-:-:-	0	13500	16000	0	0	0	-:64.00:64.00:-:-:-	15240	39S ribosomal protein L41 mitochondrial OS=Danio rerio GN=mrpl41 PE=2 SV=1
380	373	Q66I12|CCD47_DANRE	11.29	9	2	2		0	0	178000	161000	63300	95400	0:0:1.87:1.69:0.66:1.00	0	0	178000	161000	63300	95400	0:0:1.87:1.69:0.66:1.00	56173	Coiled-coil domain-containing protein 47 OS=Danio rerio GN=ccdc47 PE=2 SV=1
87	94	Q7SXP4|SRS1A_DANRE	11.23	37	9	2	Carbamidomethylation	59400	168000	115000	170000	208000	112000	0.53:1.50:1.03:1.52:1.86:1.00	59400	168000	115000	170000	208000	112000	0.53:1.50:1.03:1.52:1.86:1.00	28383	Serine/arginine-rich splicing factor 1A OS=Danio rerio GN=srsf1a PE=2 SV=2
435	672	Q6NV04|ILVBL_DANRE	11.13	4	1	1		15400	10600	0	0	24900	74200	0.21:0.14:0:0:0.34:1.00	15400	10600	0	0	24900	74200	0.21:0.14:0:0:0.34:1.00	67036	Acetolactate synthase-like protein OS=Danio rerio GN=ilvbl PE=2 SV=1
143	203	Q7ZV34|MCTS1_DANRE	11.11	33	4	4	Carbamidomethylation	16600	353000	2090000	275000	67600	304000	0.05:1.16:6.88:0.91:0.22:1.00	16600	353000	2090000	275000	67600	304000	0.05:1.16:6.88:0.91:0.22:1.00	20609	Malignant T-cell-amplified sequence 1 OS=Danio rerio GN=mcts1 PE=2 SV=1
301	259	Q1MTD4|CR19A_DANRE	11.03	19	3	3		38000	55400	312000	378000	32000	0	64.00:64.00:64.00:64.00:64.00:-	38000	55400	312000	378000	32000	0	64.00:64.00:64.00:64.00:64.00:-	27852	Uncharacterized protein C18orf19 homolog A OS=Danio rerio GN=si:ch211-105d11.2 PE=2 SV=1
220	209	Q6PCR6|ZFR_DANRE	10.97	5	4	3		0	19900	14500	59700	0	0	-:64.00:64.00:64.00:-:-	0	19900	14500	59700	0	0	-:64.00:64.00:64.00:-:-	116523	Zinc finger RNA-binding protein OS=Danio rerio GN=zfr PE=2 SV=2
476	249	Q9PW80|IF2B3_DANRE	10.92	9	3	3	Carbamidomethylation	108000	40800	64100	24700	15700	0	64.00:64.00:64.00:64.00:64.00:-	108000	40800	64100	24700	15700	0	64.00:64.00:64.00:64.00:64.00:-	63352	Insulin-like growth factor 2 mRNA-binding protein 3 OS=Danio rerio GN=igf2bp3 PE=1 SV=1
491	1716	E7FBY6|AGRA2_DANRE	10.84	1	1	1		1810000	894000	2450000	1910000	344000	2110000	0.86:0.42:1.16:0.90:0.16:1.00	1810000	894000	2450000	1910000	344000	2110000	0.86:0.42:1.16:0.90:0.16:1.00	149498	Adhesion G protein-coupled receptor A2 OS=Danio rerio GN=adgra2 PE=1 SV=2
334	425	Q6PGY6|UFL1_DANRE	10.78	2	1	1		833000	1500000	282000	560000	0	1000000	0.83:1.50:0.28:0.56:0:1.00	833000	1500000	282000	560000	0	1000000	0.83:1.50:0.28:0.56:0:1.00	88679	E3 UFM1-protein ligase 1 OS=Danio rerio GN=ufl1 PE=2 SV=1
395	654	Q6P7E4|PDLI7_DANRE	10.68	4	1	1		178000	126000	161000	191000	859000	348000	0.51:0.36:0.46:0.55:2.47:1.00	178000	126000	161000	191000	859000	348000	0.51:0.36:0.46:0.55:2.47:1.00	45592	PDZ and LIM domain protein 7 OS=Danio rerio GN=pdlim7 PE=2 SV=1
229	603	Q1LY77|SE1BA_DANRE	10.66	1	1	1	Carbamidomethylation	119000	131000	231000	125000	295000	112000	1.06:1.17:2.06:1.12:2.63:1.00	119000	131000	231000	125000	295000	112000	1.06:1.17:2.06:1.12:2.63:1.00	204139	Histone-lysine N-methyltransferase SETD1B-A OS=Danio rerio GN=setd1ba PE=1 SV=2
81	70	Q9DGK4|TCTP_DANRE	10.6	78	16	16	Carbamidomethylation	2780000	4730000	8140000	5060000	3990000	5050000	0.55:0.94:1.61:1.00:0.79:1.00	2780000	4730000	8140000	5060000	3990000	5050000	0.55:0.94:1.61:1.00:0.79:1.00	19025	Translationally-controlled tumor protein homolog OS=Danio rerio GN=tpt1 PE=2 SV=1
493	591	Q6DH69|FAH2A_DANRE	10.57	7	2	2		0	0	2700000	9380	0	284000	0:0:9.51:0.03:0:1.00	0	0	2700000	9380	0	284000	0:0:9.51:0.03:0:1.00	58093	Fatty-acid amide hydrolase 2-A OS=Danio rerio GN=faah2a PE=2 SV=1
280	256	Q504A5|TPMT_DANRE	10.44	19	4	4	Carbamidomethylation	14900	43800	528000	161000	528000	174000	0.09:0.25:3.03:0.93:3.03:1.00	14900	43800	528000	161000	528000	174000	0.09:0.25:3.03:0.93:3.03:1.00	26334	Probable thiopurine S-methyltransferase OS=Danio rerio GN=tpmt PE=2 SV=1
115	152	Q6GQN8|MECR_DANRE	10.14	20	5	5	Carbamidomethylation	333000	769000	539000	277000	177000	449000	0.74:1.71:1.20:0.62:0.39:1.00	333000	769000	539000	277000	177000	449000	0.74:1.71:1.20:0.62:0.39:1.00	41079	Enoyl-[acyl-carrier-protein] reductase mitochondrial OS=Danio rerio GN=mecr PE=2 SV=2
267	229	Q800G5|MXE_DANRE	10.03	7	3	2	Carbamidomethylation	0	0	0	186000	0	0	-:-:-:64.00:-:-	0	0	0	186000	0	0	-:-:-:64.00:-:-	70395	Interferon-induced GTP-binding protein MxE OS=Danio rerio GN=mxe PE=2 SV=1
241	122	A0MTA1|APEX1_DANRE	10.02	31	6	6	Carbamidomethylation	1170000	351000	1550000	2170000	1640000	503000	2.32:0.70:3.08:4.32:3.26:1.00	1170000	351000	1550000	2170000	1640000	503000	2.32:0.70:3.08:4.32:3.26:1.00	34881	DNA-(apurinic or apyrimidinic site) lyase OS=Danio rerio GN=apex1 PE=1 SV=1
289	367	Q5TYS5|SCRN2_DANRE	10.01	10	3	3	Carbamidomethylation	244000	137000	856000	341000	398000	221000	1.10:0.62:3.87:1.54:1.80:1.00	244000	137000	856000	341000	398000	221000	1.10:0.62:3.87:1.54:1.80:1.00	46041	Secernin-2 OS=Danio rerio GN=scrn2 PE=2 SV=1
147	218	Q7ZVA6|IF4A3_DANRE	9.91	12	3	3		744000	1510000	138000	402000	800000	1370000	0.54:1.10:0.10:0.29:0.58:1.00	744000	1510000	138000	402000	800000	1370000	0.54:1.10:0.10:0.29:0.58:1.00	46468	Eukaryotic initiation factor 4A-III OS=Danio rerio GN=eif4a3 PE=2 SV=1
259	175	Q5PRA2|DHTK1_DANRE	9.88	7	3	3	Carbamidomethylation	156000	129000	6720	0	35500	57100	2.73:2.27:0.12:0:0.62:1.00	156000	129000	6720	0	35500	57100	2.73:2.27:0.12:0:0.62:1.00	102964	Probable 2-oxoglutarate dehydrogenase E1 component DHKTD1 mitochondrial OS=Danio rerio GN=dhtkd1 PE=2 SV=2
257	332	A9C3P0|MLEC_DANRE	9.87	8	2	2		16500	190000	40800	240000	23500	164000	0.10:1.16:0.25:1.47:0.14:1.00	16500	190000	40800	240000	23500	164000	0.10:1.16:0.25:1.47:0.14:1.00	31986	Malectin OS=Danio rerio GN=mlec PE=3 SV=1
111	67	Q32PL1|PP1R7_DANRE	9.83	51	12	12	Carbamidomethylation	2460000	782000	8560000	7980000	1270000	1450000	1.70:0.54:5.91:5.51:0.88:1.00	2460000	782000	8560000	7980000	1270000	1450000	1.70:0.54:5.91:5.51:0.88:1.00	39385	Protein phosphatase 1 regulatory subunit 7 OS=Danio rerio GN=ppp1r7 PE=2 SV=1
163	162	Q90Z10|RL13_DANRE	9.74	28	6	6		1910000	3410000	3020000	3180000	2780000	5040000	0.38:0.68:0.60:0.63:0.55:1.00	1910000	3410000	3020000	3180000	2780000	5040000	0.38:0.68:0.60:0.63:0.55:1.00	24365	60S ribosomal protein L13 OS=Danio rerio GN=rpl13 PE=2 SV=3
78	157	Q6PI20|H33_DANRE	9.72	52	7	1	Carbamidomethylation	852000	3000000	2080000	1230000	1820000	1450000	0.59:2.06:1.43:0.85:1.25:1.00	852000	3000000	2080000	1230000	1820000	1450000	0.59:2.06:1.43:0.85:1.25:1.00	15328	Histone H3.3 OS=Danio rerio GN=h3f3a PE=2 SV=3
317	291	Q91398|CSK2B_DANRE	9.66	16	2	2	Carbamidomethylation	70100	63800	238000	115000	136000	125000	0.56:0.51:1.91:0.92:1.08:1.00	70100	63800	238000	115000	136000	125000	0.56:0.51:1.91:0.92:1.08:1.00	24885	Casein kinase II subunit beta OS=Danio rerio GN=csnk2b PE=2 SV=1
378	511	Q6NWC9|GKAP1_DANRE	9.49	8	2	2		0	55600	56000	97300	79900	121000	0:0.46:0.46:0.80:0.66:1.00	0	55600	56000	97300	79900	121000	0:0.46:0.46:0.80:0.66:1.00	41960	G kinase-anchoring protein 1 OS=Danio rerio GN=gkap1 PE=2 SV=1
393	518	Q6NXA9|UBXN1_DANRE	9.43	8	2	2		23000	68100	90100	80500	260000	120000	0.19:0.57:0.75:0.67:2.17:1.00	23000	68100	90100	80500	260000	120000	0.19:0.57:0.75:0.67:2.17:1.00	33436	UBX domain-containing protein 1 OS=Danio rerio GN=ubxn1 PE=2 SV=1
446	765	Q803R5|CMTR1_DANRE	9.11	2	1	1		234000	286000	14500	115000	22100	354000	0.66:0.81:0.04:0.32:0.06:1.00	234000	286000	14500	115000	22100	354000	0.66:0.81:0.04:0.32:0.06:1.00	94900	Cap-specific mRNA (nucleoside-2'-O-)-methyltransferase 1 OS=Danio rerio GN=cmtr1 PE=2 SV=1
517	2003	Q503D6|FA58A_DANRE	8.98	5	1	1	Carbamidomethylation	24800	104000	62900	17600	0	97900	0.25:1.06:0.64:0.18:0:1.00	24800	104000	62900	17600	0	97900	0.25:1.06:0.64:0.18:0:1.00	28441	Cyclin-related protein FAM58A OS=Danio rerio GN=fam58a PE=2 SV=1
462	594	Q5BJJ6|MAT2B_DANRE	8.94	5	1	1	Carbamidomethylation	19800	0	15500	23100	0	29700	0.67:0:0.52:0.78:0:1.00	19800	0	15500	23100	0	29700	0.67:0:0.52:0.78:0:1.00	36359	Methionine adenosyltransferase 2 subunit beta OS=Danio rerio GN=mat2b PE=2 SV=1
430	432	Q6PD83|BZW1A_DANRE	8.93	3	1	1		0	36900	41000	0	0	44800	0:0.82:0.92:0:0:1.00	0	36900	41000	0	0	44800	0:0.82:0.92:0:0:1.00	48076	Basic leucine zipper and W2 domain-containing protein 1-A OS=Danio rerio GN=bzw1a PE=2 SV=1
162	217	Q6P3H7|RBBP4_DANRE	8.89	13	4	1	Carbamidomethylation	110000	76400	208000	169000	0	0	64.00:64.00:64.00:64.00:-:-	110000	76400	208000	169000	0	0	64.00:64.00:64.00:64.00:-:-	47651	Histone-binding protein RBBP4 OS=Danio rerio GN=rbbp4 PE=2 SV=3
448	754	A8E5C5|DS7CA_DANRE	8.87	5	1	1		0	95300	0	56600	0	151000	0:0.63:0:0.37:0:1.00	0	95300	0	56600	0	151000	0:0.63:0:0.37:0:1.00	35182	Dehydrogenase/reductase SDR family member 7C-A OS=Danio rerio GN=dhrs7ca PE=2 SV=1
502	3202	Q6DH87|FUND1_DANRE	8.83	8	1	1		72100	40200	0	53800	0	134000	0.54:0.30:0:0.40:0:1.00	72100	40200	0	53800	0	134000	0.54:0.30:0:0.40:0:1.00	16744	FUN14 domain-containing protein 1 OS=Danio rerio GN=fundc1 PE=2 SV=2
465	1477	Q6P268|PDCL3_DANRE	8.82	5	1	1	Carbamidomethylation	0	0	32500	21300	47900	0	-:-:64.00:64.00:64.00:-	0	0	32500	21300	47900	0	-:-:64.00:64.00:64.00:-	27657	Phosducin-like protein 3 OS=Danio rerio GN=pdcl3 PE=2 SV=1
406	583	Q66L49|SCMC1_DANRE	8.8	2	1	1		0	62400	79600	0	0	123000	0:0.51:0.65:0:0:1.00	0	62400	79600	0	0	123000	0:0.51:0.65:0:0:1.00	53356	Calcium-binding mitochondrial carrier protein SCaMC-1 OS=Danio rerio GN=slc25a24 PE=2 SV=1
519	902	Q6DG91|PSMG1_DANRE	8.8	8	1	1		0	46200	0	0	0	55900	0:0.83:0:0:0:1.00	0	46200	0	0	0	55900	0:0.83:0:0:0:1.00	30727	Proteasome assembly chaperone 1 OS=Danio rerio GN=psmg1 PE=2 SV=1
494	720	Q6PBX5|MTND_DANRE	8.78	8	1	1		0	32100	17300	0	0	32300	0:1.00:0.54:0:0:1.00	0	32100	17300	0	0	32300	0:1.00:0.54:0:0:1.00	21423	1 2-dihydroxy-3-keto-5-methylthiopentene dioxygenase OS=Danio rerio GN=adi1 PE=2 SV=2
341	734	Q6IQT4|CSN2_DANRE	8.77	5	1	1		0	33500	28400	68500	0	25600	0:1.31:1.11:2.68:0:1.00	0	33500	28400	68500	0	25600	0:1.31:1.11:2.68:0:1.00	51572	COP9 signalosome complex subunit 2 OS=Danio rerio GN=cops2 PE=2 SV=1
436	740	Q5BJJ7|BCCIP_DANRE	8.77	9	2	2	Carbamidomethylation	0	142000	115000	0	24600	34200	0:4.16:3.36:0:0.72:1.00	0	142000	115000	0	24600	34200	0:4.16:3.36:0:0.72:1.00	33884	Protein BCCIP homolog OS=Danio rerio GN=bccip PE=2 SV=1
511	735	Q3B7H1|GALD1_DANRE	8.77	11	1	1	Carbamidomethylation	0	36700	31900	50100	0	0	-:64.00:64.00:64.00:-:-	0	36700	31900	50100	0	0	-:64.00:64.00:64.00:-:-	22861	Glutamine amidotransferase-like class 1 domain-containing protein 1 OS=Danio rerio GN=gatd1 PE=2 SV=1
540	5154	Q6PBT8|FGF1_DANRE	8.77	5	1	1		0	0	20500	0	17500	0	-:-:64.00:-:64.00:-	0	0	20500	0	17500	0	-:-:64.00:-:64.00:-	16638	Putative fibroblast growth factor 1 OS=Danio rerio GN=fgf1 PE=2 SV=1
361	595	Q6NUV0|RB3GP_DANRE	8.77	2	1	1		0	50700	5980	0	0	49500	0:1.02:0.12:0:0:1.00	0	50700	5980	0	0	49500	0:1.02:0.12:0:0:1.00	108621	Rab3 GTPase-activating protein catalytic subunit OS=Danio rerio GN=rab3gap1 PE=2 SV=2
495	1581	B0UYH6|RPAP2_DANRE	8.74	2	1	1		0	37900	65900	0	90400	0	-:64.00:64.00:-:64.00:-	0	37900	65900	0	90400	0	-:64.00:64.00:-:64.00:-	67549	Putative RNA polymerase II subunit B1 CTD phosphatase rpap2 OS=Danio rerio GN=rpap2 PE=3 SV=1
403	993	Q5RI56|OPTN_DANRE	8.74	3	1	1	Carbamidomethylation	0	0	24900	0	117000	0	-:-:64.00:-:64.00:-	0	0	24900	0	117000	0	-:-:64.00:-:64.00:-	59062	Optineurin OS=Danio rerio GN=optn PE=2 SV=2
509	3902	Q7T297|F172A_DANRE	8.74	1	1	1		0	73200	0	21100	0	0	-:64.00:-:64.00:-:-	0	73200	0	21100	0	0	-:64.00:-:64.00:-:-	48208	Protein FAM172A OS=Danio rerio GN=fam172a PE=2 SV=2
366	1094	Q9MIY8|COX1_DANRE	8.74	7	1	1	Carbamidomethylation	29100	92200	0	0	0	11400	2.54:8.06:0:0:0:1.00	29100	92200	0	0	0	11400	2.54:8.06:0:0:0:1.00	56806	Cytochrome c oxidase subunit 1 OS=Danio rerio GN=mt-co1 PE=2 SV=1
427	737	F1Q575|NNRD_DANRE	8.74	5	1	1		38200	0	0	0	25700	51100	0.75:0:0:0:0.50:1.00	38200	0	0	0	25700	51100	0.75:0:0:0:0.50:1.00	35873	ATP-dependent (S)-NAD(P)H-hydrate dehydratase OS=Danio rerio GN=naxd PE=3 SV=1
384	786	Q6Q7X9|KLH31_DANRE	8.71	4	2	1	Carbamidomethylation	0	40400	0	0	0	48200	0:0.84:0:0:0:1.00	0	40400	0	0	0	48200	0:0.84:0:0:0:1.00	70806	Kelch-like protein 31 OS=Danio rerio GN=klhl31 PE=2 SV=1
521	953	Q5U3N5|PPTC7_DANRE	8.7	5	1	1		67400	0	0	0	0	49700	1.36:0:0:0:0:1.00	67400	0	0	0	0	49700	1.36:0:0:0:0:1.00	32343	Protein phosphatase PTC7 homolog OS=Danio rerio GN=pptc7 PE=2 SV=1
355	493	Q90Y50|CXAR_DANRE	8.7	3	1	1	Carbamidomethylation	10100	0	0	16100	0	21700	0.47:0:0:0.74:0:1.00	10100	0	0	16100	0	21700	0.47:0:0:0.74:0:1.00	40664	Coxsackievirus and adenovirus receptor homolog OS=Danio rerio GN=cxadr PE=2 SV=1
474	997	Q6DGU5|S2546_DANRE	8.7	3	1	1		0	26800	0	0	0	46200	0:0.58:0:0:0:1.00	0	26800	0	0	0	46200	0:0.58:0:0:0:1.00	44910	Solute carrier family 25 member 46 OS=Danio rerio GN=slc25a46 PE=2 SV=1
534	2609	Q7SZQ4|MFFB_DANRE	8.69	7	1	1		11100	0	23600	0	37100	11200	0.99:0:2.11:0:3.32:1.00	11100	0	23600	0	37100	11200	0.99:0:2.11:0:3.32:1.00	26253	Mitochondrial fission factor homolog B OS=Danio rerio GN=zgc:66022 PE=1 SV=1
466	4925	Q9MIY2|NU4LM_DANRE	8.69	7	1	1	Carbamidomethylation	0	168000	0	0	0	0	-:64.00:-:-:-:-	0	168000	0	0	0	0	-:64.00:-:-:-:-	10524	NADH-ubiquinone oxidoreductase chain 4L OS=Danio rerio GN=mt-nd4l PE=3 SV=1
434	550	Q6IQ73|CHM4C_DANRE	8.69	6	1	1		0	30600	0	26400	17200	0	-:64.00:-:64.00:64.00:-	0	30600	0	26400	17200	0	-:64.00:-:64.00:64.00:-	25176	Charged multivesicular body protein 4c OS=Danio rerio GN=chmp4c PE=2 SV=1
382	1255	Q7ZU90|CHD1L_DANRE	8.69	0	1	1		2980	0	10500	0	6380	39300	0.08:0:0.27:0:0.16:1.00	2980	0	10500	0	6380	39300	0.08:0:0.27:0:0.16:1.00	116249	Chromodomain-helicase-DNA-binding protein 1-like OS=Danio rerio GN=chd1l PE=2 SV=1
189	1281	Q6PBR7|RT63_DANRE	8.68	22	1	1		0	0	0	0	120000	0	-:-:-:-:64.00:-	0	0	0	0	120000	0	-:-:-:-:64.00:-	12655	Ribosomal protein 63 mitochondrial OS=Danio rerio GN=mrpl57 PE=3 SV=1
411	345	Q9PUE4|COPG2_DANRE	8.68	2	1	1		0	25300	0	0	0	37800	0:0.67:0:0:0:1.00	0	25300	0	0	0	37800	0:0.67:0:0:0:1.00	97529	Coatomer subunit gamma-2 OS=Danio rerio GN=copg2 PE=2 SV=2
342	546	Q1LVE8|SF3B3_DANRE	8.67	1	1	1		0	29700	0	0	0	24900	0:1.19:0:0:0:1.00	0	29700	0	0	0	24900	0:1.19:0:0:0:1.00	135621	Splicing factor 3B subunit 3 OS=Danio rerio GN=sf3b3 PE=2 SV=1
527	1406	Q6DC58|TM223_DANRE	8.67	5	1	1		0	27400	0	0	0	22200	0:1.23:0:0:0:1.00	0	27400	0	0	0	22200	0:1.23:0:0:0:1.00	28081	Transmembrane protein 223 OS=Danio rerio GN=tmem223 PE=2 SV=1
198	5477	Q6PBV6|NHP2_DANRE	8.66	13	1	1		0	0	0	0	84600	0	-:-:-:-:64.00:-	0	0	0	0	84600	0	-:-:-:-:64.00:-	16688	H/ACA ribonucleoprotein complex subunit 2-like protein OS=Danio rerio GN=nhp2 PE=2 SV=1
174	4608	Q9I8V0|PRV2_DANRE	8.66	8	1	1		0	37400	58400	0	0	0	-:64.00:64.00:-:-:-	0	37400	58400	0	0	0	-:64.00:64.00:-:-:-	11622	Parvalbumin-2 OS=Danio rerio GN=pvalb2 PE=3 SV=3
535	4162	Q6DC93|PEF1_DANRE	8.66	5	1	1		0	34600	10500	3530	0	0	-:64.00:64.00:64.00:-:-	0	34600	10500	3530	0	0	-:64.00:64.00:64.00:-:-	29424	Peflin OS=Danio rerio GN=pef1 PE=2 SV=1
479	900	Q7ZV80|SPF30_DANRE	8.65	5	1	1		0	0	0	0	92100	0	-:-:-:-:64.00:-	0	0	0	0	92100	0	-:-:-:-:64.00:-	26940	Survival of motor neuron-related-splicing factor 30 OS=Danio rerio GN=smndc1 PE=2 SV=1
424	627	Q7T2G1|I2B2B_DANRE	8.65	3	1	1		0	0	7050	0	21300	7600	0:0:0.93:0:2.80:1.00	0	0	7050	0	21300	7600	0:0:0.93:0:2.80:1.00	53711	Interferon regulatory factor 2-binding protein 2-B OS=Danio rerio GN=irf2bp2b PE=2 SV=1
467	512	Q08BY0|NDUF7_DANRE	8.65	3	1	1		29100	0	73100	0	17200	0	64.00:-:64.00:-:64.00:-	29100	0	73100	0	17200	0	64.00:-:64.00:-:64.00:-	46928	Protein arginine methyltransferase NDUFAF7 mitochondrial OS=Danio rerio GN=ndufaf7 PE=2 SV=1
537	964	Q568P1|MESH1_DANRE	8.64	6	1	1	Carbamidomethylation	0	0	32000	0	28000	0	-:-:64.00:-:64.00:-	0	0	32000	0	28000	0	-:-:64.00:-:64.00:-	20296	Guanosine-3' 5'-bis(diphosphate) 3'-pyrophosphohydrolase MESH1 OS=Danio rerio GN=hddc3 PE=2 SV=1
484	849	Q7ZW25|CHM2A_DANRE	8.63	5	1	1		0	0	0	0	23600	10100	0:0:0:0:2.33:1.00	0	0	0	0	23600	10100	0:0:0:0:2.33:1.00	25108	Charged multivesicular body protein 2a OS=Danio rerio GN=chmp2a PE=2 SV=1
352	656	A4IG62|SUV3_DANRE	8.62	3	1	1		0	0	0	0	0	46600	0:0:0:0:0:1.00	0	0	0	0	0	46600	0:0:0:0:0:1.00	86255	ATP-dependent RNA helicase SUPV3L1 mitochondrial OS=Danio rerio GN=supv3l1 PE=2 SV=1
523	1590	A5WVX0|ITPA_DANRE	8.62	8	1	1	Carbamidomethylation	0	0	0	0	53100	0	-:-:-:-:64.00:-	0	0	0	0	53100	0	-:-:-:-:64.00:-	22869	Inosine triphosphate pyrophosphatase OS=Danio rerio GN=itpa PE=2 SV=1
177	1783	A5WWC6|HSDL1_DANRE	8.61	6	1	1		0	0	0	0	0	42000	0:0:0:0:0:1.00	0	0	0	0	0	42000	0:0:0:0:0:1.00	35124	Inactive hydroxysteroid dehydrogenase-like protein 1 OS=Danio rerio GN=hsdl1 PE=2 SV=1
471	861	Q0P483|S2542_DANRE	8.61	4	1	1		12400	11300	0	0	0	0	64.00:64.00:-:-:-:-	12400	11300	0	0	0	0	64.00:64.00:-:-:-:-	35336	Mitochondrial coenzyme A transporter SLC25A42 OS=Danio rerio GN=slc25a42 PE=2 SV=1
311	391	Q4QRF7|LEG1B_DANRE	8.59	4	1	1		0	30600	0	0	0	0	-:64.00:-:-:-:-	0	30600	0	0	0	0	-:64.00:-:-:-:-	39839	Protein leg1b OS=Danio rerio GN=leg1b PE=1 SV=2
283	2481	Q6GMK6|TSN9_DANRE	8.58	5	1	1		0	0	103000	0	9420	0	-:-:64.00:-:64.00:-	0	0	103000	0	9420	0	-:-:64.00:-:64.00:-	26783	Tetraspanin-9 OS=Danio rerio GN=tspan9 PE=2 SV=1
531	1618	Q7T370|CDV3_DANRE	8.57	11	1	1		0	0	0	0	23400	0	-:-:-:-:64.00:-	0	0	0	0	23400	0	-:-:-:-:64.00:-	26229	Protein CDV3 homolog OS=Danio rerio GN=cdv3 PE=2 SV=1
478	1632	A7YT82|NMT2_DANRE	8.57	3	1	1		0	0	0	0	0	20400	0:0:0:0:0:1.00	0	0	0	0	0	20400	0:0:0:0:0:1.00	56347	Glycylpeptide N-tetradecanoyltransferase 2 OS=Danio rerio GN=nmt2 PE=2 SV=2
488	852	Q6NWG1|LRC59_DANRE	8.56	5	1	1		0	0	0	0	18500	0	-:-:-:-:64.00:-	0	0	0	0	18500	0	-:-:-:-:64.00:-	35904	Leucine-rich repeat-containing protein 59 OS=Danio rerio GN=lrrc59 PE=2 SV=1
367	495	Q6P2T0|TM38A_DANRE	8.56	3	1	1		0	0	0	0	0	19800	0:0:0:0:0:1.00	0	0	0	0	0	19800	0:0:0:0:0:1.00	32951	Trimeric intracellular cation channel type A OS=Danio rerio GN=tmem38a PE=2 SV=1
110	129	Q6NYA0|SRS1B_DANRE	8.56	27	8	1	Carbamidomethylation	0	0	0	0	0	18100	0:0:0:0:0:1.00	0	0	0	0	0	18100	0:0:0:0:0:1.00	27475	Serine/arginine-rich splicing factor 1B OS=Danio rerio GN=srsf1b PE=2 SV=1
353	606	Q6DRL5|MBB1A_DANRE	8.56	1	1	1		0	0	0	0	0	17500	0:0:0:0:0:1.00	0	0	0	0	0	17500	0:0:0:0:0:1.00	144011	Myb-binding protein 1A-like protein OS=Danio rerio GN=mybbp1a PE=1 SV=1
194	228	Q6PG31|RNPS1_DANRE	8.55	17	4	4		306000	126000	599000	1350000	456000	307000	0.99:0.41:1.95:4.40:1.48:1.00	306000	126000	599000	1350000	456000	307000	0.99:0.41:1.95:4.40:1.48:1.00	31739	RNA-binding protein with serine-rich domain 1 OS=Danio rerio GN=rnps1 PE=2 SV=1
516	5280	Q9MIY4|COX3_DANRE	8.54	5	1	1		0	0	0	0	0	11900	0:0:0:0:0:1.00	0	0	0	0	0	11900	0:0:0:0:0:1.00	29501	Cytochrome c oxidase subunit 3 OS=Danio rerio GN=mt-co3 PE=3 SV=1
287	3046	Q0D285|TM141_DANRE	8.53	19	1	1		0	11200	0	0	0	0	-:64.00:-:-:-:-	0	11200	0	0	0	0	-:64.00:-:-:-:-	13904	Transmembrane protein 141 OS=Danio rerio GN=tmem141 PE=2 SV=1
501	607	Q7ZWB2|UBL4A_DANRE	8.53	7	1	1	Carbamidomethylation	0	9910	0	0	0	0	-:64.00:-:-:-:-	0	9910	0	0	0	0	-:64.00:-:-:-:-	17320	Ubiquitin-like protein 4A OS=Danio rerio GN=ubl4a PE=2 SV=1
383	477	Q6IQE0|PU60B_DANRE	8.5	4	1	1		52500	36100	0	34700	44900	87900	0.60:0.41:0:0.39:0.51:1.00	52500	36100	0	34700	44900	87900	0.60:0.41:0:0.39:0.51:1.00	55420	Poly(U)-binding-splicing factor PUF60-B OS=Danio rerio GN=puf60b PE=2 SV=2
242	185	A4IGF3|ATP23_DANRE	8.31	24	4	4	Carbamidomethylation	661000	467000	991000	645000	647000	429000	1.54:1.09:2.31:1.50:1.51:1.00	661000	467000	991000	645000	647000	429000	1.54:1.09:2.31:1.50:1.51:1.00	28983	Mitochondrial inner membrane protease ATP23 homolog OS=Danio rerio GN=atp23 PE=2 SV=1
416	1311	Q1L987|ATPF1_DANRE	7.97	6	1	1		44200	56400	108000	110000	8500	36600	1.21:1.54:2.94:3.01:0.23:1.00	44200	56400	108000	110000	8500	36600	1.21:1.54:2.94:3.01:0.23:1.00	34671	ATP synthase mitochondrial F1 complex assembly factor 1 OS=Danio rerio GN=atpaf1 PE=2 SV=2
101	166	Q1LUK1|MIC13_DANRE	7.91	56	6	6		5880000	5520000	6870000	6050000	7920000	6530000	0.90:0.85:1.05:0.93:1.21:1.00	5880000	5520000	6870000	6050000	7920000	6530000	0.90:0.85:1.05:0.93:1.21:1.00	11753	MICOS complex subunit MIC13 OS=Danio rerio GN=mic13 PE=3 SV=1
307	532	Q498P2|RT35_DANRE	7.68	5	1	1	Carbamidomethylation	142000	57000	233000	94500	60500	161000	0.88:0.35:1.45:0.59:0.38:1.00	142000	57000	233000	94500	60500	161000	0.88:0.35:1.45:0.59:0.38:1.00	37332	28S ribosomal protein S35 mitochondrial OS=Danio rerio GN=mrps35 PE=2 SV=1
14	2	Q7SX99|FUMH_DANRE	7.66	71	30	30	Carbamidomethylation	19200000	12900000	31000000	29700000	14200000	15600000	1.23:0.83:1.98:1.90:0.91:1.00	19200000	12900000	31000000	29700000	14200000	15600000	1.23:0.83:1.98:1.90:0.91:1.00	54861	Fumarate hydratase mitochondrial OS=Danio rerio GN=fh PE=2 SV=1
394	697	Q5BJB7|RM10_DANRE	7.63	14	2	2		104000	88900	131000	88100	176000	211000	0.49:0.42:0.62:0.42:0.83:1.00	104000	88900	131000	88100	176000	211000	0.49:0.42:0.62:0.42:0.83:1.00	27885	39S ribosomal protein L10 mitochondrial OS=Danio rerio GN=mrpl10 PE=2 SV=1
318	1253	Q7SXF6|CREL2_DANRE	7.54	5	1	1	Carbamidomethylation	29900	19400	53300	17500	31300	55900	0.54:0.35:0.95:0.31:0.56:1.00	29900	19400	53300	17500	31300	55900	0.54:0.35:0.95:0.31:0.56:1.00	37603	Cysteine-rich with EGF-like domain protein 2 OS=Danio rerio GN=creld2 PE=2 SV=2
197	149	Q568L5|A1A1B_DANRE	7.36	29	6	6	Carbamidomethylation	471000	1250000	917000	520000	1750000	1030000	0.46:1.22:0.89:0.51:1.71:1.00	471000	1250000	917000	520000	1750000	1030000	0.46:1.22:0.89:0.51:1.71:1.00	36818	Alcohol dehydrogenase [NADP(+)] B OS=Danio rerio GN=akr1a1b PE=2 SV=1
222	450	Q04475|B2MG_DANRE	7.26	22	2	2	Carbamidomethylation	694000	1680000	2710000	1900000	1990000	2020000	0.34:0.83:1.34:0.94:0.98:1.00	694000	1680000	2710000	1900000	1990000	2020000	0.34:0.83:1.34:0.94:0.98:1.00	13289	Beta-2-microglobulin OS=Danio rerio GN=b2m PE=1 SV=1
164	464	Q5TZ18|NAV3_DANRE	6.87	1	1	1		0	28200	15100	8360	37800	6600	0:4.27:2.29:1.27:5.73:1.00	0	28200	15100	8360	37800	6600	0:4.27:2.29:1.27:5.73:1.00	242552	Neuron navigator 3 OS=Danio rerio GN=nav3 PE=3 SV=1
482	1049	Q503X2|RM04_DANRE	6.8	11	2	2		508000	947000	846000	494000	318000	276000	1.84:3.43:3.06:1.79:1.15:1.00	508000	947000	846000	494000	318000	276000	1.84:3.43:3.06:1.79:1.15:1.00	33920	39S ribosomal protein L4 mitochondrial OS=Danio rerio GN=mrpl4 PE=2 SV=1
55	103	Q6DGK2|LDHBB_DANRE	6.51	22	11	1		819000	570000	1080000	780000	573000	807000	1.01:0.71:1.34:0.97:0.71:1.00	819000	570000	1080000	780000	573000	807000	1.01:0.71:1.34:0.97:0.71:1.00	36710	L-lactate dehydrogenase B-B chain OS=Danio rerio GN=ldhbb PE=2 SV=1
249	201	Q8JGR4|RL24_DANRE	6.5	24	4	4	Carbamidomethylation	1600000	2110000	2130000	3270000	2590000	2890000	0.56:0.73:0.74:1.13:0.90:1.00	1600000	2110000	2130000	3270000	2590000	2890000	0.56:0.73:0.74:1.13:0.90:1.00	17869	60S ribosomal protein L24 OS=Danio rerio GN=rpl24 PE=2 SV=1
372	593	Q4VBW0|MTX3_DANRE	6.49	14	2	2	Carbamidomethylation	109000	53100	122000	113000	457000	118000	0.92:0.45:1.03:0.96:3.86:1.00	109000	53100	122000	113000	457000	118000	0.92:0.45:1.03:0.96:3.86:1.00	35227	Metaxin-3 OS=Danio rerio GN=mtx3 PE=2 SV=2
141	151	Q6PI52|CALM_DANRE	6.06	75	6	6		2440000	3520000	3650000	1670000	2440000	3870000	0.63:0.91:0.94:0.43:0.63:1.00	2440000	3520000	3650000	1670000	2440000	3870000	0.63:0.91:0.94:0.43:0.63:1.00	16838	Calmodulin OS=Danio rerio GN=calm1a PE=2 SV=3
239	212	Q7SXG4|SAE2_DANRE	5.88	8	3	3	Carbamidomethylation	30700	104000	265000	251000	81800	90800	0.34:1.14:2.92:2.76:0.90:1.00	30700	104000	265000	251000	81800	90800	0.34:1.14:2.92:2.76:0.90:1.00	71794	SUMO-activating enzyme subunit 2 OS=Danio rerio GN=uba2 PE=1 SV=2
405	3546	Q08CN9|ZNRF2_DANRE	5.88	9	1	1		539000	375000	708000	976000	255000	1070000	0.50:0.35:0.66:0.91:0.24:1.00	539000	375000	708000	976000	255000	1070000	0.50:0.35:0.66:0.91:0.24:1.00	22638	E3 ubiquitin-protein ligase znrf2 OS=Danio rerio GN=znrf2 PE=2 SV=1
228	163	Q7T3H1|DCTN2_DANRE	5.8	21	6	6	Carbamidomethylation	191000	193000	446000	291000	438000	242000	0.79:0.80:1.85:1.20:1.81:1.00	191000	193000	446000	291000	438000	242000	0.79:0.80:1.85:1.20:1.81:1.00	44625	Dynactin subunit 2 OS=Danio rerio GN=dctn2 PE=2 SV=1
386	317	Q7ZV43|TOLIP_DANRE	5.73	11	2	2		59100	58000	62900	96200	27600	61700	0.96:0.94:1.02:1.56:0.45:1.00	59100	58000	62900	96200	27600	61700	0.96:0.94:1.02:1.56:0.45:1.00	30424	Toll-interacting protein OS=Danio rerio GN=tollip PE=2 SV=1
71	36	Q08BL7|GLCTK_DANRE	5.72	49	16	16	Carbamidomethylation	955000	842000	1540000	1620000	1140000	1050000	0.91:0.80:1.47:1.54:1.08:1.00	955000	842000	1540000	1620000	1140000	1050000	0.91:0.80:1.47:1.54:1.08:1.00	52608	Glycerate kinase OS=Danio rerio GN=glyctk PE=2 SV=1
417	948	Q6PFP6|NDOR1_DANRE	5.38	3	1	1		258000	242000	413000	403000	90900	375000	0.69:0.65:1.10:1.08:0.24:1.00	258000	242000	413000	403000	90900	375000	0.69:0.65:1.10:1.08:0.24:1.00	66890	NADPH-dependent diflavin oxidoreductase 1 OS=Danio rerio GN=ndor1 PE=2 SV=1
480	1386	Q4V9P0|SAMC_DANRE	5.09	4	1	1		115000	109000	54800	39300	52600	89700	1.28:1.22:0.61:0.44:0.59:1.00	115000	109000	54800	39300	52600	89700	1.28:1.22:0.61:0.44:0.59:1.00	28995	S-adenosylmethionine mitochondrial carrier protein OS=Danio rerio GN=slc25a26 PE=2 SV=1
373	419	Q6DBT3|TXD17_DANRE	5.08	27	2	2	Carbamidomethylation	162000	89700	392000	70300	560000	189000	0.86:0.47:2.07:0.37:2.96:1.00	162000	89700	392000	70300	560000	189000	0.86:0.47:2.07:0.37:2.96:1.00	14193	Thioredoxin domain-containing protein 17 OS=Danio rerio GN=txndc17 PE=2 SV=1
410	530	Q68EK7|RAB4B_DANRE	5.05	11	2	1		200000	155000	65300	175000	72600	125000	1.60:1.24:0.52:1.39:0.58:1.00	200000	155000	65300	175000	72600	125000	1.60:1.24:0.52:1.39:0.58:1.00	23725	Ras-related protein Rab-4B OS=Danio rerio GN=rab4b PE=2 SV=1
362	479	Q66I75|MTNB_DANRE	4.79	6	1	1		125000	116000	162000	121000	95300	170000	0.74:0.68:0.95:0.71:0.56:1.00	125000	116000	162000	121000	95300	170000	0.74:0.68:0.95:0.71:0.56:1.00	27231	Methylthioribulose-1-phosphate dehydratase OS=Danio rerio GN=apip PE=2 SV=1
25	29	B6RSP1|PKHA7_DANRE	4.72	21	19	19	Carbamidomethylation	2630000	1780000	3030000	1590000	1600000	2460000	1.07:0.72:1.23:0.65:0.65:1.00	2630000	1780000	3030000	1590000	1600000	2460000	1.07:0.72:1.23:0.65:0.65:1.00	135554	Pleckstrin homology domain-containing family A member 7 OS=Danio rerio GN=plekha7 PE=2 SV=2
326	768	Q5RFW0|SCAR5_DANRE	4.59	2	1	1		176000	205000	168000	190000	95600	334000	0.53:0.61:0.50:0.57:0.29:1.00	176000	205000	168000	190000	95600	334000	0.53:0.61:0.50:0.57:0.29:1.00	55221	Scavenger receptor class A member 5 OS=Danio rerio GN=scara5 PE=3 SV=1
106	109	Q7ZWE9|KCY_DANRE	4.51	59	11	11		1500000	892000	2550000	1170000	1700000	1310000	1.14:0.68:1.94:0.89:1.30:1.00	1500000	892000	2550000	1170000	1700000	1310000	1.14:0.68:1.94:0.89:1.30:1.00	22423	UMP-CMP kinase OS=Danio rerio GN=cmpk PE=2 SV=2
38	41	Q6NXA4|ILF3_DANRE	4.44	36	24	21	Carbamidomethylation	1490000	1580000	1740000	2040000	1620000	1800000	0.83:0.88:0.97:1.13:0.90:1.00	1490000	1580000	1740000	2040000	1620000	1800000	0.83:0.88:0.97:1.13:0.90:1.00	90436	Interleukin enhancer-binding factor 3 homolog OS=Danio rerio GN=ilf3 PE=1 SV=2
94	141	Q7T2A5|EIF3L_DANRE	4.35	15	6	6	Carbamidomethylation	3650000	1530000	3460000	3570000	2680000	2290000	1.60:0.67:1.51:1.56:1.17:1.00	3650000	1530000	3460000	3570000	2680000	2290000	1.60:0.67:1.51:1.56:1.17:1.00	67993	Eukaryotic translation initiation factor 3 subunit L OS=Danio rerio GN=eif3l PE=2 SV=1
180	89	P62247|RS8_DANRE	4.08	58	10	10	Carbamidomethylation	1410000	2030000	2890000	1530000	3590000	3040000	0.46:0.67:0.95:0.50:1.18:1.00	1410000	2030000	2890000	1530000	3590000	3040000	0.46:0.67:0.95:0.50:1.18:1.00	24093	40S ribosomal protein S8 OS=Danio rerio GN=rps8 PE=2 SV=2
157	165	Q8JGS9|RS18_DANRE	3.91	40	7	7		1720000	3570000	2710000	3130000	3780000	3860000	0.45:0.93:0.70:0.81:0.98:1.00	1720000	3570000	2710000	3130000	3780000	3860000	0.45:0.93:0.70:0.81:0.98:1.00	17732	40S ribosomal protein S18 OS=Danio rerio GN=rps18 PE=2 SV=1
418	605	Q9DGJ3|NPC2_DANRE	3.8	10	1	1	Carbamidomethylation	182000	78600	216000	346000	430000	225000	0.81:0.35:0.96:1.54:1.91:1.00	182000	78600	216000	346000	430000	225000	0.81:0.35:0.96:1.54:1.91:1.00	16306	Epididymal secretory protein E1 OS=Danio rerio GN=npc2 PE=2 SV=1
532	1764	Q1LXI5|RM54_DANRE	3.79	10	1	1		0	32000	36300	0	10700	32600	0:0.98:1.11:0:0.33:1.00	0	32000	36300	0	10700	32600	0:0.98:1.11:0:0.33:1.00	15830	39S ribosomal protein L54 mitochondrial OS=Danio rerio GN=mrpl54 PE=3 SV=2
273	382	Q7ZUS1|VRK1_DANRE	3.51	4	1	1		0	68100	99500	101000	82700	116000	0:0.59:0.86:0.87:0.71:1.00	0	68100	99500	101000	82700	116000	0:0.59:0.86:0.87:0.71:1.00	47771	Serine/threonine-protein kinase VRK1 OS=Danio rerio GN=vrk1 PE=2 SV=1
188	146	A5PF61|LEG1A_DANRE	3.36	28	6	6	Carbamidomethylation	1000000	1350000	893000	1180000	1050000	1100000	0.91:1.22:0.81:1.07:0.95:1.00	1000000	1350000	893000	1180000	1050000	1100000	0.91:1.22:0.81:1.07:0.95:1.00	39932	Protein leg1a OS=Danio rerio GN=leg1a PE=1 SV=1
399	770	Q5U3A8|PPR21_DANRE	3.35	3	1	1	Carbamidomethylation	865000	362000	1130000	986000	1690000	746000	1.16:0.48:1.51:1.32:2.26:1.00	865000	362000	1130000	986000	1690000	746000	1.16:0.48:1.51:1.32:2.26:1.00	75153	Protein phosphatase 1 regulatory subunit 21 OS=Danio rerio GN=ppp1r21 PE=2 SV=1
279	423	Q1LUS8|RBP10_DANRE	3.34	2	1	1	Carbamidomethylation	14200	19700	19900	29400	17400	37500	0.38:0.53:0.53:0.79:0.46:1.00	14200	19700	19900	29400	17400	37500	0.38:0.53:0.53:0.79:0.46:1.00	66486	Ran-binding protein 10 OS=Danio rerio GN=ranbp10 PE=3 SV=1
369	815	Q7SXM7|PRP31_DANRE	3.32	3	1	1		290000	236000	282000	383000	183000	456000	0.63:0.52:0.62:0.84:0.40:1.00	290000	236000	282000	383000	183000	456000	0.63:0.52:0.62:0.84:0.40:1.00	56474	U4/U6 small nuclear ribonucleoprotein Prp31 OS=Danio rerio GN=prpf31 PE=2 SV=1
278	186	Q9DGE1|MK14B_DANRE	3.23	22	4	2	Carbamidomethylation	8840	0	128000	103000	0	0	64.00:-:64.00:64.00:-:-	8840	0	128000	103000	0	0	64.00:-:64.00:64.00:-:-	39998	Mitogen-activated protein kinase 14B OS=Danio rerio GN=mapk14b PE=1 SV=1
464	639	B3DHU2|TMM65_DANRE	3.21	5	1	1		108000	70600	85300	113000	104000	187000	0.58:0.38:0.46:0.60:0.55:1.00	108000	70600	85300	113000	104000	187000	0.58:0.38:0.46:0.60:0.55:1.00	23070	Transmembrane protein 65 OS=Danio rerio GN=tmem65 PE=1 SV=1
315	492	Q6DRD9|ABHDB_DANRE	3.18	5	1	1		59400	69800	167000	185000	111000	90800	0.65:0.77:1.84:2.04:1.22:1.00	59400	69800	167000	185000	111000	90800	0.65:0.77:1.84:2.04:1.22:1.00	34924	Protein ABHD11 OS=Danio rerio GN=abhd11 PE=2 SV=1
291	804	F1QWM2|DUS27_DANRE	3.15	1	1	1		9140	0	47800	0	0	0	64.00:-:64.00:-:-:-	9140	0	47800	0	0	0	64.00:-:64.00:-:-:-	122644	Inactive dual specificity phosphatase 27 OS=Danio rerio GN=dusp27 PE=1 SV=1
457	663	Q0P4A6|TSSC4_DANRE	3.14	4	1	1	Carbamidomethylation	7650	73000	42200	20600	37300	54500	0.14:1.34:0.78:0.38:0.68:1.00	7650	73000	42200	20600	37300	54500	0.14:1.34:0.78:0.38:0.68:1.00	34139	Protein TSSC4 OS=Danio rerio GN=tssc4 PE=2 SV=1
481	554	Q76LC6|RBM24_DANRE	3.09	11	2	2		230000	127000	307000	450000	307000	225000	1.02:0.57:1.36:2.00:1.36:1.00	230000	127000	307000	450000	307000	225000	1.02:0.57:1.36:2.00:1.36:1.00	24601	RNA-binding protein 24 OS=Danio rerio GN=rbm24 PE=2 SV=1
319	369	Q8JH68|MXA_DANRE	3.08	4	2	1		93700	102000	109000	160000	179000	184000	0.51:0.55:0.59:0.87:0.97:1.00	93700	102000	109000	160000	179000	184000	0.51:0.55:0.59:0.87:0.97:1.00	73262	Interferon-induced GTP-binding protein MxA OS=Danio rerio GN=mxa PE=2 SV=1
529	1384	Q6GMH3|TWF2_DANRE	2.62	6	1	1		155000	0	40500	0	0	0	64.00:-:64.00:-:-:-	155000	0	40500	0	0	0	64.00:-:64.00:-:-:-	39859	Twinfilin-2 OS=Danio rerio GN=twf2 PE=2 SV=1
468	744	Q803W1|SCRN3_DANRE	2.62	3	1	1		0	177000	271000	34000	155000	311000	0:0.57:0.87:0.11:0.50:1.00	0	177000	271000	34000	155000	311000	0:0.57:0.87:0.11:0.50:1.00	46974	Secernin-3 OS=Danio rerio GN=scrn3 PE=2 SV=1
469	701	A3KP77|OXND1_DANRE	2.61	5	1	1		57300	0	36200	10500	0	0	64.00:-:64.00:64.00:-:-	57300	0	36200	10500	0	0	64.00:-:64.00:64.00:-:-	30699	Oxidoreductase NAD-binding domain-containing protein 1 OS=Danio rerio GN=oxnad1 PE=2 SV=1
539	2984	A4QN56|MFS4B_DANRE	2.6	1	1	1		20400	0	0	0	0	0	64.00:-:-:-:-:-	20400	0	0	0	0	0	64.00:-:-:-:-:-	64081	Sodium-dependent glucose transporter 1 OS=Danio rerio GN=mfsd4b PE=2 SV=1
492	730	Q7T2D1|RD10B_DANRE	2.55	6	1	1	Carbamidomethylation	157000	49500	155000	78400	140000	111000	1.41:0.45:1.40:0.71:1.26:1.00	157000	49500	155000	78400	140000	111000	1.41:0.45:1.40:0.71:1.26:1.00	37819	Retinol dehydrogenase 10-B OS=Danio rerio GN=rdh10b PE=2 SV=2
526	622	Q6TNS7|RABL3_DANRE	2.53	5	1	1		300000	281000	409000	370000	210000	440000	0.68:0.64:0.93:0.84:0.48:1.00	300000	281000	409000	370000	210000	440000	0.68:0.64:0.93:0.84:0.48:1.00	26113	Rab-like protein 3 OS=Danio rerio GN=rabl3 PE=2 SV=1
536	1478	Q6PC30|CSN5_DANRE	2.48	6	1	1		0	0	0	111000	0	0	-:-:-:64.00:-:-	0	0	0	111000	0	0	-:-:-:64.00:-:-	37582	COP9 signalosome complex subunit 5 OS=Danio rerio GN=cops5 PE=2 SV=1
153	496	Q6JAN0|GPR98_DANRE	2.48	0	1	1		0	0	0	63400	0	0	-:-:-:64.00:-:-	0	0	0	63400	0	0	-:-:-:64.00:-:-	674639	G-protein coupled receptor 98 OS=Danio rerio GN=gpr98 PE=2 SV=1
152	321	Q7T3B0|EIF3M_DANRE	2.47	7	1	1		0	0	0	45100	0	0	-:-:-:64.00:-:-	0	0	0	45100	0	0	-:-:-:64.00:-:-	42699	Eukaryotic translation initiation factor 3 subunit M OS=Danio rerio GN=eif3m PE=2 SV=2
504	651	Q7ZWF0|RAE1L_DANRE	2.47	4	1	1		0	0	0	33100	0	0	-:-:-:64.00:-:-	0	0	0	33100	0	0	-:-:-:64.00:-:-	41051	mRNA export factor OS=Danio rerio GN=rae1 PE=2 SV=2
452	921	A1L243|MESD_DANRE	2.47	3	1	1		0	0	18200	24800	0	0	-:-:64.00:64.00:-:-	0	0	18200	24800	0	0	-:-:64.00:64.00:-:-	23306	LRP chaperone MESD OS=Danio rerio GN=mesd PE=2 SV=2
144	1794	Q8AWZ0|HXB8A_DANRE	2.47	2	1	1		0	0	0	28300	0	0	-:-:-:64.00:-:-	0	0	0	28300	0	0	-:-:-:64.00:-:-	28002	Homeobox protein Hox-B8a OS=Danio rerio GN=hoxb8a PE=2 SV=1
179	207	Q7ZTY4|RBBP7_DANRE	2.46	14	4	1	Carbamidomethylation	0	0	0	21100	0	0	-:-:-:64.00:-:-	0	0	0	21100	0	0	-:-:-:64.00:-:-	47752	Histone-binding protein RBBP7 OS=Danio rerio GN=rbbp7 PE=2 SV=1
455	361	A9JRE2|MTNA_DANRE	2.32	4	1	1		0	0	33800	0	0	0	-:-:64.00:-:-:-	0	0	33800	0	0	0	-:-:64.00:-:-:-	37980	Methylthioribose-1-phosphate isomerase OS=Danio rerio GN=mri1 PE=2 SV=1
297	5590	Q568K2|PP1RB_DANRE	2.31	7	1	1	Carbamidomethylation	0	0	27900	0	0	0	-:-:64.00:-:-:-	0	0	27900	0	0	0	-:-:64.00:-:-:-	13106	Protein phosphatase 1 regulatory subunit 11 OS=Danio rerio GN=ppp1r11 PE=1 SV=1
218	142	Q6P0H6|CSN4_DANRE	2.28	22	7	7		284000	373000	553000	400000	513000	403000	0.70:0.93:1.37:0.99:1.27:1.00	284000	373000	553000	400000	513000	403000	0.70:0.93:1.37:0.99:1.27:1.00	46346	COP9 signalosome complex subunit 4 OS=Danio rerio GN=cops4 PE=2 SV=1
429	1042	Q7SZC2|XPO2_DANRE	2.02	1	1	1		149000	112000	127000	234000	121000	216000	0.69:0.52:0.59:1.09:0.56:1.00	149000	112000	127000	234000	121000	216000	0.69:0.52:0.59:1.09:0.56:1.00	110028	Exportin-2 OS=Danio rerio GN=cse1l PE=1 SV=2
102	213	F1RCR6|TRIPC_DANRE	2	2	4	3		108000	84100	162000	197000	148000	146000	0.74:0.58:1.11:1.35:1.02:1.00	108000	84100	162000	197000	148000	146000	0.74:0.58:1.11:1.35:1.02:1.00	223042	E3 ubiquitin-protein ligase TRIP12 OS=Danio rerio GN=trip12 PE=3 SV=1
359	458	Q7T2B9|MTPN_DANRE	1.87	15	1	1		394000	510000	640000	519000	712000	628000	0.63:0.81:1.02:0.83:1.13:1.00	394000	510000	640000	519000	712000	628000	0.63:0.81:1.02:0.83:1.13:1.00	12749	Myotrophin OS=Danio rerio GN=mtpn PE=3 SV=1
195	187	F6P3G4|PS11A_DANRE	1.78	9	5	3		118000	132000	219000	159000	135000	148000	0.80:0.89:1.48:1.07:0.91:1.00	118000	132000	219000	159000	135000	148000	0.80:0.89:1.48:1.07:0.91:1.00	47374	26S proteasome non-ATPase regulatory subunit 11A OS=Danio rerio GN=psmd11a PE=2 SV=1
227	200	Q9PTS2|DCUP_DANRE	1.74	10	3	3	Carbamidomethylation	420000	450000	776000	603000	461000	421000	1.00:1.07:1.85:1.43:1.10:1.00	420000	450000	776000	603000	461000	421000	1.00:1.07:1.85:1.43:1.10:1.00	41645	Uroporphyrinogen decarboxylase OS=Danio rerio GN=urod PE=2 SV=1
470	679	Q5XJD3|FIP1_DANRE	1.55	8	2	2		50900	73300	96300	71800	63300	98400	0.52:0.74:0.98:0.73:0.64:1.00	50900	73300	96300	71800	63300	98400	0.52:0.74:0.98:0.73:0.64:1.00	62966	Pre-mRNA 3'-end-processing factor FIP1 OS=Danio rerio GN=fip1l1 PE=1 SV=1
310	417	P79737|RASN_DANRE	1.42	12	3	1		82200	67400	111000	83800	91700	110000	0.75:0.62:1.01:0.77:0.84:1.00	82200	67400	111000	83800	91700	110000	0.75:0.62:1.01:0.77:0.84:1.00	21339	GTPase NRas OS=Danio rerio GN=nras PE=2 SV=1
169	216	Q6TGS6|SYYC_DANRE	1.09	11	5	4		211000	278000	209000	105000	212000	209000	1.01:1.33:1.00:0.50:1.02:1.00	211000	278000	209000	105000	212000	209000	1.01:1.33:1.00:0.50:1.02:1.00	59534	Tyrosine--tRNA ligase cytoplasmic OS=Danio rerio GN=yars PE=2 SV=2
533	2532	A2AV36|ANM7_DANRE	0.91	3	1	1	Carbamidomethylation	83300	67600	145000	59100	94100	67800	1.23:1.00:2.14:0.87:1.39:1.00	83300	67600	145000	59100	94100	67800	1.23:1.00:2.14:0.87:1.39:1.00	76547	Protein arginine N-methyltransferase 7 OS=Danio rerio GN=prmt7 PE=2 SV=1
