# Supplementary material for: Metabolic reprogramming and membrane glycan remodeling as potential drivers of zebrafish heart regeneration
Source: Commun Biol. 2022 Dec 13;5:1365. doi: 10.1038/s42003-022-04328-2 (PMC9744865; doi:10.1038/s42003-022-04328-2)
Supplement: Supplementary file 8 — Supplementary Data 5 [file 42003_2022_4328_MOESM8_ESM.xlsx]

## Sheet: Foglio1
Supplementay Data 5 Lectin microarray analysis of 2 dpci (days post cryoinjury) respect to the Sham.
Lectin	p-value		2 dpci/Sham	log2( 2dpci/Sham)
AIA	0.107671	0.967901	0.737085	-0.440097
RPbAI	0.0132288	1.87848	0.721848	-0.470234
SNA-II	0.171309	0.76622	0.825049	-0.277449
SJA	0.40458	0.392996	0.868966	-0.202628
DBA	0.733382	0.13467	0.965907	-0.0500439
GHA	0.631534	0.199603	1.06149	0.0860889
SBA	0.261565	0.58242	0.912042	-0.132828
VVA	0.411222	0.385924	0.850403	-0.233781
BPA	0.392762	0.405871	0.924291	-0.113581
WFA	0.780635	0.107552	1.26381	0.337784
HPA	0.51841	0.285327	0.930504	-0.103916
GLS-I-A4	0.128297	0.891783	0.848258	-0.237425
ACA	0.135633	0.867635	0.742185	-0.430149
ABL	0.575973	0.239598	1.30563	0.384749
PNA	0.666164	0.176419	0.940687	-0.0882126
GSL-II	0.411836	0.385276	0.89012	-0.167928
sWGA	0.1061	0.974285	0.705104	-0.504092
DSA	0.0965846	1.01509	0.741211	-0.432044
STA	0.061325	1.21236	0.781482	-0.355715
LEL	0.296601	0.527827	0.873873	-0.194505
Calsepa	0.424559	0.372062	0.844267	-0.244228
NPA	0.160597	0.794263	0.632857	-0.660049
GNA	0.113751	0.944045	0.822176	-0.28248
HHA	0.518789	0.285009	0.863232	-0.212179
ConA	0.0875547	1.05772	0.847328	-0.239008
Lch-B	0.810675	0.0911532	2.37748	1.24943
Lch-A	0.0578856	1.23743	0.806946	-0.309456
PSA	0.070427	1.15226	0.814668	-0.295716
TJA-I	0.792613	0.100939	1.06809	0.0950309
WGA	0.0410047	1.38717	0.721465	-0.470998
MAA	0.0265232	1.57637	0.758381	-0.399005
SNA-I	0.787467	0.103768	1.06685	0.0933524
CCA	0.696484	0.157089	1.48128	0.566845
PHA-L	0.639345	0.194265	0.952385	-0.0703838
PHA-E	0.0689584	1.16141	0.688468	-0.538539
RCA-I/120	0.757968	0.120349	0.926806	-0.109661
AMA	0.384927	0.414622	1.36369	0.447512
CPA	0.237025	0.625206	0.889441	-0.169029
CAA	0.394011	0.404492	0.806861	-0.309608
ECA	0.839556	0.0759503	0.949391	-0.0749264
TJA-II	0.28879	0.539418	0.872758	-0.196347
AAL	0.161228	0.79256	0.725309	-0.463332
LTA	0.0457442	1.33966	0.757953	-0.39982
UEA-I	0.0392558	1.4061	0.803118	-0.316316
PA-I	0.256466	0.59097	0.876021	-0.190962
EEA	0.064429	1.19092	0.820745	-0.284993
GSL-I-B4	0.12292	0.910377	0.703386	-0.507611
MPA	0.197737	0.703912	0.843087	-0.246247
MOA	0.653546	0.184724	1.1624	0.217103
