# Supplementary material for: Metabolic reprogramming and membrane glycan remodeling as potential drivers of zebrafish heart regeneration
Source: Commun Biol. 2022 Dec 13;5:1365. doi: 10.1038/s42003-022-04328-2 (PMC9744865; doi:10.1038/s42003-022-04328-2)
Supplement: Supplementary file 9 — Supplementary Data 6 [file 42003_2022_4328_MOESM9_ESM.xlsx]

## Sheet: Foglio1
Supplementary Data 6 Lectin microarray analysis of 7 dpci (days post cryoinjury) respect to the Sham.
Lectin	p-value		7dpci/Sham
AIA	0.0248034	1.60549	0.63886	-0.646429
RPbAI	0.890036	0.0505924	0.991755	-0.0119443
SNA-II	0.724001	0.140261	0.956312	-0.0644467
SJA	0.378344	0.422113	0.895961	-0.158492
DBA	0.365106	0.437581	1.21065	0.275784
GHA	0.817235	0.087653	0.975941	-0.0351335
SBA	0.0481949	1.317	0.843189	-0.246072
VVA	0.831047	0.0803744	1.18956	0.25043
BPA	0.965628	0.0151901	1.01887	0.0269675
WFA	0.36867	0.433362	0.709213	-0.495709
HPA	0.224078	0.649601	0.821804	-0.283133
GLS-I-A4	0.0528997	1.27655	0.768906	-0.37912
ACA	0.196843	0.70588	0.829934	-0.268931
ABL	0.886888	0.0521312	1.14658	0.197341
PNA	0.294358	0.531124	0.885409	-0.175584
GSL-II	0.0694397	1.15839	0.755241	-0.404991
sWGA	0.325969	0.486824	0.841812	-0.248429
DSA	0.174192	0.758972	0.733569	-0.446994
STA	0.543839	0.26453	0.922268	-0.116742
LEL	0.916433	0.0378993	0.964158	-0.0526583
Calsepa	0.6787	0.168322	0.921112	-0.118551
NPA	0.263664	0.578949	0.784871	-0.349472
GNA	0.106738	0.971681	0.803517	-0.3156
HHA	0.431576	0.364943	0.886741	-0.173416
ConA	0.0132911	1.87644	0.818402	-0.289118
Lch-B	0.403094	0.394594	2.60431	1.3809
Lch-A	0.0233819	1.63112	0.706593	-0.501049
PSA	0.0728315	1.13768	0.834536	-0.260955
TJA-I	0.491673	0.308324	0.973221	-0.0391608
WGA	0.0565032	1.24793	0.699013	-0.516609
MAA	0.036184	1.44148	0.711049	-0.491979
SNA-I	0.255988	0.59178	1.17488	0.232513
CCA	0.753418	0.122964	1.09706	0.133637
PHA-L	0.179224	0.746604	0.862884	-0.212762
PHA-E	0.230887	0.636601	0.820744	-0.284996
RCA-I/120	0.346391	0.460433	1.30138	0.380037
AMA	0.734124	0.134231	1.29564	0.37366
CPA	0.268876	0.570448	0.867222	-0.205526
CAA	0.657072	0.182387	1.12099	0.164768
ECA	0.435937	0.360576	1.38391	0.468749
TJA-II	0.901366	0.0450988	0.988088	-0.0172879
AAL	0.841441	0.0749763	1.03386	0.0480424
LTA	0.0303326	1.51809	0.705344	-0.5036
UEA-I	0.0216641	1.66426	0.707317	-0.499571
PA-I	0.222173	0.653309	0.83808	-0.254839
EEA	0.0598968	1.2226	0.768703	-0.379502
GSL-I-B4	0.121137	0.916723	0.694849	-0.525229
MPA	0.0862574	1.0642	0.771603	-0.37407
MOA	0.349982	0.455954	0.742868	-0.428821
