# Supplementary material for: Metabolic reprogramming and membrane glycan remodeling as potential drivers of zebrafish heart regeneration
Source: Commun Biol. 2022 Dec 13;5:1365. doi: 10.1038/s42003-022-04328-2 (PMC9744865; doi:10.1038/s42003-022-04328-2)
Supplement: Supplementary file 10 — Supplementary Data 7 [file 42003_2022_4328_MOESM10_ESM.xlsx]

## Sheet: Foglio1
Supplementary Data 7 Lectin microarray analysis of 14 dpci (days post cryoinjury) respect to the Sham.
Lectin	p-value		2 dpci/Sham	log2( 2dpci/Sham)
AIA	0.0537886	1.26931	0.738001	-0.438306
RPbAI	0.0225832	1.64621	0.762231	-0.3917
SNA-II	0.908176	0.04183	1.01866	0.0266718
SJA	0.656775	0.182583	1.21385	0.279586
DBA	0.817753	0.0873779	1.05402	0.0758964
GHA	0.835089	0.0782672	0.975744	-0.0354247
SBA	0.129583	0.887452	0.881071	-0.18267
VVA	0.433501	0.36301	0.856903	-0.222796
BPA	0.993878	0.00266692	1.00758	0.0108936
WFA	0.49855	0.302291	0.914763	-0.12853
HPA	0.755608	0.121703	1.08236	0.114178
GLS-I-A4	0.125588	0.901052	0.896238	-0.158046
ACA	0.239306	0.621046	0.860095	-0.217433
ABL	0.696408	0.157136	1.04821	0.0679263
PNA	0.904195	0.0437379	0.981493	-0.0269505
GSL-II	0.787086	0.103978	1.04061	0.0574317
sWGA	0.88244	0.0543148	0.989586	-0.015103
DSA	0.286186	0.543352	0.796733	-0.327832
STA	0.205359	0.687486	1.12592	0.171104
LEL	0.474324	0.323925	1.15278	0.205116
Calsepa	0.164239	0.784524	0.85182	-0.231379
NPA	0.997267	0.00118855	0.992754	-0.0104921
GNA	0.181195	0.741854	0.862535	-0.213344
HHA	0.0763561	1.11716	0.85411	-0.227507
ConA	0.635102	0.197157	1.09698	0.133538
Lch-B	0.320111	0.494699	2.78236	1.47631
Lch-A	0.117497	0.929973	0.826241	-0.275365
PSA	0.427697	0.368864	0.918875	-0.12206
TJA-I	0.497132	0.303528	0.867939	-0.204334
WGA	0.0868935	1.06101	0.745098	-0.424498
MAA	0.28016	0.552594	0.892609	-0.163899
SNA-I	0.726458	0.138789	1.03847	0.054463
CCA	0.79242	0.101045	0.911482	-0.133713
PHA-L	0.817097	0.0877264	1.048	0.0676356
PHA-E	0.158399	0.800248	0.815932	-0.293479
RCA-I/120	0.358984	0.444925	1.1537	0.206267
AMA	0.788674	0.103102	1.17495	0.232598
CPA	0.398237	0.399858	0.936492	-0.0946619
CAA	0.788635	0.103124	1.08737	0.12084
ECA	0.734989	0.133719	1.06155	0.0861676
TJA-II	0.574109	0.241006	1.13002	0.176347
AAL	0.718701	0.143452	1.08021	0.111308
LTA	0.0839066	1.0762	0.812485	-0.299588
UEA-I	0.0744447	1.12817	0.828972	-0.270604
PA-I	0.279472	0.553662	0.913334	-0.130785
EEA	0.282664	0.548729	0.889363	-0.169156
GSL-I-B4	0.306429	0.51367	0.818185	-0.289501
MPA	0.197317	0.704835	0.855232	-0.225612
MOA	0.502125	0.299188	0.977073	-0.0334614
