# Supplementary material for: Metabolic reprogramming and membrane glycan remodeling as potential drivers of zebrafish heart regeneration
Source: Commun Biol. 2022 Dec 13;5:1365. doi: 10.1038/s42003-022-04328-2 (PMC9744865; doi:10.1038/s42003-022-04328-2)
Supplement: Supplementary file 11 — Supplementary Data 8 [file 42003_2022_4328_MOESM11_ESM.xlsx]

## Sheet: Foglio1
	Supplementary Data 8 Identified N-glycan structures.
								Sham [7]			2DPCI			7DPCI			14DPCI
	Mass[1]	NG	Composition[2]	Putative structures [3]	Type [4]	Bisecting GlcNAc [5]	Sialylation [6]	RT [8]	Intensity [9]	Percentage	RT2	Intensity2	Percentage6	RT3	Intensity8	Percentage9	RT8	Intensity9	Percentage10
	895	NG1	Hex2HexNAc2deHex1	Manα1-6Manβ1-4GlcNAcβ1-4(Fucα1-6)GlcNAcol	Com	0	0	17.53	797	118.232	18	490.5	72.3825	17.91	917.6	184.776	18.11	1130.7	305.677
	911	NG2	Hex3HexNAc2	Manα1-3(Manα1-6)Manβ1-4GlcNAcβ1-4GlcNAcol	Man	0	0	nd	0	0	nd	0	0	17.3	153.04	30.8176	nd	0	0
	1057	NG3	Hex3HexNAc2deHex1	Manα1-3(Manα1-6)Manβ1-4GlcNAcβ1-4(Fucα1-6)GlcNAcol	Com	0	0	19.7	869.83	129.036	20.21	1199.52	177.012	20.1	1139.56	229.472	20.22	1038.5	280.752
	1235	NG4	Hex5HexNAc2	Manα1-3[Manα1-3(Manα1-6)Manα1-6]Manβ1-4GlcNAcβ1-4GlcNAcol	Man	0	0	18	5099.89	756.548	18.49	3892.51	574.413	18.3	8161.2	1643.42	18.45	6345.35	1715.42
	1381	NG5	Hex5HexNAc2deHex1	Manα1-3[Manα1-3(Manα1-6)Manα1-6]Manβ1-4GlcNAcβ1-4(Fucα1-6)GlcNAcol	Hyd	0	0	nd	0	0	nd	0	0	nd	0	0	20.79	156.8	42.3898
	1397-1	NG6	Hex6HexNAc2	Manα1-3[Manα1-3(Manα1-2Manα1-6)Manα1-6]Manβ1-4GlcNAcβ1-4GlcNAcol	Man	0	0	14.01	512.87	76.0822	14.36	304.66	44.9583	14.19	325.56	65.5578	nd	0	0
	1397-2	NG7	Hex6HexNAc2	Manα1-2Manα1-3[Manα1-3(Manα1-6)Manα1-6]Manβ1-4GlcNAcβ1-4GlcNAcol	Man	0	0	15.55	4563.05	676.91	15.92	2126.24	313.767	15.76	4214.38	848.647	16.01	4639.82	1254.34
	1438	NG8	Hex5HexNAc3	GlcNAcβ1-2Manα1-3[Manα1-3(Manα1-6)Manα1-6]Manβ1-4GlcNAcβ1-4GlcNAcol	Hyd	0	0	nd	0	0	16.21	151.79	22.3995	nd	0	0	nd	0	0
	1463	NG9	Hex3HexNAc4deHex1	GlcNAcβ1-2Manα1-3(GlcNAcβ1-2Manα1-6)Manβ1-4GlcNAcβ1-4(Fucα1-6)GlcNAcol	Com	0	0	17.35	169.1	25.0853	17.81	181.31	26.7557	17.72	123.41	24.851	nd	0	0
	1520	NG10	Hex3HexNAc5	GlcNAcβ1-2Manα1-3(GlcNAcβ1-4)(GlcNAcβ1-2Manα1-6)Manβ1-4GlcNAcβ1-4GlcNAcol	Com	1	0	12.27	236.4	35.069	12.56	160.85	23.7364	12.49	430.82	86.7539	12.72	417.15	112.774
	1559-1	NG11	Hex7HexNAc2	Manα1-2Manα1-3[Manα1-2Manα1-3(Manα1-6)Manα1-6]Manβ1-4GlcNAcβ1-4GlcNAcol	Man	0	0	13.59	261.6	38.8073	13.9	172.41	25.4423	15.09	2319.74	467.124	15.33	1441.4	389.673
	1559-2	NG12	Hex7HexNAc2	Manα1-2Manα1-3[Manα1-2Manα1-3(Manα1-6)Manα1-6]Manβ1-4GlcNAcβ1-4GlcNAcol	Man	0	0	14.88	2435.82	361.344	15.25	2962.9	437.232	15.76	988.39	199.031	15.91	370.99	100.295
	1584	NG13	Hex5HexNAc3deHex1	Galβ1-4GlcNAcβ1-2Manα1-3(Man-Manα1-6)Manβ1-4GlcNAcβ1-4(Fucα1-6)GlcNAcol	Hyd	0	0	nd	0	0	nd	0	0	nd	0	0	17.38	109.61	29.6323
	1600	NG14	Hex6HexNAc3	Galβ1-4GlcNAcβ1-2Manα1-3[Manα1-3(Manα1-6)Man α1-6]Manβ1-4GlcNAcβ1-4GlcNAcol	Hyd	0	0	16.32	133.7	19.8339	nd	0	0	16.62	399.3	80.4068	16.78	298.5	80.6975
	1625	NG15	Hex4HexNAc4deHex1	GlcNAcβ1-2Manα1-3(Galβ1-4GlcNAcβ1-2Manα1-6)Manβ1-4GlcNAcβ1-4(Fucα1-6)GlcNAcol	Com	0	0	13.71	364.28	54.0395	14.01	145.07	21.4078	nd	0	0	14.13	311.19	84.1281
	1641	NG16	Hex5HexNAc4	GlcNAcβ1-2Manα1-3(GlcNAcβ1-4)[Manα1-3(Manα1-6)Manα1-6]Manβ1-4GlcNAcβ1-4GlcNAcol	Hyd	1	0	12.59	176.15	26.1311	12.89	237.11	34.99	12.78	393.24	79.1865	12.96	655.53	177.218
	1666-1	NG17	Hex3HexNAc5deHex1	GlcNAcβ1-2Manα1-3(GlcNAcβ1-4)(GlcNAcβ1-2Manα1-6)Manβ1-4GlcNAcβ1-4(Fucα1-6)GlcNAcol	Com	1	0	14.33	2065.19	306.363	14.75	1587.46	234.26	14.71	2277.95	458.709	14.81	1854.02	501.222
	1666-2	NG18	Hex3HexNAc5deHex1	GlcNAcβ1-2(GlcNAcβ1-4)Manα1-3(GlcNAcβ1-2Manα1-6)Manβ1-4GlcNAcβ1-4(Fucα1-6)GlcNAcol	Com	0	0	nd	0	0	nd	0	0	16.82	288.06	58.0064	nd	0	0
	1682	NG19	Hex4HexNAc5	GlcNAcβ1-2Manα1-3(GlcNAcβ1-4)(Galβ1-4GlcNAcβ1-2Manα1-6)Manβ1-4GlcNAcβ1-4GlcNAcol	Com	1	0	nd	0	0	nd	0	0	13.39	120.94	24.3536	nd	0	0
	1721-1	NG20	Hex8HexNAc2	Manα1-2Manα1-3[Manα1-2Manα1-3(Manα1-2Manα1-6)Manα1-6]Manβ1-4GlcNAcβ1-4GlcNAcol	Man	0	0	13.47	576.88	85.5778	13.83	273	40.2863	13.73	441.66	88.9368	13.93	68.58	18.5401
	1721-2	NG21	Hex8HexNAc2	Manα1-2Manα1-2Manα1-3[Manα1-3(Manα1-2Manα1-6)Manα1-6]Manβ1-4GlcNAcβ1-4GlcNAcol	Man	0	0	14.88	4431.8	657.44	15.25	4562.5	673.283	15.19	7855.6	1581.88	15.43	4498	1216
	1746	NG22	Hex6HexNAc3deHex1	Galβ1-4GlcNAcβ1-2Manα1-3[Manα1-3(Manα1-6)Manα1-6]Manβ1-4GlcNAcβ1-4(Fucα1-6)GlcNAcol	Hyd	0	0	nd	0	0	18.78	164.45	24.2677	18.58	260.93	52.5433	18.8	283.31	76.591
	1787-1	NG23	Hex5HexNAc4deHex1	GlcNAcβ1-2Manα1-3(GlcNAcβ1-4)[Manα1-3(Manα1-6)Manα1-6]Manβ1-4GlcNAcβ1-4(Fucα1-6)GlcNAcol	Hyd	1	0	14.33	426.54	63.2755	14.66	347.43	51.2698	14.61	513.57	103.417	14.72	318.62	86.1368
	1787-2	NG24	Hex5HexNAc4deHex1	GlcNAcβ1-2Manα1-3(GlcNAcβ1-4)[Manα1-3(Manα1-6)Manα1-6]Manβ1-4GlcNAcβ1-4(Fucα1-6)GlcNAcol	Hyd	1	0	15.45	301.9	44.7856	15.73	286.82	42.3257	15.67	536.49	108.033	15.82	198.58	53.6848
	1787-3	NG25	Hex5HexNAc4deHex1	Galβ1-4GlcNAcβ1-2Manα1-3(Galβ1-4GlcNAcβ1-2Manα1-6)Manβ1-4GlcNAcβ1-4(Fucα1-6)GlcNAcol	Com	0	0	18.69	86.64	12.8527	nd	0	0	19.07	238.51	48.0286	19.16	148.3	40.0919
	1828-1	NG26	Hex4HexNAc5deHex1	Galβ1-4GlcNAcβ1-2Manα1-3(GlcNAcβ1-4)(GlcNAcβ1-2Manα1-6)Manβ1-4GlcNAcβ1-4(Fucα1-6)GlcNAcol	Com	1	0	15.07	687.48	101.985	15.16	321.185	47.3969	15.09	561.28	113.025	15.24	106.64	28.8294
	1828-2	NG27	Hex4HexNAc5deHex1	GlcNAcβ1-2Manα1-3(GlcNAcβ1-4)(Galβ1-4GlcNAcβ1-2Manα1-6)Manβ1-4GlcNAcβ1-4(Fucα1-6)GlcNAcol	Com	1	0	nd	0	0	15.44	312.19	46.0695	15.38	561.28	113.025	15.53	410.89	111.081
	1869	NG28	Hex3HexNAc6deHex1	GlcNAcβ1-2(GlcNAcβ1-4)Manα1-3[GlcNAcβ1-2(GlcNAcβ1-6)Manα1-6]Manβ1-4GlcNAcβ1-4(Fucα1-6)GlcNAcol	Com	0	0	nd	0	0	14.47	68.65	10.1306	14.38	263.55	53.0709	14.59	167.77	45.3555
	1875	NG29	NeuAc1Hex5HexNAc3deHex1	NeuAcα2-3Galβ1-4GlcNAcβ1-2Manα1-3(Man-Manα1-6)Manβ1-4GlcNAcβ1-4(Fucα1-6)GlcNAcol	Hyd	0	3	21.1	523.22	77.6176	21.68	475.46	70.1631	21.37	395.92	79.7261	21.54	355.31	96.0557
	1883	NG30	Hex9HexNAc2	Manα1-2Manα1-2Manα1-3[Manα1-2Manα1-3(Manα1-2Manα1-6)Manα1-6]Manβ1-4GlcNAcβ1-4GlcNAcol	Man	0	0	15.16	3848.8	570.954	15.44	3756.03	554.273	15.38	6326.87	1274.04	15.53	3877.68	1048.3
	1891-1	NG31	NeuAc1Hex6HexNAc3	NeuAcα2-6Galβ1-4GlcNAcβ1-2Manα1-3[Manα1-3(Manα1-6)Manα1-6]Manβ1-4GlcNAcβ1-4GlcNAcol	Hyd	0	6	nd	0	0	17.81	34.67	5.11621	17.65	95.57	19.2449	nd	0	0
	1891-2	NG32	NeuAc1Hex6HexNAc3	NeuAcα2-3Galβ1-4GlcNAcβ1-2Manα1-3[Manα1-3(Manα1-6)Manα1-6]Manβ1-4GlcNAcβ1-4GlcNAcol	Hyd	0	3	20.56	501.51	74.397	20.93	262.22	38.6955	20.69	293.64	59.1301	20.89	473.4	127.981
	1907	NG33	NeuGc1Hex6HexNAc3	NeuGcα2-3Galβ1-4GlcNAcβ1-2Manα1-3[Manα1-3(Manα1-6)Manα1-6]Manβ1-4GlcNAcβ1-4GlcNAcol	Hyd	0	3	16.03	239.83	35.5778	16.4	297.85	43.9534	16.24	488.91	98.4515	16.39	226.87	61.3328
	1916	NG34	NeuAc1Hex4HexNAc4deHex1	GlcNAcβ1-2Manα1-3(NeuAcα2-3Galβ1-4GlcNAcβ1-2Manα1-6)Manβ1-4GlcNAcβ1-4(Fucα1-6)GlcNAcol	Com	0	3	21.99	87.14	12.9269	21.94	48.72	7.18955	22.18	129.6	26.0975	22.34	91.53	24.7445
	1932	NG35	NeuAc1Hex5HexNAc4	NeuAcα2-3Galβ1-4GlcNAcβ1-2Manα1-3(Galβ1-4GlcNAcβ1-2Manα1-6)Manβ1-4GlcNAcβ1-4GlcNAcol	Com	0	3	nd	0	0	21.09	227.05	33.5055	21.14	110.13	22.1768	nd	0	0
	1990	NG36	Hex5HexNAc5deHex1	Galβ1-4(Fucα1-3)GlcNAcβ1-2Manα1-3(GlcNAcβ1-4)(Galβ1-4GlcNAcβ1-2Manα1-6)Manβ1-4GlcNAcβ1-4GlcNAcol	Com	1	0	13.14	774.31	114.866	13.49	459.74	67.8433	13.39	676.3	136.186	13.64	663.51	179.376
	2037-1	NG37	NeuAc1Hex6HexNAc3deHex1	NeuAcα2-6Galβ1-4GlcNAcβ1-2Manα1-3[Manα1-3(Manα1-6)Manα1-6]Manβ1-4GlcNAcβ1-4(Fucα1-6)GlcNAcol	Hyd	0	6	nd	0	0	nd	0	0	19.45	39.9	8.03464	nd	0	0
	2037-2	NG38	NeuAc1Hex6HexNAc3deHex1	NeuAcα2-3Galβ1-4GlcNAcβ1-2Manα1-3[Manα1-3(Manα1-6)Manα1-6]Manβ1-4GlcNAcβ1-4(Fucα1-6)GlcNAcol	Hyd	0	3	21.99	648.8	96.2468	22.43	553	81.6055	22.18	617	124.245	22.43	690.9	186.78
	2045	NG39	Hex10HexNAc2	Glcα1-3Manα1-2Manα1-2Manα1-3[Manα1-2Manα1-3(Manα1-2Manα1-6)Manα1-6]Manβ1-4GlcNAcβ1-4GlcNAcol	Man	0	0	15.93	244.12	36.2142	16.21	279.3	41.216	16.14	520.93	104.899	16.29	312.66	84.5255
	2078-1	NG40	NeuAc1Hex5HexNAc4deHex1	NeuAcα2-6Galβ1-4GlcNAcβ1-2Manα1-3(Galβ1-4GlcNAcβ1-2Manα1-6)Manβ1-4GlcNAcβ1-4(Fucα1-6)GlcNAcol	Com	0	6	nd	0	0	20.02	255.9	37.7629	19.9	119.11	23.9851	19.93	147.55	39.8892
	2078-2	NG41	NeuAc1Hex5HexNAc4deHex1	NeuAcα2-3Galβ1-4GlcNAcβ1-2Manα1-3(Galβ1-4GlcNAcβ1-2Manα1-6)Manβ1-4GlcNAcβ1-4(Fucα1-6)GlcNAcol	Com	0	3	22.13	481.01	71.3559	22.73	376.3	55.5301	22.37	456.63	91.9513	22.5	295.77	79.9594
	2078-3	NG42	NeuAc1Hex5HexNAc4deHex1	Galβ1-4GlcNAcβ1-2Manα1-3(NeuAcα2-3Galβ1-4GlcNAcβ1-2Manα1-6)Manβ1-4GlcNAcβ1-4(Fucα1-6)GlcNAcol	Com	0	3	22.39	481.01	71.3559	22.93	192.35	28.3849	22.62	456.63	91.9513	22.71	295.77	79.9594
	2119-1	NG43	NeuAc1Hex4HexNAc5deHex1	GlcNAcβ1-2Manα1-3(GlcNAcβ1-4)(NeuAcα2-3Galβ1-4GlcNAcβ1-2Manα1-6)Manβ1-4GlcNAcβ1-4(Fucα1-6)GlcNAcol	Com	1	3	nd	0	0	16.31	214.57	31.6638	16.24	345.82	69.6375	16.39	237.88	64.3093
	2119-2	NG44	NeuAc1Hex4HexNAc5deHex1	NeuAcα2-3GlcNAcβ1-2Manα1-3(GlcNAcβ1-4)(Galβ1-4GlcNAcβ1-2Manα1-6)Manβ1-4GlcNAcβ1-4(Fucα1-6)GlcNAcol	Com	1	3	17.8	594.17	88.1427	18.29	354.12	52.2571	18.01	628.92	126.645	18.17	424.13	114.661
	2135	NG45	NeuAc1Hex5HexNAc5	NeuAcα2-3Galβ1-4GlcNAcβ1-2Manα1-3(GlcNAcβ1-4)(Galβ1-4GlcNAcβ1-2Manα1-6)Manβ1-4GlcNAcβ1-4GlcNAcol	Com	1	3	15.16	251.19	37.263	nd	0	0	15.47	633.68	127.604	15.62	405.19	109.54
	2166	NG46	NeuAc2Hex5HexNAc3deHex1	NeuAcα2-8NeuAcα2-3Galβ1-4GlcNAcβ1-2Manα1-3(Man-Manα1-6)Manβ1-4GlcNAcβ1-4(Fucα1-6)GlcNAcol	Hyd	0	3/8	20.61	309.3	45.8834	20.93	172.58	25.4674	20.69	338.78	68.2199	20.89	319	86.2395
	2182	NG47	NeuAc2Hex6HexNAc3	NeuAcα2-8NeuAcα2-3Galβ1-4GlcNAcβ1-2Manα1-3[Manα1-3(Manα1-6)Manα1-6]Manβ1-4GlcNAcβ1-4GlcNAcol	Hyd	0	3/8	19.82	321.2	47.6487	20.27	368.98	54.4499	20.1	552.87	111.331	20.22	595.1	160.881
	2223-1	NG48	NeuAc2Hex5HexNAc4	NeuAcα2-6Galβ1-4GlcNAcβ1-2Manα1-3(NeuAcα2-3Galβ1-4GlcNAcβ1-2Manα1-6)Manβ1-4GlcNAcβ1-4GlcNAcol	Com	0	3/6	nd	0	0	20.27	221.21	32.6437	nd	0	0	nd	0	0
	2223-2	NG49	NeuAc2Hex5HexNAc4	NeuAcα2-3Galβ1-4GlcNAcβ1-2Manα1-3(NeuAcα2-3Galβ1-4GlcNAcβ1-2Manα1-6)Manβ1-4GlcNAcβ1-4GlcNAcol	Com	0	3	23.89	441.99	65.5674	24.37	244.81	36.1263	24.09	256.17	51.5848	24.18	206.62	55.8583
	2240	NG50	NeuAc1Hex6HexNAc4deHex1	NeuAcα2-3(Galβ1-4)Galβ1-4GlcNAcβ1-2Manα1-3[Fucα1-3(Galβ1-4)Manα1-6]Manβ1-4GlcNAcβ1-4GlcNAcol	Com	0	3	nd	0	0	17.72	198.29	29.2614	17.65	277.16	55.8115	nd	0	0
	2281-1	NG51	NeuAc1Hex5HexNAc5deHex1	NeuAcα2-3Galβ1-4GlcNAcβ1-2Manα1-3(GlcNAcβ1-4)(Galβ1-4GlcNAcβ1-2Manα1-6)Manβ1-4GlcNAcβ1-4(Fucα1-6)GlcNAcol	Com	1	3	nd	0	0	16.88	139.64	20.6065	16.82	147.3	29.6617	17	188.35	50.9192
	2281-2	NG52	NeuAc1Hex5HexNAc5deHex1	Galβ1-4GlcNAcβ1-2Manα1-3(GlcNAcβ1-4)(NeuAcα2-3Galβ1-4GlcNAcβ1-2Manα1-6)Manβ1-4GlcNAcβ1-4(Fucα1-6)GlcNAcol	Com	1	3	18.51	274.53	40.7254	18.99	212.61	31.3746	18.78	305.01	61.4197	18.8	322.83	87.2749
	2328	NG53	NeuAc2Hex6HexNAc3deHex1	NeuAcα2-8NeuAcα2-3Galβ1-4GlcNAcβ1-2Manα1-3[Manα1-3(Manα1-6)Manα1-6]Manβ1-4GlcNAcβ1-4(Fucα1-6)GlcNAcol	Hyd	0	3/8	21.45	301	44.6521	21.82	496.49	73.2664	21.65	599.89	120.799	21.67	141.5	38.2536
	2369-1	NG54	NeuAc2Hex5HexNAc4deHex1	NeuAcα2-8NeuAcα2-3Galβ1-4GlcNAcβ1-2Manα1-3(Galβ1-4GlcNAcβ1-2Manα1-6)Manβ1-4GlcNAcβ1-4(Fucα1-6)GlcNAcol	Com	0	3/8	21.67	771.19	114.403	22.16	386.24	56.997	21.84	636.45	128.161	21.91	485.25	131.184
	2369-2	NG55	NeuAc2Hex5HexNAc4deHex1	NeuAcα2-6Galβ1-4GlcNAcβ1-2Manα1-3(NeuAcα2-3Galβ1-4GlcNAcβ1-2Manα1-6)Manβ1-4GlcNAcβ1-4(Fucα1-6)GlcNAcol	Com	0	3/6	nd	0	0	23.45	76.75	11.3259	23.17	151.39	30.4853	nd	0	0
	2369-3	NG56	NeuAc2Hex5HexNAc4deHex1	NeuAcα2-3Galβ1-4GlcNAcβ1-2Manα1-3(NeuAcα2-3Galβ1-4GlcNAcβ1-2Manα1-6)Manβ1-4GlcNAcβ1-4(Fucα1-6)GlcNAcol	Com	0	3	25.18	669.57	99.328	25.64	1110.49	163.874	25.3	1099.79	221.464	25.44	778.92	210.576
	2386	NG57	NeuAc1Hex6HexNAc4deHex2	NeuAcα2-3Galβ1-4GlcNAcβ1-2Manα1-3[Galβ1-4Galβ1-4(Fucα1-3)GlcNAcβ1-2Manα1-6]Manβ1-4GlcNAcβ1-4(Fucα1-6)GlcNAcol	Com	0	3	nd	0	0	19.67	303.1	44.7281	19.36	256.6	51.6714	19.47	186.2	50.3379
	2410	NG58	NeuAc2Hex4HexNAc5deHex1	NeuAcα2-8NeuAcα2-3Galβ1-4GlcNAcβ1-2Manα1-3(GlcNAcβ1-4)(GlcNAcβ1-2Manα1-6)Manβ1-4GlcNAcβ1-4(Fucα1-6)GlcNAcol	Com	0	3/8	17.48	263.13	39.0343	nd	0	0	17.65	176.9	35.6222	17.85	291.38	78.7726
	2460	NG59	Hex7HexNAc5deHex2	Galβ1-4Galβ1-4(Fucα1-3)GlcNAcβ1-2Manα1-3(GlcNAcβ1-4)[Galβ1-4Galβ1-4(Fucα1-3)GlcNAcβ1-2Manα1-6]Manβ1-4GlcNAcβ1-4GlcNAcol	Com	1	0	nd	0	0	15.06	141.48	20.878	15	279.24	56.2304	15.08	237.2	64.1254
	2531	NG60	NeuAc2Hex6HexNAc4deHex1	NeuAcα2-8NeuAcα2-3Galβ1-4GlcNAcβ1-2Manα1-3[Galβ1-4Galβ1-4GlcNAcβ1-2Manα1-6]Manβ1-4GlcNAcβ1-4(Fucα1-6)GlcNAcol	Com	0	3/8	21.54	245.7	36.4486	22.43	143.63	21.1953	22.18	210.13	42.3137	22.23	300.58	81.2598
	2547	NG61	NeuAc2HexNAc7HexNAc4	NeuAcα2-3(Galβ1-4)Galβ1-4GlcNAcβ1-2Manα1-3[NeuAcα2-3(Galβ1-4)Galβ1-4GlcNAcβ1-2Manα1-6]Manβ1-4GlcNAcβ1-4GlcNAcol	Com	0	3	17.27	432.95	64.2264	17.52	411.23	60.6847	17.3	1129.22	227.39	17.55	1149.75	310.827
	2572	NG62	NeuAc2Hex5HexNAc5deHex1	NeuAcα2-8NeuAcα2-3Galβ1-4GlcNAcβ1-2Manα1-3(GlcNAcβ1-4)(Galβ1-4GlcNAcβ1-2Manα1-6)Manβ1-4GlcNAcβ1-4(Fucα1-6)GlcNAcol	Com	1	3/8	19.75	139.05	20.6275	nd	0	0	19.9	273.74	55.1228	20.03	175.18	47.3587
	2589	NG63	NeuAc1Hex6HexNAc5deHex2	NeuAcα2-3Galβ1-4GlcNAcβ1-2Manα1-3(GlcNAcβ1-4)[Galβ1-4Galβ1-4(Fucα1-3)GlcNAcβ1-2Manα1-6]Manβ1-4GlcNAcβ1-4(Fucα1-6)GlcNAcol	Com	0	3	16.74	622.43	92.335	16.98	862.33	127.253	16.91	811.61	163.433	17	378.15	102.23
	2605-1	NG64	NeuAc1Hex7HexNAc5deHex1	Galβ1-4Galβ1-4(Fucα1-3)GlcNAcβ1-2Manα1-3(GlcNAcβ1-4)[NeuAcα2-3(Galβ1-4)Galβ1-4GlcNAcβ1-2Manα1-6]Manβ1-4GlcNAcβ1-4GlcNAcol	Com	1	3	15.74	397.27	58.9334	16.11	749.85	110.654	16.05	1210.39	243.735	16.2	717.54	193.982
	2605-2	NG65	NeuAc1Hex7HexNAc5deHex1	Fucα1-3(Galβ1-4)Galβ1-4GlcNAcβ1-2Manα1-3(GlcNAcβ1-4)[NeuAcα2-3(Galβ1-4)Galβ1-4GlcNAcβ1-2Manα1-6]Manβ1-4GlcNAcβ1-4GlcNAcol	Com	1	3	16.48	144.84	21.4864	16.79	92.19	13.6044	nd	0	0	16.83	134.78	36.4369
	2660	NG66	NeuAc3Hex5HexNAc4deHex1	NeuAcα2-8 + NeuAcα2-3Galβ1-4GlcNAcβ1-2Manα1-3(NeuAcα2-3Galβ1-4GlcNAcβ1-2Manα1-6)Manβ1-4GlcNAcβ1-4(Fucα1-6)GlcNAcol	Com	0	3/8	24.93	544.2	80.7299	25.33	260.8	38.4859	25	331.38	66.7298	24.98	458.1	123.844
	2693	NG67	NeuAc2Hex7HexNAc4deHex1	NeuAcα2-3(Galβ1-4)Galβ1-4(Fucα1-3)GlcNAcβ1-2Manα1-3[NeuAcα2-3(Galβ1-4)Galβ1-4GlcNAcβ1-2Manα1-6]Manβ1-4GlcNAcβ1-4GlcNAcol	Com	0	3	nd	0	0	19.46	257.94	38.0639	19.16	507	102.094	19.4	235.8	63.747
	2840	NG68	NeuAc2Hex7HexNAc4deHex2	NeuAcα2-3(Galβ1-4)Galβ1-4(Fucα1-3)GlcNAcβ1-2Manα1-3[NeuAcα2-3(Galβ1-4)Galβ1-4(Fucα1-3)GlcNAcβ1-2Manα1-6]Manβ1-4GlcNAcβ1-4GlcNAcol	Com	0	3	18.88	1274.83	189.116	19.26	1166.43	172.129	18.97	1673.84	337.06	19.16	734.63	198.602
	2856	NG69	NeuAc1NeuGc1Hex7HexNAc4deHex2	NeuAcα2-3(Galβ1-4)Galβ1-4(Fucα1-3)GlcNAcβ1-2Manα1-3[NeuGcα2-3(Galβ1-4)Galβ1-4(Fucα1-3)GlcNAcβ1-2Manα1-6]Manβ1-4GlcNAcβ1-4GlcNAcol	Com	0	3	nd	0	0	19.07	233.36	34.4367	18.97	358.8	72.2513	nd	0	0
	2864	NG70	NeuAc3Hex5HexNAc5deHex1	NeuAcα2-8 + NeuAcα2-3Galβ1-4GlcNAcβ1-2Manα1-3(GlcNAcβ1-4)(NeuAcα2-3Galβ1-4GlcNAcβ1-2Manα1-6)Manβ1-4GlcNAcβ1-4(Fucα1-6)GlcNAcol	Com	1	3/8	nd	0	0	22.26	146.7	21.6483	21.79	150.8	30.3665	nd	0	0
	2872	NG71	NeuGc2Hex7HexNAc4deHex2	Neugcα2-3(Galβ1-4)Galβ1-4(Fucα1-3)GlcNAcβ1-2Manα1-3[Neugcα2-3(Galβ1-4)Galβ1-4(Fucα1-3)GlcNAcβ1-2Manα1-6]Manβ1-4GlcNAcβ1-4GlcNAcol	Com	0	3	18.56	477.7	70.8649	18.99	608.35	89.7735	nd	0	0	18.9	167.4	45.2555
	2880	NG72	NeuAc3Hex6HexNAc5	NeuAcα2-3Galβ1-4GlcNAcβ1-2(NeuAcα2-3Galβ1-4GlcNAcβ1-4)Manα1-3(NeuAcα2-3Galβ1-4GlcNAcβ1-2Manα1-6)Manβ1-4GlcNAcβ1-4GlcNAcol	Com	0	3	18.37	193.26	28.6693	18.78	179.01	26.4163	nd	0	0	18.64	168.2	45.4717
	2897	NG73	NeuAc2Hex7HexNAc5deHex1	NeuAcα2-3(Galβ1-4)Galβ1-4(Fucα1-3)GlcNAcβ1-2Manα1-3(GlcNAcβ1-4)[NeuAcα2-3(Galβ1-4)Galβ1-4GlcNAcβ1-2Manα1-6]Manβ1-4GlcNAcβ1-4GlcNAcol	Com	1	3	16.32	403.58	59.8695	16.6	397.11	58.601	nd	0	0	16.58	261.78	70.7705
	2913	NG74	NeuAc1NeuGc1Hex7HexNAc5deHex1	NeuGcα2-3(Galβ1-4)Galβ1-4(Fucα1-3)GlcNAcβ1-2Manα1-3(GlcNAcβ1-4)[NeuAcα2-3(Galβ1-4)Galβ1-4GlcNAcβ1-2Manα1-6]Manβ1-4GlcNAcβ1-4GlcNAcol	Com	1	3	16.13	118.4	17.5642	16.5	250.84	37.0162	16.43	339.59	68.383	16.49	235.1	63.5577
	2952	NG75	NeuAc4Hex5HexNAc4deHex1	NeuAcα2-8NeuAcα2-3Galβ1-4GlcNAcβ1-2Manα1-3(NeuAcα2-8NeuAcα2-3Galβ1-4GlcNAcβ1-2Manα1-6)Manβ1-4GlcNAcβ1-4(Fucα1-6)GlcNAcol	Com	0	3/8	nd	0	0	25.19	425.8	62.8348	24.8	675.8	136.085	24.76	354.2	95.7556
	2986	NG76	NeuAc2Hex7HexNAc4deHex3	NeuAcα2-3(Galβ1-4)Galβ1-4(Fucα1-3)GlcNAcβ1-2Manα1-3[NeuAcα2-3(Galβ1-4)Galβ1-4(Fucα1-3)GlcNAcβ1-2Manα1-6]Manβ1-4GlcNAcβ1-4(Fucα1-6)GlcNAcol	Com	0	3	20.56	674.1	100	20.93	677.65	100	20.6	496.6	100	20.79	369.9	100
						21	64		41891.4	6214.43		38671.7	5706.74		59068.1	11894.5		43061.8	11641.5
	Footnote:
	[1]	mass of strucutre in negative ion mode; mass with hyphens indicates the isomeric structures;
	[2]	Hex, hexose; HexNAc, N-acetylhexosamine; deHex, fucose; NeuAc, N-acetylneuraminic acid; NeuGc, N-acetyl glycolylneuraminic acid; S, sulphate
	[3]	structures are given in the text according following rules: the structure is described clockwise and left-to-right where reducing end locates righmost side (as shown in cartoon figure); "+" is used for uncertain location
		The cartoon figure is described as "NeuAcα2-6Galβ1-4GlcNAcβ1-2(Galβ1-4GlcNAcβ1-4)Manα1-3(GlcNAcβ1-4)(Galβ1-4GlcNAcβ1-2Manα1-6)Manβ1-4GlcNAcβ1-4(Fucα1-6)GlcNAcol"
	[4]	GlcNAc
	[5]	Presence (1) or absence (2) of bisecting
	[6]	Type of sialylation: "3/8", both alpha2,3 and 2,8; 3, alpha2,3; 6, alpha2,6
	[7]	Name of sample;
	[8}	Retention time (RT) of selected structure on LC;
	[9]	The intensity is area-under-the-curves (AUCs) of each glycan. For comparsion of glycan abundances between samples, the intensity is normalised to total AUC (summed AUCs of all glycans in a sample) and expressed as a percentage.
