# Supplementary material for: Metabolic reprogramming and membrane glycan remodeling as potential drivers of zebrafish heart regeneration
Source: Commun Biol. 2022 Dec 13;5:1365. doi: 10.1038/s42003-022-04328-2 (PMC9744865; doi:10.1038/s42003-022-04328-2)
Supplement: Supplementary file 12 — Supplementary Data 9 [file 42003_2022_4328_MOESM12_ESM.xlsx]

## Sheet: Foglio1
	Supplementary Data 9 Identified O-glycan structures.
							Sham [6]			2DPCI			7DPCI			14DPCI
	Mass[1]	Colonna1	Composition[2]	Putative structures [3]	Core [4]	Sialylation [5]	RT [7]	Intensity [8]	Percentage	RT2	Intensity2	Percentage6	RT3	Intensity8	Percentage9	RT8	Intensity9	Percentage10
	384	OG1	Hex1HexNAc1	Galβ1-3GalNAcol	1	0	nd	0	0	7.58	193.17	28.1138	7.71	406.49	85.4473	nd	0	0
	464	OG2	Hex1HexNAc1Sul1	(6S)Galβ1-3GalNAcol	1	0	nd	0	0	nd	0	0	8.92	169.25	35.5777	nd	0	0
	675-1	OG3	NeuAc1Hex1HexNAc1	Galβ1-3(NeuAcα2-6)GalNAcol	1	1	10.16	616.9	201.542	10.1	1835.4	267.123	10.37	3782.7	795.153	10.66	1718.8	391.535
	675-2	OG4	NeuAc1Hex1HexNAc1	NeuAcαα2-3Galβ1-3GalNAcol	1	1	11.73	1016.5	332.092	11.61	1804.1	262.567	11.9	2656.1	558.333	12.34	1454	331.215
	691-1	OG5	NeuGc1Hex1HexNAc1	Galβ1-3(NeuGcα2-6)GalNAcol	1	1	nd	0	0	10.01	269.9	39.281	10.28	496.1	104.284	10.66	211.1	48.0877
	691-2	OG6	NeuGc1Hex1HexNAc1	NeuGcα2-3Galβ1-3GalNAcol	1	1	nd	0	0	11.47	205.7	29.9374	11.75	246.5	51.8162	12.13	215.9	49.1811
	749-1	OG7	Hex2HexNAc2	Galβ1-3(Galβ1-4GlcNAcβ1-6)GalNAcol	2	0	nd	0	0	12.45	474.9	69.1166	nd	0	0	nd	0	0
	749-2	OG8	Hex2HexNAc2	Galβ1-4GlcNAcβ1-3Galβ1-3GalNAcol	1	0	nd	0	0	13.07	143	20.8121	nd	0	0	nd	0	0
	755	OG9	NeuAc1Hex1HexNAc1Sul1	NeuAcα2-3(6S)Galβ1-3GalNAcol	1	1	nd	0	0	10.63	272.16	39.61	11.06	536.01	112.673	11.44	219.08	49.9055
	911	OG10	Hex3HexNAc2	Galβ1-4Galβ1-4GlcNAcβ1-3Galβ1-3GalNAcol	1	0	nd	0	0	13.73	89.23	12.9865	13.9	135.83	28.5525	nd	0	0
	966-1	OG11	NeuAc2Hex1HexNAc1	Galβ1-3(NeuAcα2-8NeuAcα2-6)GalNAcol	1	1	nd	0	0	10.67	188.83	27.4822	11	248.06	52.1441	nd	0	0
	966-2	OG12	NeuAc2Hex1HexNAc1	NeuAcα2-3Galβ1-3(NeuAcα2-6)GalNAcol	1	1	12.26	2870.05	937.649	12.06	2533.4	368.709	12.36	4689.8	985.832	12.82	1410.98	321.415
	982	OG13	NeuAc1NeuGc1Hex1HexNAc1	NeuGcα2-3Galβ1-3(NeuAcα2-6)GalNAcol	1	1	nd	0	0	12.06	277.9	40.4454	12.27	465	97.7466	nd	0	0
	998	OG14	NeuGc2Hex1HexNAc1	NeuGcα2-3Galβ1-3(NeuGcα2-6)GalNAcol	1	1	nd	0	0	11.85	214.44	31.2094	12.17	202.03	42.4683	nd	0	0
	1040	OG15	NeuAc1Hex2HexNAc2	NeuAcα2-3Galβ1-4GlcNAcβ1-3Galβ1-3GalNAcol	1	1	nd	0	0	19.39	480.13	69.8777	19.59	157.68	33.1455	nd	0	0
	1057-1	OG16	Hex3HexNAc2deHex1	Galβ1-4Galβ1-4(Fucα1-3)GlcNAcβ1-3Galβ1-3GalNAcol	1	0	nd	0	0	12.06	587.01	85.433	12.27	653.45	137.36	12.72	217.3	49.5
	1057-2	OG17	Hex3HexNAc2deHex1	Galβ1-3[Galβ1-4Galβ1-4(Fucα1-3)GlcNAcβ1-6]GalNAcol	2	0	nd	0	0	12.85	922.27	134.226	13.09	294.91	61.9923	nd	0	0
	1202	OG18	NeuAc1Hex3HexNAc2	Galβ1-3[NeuAcα2-3(Galβ1-4)Galβ1-4GlcNAcβ1-6]GalNAcol	2	1	nd	0	0	17.63	837.56	121.898	17.86	486.32	102.228	18.54	527.26	120.108
	1257	OG19	NeuAc3Hex1HexNAc1	NeuAcα2-3Galβ1-3(NeuAcα2-8NeuAcα2-6)GalNAcol	1	1	nd	0	0	11.14	91.8	13.3605	11.46	187.6	39.435	nd	0	0
	1331	OG20	NeuAc2Hex2HexNAc2	NeuAcα2-3Galβ1-3(NeuAcα2-3Galβ1-4GlcNAcβ1-6)GalNAcol	2	0	nd	0	0	20.46	247.46	36.0151	20.66	238.28	50.0883	nd	0	0
	1348-1	OG21	NeuAc1Hex3HexNAc2deHex1	Galβ1-4Galβ1-4(Fucα1-3)GlcNAcβ1-3Galβ1-3(NeuAcα2-6)GalNAcol	1	1	nd	0	0	13.07	1983.99	288.748	13.36	2029.56	426.629	13.93	1568.54	357.307
	1348-2	OG22	NeuAc1Hex3HexNAc2deHex1	Galβ1-4(NeuAcα2-3)Galβ1-4(Fucα1-3)GlcNAcβ1-3Galβ1-3GalNAcol	1	1	nd	0	0	14.39	1981.27	288.352	14.58	1810.88	380.661	15.23	891.9	203.171
	1348-3	OG23	NeuAc1Hex3HexNAc2deHex1	Galβ1-3[Galβ1-4(NeuAcα2-3)Galβ1-4(Fucα1-3)GlcNAcβ1-6]GalNAcol	2	1	nd	0	0	15.21	574.35	83.5905	15.44	514.95	108.246	16.15	155.05	35.3197
	1364-1	OG24	NeuGc1Hex3HexNAc2deHex1	Galβ1-4Galβ1-4(Fucα1-3)GlcNAcβ1-3Galβ1-3(NeuGcα2-6)GalNAcol	1	1	nd	0	0	12.98	482.47	70.2183	13.27	475.61	99.9769	13.75	431.76	98.353
	1364-2	OG25	NeuGc1Hex3HexNAc2deHex1	Galβ1-4(NeuGcα2-3)Galβ1-4(Fucα1-3)GlcNAcβ1-3Galβ1-3GalNAcol	1	1	nd	0	0	14.26	496.07	72.1976	14.44	454.48	95.5352	15.05	418.45	95.3211
	1493	OG26	NeuAc2Hex3HexNAc2	NeuAcα2-3Galβ1-3[Galβ1-4(NeuAcα2-3)Galβ1-4(Fucα1-3)GlcNAcβ1-6]GalNAcol	2	1	18.62	158.78	51.8736	18.68	680.8	99.0831	19.1	182.51	38.365	nd	0	0
	1639	OG27	NeuAc2Hex3HexNAc2deHex1	Galβ1-4(NeuAcα2-3)Galβ1-4(Fucα1-3)GlcNAcβ1-3Galβ1-3(NeuAcα2-6)GalNAcol	1	1	15.64	2240.65	732.023	15.49	1967.96	286.415	15.73	3248.75	682.912	16.37	970.07	220.978
	1655	OG28	NeuAc1NeuGc1Hex3HexNAc2deHex1	Galβ1-4(NeuGcα2-3)Galβ1-4(Fucα1-3)GlcNAcβ1-3Galβ1-3(NeuAcα2-6)GalNAcol	1	1	15.54	306.09	100	15.4	687.1	100	15.63	475.72	100	16.2	438.99	100
	1671	OG29	NeuGc2Hex3HexNAc2deHex1	Galβ1-4(NeuGcα2-3)Galβ1-4(Fucα1-3)GlcNAcβ1-3Galβ1-3(NeuGcα2-6)GalNAcol	1	1	15.41	502.72	164.239	15.21	674	98.0934	15.35	752	158.076	16.03	320.14	72.9265
								7711.69	2519.42		21196.4	3084.9		25996.6	5464.68		11169.3	2544.32
	Footnote:
	[1]	mass of strucutre in negative ion mode; mass with hyphens indicates the isomeric structures;
	[2]	Hex, hexose; HexNAc, N-acetylhexosamine; deHex, fucose; NeuAc, N-acetylneuraminic acid; NeuGc, N-acetyl glycolylneuraminic acid; S, sulphate
	[3]	structures are given in the text according following rules: the structure is described clockwise and left-to-right where reducing end locates righmost side (as shown in cartoon figure); "+" is used for uncertain location
		The cartoon figure is described as "NeuAcα2-6Galβ1-4GlcNAcβ1-2(Galβ1-4GlcNAcβ1-4)Manα1-3(GlcNAcβ1-4)(Galβ1-4GlcNAcβ1-2Manα1-6)Manβ1-4GlcNAcβ1-4(Fucα1-6)GlcNAcol"
	[4]	Type of O-glycan cores;
	[5]	Presence (1) or absence of sialylation;
	[6]	Name of sample;
	[7}	Retention time (RT) of selected structure on LC;
	[8]	The intensity is area-under-the-curves (AUCs) of each glycan. For comparsion of glycan abundances between samples, the intensity is normalised to total AUC (summed AUCs of all glycans in a sample) and expressed as a percentage.
